# Supplementary material for: Chondrocyte fatty acid oxidation drives osteoarthritis via SOX9 degradation and epigenetic regulation
Source: Nat Commun. 2025 May 27;16:4892. doi: 10.1038/s41467-025-60037-4 (PMC12117060; doi:10.1038/s41467-025-60037-4)
Supplement: Supplementary file 3 — Supplementary Data 1 [file 41467_2025_60037_MOESM3_ESM.xlsx]

## Sheet: Sheet1
Index	Compounds	Class I	Class II	Q1 (Da)	Molecular Weight (Da)	Ionization model	Formula	ND-SHAM-1	ND-SHAM-2	ND-SHAM-3	ND-SHAM-4	ND-DMM-1	ND-DMM-2	ND-DMM-3	ND-DMM-4	HFD-SHAM-1	HFD-SHAM-2	HFD-SHAM-3	HFD-SHAM-4	HFD-DMM-1	HFD-DMM-2	HFD-DMM-3	HFD-DMM-4	mix01	mix02	mix03	cpd_ID	HMDB	Pubchem CID	lipidmaps ID	CAS	ChEBI	Metlin	kegg_map
LIPID-N-0166	LPG(16:0/0:0)	GP	LPG	483.272	484.28	[M-H]-	C22H45O9P	92348	45256	71989	37150	27926	46436	38354	56823	70692	56543	90508	58966	171760	113370	133300	134600	82920	80687	65851	-	-	42607483	LMGP04050008	-	-	-	--
LIPID-P-0162	DG(8:0_16:0)	GL	DG	474.411	456.381	[M+NH4]+	C27H52O5	50377	57468	60097	47144	41750	53610	65819	82632	51695	53626	52145	58685	49620	68280	38266	44260	45427	51797	47956	C00641	HMDB0092923	102241543	-	-	-	-	ko00561,ko00562,ko00564,ko01100,ko04070,ko04730
LIPID-P-0167	DG(14:0_16:0)	GL	DG	558.519	540.475	[M+NH4]+	C33H64O5	198600	100510	175830	170180	122910	106240	128860	111190	131670	123320	115190	156790	138320	173480	28698	151650	132630	147090	142730	C00641	HMDB0007011	13734178	LMGL02010378	-	84385	-	ko00561,ko00562,ko00564,ko01100,ko04070,ko04730
LIPID-N-0167	LPG(18:0/0:0)	GP	LPG	511.304	512.311	[M-H]-	C24H49O9P	26169	8404.7	25450	17676	13151	7719.2	25339	10415	40819	36434	56325	51550	85193	97804	64689	53868	45973	43682	48837	-	-	42607484	LMGP04050009	-	-	-	--
LIPID-N-0170	LPG(18:1/0:0)	GP	LPG	509.288	510.296	[M-H]-	C24H47O9P	489570	397740	495390	367100	211570	328190	162860	350030	547450	190950	457830	508360	555330	421940	560930	365990	412890	410530	425260	-	-	9547135	LMGP04050006	-	-	-	--
LIPID-P-0169	DG(16:0_16:0)	GL	DG	586.55	568.507	[M+NH4]+	C35H68O5	3286700	3146000	3067800	3412100	3423600	3044000	3809500	2981600	2501600	2893200	3022500	3234100	3285000	3782600	2861900	3604800	3256100	3424900	3144100	C00165	HMDB0007098	644078	LMGL02010001	-	237189	4255	ko01521,ko04010,ko04012,ko04014,ko04015,ko04020,ko04024,ko04062,ko04064,ko04066,ko04071,ko04072,ko04261,ko04270,ko04361,ko04370,ko04371,ko04540,ko04611,ko04613,ko04625,ko04650,ko04658,ko04659,ko04660,ko04662,ko04664,ko04666,ko04713,ko04714,ko04720,ko04722,ko04723,ko04724,ko04725,ko04726,ko04728,ko04730,ko04745,ko04750,ko04911,ko04912,ko04915,ko04916,ko04918,ko04919,ko04920,ko04921,ko04923,ko04925…
LIPID-P-0170	DG(14:0_18:0)	GL	DG	586.55	568.507	[M+NH4]+	C35H68O5	24579	14033	40145	16220	9	9	41756	9	11553	29077	12927	11698	13250	31005	10616	34719	17371	29735	38251	C00641	HMDB0007013	53477951	LMGL02010383	-	88810	-	ko00561,ko00562,ko00564,ko01100,ko04070,ko04730
LIPID-P-0171	DG(12:0_20:0)	GL	DG	586.55	568.507	[M+NH4]+	C35H68O5	9	9	9	9	36872	36343	40144	28490	9	9	9	30556	39778	41744	30070	34466	36978	39362	29244	C00641	HMDB0093103	56936308	LMGL02010340	-	-	-	ko00561,ko00562,ko00564,ko01100,ko04070,ko04730
LIPID-P-0042	Carnitine C18:1	FA	CAR	426.36	425.351	[M+H]+	C25H47NO4	1701000	578690	1875300	1087900	806810	539030	1959900	1132500	2101100	1349700	1915700	1783500	1779000	2044800	1705400	1577400	1539600	1546400	1550600	C02301	HMDB0005065	46907933	LMFA07070096	38677-66-6	84651	-	ko04714
LIPID-N-0171	LPG(18:2/0:0)	GP	LPG	507.272	508.28	[M-H]-	C24H45O9P	226720	141810	214490	101180	93123	143760	67062	148990	129970	9	9	9	9	9	139140	9	138580	138580	129500	-	-	52927437	LMGP04050014	-	-	-	--
LIPID-N-0172	LPG(20:4/0:0)	GP	LPG	531.27	532.28	[M-H]-	C26H45O9P	29856	36710	53233	29261	23730	37360	16810	32417	67907	78094	67823	67799	84047	51855	93379	62301	55109	51216	58326	-	-	42607485	LMGP04050010	-	-	-	--
LIPID-P-0172	DG(17:0_16:0)	GL	DG	600.554	582.522	[M+NH4]+	C36H70O5	9	25828	9	9	26644	22215	37224	29397	9	9	9	9	27874	33461	23320	29911	41608	36772	43745	C00641	HMDB0093778	9543680	LMGL02010012	-	-	-	ko00561,ko00562,ko00564,ko01100,ko04070,ko04730
LIPID-N-0175	LPI(16:0/0:0)	GP	LPI	571.288	572.296	[M-H]-	C25H49O12P	32263	13291	18984	12628	6243.8	13077	12458	13463	8878.9	15898	15376	9553.9	28919	15753	19453	19770	16857	14843	16595	-	-	42607493	LMGP06050002	-	-	-	--
LIPID-P-0030	Carnitine C5:1-2OH	FA	CAR	274.13	273.121	[M+H]+	C12H19NO6	2391900	3248900	2740300	2536600	2468900	2579100	2827400	2325100	2311800	2440100	2242300	2465300	2067000	2120500	2139100	2195100	2486200	2509400	2498400	C02301	-	53481620	LMFA07070065	-	-	-	ko04714
LIPID-P-0174	DG(16:0_18:0)	GL	DG	614.582	596.538	[M+NH4]+	C37H72O5	6847400	5597900	6316400	6232700	6152400	5856000	7228100	5345400	5520300	5984700	5468500	5692000	5776600	5652700	4589100	5542000	6781000	7176100	6624300	C00165	HMDB0007100	9543688	LMGL02010020	-	86975	4274	ko01521,ko04010,ko04012,ko04014,ko04015,ko04020,ko04024,ko04062,ko04064,ko04066,ko04071,ko04072,ko04261,ko04270,ko04361,ko04370,ko04371,ko04540,ko04611,ko04613,ko04625,ko04650,ko04658,ko04659,ko04660,ko04662,ko04664,ko04666,ko04713,ko04714,ko04720,ko04722,ko04723,ko04724,ko04725,ko04726,ko04728,ko04730,ko04745,ko04750,ko04911,ko04912,ko04915,ko04916,ko04918,ko04919,ko04920,ko04921,ko04923,ko04925…
LIPID-N-0176	LPI(18:0/0:0)	GP	LPI	599.32	600.327	[M-H]-	C27H53O12P	431610	166980	311090	158730	107480	203060	193540	180170	190390	230620	307670	233430	443520	418340	409980	457010	265040	283510	263270	-	HMDB0061696	71581135	LMGP06050004	327620-46-2	-	-	--
LIPID-P-0017	Carnitine C14:0	FA	CAR	372.313	371.304	[M+H]+	C21H41NO4	477060	166200	472190	270630	209030	150270	354310	252490	421570	254920	310940	287780	376540	379230	225890	257710	319470	319720	316510	C02301	HMDB0005066	53477791	LMFA07070102	25597-07-3	84634	-	ko04714
LIPID-P-0175	DG(14:0_20:0)	GL	DG	614.582	596.538	[M+NH4]+	C37H72O5	51978	33340	47129	52677	44017	51607	69317	51320	34402	51059	50473	42058	42206	38295	37413	44523	55107	51861	65149	C00641	HMDB0007020	53477955	LMGL02010388	-	88798	-	ko00561,ko00562,ko00564,ko01100,ko04070,ko04730
LIPID-P-0177	DG(17:0_18:0)	GL	DG	628.585	610.554	[M+NH4]+	C38H74O5	53765	31515	41771	36761	63535	33251	35463	25695	48778	9	9	9	9	9	9	42896	64776	52432	57494	C00641	HMDB0093808	9543693	LMGL02010025	-	-	-	ko00561,ko00562,ko00564,ko01100,ko04070,ko04730
LIPID-N-0178	LPI(18:1/0:0)	GP	LPI	597.304	598.312	[M-H]-	C27H51O12P	38163	11634	25110	9508.1	5013.9	9	9	9	9	9	19990	9	36340	15867	34194	24009	21361	19614	15826	-	-	42607496	LMGP06050005	-	-	-	--
LIPID-N-0181	LPI(20:4/0:0)	GP	LPI	619.288	620.296	[M-H]-	C29H49O12P	48241	9571.1	21700	8208.7	1674.4	19167	20675	12743	4023.3	38665	29939	11236	64197	36619	12939	16758	29121	31668	31507	-	-	42607497	LMGP06050006	-	-	-	--
LIPID-P-0178	DG(18:0_18:0)	GL	DG	642.613	624.569	[M+NH4]+	C39H76O5	9492200	5748600	10248000	10779000	9633600	8735600	12774000	8568900	7798500	8822300	8325300	8396900	8052700	8568700	8335800	7063900	9790700	10039000	10065000	C00641	HMDB0007158	102615	LMGL02010002	-	-	-	ko00561,ko00562,ko00564,ko01100,ko04070,ko04730
LIPID-P-0179	DG(16:0_20:0)	GL	DG	642.613	624.569	[M+NH4]+	C39H76O5	77752	45197	77964	93397	54155	60453	96505	57984	78895	26441	70601	73661	71242	65186	70377	76269	84955	91718	98132	C00641	HMDB0007107	9543710	LMGL02010042	-	88446	-	ko00561,ko00562,ko00564,ko01100,ko04070,ko04730
LIPID-P-0180	DG(14:0_22:0)	GL	DG	642.613	624.569	[M+NH4]+	C39H76O5	68652	19747	45747	64818	76848	39785	74679	75788	51828	70064	83765	56859	43353	44624	55250	51258	47590	71378	62373	C00641	HMDB0007028	53477963	LMGL02010395	-	88802	-	ko00561,ko00562,ko00564,ko01100,ko04070,ko04730
LIPID-P-0182	DG(21:0_16:0)	GL	DG	656.614	638.585	[M+NH4]+	C40H78O5	1400300	654420	1043000	1711400	2269000	364520	559720	912530	376720	389500	421040	777890	1071900	1575800	445770	1053800	1029900	1141100	1089500	C00641	HMDB0094301	9543753	LMGL02010087	-	-	-	ko00561,ko00562,ko00564,ko01100,ko04070,ko04730
LIPID-P-0183	DG(20:0_18:0)	GL	DG	670.639	652.601	[M+NH4]+	C41H80O5	78465	42325	78745	86643	93662	94068	136660	82988	67329	68637	74579	89645	19403	34929	99174	89193	91109	78462	81929	C00641	HMDB0007361	3246949	LMGL02010008	-	89002	-	ko00561,ko00562,ko00564,ko01100,ko04070,ko04730
LIPID-N-0602	CerP(d18:1/16:0)	SP	CerP	616.471	617.478	[M-H]-	C34H68NO6P	119030	88851	109190	124690	70388	126000	116760	103070	108270	113650	157860	103130	126640	76626	145930	199140	124220	123620	123850	-	HMDB0010700	5283581	LMSP02050002	-	73145	-	--
LIPID-P-0188	DG(14:0_16:1)	GL	DG	556.503	538.46	[M+NH4]+	C33H62O5	527220	384720	495690	490470	407820	373940	459510	368100	290750	322710	407770	449200	414060	428150	359060	412890	484420	508450	527860	C00641	HMDB0007012	53477950	LMGL02010379	-	84386	-	ko00561,ko00562,ko00564,ko01100,ko04070,ko04730
LIPID-P-0191	DG(14:0_18:1)	GL	DG	584.535	566.491	[M+NH4]+	C35H66O5	320250	127880	251600	387550	284360	130750	373640	230990	233180	288870	302300	501870	516320	813300	376700	811900	403860	363800	389760	C00641	HMDB0007014	53477952	LMGL02010384	-	88809	-	ko00561,ko00562,ko00564,ko01100,ko04070,ko04730
LIPID-P-0192	DG(16:0_16:1)	GL	DG	584.535	566.491	[M+NH4]+	C35H66O5	1701600	715050	1394000	1381000	1462300	632090	1183200	845590	509290	629180	743300	1270100	1009300	1577600	693220	1484800	1173600	1119600	1149800	C00165	HMDB0007099	9543678	LMGL02010010	-	84394	4264	ko01521,ko04010,ko04012,ko04014,ko04015,ko04020,ko04024,ko04062,ko04064,ko04066,ko04071,ko04072,ko04261,ko04270,ko04361,ko04370,ko04371,ko04540,ko04611,ko04613,ko04625,ko04650,ko04658,ko04659,ko04660,ko04662,ko04664,ko04666,ko04713,ko04714,ko04720,ko04722,ko04723,ko04724,ko04725,ko04726,ko04728,ko04730,ko04745,ko04750,ko04911,ko04912,ko04915,ko04916,ko04918,ko04919,ko04920,ko04921,ko04923,ko04925…
LIPID-N-0187	LPS(18:0/0:0)	GP	LPS	524.299	525.307	[M-H]-	C24H48NO9P	348340	200620	285590	159980	130620	205610	195530	294960	230180	232430	537770	344570	383860	544970	470950	574620	320950	314560	314200	-	HMDB0240606	42607474	LMGP03050006	119786-67-3	-	-	--
LIPID-P-0193	DG(16:0_17:1)	GL	DG	598.534	580.507	[M+NH4]+	C36H68O5	9	9	9	9	46492	13523	34429	32907	9	16159	9	9	22816	35709	27082	34831	26249	27195	25790	C00641	-	9543682	LMGL02010014	-	-	-	ko00561,ko00562,ko00564,ko01100,ko04070,ko04730
LIPID-P-0194	DG(15:0_18:1)	GL	DG	598.534	580.507	[M+NH4]+	C36H68O5	9	9	9	34966	73018	12972	48723	54039	9	9	9	56133	8981.9	74957	47285	80892	55895	51722	50995	C00641	HMDB0007072	53478004	LMGL02010432	-	-	-	ko00561,ko00562,ko00564,ko01100,ko04070,ko04730
LIPID-N-0188	LPS(20:0/0:0)	GP	LPS	552.33	553.338	[M-H]-	C26H52NO9P	5534.1	4573.5	6478.7	2551.9	2578.9	4266	4315.7	7367.7	3309.8	4552.6	8842.1	5747.6	4235.6	7062.8	6230.3	6563.4	4693.6	4547.3	4044.7	-	-	52926280	LMGP03050012	-	-	-	--
LIPID-P-0195	DG(16:1_18:0)	GL	DG	612.566	594.522	[M+NH4]+	C37H70O5	77298	40605	59062	12270	67189	36598	80280	55146	50226	67265	71350	101830	40238	145970	63142	144600	86377	80910	87085	C00641	HMDB0007129	9543691	LMGL02010023	-	84418	-	ko00561,ko00562,ko00564,ko01100,ko04070,ko04730
LIPID-N-0190	LPS(24:0/0:0)	GP	LPS	608.393	609.401	[M-H]-	C30H60NO9P	9816.2	8683.3	9913.1	7315.4	5408.3	10299	6807	8451.9	7826.8	10160	16699	9810.6	8433.9	5421.4	8552.8	9288.5	5698.7	10807	7102.2	-	-	-	-	-	-	-	--
LIPID-P-0007	Carnitine C6:0	FA	CAR	260.187	259.178	[M+H]+	C13H25NO4	54477	18171	38940	21994	22671	18282	19317	27183	27509	18966	25411	21003	35605	37714	24396	35854	28504	27989	28229	C02301	HMDB0000705	6426853	LMFA07070070	6418-78-6	70749	5673	ko04714
LIPID-N-0192	LPS(18:1/0:0)	GP	LPS	522.283	523.291	[M-H]-	C24H46NO9P	98768	53662	89079	38978	34529	61036	32922	55540	54750	69261	88505	65439	51740	76344	107410	86310	69375	72842	65751	-	HMDB0240603	9547099	LMGP03050001	89319-60-8	-	-	--
LIPID-P-0196	DG(16:0_18:1)	GL	DG	612.566	594.522	[M+NH4]+	C37H70O5	2211500	1035700	1994800	2258000	3447700	1101900	3732500	2208800	2094100	2361900	3479500	4712100	5068800	7914400	3421300	8245000	3389400	3486400	3190600	C13861	HMDB0007102	5282283	LMGL02010006	-	75466	4260	--
LIPID-N-0194	LPS(22:1/0:0)	GP	LPS	578.346	579.354	[M-H]-	C28H54NO9P	7007.9	2592.9	9559.8	2344.7	3014.9	4600.9	5912	3973.1	4185.4	4823.2	11262	6237.3	4441.7	7482.9	6428.9	7296.5	5588.1	6421.8	6058.8	-	-	52926291	LMGP03050023	-	-	-	--
LIPID-N-0195	LPS(24:1/0:0)	GP	LPS	606.377	607.385	[M-H]-	C30H58NO9P	3312.2	3632.7	5859	2356.7	1922.8	3940.1	2615.9	4931.7	2104.5	2918.7	5048.7	4417.4	3123.3	3273	2653.6	3173.9	3062.2	3999.4	2341.6	-	-	-	-	-	-	-	--
LIPID-P-0197	DG(17:0_18:1)	GL	DG	626.569	608.538	[M+NH4]+	C38H72O5	9	9	9	9	31351	18882	54500	38158	26251	9	9	9	51326	80564	37439	71558	58966	53274	56353	C00641	-	9543698	LMGL02010030	-	-	-	ko00561,ko00562,ko00564,ko01100,ko04070,ko04730
LIPID-N-0196	LPS(18:2/0:0)	GP	LPS	520.268	521.275	[M-H]-	C24H44NO9P	44282	22334	32779	19380	12066	21997	10704	26503	20248	16454	23732	20505	22000	17219	40293	23455	24826	25155	24479	-	-	52926279	LMGP03050011	-	-	-	--
LIPID-N-0197	LPS(20:3/0:0)	GP	LPS	546.283	547.291	[M-H]-	C26H46NO9P	22064	10624	19948	8016.7	6227.9	10687	5309.3	9335.8	9103.1	8047.6	14257	9295.5	9297	12594	20063	12148	9871.4	10779	12675	-	-	52926290	LMGP03050022	-	-	-	--
LIPID-P-0200	DG(16:0_20:1)	GL	DG	640.597	622.554	[M+NH4]+	C39H74O5	63429	35666	65193	52550	64448	57862	94052	48107	48520	57401	68961	65972	85286	116900	67484	102080	80344	84624	81175	C00641	HMDB0007108	9543715	LMGL02010048	-	88447	4354	ko00561,ko00562,ko00564,ko01100,ko04070,ko04730
LIPID-P-0201	DG(18:0_18:1)	GL	DG	640.597	622.554	[M+NH4]+	C39H74O5	499600	313960	565350	450620	536370	396560	905340	571570	793980	906370	1206800	1356600	1516000	2692800	1502000	2590200	1216200	1264600	1135800	C00641	HMDB0007160	6443547	LMGL02010043	-	75468	-	ko00561,ko00562,ko00564,ko01100,ko04070,ko04730
LIPID-P-0205	DG(18:1_20:0)	GL	DG	668.629	650.585	[M+NH4]+	C41H78O5	12613	16739	21093	17216	41808	5519.9	66943	27522	11508	16343	37098	24389	60431	77505	58864	105420	40685	35976	13827	C00165	HMDB0007223	9543747	LMGL02010081	-	89224	4391	ko01521,ko04010,ko04012,ko04014,ko04015,ko04020,ko04024,ko04062,ko04064,ko04066,ko04071,ko04072,ko04261,ko04270,ko04361,ko04370,ko04371,ko04540,ko04611,ko04613,ko04625,ko04650,ko04658,ko04659,ko04660,ko04662,ko04664,ko04666,ko04713,ko04714,ko04720,ko04722,ko04723,ko04724,ko04725,ko04726,ko04728,ko04730,ko04745,ko04750,ko04911,ko04912,ko04915,ko04916,ko04918,ko04919,ko04920,ko04921,ko04923,ko04925…
LIPID-P-0208	DG(14:1_16:1)	GL	DG	554.483	536.444	[M+NH4]+	C33H60O5	115540	46988	121170	124810	56077	52126	69589	54999	9	9	9	57304	51017	79906	36994	35592	61217	62069	58234	C00641	HMDB0007041	53477976	LMGL02010403	-	88780	-	ko00561,ko00562,ko00564,ko01100,ko04070,ko04730
LIPID-P-0210	DG(14:0_18:2)	GL	DG	582.519	564.475	[M+NH4]+	C35H64O5	705110	295760	602940	971300	880880	333920	985290	595000	239410	255800	348260	501730	545800	759890	306070	803420	597970	611280	602390	C00641	HMDB0007043	53477978	LMGL02010385	-	88784	-	ko00561,ko00562,ko00564,ko01100,ko04070,ko04730
LIPID-P-0211	DG(16:1_16:1)	GL	DG	582.519	564.475	[M+NH4]+	C35H64O5	3361300	1743600	2242900	3006500	3409100	1219000	2037000	1481600	676190	787300	1233200	2003700	1452600	2311900	855280	2098800	1971100	2006100	1873200	C00641	HMDB0007128	9543679	LMGL02010011	-	84417	-	ko00561,ko00562,ko00564,ko01100,ko04070,ko04730
LIPID-N-0198	LPS(20:4/0:0)	GP	LPS	544.268	545.275	[M-H]-	C26H44NO9P	82230	38193	56136	28585	20094	44341	20858	39559	38486	50860	75253	60199	64670	58402	97778	67156	47849	58732	52710	-	-	42607475	LMGP03050007	-	-	-	--
LIPID-P-0212	DG(16:1_17:1)	GL	DG	596.525	578.491	[M+NH4]+	C36H66O5	59764	31482	45989	56671	88655	36537	70833	48753	23512	29576	29710	63749	48173	62758	36901	74143	57190	42245	53315	C00641	-	9543684	LMGL02010016	-	-	-	ko00561,ko00562,ko00564,ko01100,ko04070,ko04730
LIPID-P-0213	DG(16:1_18:1)	GL	DG	610.55	592.507	[M+NH4]+	C37H68O5	3944400	1543500	2942900	3477700	5386400	1417900	5298600	2449000	2009800	2548900	3765000	6620000	5452200	8835600	3511700	9285600	4427000	4129900	4630100	C00641	HMDB0007131	9543694	LMGL02010026	-	88500	4281	ko00561,ko00562,ko00564,ko01100,ko04070,ko04730
LIPID-P-0214	DG(16:0_18:2)	GL	DG	610.55	592.507	[M+NH4]+	C37H68O5	4442600	2139700	3621800	5071000	9035600	2613700	9582000	5408200	1785600	2211400	3119900	4845000	4714100	6838800	3008800	7371500	4829100	4769100	4671900	C00641	HMDB0007103	9543695	LMGL02010027	-	82927	-	ko00561,ko00562,ko00564,ko01100,ko04070,ko04730
LIPID-P-0215	DG(17:1_18:1)	GL	DG	624.555	606.522	[M+NH4]+	C38H70O5	51192	21741	39682	67078	133750	27181	15642	72987	47974	48146	75208	128900	119820	194670	83218	186840	98490	113770	89938	C00641	-	5283472	LMGL02010007	-	-	-	ko00561,ko00562,ko00564,ko01100,ko04070,ko04730
LIPID-P-0216	DG(16:0_20:2)	GL	DG	638.582	620.538	[M+NH4]+	C39H72O5	36044	25655	42936	24800	32964	37933	71247	46564	30326	34047	43096	47737	54262	84079	40792	19832	36074	57651	40199	C00641	HMDB0007109	9543721	LMGL02010055	-	84401	-	ko00561,ko00562,ko00564,ko01100,ko04070,ko04730
LIPID-P-0217	DG(18:0_18:2)	GL	DG	638.582	620.538	[M+NH4]+	C39H72O5	613640	352740	539390	566630	765090	570170	1101100	705910	416480	481660	669970	726370	895360	1208400	668430	1262800	748370	693790	797320	C00641	HMDB0007161	6441562	LMGL02010050	-	77097	-	ko00561,ko00562,ko00564,ko01100,ko04070,ko04730
LIPID-N-0201	LPS(22:6/0:0)	GP	LPS	568.268	569.275	[M-H]-	C28H44NO9P	108300	39552	82444	40531	32367	51970	24350	49979	33566	32999	55429	40122	43158	49930	76594	55061	51402	51153	53275	-	-	52926281	LMGP03050013	-	-	-	--
LIPID-N-0203	PC(16:0_14:0)	GP	PC	750.529	705.531	[M+COOH]-	C38H76NO8P	765510	617230	802330	581760	494840	778840	643590	633330	515770	695030	607700	594040	735340	535890	529320	678100	634200	703590	539570	C00157	HMDB0007965	24778679	LMGP01010560	-	75304	-	ko00564,ko00590,ko00591,ko00592,ko01100,ko04723,ko05231
LIPID-P-0218	DG(18:1_18:1)	GL	DG	638.582	620.538	[M+NH4]+	C39H72O5	5484600	2485000	4218100	6068300	11996000	2761800	16166000	7782700	7304900	9776800	15546000	21390000	22614000	39125000	15787000	41994000	14410000	14200000	13651000	C00641	HMDB0007218	9543716	LMGL02010049	-	52333	-	ko00561,ko00562,ko00564,ko01100,ko04070,ko04730
LIPID-P-0219	DG(18:1_20:1)	GL	DG	666.613	648.569	[M+NH4]+	C41H76O5	133850	43642	114030	97379	270350	82244	560270	222810	106820	197550	271610	323500	485460	898340	420260	897300	420470	382470	387470	C00165	HMDB0007224	9543756	LMGL02010090	-	84436	4400	ko01521,ko04010,ko04012,ko04014,ko04015,ko04020,ko04024,ko04062,ko04064,ko04066,ko04071,ko04072,ko04261,ko04270,ko04361,ko04370,ko04371,ko04540,ko04611,ko04613,ko04625,ko04650,ko04658,ko04659,ko04660,ko04662,ko04664,ko04666,ko04713,ko04714,ko04720,ko04722,ko04723,ko04724,ko04725,ko04726,ko04728,ko04730,ko04745,ko04750,ko04911,ko04912,ko04915,ko04916,ko04918,ko04919,ko04920,ko04921,ko04923,ko04925…
LIPID-P-0220	DG(18:0_20:2)	GL	DG	666.61	648.569	[M+NH4]+	C41H76O5	34508	18004	32393	23664	24335	20760	44903	25039	6437.7	26579	22744	11074	28879	37878	25737	24510	41108	41280	40418	C00641	HMDB0007167	9543757	LMGL02010091	-	88510	-	ko00561,ko00562,ko00564,ko01100,ko04070,ko04730
LIPID-P-0221	DG(18:1_22:1)	GL	DG	694.627	676.601	[M+NH4]+	C43H80O5	15939	4140	9023.8	4076.6	26572	12704	60130	23199	9567.5	8137.4	13403	11430	29397	68524	29799	45840	20312	26322	19227	C00641	HMDB0007203	53478078	LMGL02010169	-	-	-	ko00561,ko00562,ko00564,ko01100,ko04070,ko04730
LIPID-N-0207	PC(18:0_14:0)	GP	PC	778.56	733.562	[M+COOH]-	C40H80NO8P	9	43070	9	9	62354	82922	74187	57260	57544	88439	90142	67179	9	9	9	9	80324	69593	81667	C00157	HMDB0008031	3082163	LMGP01010739	-	86089	-	ko00564,ko00590,ko00591,ko00592,ko01100,ko04723,ko05231
LIPID-N-0606	CerP(d18:1/24:0)	SP	CerP	728.596	729.604	[M-H]-	C42H84NO6P	89636	54529	95216	62318	69513	82228	77844	74466	76015	87044	79951	88363	75682	84245	82364	81703	73120	73650	76198	-	HMDB0010704	5283587	LMSP02050008	-	73137	-	--
LIPID-P-0222	DG(14:0_18:3)	GL	DG	580.498	562.46	[M+NH4]+	C35H62O5	42934	28306	38166	54312	40909	19277	54454	32695	8752.3	5964.8	4533.3	42951	47183	42752	18503	47287	38796	31338	23393	C00641	HMDB0007298	53478140	LMGL02010386	-	89149	-	ko00561,ko00562,ko00564,ko01100,ko04070,ko04730
LIPID-N-0213	PC(16:0_26:0)	GP	PC	918.716	873.719	[M+COOH]-	C50H100NO8P	12469	9051.8	13765	9962	9252	14868	12621	12358	5404.3	6083.7	5240.5	6554	8653.6	5889	4431	6135.5	9327.8	9181.6	8635	C00157	-	24778749	LMGP01010663	-	-	-	ko00564,ko00590,ko00591,ko00592,ko01100,ko04723,ko05231
LIPID-N-0214	PC(14:0_16:1)	GP	PC	748.513	703.515	[M+COOH]-	C38H74NO8P	297360	136600	288160	145360	129030	209070	256700	208260	164310	168440	210450	224410	205510	189430	157640	198170	232600	190260	233560	C00157	HMDB0007870	24778615	LMGP01010485	-	84578	-	ko00564,ko00590,ko00591,ko00592,ko01100,ko04723,ko05231
LIPID-P-0224	DG(16:1_18:2)	GL	DG	608.535	590.491	[M+NH4]+	C37H66O5	4426500	2186300	3146000	4950900	8442100	2375300	8071700	3847300	1142600	1315000	1979400	3286400	3433600	4640300	2078400	4916200	4283500	4129300	4082100	C00641	HMDB0007132	9543699	LMGL02010031	-	84419	4319	ko00561,ko00562,ko00564,ko01100,ko04070,ko04730
LIPID-P-0026	Carnitine C3:1-2OH	FA	CAR	248.113	247.106	[M+H]+	C10H17NO6	46798	21228	30335	12659	16734	15046	5109.3	27869	29484	19517	32061	35916	51423	42283	20626	59518	27390	28079	27852	C02301	HMDB0002095	91825606	LMFA07070080	910825-21-7	85470	6484	ko04714
LIPID-P-0225	DG(16:0_18:3)	GL	DG	608.535	590.491	[M+NH4]+	C37H66O5	154040	84037	148780	205050	287180	116410	314680	167880	86095	15255	88127	134370	177250	155140	13944	188500	161700	159660	151330	C00641	HMDB0007105	9543700	LMGL02010032	-	88449	-	ko00561,ko00562,ko00564,ko01100,ko04070,ko04730
LIPID-P-0226	DG(17:1_18:2)	GL	DG	622.544	604.507	[M+NH4]+	C38H68O5	102540	38319	72289	111180	254880	65761	359990	161240	20992	39905	54163	76764	89553	131200	47519	151120	105340	121910	113620	-	-	9543707	LMGL02010039	-	-	-	--
LIPID-N-0217	PC(14:0_18:1)	GP	PC	776.544	731.547	[M+COOH]-	C40H78NO8P	2731600	2111000	2352800	2790600	2838700	2255800	2605200	2437400	2097300	2142300	2473100	2512500	2467000	2334800	2285500	2384500	2099500	2577400	2186700	C00157	HMDB0007872	24778618	LMGP01010490	-	73793	-	ko00564,ko00590,ko00591,ko00592,ko01100,ko04723,ko05231
LIPID-N-0225	PC(18:1_22:0)	GP	PC	888.669	843.672	[M+COOH]-	C48H94NO8P	24415	12209	29608	16461	18478	26782	26494	37807	26455	27556	14761	25036	28871	25533	22397	26314	24449	23296	25664	C00157	HMDB0008531	24779108	LMGP01010839	-	-	-	ko00564,ko00590,ko00591,ko00592,ko01100,ko04723,ko05231
LIPID-P-0227	DG(16:1_20:2)	GL	DG	636.566	618.522	[M+NH4]+	C39H70O5	49927	17357	34799	49771	112830	27299	154450	55935	19588	21258	43798	66396	71691	118070	52314	142510	70900	57934	60273	C00641	HMDB0007138	9543727	LMGL02010061	-	88496	-	ko00561,ko00562,ko00564,ko01100,ko04070,ko04730
LIPID-N-0609	CerP(d18:1/18:1)	SP	CerP	642.486	643.494	[M-H]-	C36H70NO6P	290410	323970	185050	383760	218570	315110	156550	249160	328090	344240	360920	271850	239410	242210	344370	486320	301920	296190	245680	-	-	-	-	-	-	-	--
LIPID-P-0228	DG(16:0_20:3)	GL	DG	636.566	618.522	[M+NH4]+	C39H70O5	82455	57173	90099	61627	95860	67796	135870	98202	50176	56651	63475	76326	34857	89476	59385	100080	83623	80895	72390	C00641	HMDB0007111	9543728	LMGL02010062	-	84402	-	ko00561,ko00562,ko00564,ko01100,ko04070,ko04730
LIPID-P-0094	SPH(d18:0)	SP	SPH	302.306	301.298	[M+H]+	C18H39NO2	114050	70626	132330	73049	68746	97523	128630	62268	155210	125170	106970	133740	84228	114850	128800	101550	107720	103730	78740	C00836	HMDB0000269	91486	LMSP01020001	-	-	-	ko00600,ko01100,ko04071
LIPID-P-0095	SPH(d16:1)	SP	SPH	272.259	271.251	[M+H]+	C16H33NO2	1441800	1491100	1446600	1401800	1457300	1630100	1581700	1346600	1235900	1338200	1226400	1314800	1273300	1145500	1194300	1172100	1366300	1326000	1413200	C00836	-	14767871	LMSP01040008	-	-	-	ko00600,ko01100,ko04071
LIPID-N-0226	PC(24:0_16:1)	GP	PC	888.669	843.672	[M+COOH]-	C48H94NO8P	9080	3421.8	8845.3	4645.5	8659.9	10749	5780.7	9614.4	4985	5085.7	4623.8	4994.5	5447.4	3868	4046.6	6077.8	7345	7354.8	7620.4	C00157	HMDB0008563	53479175	-	-	-	-	ko00564,ko00590,ko00591,ko00592,ko01100,ko04723,ko05231
LIPID-P-0003	Carnitine C3:0	FA	CAR	218.14	217.131	[M+H]+	C10H19NO4	123260	63778	80197	47104	46879	61617	37006	86858	133570	92645	62490	67607	149240	137390	48203	110440	82730	80567	82118	C03017	HMDB0000824	107738	LMFA07070105	17298-37-2	28867	5787	--
LIPID-P-0229	DG(18:1_18:2)	GL	DG	636.566	618.522	[M+NH4]+	C39H70O5	5833100	2872200	4560400	7710900	16788000	4187000	24041000	11006000	3335300	4673900	7246000	11024000	11046000	17303000	7745800	18925000	10074000	9804100	9876000	C00641	HMDB0007219	9543722	LMGL02010056	-	75450	-	ko00561,ko00562,ko00564,ko01100,ko04070,ko04730
LIPID-N-0227	PC(24:0_18:1)	GP	PC	916.701	871.703	[M+COOH]-	C50H98NO8P	33307	23901	40868	24524	25092	39312	32101	50471	30181	28524	24364	30468	33925	33447	24570	26032	34013	34410	32745	C00157	HMDB0008283	24779051	LMGP01011026	-	86216	-	ko00564,ko00590,ko00591,ko00592,ko01100,ko04723,ko05231
LIPID-P-0230	DG(14:1_22:2)	GL	DG	636.566	618.522	[M+NH4]+	C39H70O5	23054	18671	18161	28609	92581	20431	107680	43525	18338	17167	45617	41315	52685	83051	29781	90259	47629	46462	39191	C00641	HMDB0007059	53477994	LMGL02010421	-	88718	-	ko00561,ko00562,ko00564,ko01100,ko04070,ko04730
LIPID-P-0232	DG(18:2_20:1)	GL	DG	664.597	646.554	[M+NH4]+	C41H74O5	78587	32346	65209	110170	191780	78405	482420	219870	34810	52051	86534	94926	136600	265990	103730	251440	155930	151540	155410	C00641	HMDB0007253	9543765	LMGL02010099	-	89194	-	ko00561,ko00562,ko00564,ko01100,ko04070,ko04730
LIPID-P-0233	DG(18:1_20:2)	GL	DG	664.597	646.554	[M+NH4]+	C41H74O5	37563	19101	39355	41337	84893	33034	190090	88601	56607	76790	105820	145840	47309	301520	120830	321060	118440	112100	129700	C00641	HMDB0007225	9543766	LMGL02010100	-	89222	-	ko00561,ko00562,ko00564,ko01100,ko04070,ko04730
LIPID-P-0234	DG(18:0_20:3)	GL	DG	664.585	646.554	[M+NH4]+	C41H74O5	144560	74826	140410	77003	106730	93410	165640	108930	88479	79047	73374	87408	103610	120940	79025	130030	170840	155790	140750	C00641	HMDB0007168	53478052	LMGL02010101	-	88509	-	ko00561,ko00562,ko00564,ko01100,ko04070,ko04730
LIPID-P-0238	DG(16:1_18:3)	GL	DG	606.519	588.475	[M+NH4]+	C37H64O5	445180	262610	316380	607760	1008500	272340	838200	369720	132810	171130	233700	333330	342720	447610	204380	415570	392950	407560	392210	C00641	HMDB0007134	9543703	LMGL02010035	-	88497	-	ko00561,ko00562,ko00564,ko01100,ko04070,ko04730
LIPID-N-0228	PC(16:1_16:1)	GP	PC	774.529	729.531	[M+COOH]-	C40H76NO8P	659920	305900	770340	335090	391150	447080	682670	441890	278940	363820	439450	451030	410750	505840	315330	473220	519080	493860	508670	C00157	HMDB0008002	24778764	LMGP01010682	-	83717	-	ko00564,ko00590,ko00591,ko00592,ko01100,ko04723,ko05231
LIPID-P-0096	SPH(d18:1)	SP	SPH	300.29	299.282	[M+H]+	C18H37NO2	2622000	1140700	3007800	1354700	1307500	1425800	2754400	1921200	2058000	1831700	1715000	2383100	1155000	1667000	1980900	1788100	1917300	1876100	1941900	C00836	-	5280335	LMSP01010001	-	-	-	ko00600,ko01100,ko04071
LIPID-P-0239	DG(16:0_20:4)	GL	DG	634.55	616.507	[M+NH4]+	C39H68O5	869700	468650	942810	657460	1119300	809250	1126200	950400	674070	747760	894390	1224500	1183700	1358200	779740	1583800	1005200	985490	926990	C00165	HMDB0007112	9543736	LMGL02010070	-	77096	-	ko01521,ko04010,ko04012,ko04014,ko04015,ko04020,ko04024,ko04062,ko04064,ko04066,ko04071,ko04072,ko04261,ko04270,ko04361,ko04370,ko04371,ko04540,ko04611,ko04613,ko04625,ko04650,ko04658,ko04659,ko04660,ko04662,ko04664,ko04666,ko04713,ko04714,ko04720,ko04722,ko04723,ko04724,ko04725,ko04726,ko04728,ko04730,ko04745,ko04750,ko04911,ko04912,ko04915,ko04916,ko04918,ko04919,ko04920,ko04921,ko04923,ko04925…
LIPID-P-0240	DG(18:2_18:2)	GL	DG	634.55	616.507	[M+NH4]+	C39H68O5	4180500	2431700	3456400	6618900	12804000	4171100	21013000	9798200	1296800	1471900	2273400	3515400	3737000	5227000	2235700	5881500	5786000	5778200	5894100	C00641	HMDB0007248	9543729	LMGL02010063	-	77127	4371	ko00561,ko00562,ko00564,ko01100,ko04070,ko04730
LIPID-N-0231	PC(16:1_18:1)	GP	PC	802.56	757.562	[M+COOH]-	C42H80NO8P	460610	315740	637600	274080	348650	357460	590500	361550	322640	361450	436550	387220	391680	493520	281100	404200	392650	325000	298670	C00157	HMDB0008004	24778766	LMGP01010678	-	84810	-	ko00564,ko00590,ko00591,ko00592,ko01100,ko04723,ko05231
LIPID-P-0241	DG(16:1_20:3)	GL	DG	634.541	616.507	[M+NH4]+	C39H68O5	40894	28722	33780	55100	115200	36216	197240	75782	18338	10719	29669	48575	57549	71955	39988	94377	43187	63911	53973	C00641	HMDB0007139	53478040	-	-	88495	-	ko00561,ko00562,ko00564,ko01100,ko04070,ko04730
LIPID-N-0234	PC(17:0_18:2)	GP	PC	816.575	771.578	[M+COOH]-	C43H82NO8P	293710	132990	469670	339470	348690	187950	419350	417100	266670	235250	164380	110860	307000	164520	246310	243010	328100	284150	271140	C00157	-	52922491	LMGP01011505	-	-	-	ko00564,ko00590,ko00591,ko00592,ko01100,ko04723,ko05231
LIPID-N-0235	PC(18:1_18:1)	GP	PC	830.591	785.593	[M+COOH]-	C44H84NO8P	5323100	3002100	5248700	3587900	3026800	3876600	2436900	3799900	5016600	5490800	5752500	6584300	6572800	6130300	5730100	6199300	5151100	5488000	5061500	C00157	HMDB0000593	10350317	LMGP01010836	68737-67-7	74669	-	ko00564,ko00590,ko00591,ko00592,ko01100,ko04723,ko05231
LIPID-P-0097	SPH(d18:2)	SP	SPH	298.275	297.267	[M+H]+	C18H35NO2	160710	88992	168610	89957	101540	128690	151380	134170	88307	113850	119310	114810	117440	121380	139230	151320	128130	125190	121970	C00836	-	11220228	LMSP01080010	-	-	-	ko00600,ko01100,ko04071
LIPID-N-0236	PC(18:0_18:2)	GP	PC	830.591	785.593	[M+COOH]-	C44H84NO8P	10624000	7521100	12587000	7584200	8804000	10115000	10310000	9928500	8443000	7921900	7620900	8782100	9400700	8822900	8213400	8157500	9259000	9212100	9068400	C00157	HMDB0008039	6441487	LMGP01010764	-	84822	-	ko00564,ko00590,ko00591,ko00592,ko01100,ko04723,ko05231
LIPID-N-0244	PC(24:0_18:2)	GP	PC	914.685	869.687	[M+COOH]-	C50H96NO8P	33850	26028	45182	33468	32133	44981	46944	52456	20181	24163	14386	15014	29540	21041	20923	17924	26064	26954	32766	C00157	HMDB0008157	53478795	LMGP01012173	-	89589	-	ko00564,ko00590,ko00591,ko00592,ko01100,ko04723,ko05231
LIPID-P-0102	Cer(d18:0/16:0)	SP	Cer	540.536	539.528	[M+H]+	C34H69NO3	936290	470660	1244200	501520	534870	856810	1448800	755400	652710	823310	712010	792960	986530	1027800	743560	903670	873050	814280	835150	C00195	HMDB0011760	5283572	LMSP02020001	-	67042	-	ko00600,ko01100,ko04071,ko04217,ko04722,ko04920,ko04931,ko04933,ko05140,ko05415
LIPID-P-0242	DG(18:1_20:3)	GL	DG	662.582	644.538	[M+NH4]+	C41H72O5	54729	38528	67435	22985	94112	20040	260480	112020	57611	44125	87633	104080	69918	237080	103240	248080	109640	108480	100970	C00641	HMDB0007227	9543776	LMGL02010110	-	84437	-	ko00561,ko00562,ko00564,ko01100,ko04070,ko04730
LIPID-N-0245	PC(14:1_18:2)	GP	PC	772.513	727.515	[M+COOH]-	C40H74NO8P	1192300	583940	1581700	770230	625300	1080700	1139500	757740	778770	761410	741490	1017600	1128500	1085700	950020	1010700	849430	885480	829650	C00157	HMDB0007907	52922264	LMGP01011391	-	88906	-	ko00564,ko00590,ko00591,ko00592,ko01100,ko04723,ko05231
LIPID-P-0011	Carnitine C6-2OH	FA	CAR	290.161	289.153	[M+H]+	C13H23NO6	69011	78395	81464	81384	77429	71467	97997	68541	57213	72049	72872	76956	66578	59732	55005	65501	73094	72203	74457	C02301	HMDB0000552	128145	LMFA07070087	102673-95-0	70857	5536	ko04714
LIPID-P-0243	DG(18:0_20:4)	GL	DG	662.582	644.538	[M+NH4]+	C41H72O5	2672800	1594000	2893000	1947500	3552900	2613400	3935500	2929800	2632800	2623900	3241600	4100300	4481700	5878900	3523100	6304100	3577900	3287100	3520600	C00165	HMDB0007170	6438587	LMGL02010111	-	75728	-	ko01521,ko04010,ko04012,ko04014,ko04015,ko04020,ko04024,ko04062,ko04064,ko04066,ko04071,ko04072,ko04261,ko04270,ko04361,ko04370,ko04371,ko04540,ko04611,ko04613,ko04625,ko04650,ko04658,ko04659,ko04660,ko04662,ko04664,ko04666,ko04713,ko04714,ko04720,ko04722,ko04723,ko04724,ko04725,ko04726,ko04728,ko04730,ko04745,ko04750,ko04911,ko04912,ko04915,ko04916,ko04918,ko04919,ko04920,ko04921,ko04923,ko04925…
LIPID-P-0103	Cer(d18:0/18:0)	SP	Cer	568.567	567.559	[M+H]+	C36H73NO3	62740	42172	69416	28163	28315	39686	74552	46012	48216	58970	50614	58092	66138	63772	21896	57228	47192	50866	51825	C00195	HMDB0011761	5283573	LMSP02020008	-	67033	-	ko00600,ko01100,ko04071,ko04217,ko04722,ko04920,ko04931,ko04933,ko05140,ko05415
LIPID-P-0245	DG(18:0_22:4)	GL	DG	690.596	672.569	[M+NH4]+	C43H76O5	137930	84724	141870	109430	161610	146900	172910	148570	185060	171880	193590	204060	241680	276970	181780	278390	256140	231240	253300	C00641	HMDB0007176	9543859	LMGL02010194	-	84435	-	ko00561,ko00562,ko00564,ko01100,ko04070,ko04730
LIPID-P-0247	DG(18:2_18:3)	GL	DG	632.535	614.491	[M+NH4]+	C39H66O5	431940	268550	367670	757550	1685600	413680	2047500	956270	139950	190450	231010	348730	395180	461330	190100	528340	571500	656310	641240	C00641	HMDB0007250	9543737	LMGL02010071	-	89198	-	ko00561,ko00562,ko00564,ko01100,ko04070,ko04730
LIPID-P-0248	DG(16:1_20:4)	GL	DG	632.535	614.491	[M+NH4]+	C39H66O5	261040	148430	176710	180450	459600	155480	463040	171610	137290	161450	175690	375060	341050	399900	200770	406070	250140	259630	264110	C00641	HMDB0007141	9543743	LMGL02010077	-	88489	-	ko00561,ko00562,ko00564,ko01100,ko04070,ko04730
LIPID-N-0250	PC(16:1_18:2)	GP	PC	800.544	755.547	[M+COOH]-	C42H78NO8P	980720	672460	1102500	700780	751160	924750	1178900	748340	503630	479090	458650	546820	496570	490210	480890	428980	656350	708410	663680	C00157	HMDB0008006	24778768	LMGP01010690	-	84567	-	ko00564,ko00590,ko00591,ko00592,ko01100,ko04723,ko05231
LIPID-P-0251	DG(18:2_20:3)	GL	DG	660.566	642.522	[M+NH4]+	C41H70O5	45381	28850	37040	39837	181230	62520	376460	132780	33186	35331	45726	60806	70952	93942	42189	121720	84762	81978	77410	C00641	HMDB0007256	9543785	LMGL02010120	-	89200	-	ko00561,ko00562,ko00564,ko01100,ko04070,ko04730
LIPID-P-0252	DG(18:1_20:4)	GL	DG	660.566	642.522	[M+NH4]+	C41H70O5	784620	398110	782370	547210	1281300	598860	1661600	894410	810240	920080	1243300	1620900	1810500	2520500	1133800	2800700	1309500	1241700	1257500	C00641	HMDB0007228	9543786	LMGL02010121	-	75449	-	ko00561,ko00562,ko00564,ko01100,ko04070,ko04730
LIPID-P-0253	DG(16:0_22:5)	GL	DG	660.557	642.522	[M+NH4]+	C41H70O5	72016	27441	50823	44801	63278	64295	125810	96195	29247	15673	51644	36794	89201	68171	45228	95629	35194	47870	51923	C00641	HMDB0007119	53478030	LMGL02010150	-	88478	-	ko00561,ko00562,ko00564,ko01100,ko04070,ko04730
LIPID-P-0105	Cer(d18:0/22:0)	SP	Cer	624.629	623.622	[M+H]+	C40H81NO3	41290	33083	69575	51651	45214	55268	57637	48232	65643	55094	55619	58922	94346	68367	67586	59214	107660	113930	55739	C00195	HMDB0011765	5283575	LMSP02020010	-	67021	-	ko00600,ko01100,ko04071,ko04217,ko04722,ko04920,ko04931,ko04933,ko05140,ko05415
LIPID-P-0257	DG(18:1_22:4)	GL	DG	688.597	670.554	[M+NH4]+	C43H74O5	35722	25767	42040	13481	66684	37135	121520	57119	59967	74732	90846	140480	163580	206420	116510	233220	99033	85895	103260	C00641	HMDB0007234	9543869	LMGL02010204	-	84438	-	ko00561,ko00562,ko00564,ko01100,ko04070,ko04730
LIPID-N-0253	PC(15:0_20:3)	GP	PC	814.56	769.562	[M+COOH]-	C43H80NO8P	785860	454620	754880	562010	359670	558940	627970	545130	503260	567910	401320	537990	363050	358790	469090	372410	454560	490340	563300	C00157	HMDB0007948	52922328	LMGP01011423	-	-	-	ko00564,ko00590,ko00591,ko00592,ko01100,ko04723,ko05231
LIPID-N-0254	PC(18:1_18:2)	GP	PC	828.575	783.578	[M+COOH]-	C44H82NO8P	2015300	1321300	2263300	1669900	1647300	1849000	2151800	1757600	1172800	1426400	1320100	1138400	1558700	1391700	1300500	928690	1907000	1598600	1502100	C00157	HMDB0008072	53478723	LMGP01010893	-	89691	-	ko00564,ko00590,ko00591,ko00592,ko01100,ko04723,ko05231
LIPID-P-0259	DG(18:2_20:4)	GL	DG	658.55	640.507	[M+NH4]+	C41H68O5	400750	280920	343220	466680	1187200	452380	1808700	833930	280550	294550	456460	603050	785300	915190	380890	986120	700380	648460	740650	C00641	HMDB0007257	9543796	LMGL02010131	-	89203	-	ko00561,ko00562,ko00564,ko01100,ko04070,ko04730
LIPID-N-0256	PC(17:0_20:3)	GP	PC	842.591	797.593	[M+COOH]-	C45H84NO8P	65487	43402	75527	45134	9	59428	9	9	24031	48988	46670	51906	9	62891	9	9	43781	64321	51545	C00157	-	52922507	LMGP01011514	-	-	-	ko00564,ko00590,ko00591,ko00592,ko01100,ko04723,ko05231
LIPID-P-0106	Cer(d18:0/24:0)	SP	Cer	652.661	651.653	[M+H]+	C42H85NO3	385830	245990	462260	255300	255990	381670	561620	383350	244630	322540	300780	385740	374710	361520	344580	392110	341110	434420	387030	C00195	HMDB0011768	5283577	LMSP02020012	-	52961	-	ko00600,ko01100,ko04071,ko04217,ko04722,ko04920,ko04931,ko04933,ko05140,ko05415
LIPID-N-0258	PC(18:0_20:3)	GP	PC	856.607	811.609	[M+COOH]-	C46H86NO8P	1100100	831580	1264500	933270	901870	1143100	1272600	1189000	961670	1138900	887430	1152500	1217000	1137800	1017400	1078600	1031000	1076400	1064600	C00157	HMDB0008046	24778855	LMGP01010795	-	86176	-	ko00564,ko00590,ko00591,ko00592,ko01100,ko04723,ko05231
LIPID-P-0261	DG(16:0_22:6)	GL	DG	658.55	640.507	[M+NH4]+	C41H68O5	604380	332350	661350	480750	1122500	549210	1235600	769700	280780	243840	320070	498320	505470	561780	332210	572800	571920	515380	537180	C00641	HMDB0007121	9543827	LMGL02010162	-	82949	-	ko00561,ko00562,ko00564,ko01100,ko04070,ko04730
LIPID-P-0262	DG(16:1_22:5)	GL	DG	658.537	640.507	[M+NH4]+	C41H68O5	36730	30719	70762	53652	110350	51801	110720	59651	9	9	9	9	32444	59164	12824	49349	50861	51076	53008	C00641	HMDB0007148	53478042	LMGL02010161	-	88480	-	ko00561,ko00562,ko00564,ko01100,ko04070,ko04730
LIPID-P-0021	Carnitine C16:0	FA	CAR	400.344	399.335	[M+H]+	C23H45NO4	5477500	2314900	5563600	3566000	2464900	2488800	5014600	3274800	6579700	4973100	5401900	5282200	4953000	4665800	3383100	3534300	4517800	4679000	4580600	C02990	HMDB0000222	11953816	LMFA07070004	2364-67-2	17490	5231	ko00071,ko01212
LIPID-P-0264	DG(18:2_22:4)	GL	DG	686.582	668.538	[M+NH4]+	C43H72O5	31586	15677	28711	24567	61256	13759	94491	45215	18609	25309	25623	56064	47459	67532	34079	84835	36865	56365	38340	C00641	HMDB0007263	9543879	LMGL02010214	-	89176	-	ko00561,ko00562,ko00564,ko01100,ko04070,ko04730
LIPID-P-0266	DG(18:0_22:6)	GL	DG	686.57	668.538	[M+NH4]+	C43H72O5	87765	173610	418460	163560	92251	274520	348640	235430	206010	156390	162690	183810	273770	302950	249090	131340	252370	240760	249630	C00641	HMDB0007179	9543881	LMGL02010216	-	77129	-	ko00561,ko00562,ko00564,ko01100,ko04070,ko04730
LIPID-P-0268	DG(16:1_22:6)	GL	DG	656.52	638.491	[M+NH4]+	C41H66O5	863720	518250	582780	876650	1887400	606710	1742800	846210	196930	200570	293530	554230	492970	577270	274730	550910	656440	725450	700960	C00641	HMDB0007150	9543839	LMGL02010174	-	-	-	ko00561,ko00562,ko00564,ko01100,ko04070,ko04730
LIPID-P-0269	DG(18:1_22:6)	GL	DG	684.561	666.522	[M+NH4]+	C43H70O5	540180	259630	474700	506870	1282200	499730	1644300	747550	192930	264120	368980	567140	544300	430380	394650	705220	580380	596050	597500	C00641	HMDB0007208	53478083	-	-	88551	-	ko00561,ko00562,ko00564,ko01100,ko04070,ko04730
LIPID-P-0270	DG(18:2_22:5)	GL	DG	684.551	666.522	[M+NH4]+	C43H70O5	30116	15214	19344	28919	107730	36393	113520	61208	9	9	9	9	9	9	9	9	34435	30259	35870	C00641	HMDB0007264	53478109	-	-	89174	-	ko00561,ko00562,ko00564,ko01100,ko04070,ko04730
LIPID-P-0271	DG(18:2_22:6)	GL	DG	682.539	664.507	[M+NH4]+	C43H68O5	479510	221900	416460	547900	1108200	462600	1495800	782670	88518	90232	121620	217410	178680	173450	143540	219280	424330	441880	413800	C00641	HMDB0007266	9543899	LMGL02010234	-	-	-	ko00561,ko00562,ko00564,ko01100,ko04070,ko04730
LIPID-N-0259	PC(20:1_18:2)	GP	PC	856.607	811.609	[M+COOH]-	C46H86NO8P	373120	209400	345730	274670	240030	374090	357940	304760	216200	208750	174110	218720	239160	165650	183220	168730	244950	251800	253520	C00157	HMDB0008303	52923115	LMGP01011818	-	89105	-	ko00564,ko00590,ko00591,ko00592,ko01100,ko04723,ko05231
LIPID-N-0260	PC(20:2_18:1)	GP	PC	856.607	811.609	[M+COOH]-	C46H86NO8P	263160	173690	265330	203150	160550	293900	266430	196020	187650	176360	197030	217820	270690	184700	198950	172270	209410	240940	196960	C00157	HMDB0008335	52923173	LMGP01011847	-	89080	-	ko00564,ko00590,ko00591,ko00592,ko01100,ko04723,ko05231
LIPID-P-0274	MG(16:0)	GL	MG	348.321	330.277	[M+NH4]+	C19H38O4	410590	353970	460400	473480	423050	447650	566760	397910	397670	424380	363310	358070	395110	376880	356270	362680	414080	404630	419300	C01885	HMDB0011564	3084463	LMGL01010001	32899-41-5	75542	-	ko00561,ko01100,ko04714,ko04923,ko04975,ko04977
LIPID-N-0266	PC(16:1_18:3)	GP	PC	798.529	753.531	[M+COOH]-	C42H76NO8P	64200	44579	84007	40436	38906	50062	78056	50673	27163	35118	38914	46760	33474	40269	22589	35381	36718	61646	49048	C00157	HMDB0008200	52922835	LMGP01011484	-	89443	-	ko00564,ko00590,ko00591,ko00592,ko01100,ko04723,ko05231
LIPID-N-0267	PC(16:2_18:2)	GP	PC	798.529	753.531	[M+COOH]-	C42H76NO8P	88874	43836	115200	62208	25042	81361	83560	67577	55851	37248	44433	58395	54563	50353	45667	37389	53278	50375	45212	C00157	-	24778776	LMGP01010699	-	-	-	ko00564,ko00590,ko00591,ko00592,ko01100,ko04723,ko05231
LIPID-P-0083	CE(20:4)	ST	CE	690.585	672.585	[M+NH4]+	C47H76O2	67015	286250	438280	261160	123930	464570	393490	346880	652120	722830	124930	401020	359510	283770	428770	345650	314370	326170	323640	C02530	HMDB0006726	6479222	LMST01020014	604-34-2	-	-	ko00100,ko04913,ko04975,ko04976,ko04977,ko04979,ko05417
LIPID-P-0052	Cholesterol	ST	Cho	369.4	386.355	[M-H2O+H]+	C27H46O	8076600	6919600	8349300	7637500	6809800	7763400	8175800	8094400	7555800	7760500	7908900	8118000	8541800	8549300	8073100	8409700	8131500	8264300	8454400	C00187	HMDB0000067	5997	LMST01010001	-	16113	-	ko00100,ko00120,ko00140,ko00981,ko01100,ko04913,ko04925,ko04927,ko04934,ko04975,ko04976,ko04977,ko04979,ko05200,ko05217,ko05417
LIPID-P-0276	MG(18:0)	GL	MG	376.352	358.308	[M+NH4]+	C21H42O4	581270	407820	726630	768080	584870	668780	832150	585080	561860	606800	553420	557010	512450	497880	527670	561800	608200	584170	610360	C01885	HMDB0011131	15560610	LMGL01010003	22610-61-3	75550	-	ko00561,ko01100,ko04714,ko04923,ko04975,ko04977
LIPID-N-0270	PC(18:2_18:2)	GP	PC	826.56	781.562	[M+COOH]-	C44H80NO8P	2263500	1578900	2579500	2104600	1434400	2434800	2954600	1796600	1149600	979770	791650	854860	1179800	904430	787130	683410	1494000	1530300	1467100	C00157	HMDB0008138	5288075	LMGP01010921	998-06-1	42027	-	ko00564,ko00590,ko00591,ko00592,ko01100,ko04723,ko05231
LIPID-P-0282	MG(18:1)	GL	MG	374.336	356.293	[M+NH4]+	C21H40O4	15351	6770.4	13488	13045	5499.4	3373.9	32030	27518	5588.6	12538	12401	11136	26988	41589	15578	22488	19105	14705	18417	C01885	HMDB0011566	53480977	LMGL01010004	-	-	-	ko00561,ko01100,ko04714,ko04923,ko04975,ko04977
LIPID-N-0271	PC(18:3_18:1)	GP	PC	826.56	781.562	[M+COOH]-	C44H80NO8P	91269	88507	119270	47171	51387	89468	102860	82275	72232	55913	66978	79875	61602	74872	24364	95345	61287	51581	72565	C00157	HMDB0008073	53478725	LMGP01010955	-	89692	-	ko00564,ko00590,ko00591,ko00592,ko01100,ko04723,ko05231
LIPID-P-0107	Cer(d18:0/24:1)	SP	Cer	650.6	649.637	[M+H]+	C42H83NO3	728200	384770	802420	369490	270430	618270	844640	462780	645200	688470	514480	594200	822480	713530	588530	534590	828340	851410	906370	C00195	HMDB0011769	5283576	LMSP02020011	-	74130	-	ko00600,ko01100,ko04071,ko04217,ko04722,ko04920,ko04931,ko04933,ko05140,ko05415
LIPID-N-0274	PC(20:3_18:1)	GP	PC	854.591	809.593	[M+COOH]-	C46H84NO8P	219490	165340	205420	93750	148930	120270	234440	107020	184270	94292	225540	84109	228860	167130	207400	214380	203480	208140	165900	C00157	HMDB0008401	52923233	LMGP01011878	-	89292	-	ko00564,ko00590,ko00591,ko00592,ko01100,ko04723,ko05231
LIPID-P-0283	MG(18:2)	GL	MG	372.31	354.277	[M+NH4]+	C21H38O4	4840.1	1242.2	9	9	5696.7	9	7730.1	6055.9	9	9	9	9	9	2777.1	9	9	3870.3	4405.8	3686.2	C01885	-	5283469	LMGL01010006	67968-46-1	-	-	ko00561,ko01100,ko04714,ko04923,ko04975,ko04977
LIPID-P-0769	TG(10:0_12:0_14:0)	GL	TG	656.578	638.549	[M+NH4]+	C39H74O6	114670	112840	113680	115780	135640	126930	124460	126180	112270	126800	111830	128230	138950	121400	111120	138720	181100	187540	145570	C00422	HMDB0071114	131777922	-	-	-	-	ko00561,ko01100,ko04714,ko04923,ko04931,ko04975,ko04977,ko04979,ko05417
LIPID-P-0770	TG(8:0_14:0_16:0)	GL	TG	684.611	666.58	[M+NH4]+	C41H78O6	124550	66604	123340	149150	138040	80871	71959	90931	47363	71500	62786	69196	96754	135310	54158	108750	138810	125380	123680	C00422	HMDB0071936	131778738	-	-	-	-	ko00561,ko01100,ko04714,ko04923,ko04931,ko04975,ko04977,ko04979,ko05417
LIPID-N-0276	PC(22:4_16:0)	GP	PC	854.591	809.593	[M+COOH]-	C46H84NO8P	697840	553030	847780	657300	719330	959560	828300	858050	1120400	1074800	1070200	1319100	1494300	1323700	1300800	1653300	946420	1107200	1085200	C00157	HMDB0008626	52923621	LMGP01012072	-	88859	-	ko00564,ko00590,ko00591,ko00592,ko01100,ko04723,ko05231
LIPID-P-0108	Cer(d18:1/14:0)	SP	Cer	510.489	509.481	[M+H]+	C32H63NO3	523940	304740	669470	298440	277030	384440	728560	423840	308410	485440	446210	191900	574860	627520	382390	509600	513080	474580	443780	C13916	HMDB0011773	5282310	LMSP02010001	-	72957	-	--
LIPID-P-0005	Carnitine C5:0	FA	CAR	246.171	245.163	[M+H]+	C12H23NO4	278210	412000	336530	293040	296500	304440	392810	294580	276990	310890	297180	332020	249650	240400	227560	248260	305520	292990	297580	C02301	HMDB0000688	6426851	LMFA07070077	31023-24-2	73025	5657	ko04714
LIPID-N-0285	PC(20:4_16:1)	GP	PC	824.544	779.547	[M+COOH]-	C44H78NO8P	526590	281040	621010	320970	368460	518510	599990	408800	418910	390560	387080	446270	518860	528170	425690	456230	444320	483820	415840	C00157	HMDB0008430	52923283	LMGP01011903	-	88878	-	ko00564,ko00590,ko00591,ko00592,ko01100,ko04723,ko05231
LIPID-N-0287	PC(18:2_18:3)	GP	PC	824.544	779.547	[M+COOH]-	C44H78NO8P	105390	62245	91354	81831	57968	88343	96459	96027	56927	43102	35334	42864	47657	46815	29081	21216	80154	68501	63249	C00157	HMDB0008141	52922731	LMGP01011625	-	89577	-	ko00564,ko00590,ko00591,ko00592,ko01100,ko04723,ko05231
LIPID-P-0771	TG(10:0_16:0_12:0)	GL	TG	684.613	666.58	[M+NH4]+	C41H78O6	528190	496720	561300	532440	637980	581220	553950	632620	485260	484360	381670	553400	551230	568310	421700	638580	737080	704690	653300	C00422	HMDB0071588	131778392	-	-	-	-	ko00561,ko01100,ko04714,ko04923,ko04931,ko04975,ko04977,ko04979,ko05417
LIPID-P-0109	Cer(d18:1/16:0)	SP	Cer	538.52	537.512	[M+H]+	C34H67NO3	35026000	24729000	44887000	24385000	27540000	31247000	44944000	34142000	26232000	29380000	28468000	31588000	36742000	37574000	29043000	33369000	32125000	33431000	31992000	C00195	HMDB0004949	5283564	LMSP02010004	-	72959	7202	ko00600,ko01100,ko04071,ko04217,ko04722,ko04920,ko04931,ko04933,ko05140,ko05415
LIPID-P-0772	TG(8:0_16:0_16:0)	GL	TG	712.642	694.611	[M+NH4]+	C43H82O6	590020	255380	517900	566460	492310	230300	264820	394260	251970	219290	208560	352590	340490	451970	214850	397730	401630	429660	405040	C00422	HMDB0071914	131778716	-	-	-	-	ko00561,ko01100,ko04714,ko04923,ko04931,ko04975,ko04977,ko04979,ko05417
LIPID-P-0773	TG(10:0_14:0_16:0)	GL	TG	712.643	694.611	[M+NH4]+	C43H82O6	383950	259590	384100	373340	355320	310700	312380	263880	293630	238740	230020	328720	350260	454010	246400	396960	358560	350940	345960	C00422	HMDB0071634	131778438	-	-	-	-	ko00561,ko01100,ko04714,ko04923,ko04931,ko04975,ko04977,ko04979,ko05417
LIPID-P-0775	TG(8:0_14:0_18:0)	GL	TG	712.644	694.611	[M+NH4]+	C43H82O6	168520	96492	153650	227890	192210	68201	47586	117010	47464	43783	51470	110670	118410	107250	26612	75042	129920	99477	107240	C00422	HMDB0072111	131778910	-	-	-	-	ko00561,ko01100,ko04714,ko04923,ko04931,ko04975,ko04977,ko04979,ko05417
LIPID-P-0777	TG(12:0_14:0_16:0)	GL	TG	740.677	722.642	[M+NH4]+	C45H86O6	1089200	671710	933870	1165000	735290	402760	563330	605400	579770	537280	683610	1175500	1262200	1450300	709710	1422700	922060	915060	835540	C00422	HMDB0095276	131803451	LMGL03013211	-	-	-	ko00561,ko01100,ko04714,ko04923,ko04931,ko04975,ko04977,ko04979,ko05417
LIPID-N-0290	PC(18:1_20:4)	GP	PC	852.575	807.578	[M+COOH]-	C46H82NO8P	905420	480550	775070	620380	536290	810400	642050	597210	923400	977230	915940	1040300	917130	911760	807540	852930	838600	737010	708550	C00157	HMDB0008114	24778948	LMGP01010905	-	74671	-	ko00564,ko00590,ko00591,ko00592,ko01100,ko04723,ko05231
LIPID-N-0294	PC(18:2_20:3)	GP	PC	852.575	807.578	[M+COOH]-	C46H82NO8P	119540	37680	150340	104760	57725	120690	100470	130140	65999	90958	46808	57897	65912	49065	35909	37751	69036	65564	79035	C00157	HMDB0008139	53478787	LMGP01011633	-	89600	-	ko00564,ko00590,ko00591,ko00592,ko01100,ko04723,ko05231
LIPID-N-0295	PC(20:1_20:4)	GP	PC	880.607	835.609	[M+COOH]-	C48H86NO8P	70095	39123	75159	36878	61364	38096	48905	88249	56023	68587	52877	101480	84840	60418	71202	89733	65518	67062	86343	C00157	HMDB0008312	52923133	LMGP01011827	-	-	-	ko00564,ko00590,ko00591,ko00592,ko01100,ko04723,ko05231
LIPID-N-0297	PC(22:4_18:1)	GP	PC	880.607	835.609	[M+COOH]-	C48H86NO8P	88507	74414	119620	106430	100030	146640	108140	122330	185830	175860	169810	206000	182500	190460	189120	223720	146920	153610	128780	C00157	HMDB0008629	53479251	LMGP01012078	-	-	-	ko00564,ko00590,ko00591,ko00592,ko01100,ko04723,ko05231
LIPID-P-0780	TG(13:0_14:0_16:0)	GL	TG	754.688	736.658	[M+NH4]+	C46H88O6	418560	351930	191850	565700	235160	230860	393830	506930	456890	368680	491400	509230	572310	445050	353400	314860	382370	294830	287040	C00422	HMDB0097246	56937465	LMGL03013675	-	-	-	ko00561,ko01100,ko04714,ko04923,ko04931,ko04975,ko04977,ko04979,ko05417
LIPID-N-0301	PC(22:5_14:1)	GP	PC	822.529	777.531	[M+COOH]-	C44H76NO8P	108500	19532	58099	55233	22913	84018	96908	63679	106670	114170	145120	191920	136210	183530	150870	143090	93988	92538	86304	C00157	HMDB0008690	53479343	LMGP01012233	-	88430	-	ko00564,ko00590,ko00591,ko00592,ko01100,ko04723,ko05231
LIPID-P-0782	TG(14:0_14:0_16:0)	GL	TG	768.708	750.674	[M+NH4]+	C47H90O6	4857700	2901300	4055900	4855500	2027700	1637000	1460400	2307500	2291800	2190900	2241500	3402800	3396000	3995900	2410800	3701700	3199300	3106800	2929700	C00422	HMDB0042063	97045147	LMGL03012756	-	-	-	ko00561,ko01100,ko04714,ko04923,ko04931,ko04975,ko04977,ko04979,ko05417
LIPID-P-0784	TG(12:0_16:0_16:0)	GL	TG	768.707	750.674	[M+NH4]+	C47H90O6	1069000	724610	981240	1237000	574470	370170	440820	637450	713320	775100	807680	1125100	1176900	1513600	765380	1442300	906200	964210	955250	C00422	HMDB0095566	101627647	LMGL03012664	-	-	-	ko00561,ko01100,ko04714,ko04923,ko04931,ko04975,ko04977,ko04979,ko05417
LIPID-P-0006	Carnitine C4-OH	FA	CAR	248.15	247.142	[M+H]+	C11H21NO5	58008	20460	35807	17761	19025	18661	11381	27738	26778	21417	34952	49875	47963	56965	27517	70957	32546	33529	32068	C02301	-	53481617	LMFA07070071	-	-	-	ko04714
LIPID-N-0303	PC(16:0_22:6)	GP	PC	850.56	805.562	[M+COOH]-	C46H80NO8P	1143100	592010	2268200	590590	495570	1362500	1213900	822990	953280	450850	519530	576780	765300	1083400	1065300	469830	953970	834400	953130	C00157	HMDB0007991	6441886	LMGP01010650	-	74963	-	ko00564,ko00590,ko00591,ko00592,ko01100,ko04723,ko05231
LIPID-P-0785	TG(14:0_15:0_16:0)	GL	TG	782.717	764.689	[M+NH4]+	C48H92O6	1289600	933950	994700	1252100	678510	308020	720690	792950	827520	928200	845170	884590	870000	837800	711720	836810	939410	896750	922910	C00422	HMDB0042093	56937957	LMGL03014167	-	-	-	ko00561,ko01100,ko04714,ko04923,ko04931,ko04975,ko04977,ko04979,ko05417
LIPID-P-0786	TG(14:0_16:0_16:0)	GL	TG	796.739	778.705	[M+NH4]+	C49H94O6	28912000	15962000	25152000	30860000	13883000	9127700	8366800	13407000	10913000	9896200	10297000	14787000	14142000	14872000	10240000	14714000	16362000	15536000	15994000	C00422	HMDB0010411	545606	LMGL03012786	-	-	-	ko00561,ko01100,ko04714,ko04923,ko04931,ko04975,ko04977,ko04979,ko05417
LIPID-N-0304	PC(18:2_20:4)	GP	PC	850.56	805.562	[M+COOH]-	C46H80NO8P	1025700	747340	1428700	929830	699780	1298600	1074200	1025300	1018300	872660	845230	1057800	1150600	964690	840750	893020	932510	970890	930980	C00157	HMDB0008147	24778979	LMGP01010943	-	84563	-	ko00564,ko00590,ko00591,ko00592,ko01100,ko04723,ko05231
LIPID-P-0787	TG(15:0_16:0_16:0)	GL	TG	810.752	792.721	[M+NH4]+	C50H96O6	5444100	1241500	3272500	5059500	6216200	2037600	3433700	3429800	2572300	2483100	2752100	4019300	3729800	3917300	2892500	3762500	4150500	4185000	4129500	C00422	HMDB0043019	56936694	LMGL03012900	-	-	-	ko00561,ko01100,ko04714,ko04923,ko04931,ko04975,ko04977,ko04979,ko05417
LIPID-N-0311	PC(20:2_20:4)	GP	PC	878.591	833.593	[M+COOH]-	C48H84NO8P	86226	37884	64564	58201	37876	73730	34871	55782	58418	54153	38083	47701	44209	46826	47819	27833	53839	64786	33885	C00157	HMDB0008345	52923195	LMGP01011858	-	-	-	ko00564,ko00590,ko00591,ko00592,ko01100,ko04723,ko05231
LIPID-N-0314	PC(18:2_20:5)	GP	PC	848.544	803.547	[M+COOH]-	C46H78NO8P	24918	23033	36413	15295	25000	24969	24548	31326	6058	8239	5187.5	6306.9	11573	4858.4	9024.9	4862.5	16544	17567	17492	C00157	HMDB0008149	52922747	LMGP01011634	-	-	-	ko00564,ko00590,ko00591,ko00592,ko01100,ko04723,ko05231
LIPID-N-0316	PC(20:3_20:4)	GP	PC	876.575	831.578	[M+COOH]-	C48H82NO8P	33374	25216	51440	33008	36296	50642	31524	39794	47815	69545	38594	36767	16602	53800	48109	55340	55007	42876	47261	C00157	HMDB0008379	53478979	LMGP01011889	-	-	-	ko00564,ko00590,ko00591,ko00592,ko01100,ko04723,ko05231
LIPID-P-0110	Cer(d18:1/17:0)	SP	Cer	552.536	551.528	[M+H]+	C35H69NO3	480360	284490	638720	289680	263580	458360	705610	424540	328680	407270	378940	423270	383870	434930	381390	455030	388240	426820	440230	C00195	-	44584335	LMSP02010020	-	-	-	ko00600,ko01100,ko04071,ko04217,ko04722,ko04920,ko04931,ko04933,ko05140,ko05415
LIPID-N-0320	PC(18:2_22:6)	GP	PC	874.56	829.562	[M+COOH]-	C48H80NO8P	447160	291490	619300	241750	280190	418830	554580	271670	194920	109140	124900	149280	186480	192480	202000	151190	300720	339590	284790	C00157	HMDB0008156	24778983	LMGP01010947	-	-	-	ko00564,ko00590,ko00591,ko00592,ko01100,ko04723,ko05231
LIPID-P-0788	TG(16:0_16:0_16:0)	GL	TG	824.771	806.736	[M+NH4]+	C51H98O6	129350000	61239000	107560000	125940000	99267000	34248000	58649000	72681000	57007000	62201000	62783000	100640000	84030000	79747000	66632000	98506000	98898000	100230000	99258000	C00422	HMDB0005356	11147	LMGL03010001	555-44-2	77393	3857	ko00561,ko01100,ko04714,ko04923,ko04931,ko04975,ko04977,ko04979,ko05417
LIPID-P-0789	TG(14:0_16:0_18:0)	GL	TG	824.771	806.736	[M+NH4]+	C51H98O6	1766600	882890	1709900	2107500	899500	455050	642620	891320	1260900	1021400	1359300	1845100	1707700	2239200	1354300	1952300	1530000	1566300	1459900	C00422	HMDB0042124	131753268	LMGL03014225	-	-	-	ko00561,ko01100,ko04714,ko04923,ko04931,ko04975,ko04977,ko04979,ko05417
LIPID-N-0323	PE(16:0_16:0)	GP	PE	690.507	691.515	[M-H]-	C37H74NO8P	2205100	1222100	2550300	1606400	1395200	2175600	2420800	1593600	1305000	1822700	1490800	1924300	1878200	1467000	1403600	1964100	1670400	1452900	1706300	C00350	HMDB0008923	445468	LMGP02010037	923-61-5	73005	-	ko00563,ko00564,ko01100,ko04136,ko04140,ko04723,ko05130,ko05167
LIPID-N-0324	PE(18:0_14:0)	GP	PE	690.507	691.515	[M-H]-	C37H74NO8P	55193	45184	83358	48666	40781	67413	63001	60069	66767	63830	68421	76746	95321	61064	65964	74610	63393	54473	66335	C00350	HMDB0005325	447790	LMGP02011206	-	-	-	ko00563,ko00564,ko01100,ko04136,ko04140,ko04723,ko05130,ko05167
LIPID-N-0328	PE(20:0_18:0)	GP	PE	774.601	775.609	[M-H]-	C43H86NO8P	119450	92603	112850	96185	97994	28691	120350	122910	30019	161010	21989	184610	213510	41356	153320	186650	148840	152550	147960	C00350	HMDB0009222	9546831	LMGP02010131	-	-	-	ko00563,ko00564,ko01100,ko04136,ko04140,ko04723,ko05130,ko05167
LIPID-N-0331	PE(16:1_16:0)	GP	PE	688.492	689.5	[M-H]-	C37H72NO8P	178870	89235	173140	155840	96170	137470	181840	129250	9	9	100860	9	112710	112320	84285	102980	159460	125550	160710	C00350	HMDB0008956	52924223	LMGP02010520	-	-	-	ko00563,ko00564,ko01100,ko04136,ko04140,ko04723,ko05130,ko05167
LIPID-P-0111	Cer(d18:1/18:0)	SP	Cer	566.551	565.543	[M+H]+	C36H71NO3	3124200	1642500	4341000	1940200	2038000	2737400	5014400	2726100	2492800	2791800	2592000	3413600	3337900	4106300	3234300	3595200	3413500	3045000	3079400	C00195	HMDB0004950	5283565	LMSP02010006	-	72961	7203	ko00600,ko01100,ko04071,ko04217,ko04722,ko04920,ko04931,ko04933,ko05140,ko05415
LIPID-P-0791	TG(16:0_16:0_17:0)	GL	TG	838.786	820.752	[M+NH4]+	C52H100O6	1125700	256920	736510	2844800	4234800	744850	2175000	1947600	1907500	1904200	2402000	4115300	3610800	4841200	2528400	4342200	3375600	3124800	3004100	C00422	HMDB0104223	9543988	LMGL03010019	-	-	-	ko00561,ko01100,ko04714,ko04923,ko04931,ko04975,ko04977,ko04979,ko05417
LIPID-P-0792	TG(15:0_16:0_18:0)	GL	TG	838.784	820.752	[M+NH4]+	C52H100O6	299750	111890	96098	248330	308730	74349	204240	178220	237060	211860	328040	512860	371380	489430	297590	442040	329780	338350	322880	C00422	HMDB0043020	56938798	LMGL03015009	-	-	-	ko00561,ko01100,ko04714,ko04923,ko04931,ko04975,ko04977,ko04979,ko05417
LIPID-N-0332	PE(14:0_18:1)	GP	PE	688.492	689.5	[M-H]-	C37H72NO8P	28279	19089	38079	24445	14029	25995	33172	22100	10152	11166	25554	18054	37472	15035	20036	22956	34018	25082	28126	C00350	HMDB0008827	53479551	LMGP02011247	-	-	-	ko00563,ko00564,ko01100,ko04136,ko04140,ko04723,ko05130,ko05167
LIPID-P-0793	TG(16:0_16:0_18:0)	GL	TG	852.802	834.768	[M+NH4]+	C53H102O6	13643000	6874800	12181000	15913000	16212000	4620200	10779000	9508900	16226000	16450000	21037000	32434000	26455000	31330000	22215000	30960000	23173000	22252000	20092000	C00422	HMDB0005357	99649112	LMGL03010004	-	-	-	ko00561,ko01100,ko04714,ko04923,ko04931,ko04975,ko04977,ko04979,ko05417
LIPID-P-0795	TG(16:0_17:0_18:0)	GL	TG	866.815	848.783	[M+NH4]+	C54H104O6	284220	152470	273850	407410	786270	117330	482510	300730	253480	258140	376110	641690	584210	1074500	473250	519520	509330	463170	431400	C00422	HMDB0104381	131812514	LMGL03010041	-	-	-	ko00561,ko01100,ko04714,ko04923,ko04931,ko04975,ko04977,ko04979,ko05417
LIPID-P-0112	Cer(d18:1/19:0)	SP	Cer	580.6	579.559	[M+H]+	C37H73NO3	106330	56221	136840	70826	57743	87082	107130	75680	50293	18935	36966	19276	40396	32817	47838	41323	71507	61998	41322	C00195	-	52931126	LMSP02010032	-	-	-	ko00600,ko01100,ko04071,ko04217,ko04722,ko04920,ko04931,ko04933,ko05140,ko05415
LIPID-N-0333	PE(15:0_18:1)	GP	PE	702.509	703.515	[M-H]-	C38H74NO8P	955330	638020	955190	629740	580560	877220	876780	767170	717850	777210	791720	295050	480930	667040	1006200	986180	909570	729980	706010	C00350	-	52924245	LMGP02010543	-	-	-	ko00563,ko00564,ko01100,ko04136,ko04140,ko04723,ko05130,ko05167
LIPID-P-0023	Carnitine C18:0	FA	CAR	428.375	427.366	[M+H]+	C25H49NO4	1656900	598220	1628000	933190	520930	669850	1124800	738640	3340500	2532100	2389500	2597200	2546900	2135000	1914200	1577900	1775000	1826900	1742000	C02301	HMDB0000848	52922056	LMFA07070008	25597-09-5	84644	5811	ko04714
LIPID-P-0027	Carnitine C4:1-2OH	FA	CAR	262.129	261.121	[M+H]+	C11H19NO6	24921	15395	19456	10960	9862.9	11414	7532.5	19967	20775	16491	13795	17579	25600	24625	13893	21734	17070	17848	17745	C02301	HMDB0061717	71464481	LMFA07070101	-	-	-	ko04714
LIPID-P-0797	TG(16:0_18:0_18:0)	GL	TG	880.831	862.799	[M+NH4]+	C55H106O6	1894900	1227100	1693700	2182900	2498200	1275600	2782700	1780700	1857900	2370500	2689200	3610400	3317000	5210800	2955700	4323400	2668700	2603700	2545300	C00422	HMDB0005365	99647664	LMGL03010069	-	-	-	ko00561,ko01100,ko04714,ko04923,ko04931,ko04975,ko04977,ko04979,ko05417
LIPID-N-0334	PE(16:0_18:1)	GP	PE	716.523	717.531	[M-H]-	C39H76NO8P	9074700	5558100	10613000	6704300	6866800	8580400	11076000	8182300	6841600	6761800	7508900	8081600	8627400	8631000	7289900	8965100	7915900	7023800	7873600	C00350	HMDB0005320	5283496	LMGP02010009	-	73007	-	ko00563,ko00564,ko01100,ko04136,ko04140,ko04723,ko05130,ko05167
LIPID-N-0341	PE(24:0_16:1)	GP	PE	800.617	801.625	[M-H]-	C45H88NO8P	5124.1	3732	5472.8	4435.4	4080.7	5986.9	3730	4593.9	3081.7	3213	3350.6	1182.8	4103.8	4391.1	2449.4	4122.2	5133.6	4216.5	4487.6	C00350	-	-	-	-	-	-	ko00563,ko00564,ko01100,ko04136,ko04140,ko04723,ko05130,ko05167
LIPID-P-0798	TG(14:0_18:0_20:0)	GL	TG	880.833	862.799	[M+NH4]+	C55H106O6	128490	47584	121870	152430	351670	40236	173080	124000	77606	90419	41962	229470	311560	478630	210350	471240	199560	201670	163420	C00422	HMDB0042155	56938029	LMGL03014348	-	-	-	ko00561,ko01100,ko04714,ko04923,ko04931,ko04975,ko04977,ko04979,ko05417
LIPID-N-0343	PE(22:0_18:1)	GP	PE	800.617	801.625	[M-H]-	C45H88NO8P	11840	7884.4	18907	11437	12208	20966	21844	18680	14590	13764	15953	14108	19901	20708	14778	15589	17622	14680	17624	C00350	HMDB0009487	9546853	LMGP02010153	-	-	-	ko00563,ko00564,ko01100,ko04136,ko04140,ko04723,ko05130,ko05167
LIPID-N-0344	PE(22:1_18:0)	GP	PE	800.617	801.625	[M-H]-	C45H88NO8P	32253	16083	34088	21408	19499	32189	33659	29551	24331	20985	22454	26788	25810	25046	22649	27891	23748	22918	23922	C00350	HMDB0009519	53479857	LMGP02011051	-	-	-	ko00563,ko00564,ko01100,ko04136,ko04140,ko04723,ko05130,ko05167
LIPID-P-0802	TG(17:0_18:0_18:0)	GL	TG	894.85	876.815	[M+NH4]+	C56H108O6	192390	159770	155550	183340	241780	150090	222370	187590	162550	174200	192770	225340	191550	253920	196790	232280	184420	152700	144730	C00422	HMDB0106781	9544064	LMGL03010098	-	-	-	ko00561,ko01100,ko04714,ko04923,ko04931,ko04975,ko04977,ko04979,ko05417
LIPID-P-0113	Cer(d18:1/20:0)	SP	Cer	594.583	593.575	[M+H]+	C38H75NO3	1054900	655610	1394300	700340	636650	871150	1313600	779630	703770	926980	810650	953220	905740	938260	747940	1033100	902620	983100	986050	C00195	HMDB0004951	5283566	LMSP02010007	-	72962	7204	ko00600,ko01100,ko04071,ko04217,ko04722,ko04920,ko04931,ko04933,ko05140,ko05415
LIPID-P-0804	TG(18:0_18:0_18:0)	GL	TG	908.865	890.83	[M+NH4]+	C57H110O6	1127100	963330	1157200	1480400	1524300	1097200	1856200	1103600	1105300	451040	1315600	1551100	1465500	1475000	1323700	1411700	1289300	1281400	1161100	C00422	HMDB0005393	11146	LMGL03010002	-	45956	4701	ko00561,ko01100,ko04714,ko04923,ko04931,ko04975,ko04977,ko04979,ko05417
LIPID-P-0114	Cer(d18:1/21:0)	SP	Cer	608.598	607.59	[M+H]+	C39H77NO3	183070	95062	196060	101350	84689	138970	132400	102220	103840	90274	91082	93845	89220	85439	65615	93061	168510	186580	187410	C00195	-	-	-	-	-	-	ko00600,ko01100,ko04071,ko04217,ko04722,ko04920,ko04931,ko04933,ko05140,ko05415
LIPID-N-0345	PE(24:0_18:1)	GP	PE	828.648	829.656	[M-H]-	C47H92NO8P	65068	47957	88120	45981	79194	105030	88739	95043	54122	60096	65948	60111	86760	91336	70266	68627	79094	74639	73948	C00350	HMDB0009719	9546993	LMGP02010294	-	-	-	ko00563,ko00564,ko01100,ko04136,ko04140,ko04723,ko05130,ko05167
LIPID-N-0346	PE(18:2_14:0)	GP	PE	686.476	687.484	[M-H]-	C37H70NO8P	67965	32231	51676	32102	36193	50755	51639	48225	32238	20150	28616	23042	44346	24364	21729	24027	31787	30011	38280	C00350	HMDB0008829	52924943	LMGP02010655	-	-	-	ko00563,ko00564,ko01100,ko04136,ko04140,ko04723,ko05130,ko05167
LIPID-P-0806	TG(16:0_18:0_20:0)	GL	TG	908.861	890.83	[M+NH4]+	C57H110O6	83624	14415	65138	90009	160890	51011	118760	81430	65144	79960	103200	131100	175970	253770	126730	274200	110990	119930	104550	C00422	HMDB0005366	131750339	LMGL03010175	-	-	-	ko00561,ko01100,ko04714,ko04923,ko04931,ko04975,ko04977,ko04979,ko05417
LIPID-P-0049	Carnitine C18:2	FA	CAR	424.344	423.335	[M+H]+	C25H45NO4	342810	114210	429220	243150	212890	135740	427330	220010	188730	125980	143530	132310	183010	173890	192030	123580	227570	219010	217300	C02301	HMDB0006469	6450015	LMFA07070009	36816-10-1	84098	-	ko04714
LIPID-P-0809	TG(16:0_18:0_22:0)	GL	TG	936.896	918.862	[M+NH4]+	C59H114O6	9	9	9	21687	22021	15091	26474	17883	17542	3513.8	24351	25572	27234	29731	20180	31158	18348	19775	19294	C00422	HMDB0043916	56938276	LMGL03010459	-	-	-	ko00561,ko01100,ko04714,ko04923,ko04931,ko04975,ko04977,ko04979,ko05417
LIPID-P-0817	TG(10:0_14:0_14:1)	GL	TG	682.599	664.564	[M+NH4]+	C41H76O6	189330	59382	141140	170270	146540	42015	37625	77761	42984	51793	30146	83755	102800	131660	49402	70520	123530	97515	87816	C00422	-	-	-	-	-	-	ko00561,ko01100,ko04714,ko04923,ko04931,ko04975,ko04977,ko04979,ko05417
LIPID-P-0819	TG(8:0_16:0_16:1)	GL	TG	710.625	692.595	[M+NH4]+	C43H80O6	2197200	649900	1500800	2011300	2314600	367020	721300	1044500	574840	531280	512140	1035600	1509400	2006000	842860	1444200	1330100	1210000	1258100	C00422	-	-	-	-	-	-	ko00561,ko01100,ko04714,ko04923,ko04931,ko04975,ko04977,ko04979,ko05417
LIPID-N-0347	PE(16:1_16:1)	GP	PE	686.476	687.484	[M-H]-	C37H70NO8P	215450	53359	180570	108820	116760	96035	175830	95261	61428	34142	108340	79264	73352	115430	59019	77415	109550	103080	83312	C00350	HMDB0005342	9546809	LMGP02010108	-	-	-	ko00563,ko00564,ko01100,ko04136,ko04140,ko04723,ko05130,ko05167
LIPID-P-0025	Carnitine C18-OH	FA	CAR	444.37	443.361	[M+H]+	C25H49NO5	73502	31412	66777	34904	27824	40536	61523	37270	108900	103950	74733	95584	96482	87916	62306	67066	73002	73694	70205	C02301	-	71464560	LMFA07070043	-	-	-	ko04714
LIPID-P-0037	Carnitine C14:1	FA	CAR	370.297	369.288	[M+H]+	C21H39NO4	95862	38826	94279	54285	57437	47485	77836	49596	97301	80455	68775	61983	81611	96309	68280	63208	69219	67057	65792	C02301	HMDB0002014	22833575	LMFA07070057	835598-21-5	73060	6437	ko04714
LIPID-P-0820	TG(8:0_14:0_18:1)	GL	TG	710.627	692.595	[M+NH4]+	C43H80O6	167530	77114	148390	152080	195090	38553	74694	88119	56954	68850	71001	119940	126770	208310	88069	149220	140310	138690	124230	C00422	-	-	-	-	-	-	ko00561,ko01100,ko04714,ko04923,ko04931,ko04975,ko04977,ko04979,ko05417
LIPID-P-0821	TG(10:0_12:0_18:1)	GL	TG	710.629	692.595	[M+NH4]+	C43H80O6	124060	57367	93434	122660	93312	37461	34648	53059	55362	29072	57512	106710	104370	136050	69668	110080	98315	103520	100810	C00422	-	-	-	-	-	-	ko00561,ko01100,ko04714,ko04923,ko04931,ko04975,ko04977,ko04979,ko05417
LIPID-P-0822	TG(8:0_16:0_18:1)	GL	TG	738.659	720.627	[M+NH4]+	C45H84O6	422110	163000	373630	429550	608510	97366	221690	187810	191520	192190	231570	571550	669740	1019100	294100	686640	399880	448370	339830	C00422	-	-	-	-	-	-	ko00561,ko01100,ko04714,ko04923,ko04931,ko04975,ko04977,ko04979,ko05417
LIPID-P-0048	Carnitine C16:2	FA	CAR	396.313	395.304	[M+H]+	C23H41NO4	23556	6561.2	27333	9451.3	12781	7952.7	18029	12443	23427	7131.8	6539.8	8030.2	17055	15024	10986	9271.8	14233	14172	14852	C02301	HMDB0013334	71464545	LMFA07070021	1911579-97-9	-	-	ko04714
LIPID-N-0349	PE(18:1_16:1)	GP	PE	714.507	715.515	[M-H]-	C39H74NO8P	583330	296430	639200	279630	456030	278590	703480	442880	287140	380970	453300	438500	509540	533770	241030	584410	391840	420850	413870	C00350	HMDB0009023	53479622	LMGP02011198	-	-	-	ko00563,ko00564,ko01100,ko04136,ko04140,ko04723,ko05130,ko05167
LIPID-P-0115	Cer(d18:1/22:0)	SP	Cer	622.614	621.606	[M+H]+	C40H79NO3	11336000	6371200	11818000	6794600	6842200	9820000	12584000	8673400	7802600	8776100	8139000	11650000	9458600	9727100	7652000	11312000	13187000	12924000	13311000	C00195	HMDB0004952	5283567	LMSP02010008	-	72966	7205	ko00600,ko01100,ko04071,ko04217,ko04722,ko04920,ko04931,ko04933,ko05140,ko05415
LIPID-P-0823	TG(12:0_14:0_16:1)	GL	TG	738.66	720.627	[M+NH4]+	C45H84O6	832400	381510	577860	706870	636710	211010	257900	351680	246020	294640	297900	707910	756030	1136400	398500	873870	558700	577900	536770	C00422	-	56937002	LMGL03013212	-	-	-	ko00561,ko01100,ko04714,ko04923,ko04931,ko04975,ko04977,ko04979,ko05417
LIPID-P-0116	Cer(d18:1/23:0)	SP	Cer	636.629	635.622	[M+H]+	C41H81NO3	1943000	1328300	2402100	1622800	1462100	1911600	2515500	2047000	1074500	1010300	1068000	1312200	1370100	1746000	1062600	1377100	1920200	2177500	1949300	C00195	HMDB0000950	52931115	LMSP02010021	67605-84-9	84372	5896	ko00600,ko01100,ko04071,ko04217,ko04722,ko04920,ko04931,ko04933,ko05140,ko05415
LIPID-N-0350	PE(18:2_16:0)	GP	PE	714.507	715.515	[M-H]-	C39H74NO8P	6155100	4718700	6248400	5258400	5400900	5309400	7413200	5606900	3078500	2969900	3026600	3148300	4056900	4318600	2714000	4077400	4431300	4184500	3975100	C00350	HMDB0009088	52924895	LMGP02011194	-	-	-	ko00563,ko00564,ko01100,ko04136,ko04140,ko04723,ko05130,ko05167
LIPID-P-0824	TG(10:0_16:0_16:1)	GL	TG	738.661	720.627	[M+NH4]+	C45H84O6	694960	270570	500040	683960	954640	139050	232200	331500	305020	209480	289390	781660	885040	1356000	393850	1057000	509860	585100	505290	C00422	-	-	-	-	-	-	ko00561,ko01100,ko04714,ko04923,ko04931,ko04975,ko04977,ko04979,ko05417
LIPID-P-0825	TG(12:0_15:0_16:1)	GL	TG	752.674	734.642	[M+NH4]+	C46H86O6	186150	182060	150630	235570	306720	131620	169970	164300	119480	125800	150710	196250	172120	229640	155340	202240	199350	175540	207070	C00422	-	56937059	LMGL03013269	-	-	-	ko00561,ko01100,ko04714,ko04923,ko04931,ko04975,ko04977,ko04979,ko05417
LIPID-P-0827	TG(12:0_16:0_16:1)	GL	TG	766.692	748.658	[M+NH4]+	C47H88O6	6426300	2893700	4571200	5049800	4038400	1261000	1753700	2587600	1871700	1574600	2099100	4629200	4095400	5621100	2481000	4762900	3640700	3745200	3607100	C00422	-	56937112	LMGL03013322	-	-	-	ko00561,ko01100,ko04714,ko04923,ko04931,ko04975,ko04977,ko04979,ko05417
LIPID-P-0828	TG(10:0_16:0_18:1)	GL	TG	766.692	748.658	[M+NH4]+	C47H88O6	832360	339480	737260	978990	1110600	213730	548760	528590	905440	801180	1211200	2549400	3358300	4844900	1435000	4486000	1648100	1608600	1577600	C00422	-	-	-	-	-	-	ko00561,ko01100,ko04714,ko04923,ko04931,ko04975,ko04977,ko04979,ko05417
LIPID-P-0829	TG(12:0_14:0_18:1)	GL	TG	766.692	748.658	[M+NH4]+	C47H88O6	9623000	4044900	6923500	8803500	5483800	1927600	2232100	3783900	2321200	1915200	2725300	5818200	5489500	7833400	3208000	6155700	4979500	5041700	4804900	C00422	-	56937007	LMGL03013217	-	-	-	ko00561,ko01100,ko04714,ko04923,ko04931,ko04975,ko04977,ko04979,ko05417
LIPID-P-0831	TG(12:0_15:0_18:1)	GL	TG	780.703	762.674	[M+NH4]+	C48H90O6	192270	117080	135620	176550	172710	72949	126500	130700	119920	144740	185220	283090	398810	488370	196490	455350	208050	253430	216770	C00422	-	56937064	LMGL03013274	-	-	-	ko00561,ko01100,ko04714,ko04923,ko04931,ko04975,ko04977,ko04979,ko05417
LIPID-N-0354	PE(20:2_16:0)	GP	PE	742.539	743.547	[M-H]-	C41H78NO8P	733220	568980	812900	631290	469950	1040400	854040	645980	421680	445960	471200	531050	494640	453480	493870	524690	619320	578560	576930	C00350	HMDB0009286	52924578	LMGP02010877	-	-	-	ko00563,ko00564,ko01100,ko04136,ko04140,ko04723,ko05130,ko05167
LIPID-P-0832	TG(14:0_15:0_16:1)	GL	TG	780.703	762.674	[M+NH4]+	C48H90O6	1079400	662080	743450	879710	711360	381660	515140	540190	456620	459370	476140	804160	761850	857630	536640	758290	730920	783950	676170	C00422	HMDB0042099	56937958	LMGL03014168	-	-	-	ko00561,ko01100,ko04714,ko04923,ko04931,ko04975,ko04977,ko04979,ko05417
LIPID-P-0833	TG(12:0_16:0_18:1)	GL	TG	794.724	776.689	[M+NH4]+	C49H92O6	4986700	2563600	4186300	5446400	3516700	1333200	2291700	2561700	5057000	4415100	5547100	8806600	9241200	12076000	5484200	11418000	5632100	6055600	5659500	C00422	-	56937116	LMGL03013326	-	-	-	ko00561,ko01100,ko04714,ko04923,ko04931,ko04975,ko04977,ko04979,ko05417
LIPID-P-0834	TG(14:0_16:0_16:1)	GL	TG	794.724	776.689	[M+NH4]+	C49H92O6	34778000	20087000	30055000	35142000	21940000	10117000	11144000	16920000	14927000	12256000	16470000	25155000	24325000	29768000	14767000	26266000	21308000	22500000	22132000	C00422	HMDB0042129	56938011	LMGL03014221	-	-	-	ko00561,ko01100,ko04714,ko04923,ko04931,ko04975,ko04977,ko04979,ko05417
LIPID-P-0835	TG(15:0_16:0_16:1)	GL	TG	808.737	790.705	[M+NH4]+	C50H94O6	5219900	3050400	3506700	5328100	6208600	1575900	3063600	2854700	2359700	2053400	2598400	4585800	4230900	4540800	2567500	4178800	3957900	3922900	4017600	C00422	HMDB0043025	56938794	LMGL03015005	-	-	-	ko00561,ko01100,ko04714,ko04923,ko04931,ko04975,ko04977,ko04979,ko05417
LIPID-N-0362	PE(18:1_22:1)	GP	PE	798.601	799.609	[M-H]-	C45H86NO8P	203840	99226	193900	121200	82541	173410	166000	124750	326510	312850	324830	378290	213350	252280	371170	300270	203960	238220	227650	C00350	-	52924725	LMGP02010650	-	-	-	ko00563,ko00564,ko01100,ko04136,ko04140,ko04723,ko05130,ko05167
LIPID-P-0836	TG(14:0_15:0_18:1)	GL	TG	808.736	790.705	[M+NH4]+	C50H94O6	1007400	572260	718930	1114800	1019400	286210	597050	609480	796240	693420	853250	1563900	1216100	1930800	919250	1502700	1020600	1054000	955420	C00422	HMDB0042100	56937963	LMGL03014173	-	-	-	ko00561,ko01100,ko04714,ko04923,ko04931,ko04975,ko04977,ko04979,ko05417
LIPID-N-0363	PE(18:1_24:1)	GP	PE	826.633	827.64	[M-H]-	C47H90NO8P	80322	48964	102410	52182	77883	98645	93661	105710	70906	70120	78919	87419	89249	103090	82369	84205	84098	84211	82422	C00350	HMDB0009527	53479865	-	-	-	-	ko00563,ko00564,ko01100,ko04136,ko04140,ko04723,ko05130,ko05167
LIPID-N-0365	PE(18:3_16:0)	GP	PE	712.492	713.5	[M-H]-	C39H72NO8P	203930	123980	296790	153830	73030	272670	246790	171260	135160	34769	91249	163480	153550	115650	88739	109500	136850	132750	109800	C00350	HMDB0009154	9546752	LMGP02010047	-	-	-	ko00563,ko00564,ko01100,ko04136,ko04140,ko04723,ko05130,ko05167
LIPID-P-0837	TG(16:0_16:0_16:1)	GL	TG	822.755	804.721	[M+NH4]+	C51H96O6	201120000	109760000	167430000	175000000	183130000	65501000	76024000	103150000	85296000	77557000	91371000	140570000	150920000	176740000	91591000	161840000	138150000	130540000	126950000	C00422	HMDB0005359	9543986	LMGL03010017	-	-	4716	ko00561,ko01100,ko04714,ko04923,ko04931,ko04975,ko04977,ko04979,ko05417
LIPID-P-0117	Cer(d18:1/24:0)	SP	Cer	650.645	649.637	[M+H]+	C42H83NO3	15374000	11267000	21926000	11509000	11449000	15369000	22184000	15188000	10643000	13524000	11950000	13956000	17684000	15406000	13226000	16872000	16620000	19472000	16374000	C00195	HMDB0004956	5283571	LMSP02010012	-	72965	7209	ko00600,ko01100,ko04071,ko04217,ko04722,ko04920,ko04931,ko04933,ko05140,ko05415
LIPID-N-0366	PE(16:1_18:2)	GP	PE	712.492	713.5	[M-H]-	C39H72NO8P	833670	414600	890530	585380	545640	523730	791610	517120	170880	212450	252880	307760	284830	288170	223160	275330	406720	426650	395880	C00350	HMDB0008961	52924917	LMGP02011219	-	-	-	ko00563,ko00564,ko01100,ko04136,ko04140,ko04723,ko05130,ko05167
LIPID-N-0367	PE(17:1_18:2)	GP	PE	726.511	727.515	[M-H]-	C40H74NO8P	53181	57777	67604	48276	44383	65594	95295	50439	25552	36978	46677	32272	42460	9	9	9	63116	73559	47649	C00350	-	52924274	LMGP02010573	-	-	-	ko00563,ko00564,ko01100,ko04136,ko04140,ko04723,ko05130,ko05167
LIPID-P-0838	TG(14:0_16:0_18:1)	GL	TG	822.755	804.721	[M+NH4]+	C51H96O6	35188000	17964000	28354000	34107000	26577000	9081000	14089000	16603000	24187000	22130000	25905000	38607000	41794000	51770000	28930000	45036000	29963000	29750000	29632000	C00422	HMDB0042131	56938015	LMGL03014226	-	-	-	ko00561,ko01100,ko04714,ko04923,ko04931,ko04975,ko04977,ko04979,ko05417
LIPID-P-0118	Cer(d18:1/25:0)	SP	Cer	664.661	663.653	[M+H]+	C43H85NO3	268190	190180	351440	238570	240870	316570	390400	285940	157680	157050	116260	193500	165390	231220	134720	160650	246610	224520	218590	C00195	HMDB0004957	9547202	LMSP02010013	-	134548	7210	ko00600,ko01100,ko04071,ko04217,ko04722,ko04920,ko04931,ko04933,ko05140,ko05415
LIPID-P-0840	TG(15:0_16:0_18:1)	GL	TG	836.77	818.736	[M+NH4]+	C52H98O6	5525700	2741600	3827200	5794200	12340000	1448700	5373100	4624000	4673600	3919400	5500400	8994400	9006200	12877000	5970200	10868000	7204000	7197900	6876100	C00422	HMDB0043027	131754161	LMGL03015010	-	-	-	ko00561,ko01100,ko04714,ko04923,ko04931,ko04975,ko04977,ko04979,ko05417
LIPID-P-0022	Carnitine C16-OH	FA	CAR	416.339	415.33	[M+H]+	C23H45NO5	287190	122690	234170	124530	73269	155600	149720	153430	249560	265350	162580	213940	225230	267020	147500	156970	198730	208010	197300	C02301	HMDB0013336	126456228	LMFA07070113	195207-76-2	-	-	ko04714
LIPID-P-0843	TG(16:0_16:0_18:1)	GL	TG	850.786	832.752	[M+NH4]+	C53H100O6	37701000	16687000	27466000	37474000	69743000	9249800	25363000	22734000	28961000	28457000	40261000	64673000	62885000	98790000	39753000	86692000	46514000	47053000	45861000	C00422	HMDB0005360	25240460	LMGL03010006	-	-	4705	ko00561,ko01100,ko04714,ko04923,ko04931,ko04975,ko04977,ko04979,ko05417
LIPID-N-0368	PE(18:1_18:2)	GP	PE	740.523	741.531	[M-H]-	C41H76NO8P	6468400	3879100	6885700	4844900	4931200	4964400	7332100	5904400	3299700	3424500	3841900	3773500	5258700	4105800	3277900	4545900	4313200	4286000	4073200	C00350	HMDB0009060	9546753	LMGP02010048	-	74977	-	ko00563,ko00564,ko01100,ko04136,ko04140,ko04723,ko05130,ko05167
LIPID-P-0845	TG(16:0_17:0_18:1)	GL	TG	864.801	846.768	[M+NH4]+	C54H102O6	5285800	1855000	3775200	5266600	15957000	1000800	6837200	4705100	5096900	4919800	8013600	13417000	14495000	25425000	9666900	20806000	9659100	10036000	9390700	C00422	-	-	LMGL03010051	-	-	-	ko00561,ko01100,ko04714,ko04923,ko04931,ko04975,ko04977,ko04979,ko05417
LIPID-P-0846	TG(16:0_18:0_18:1)	GL	TG	878.817	860.783	[M+NH4]+	C55H104O6	16461000	5301400	14003000	17233000	41974000	3268900	16790000	12506000	33774000	33387000	55376000	87705000	87810000	160470000	69931000	146520000	56962000	56749000	57083000	C00422	HMDB0005367	5365005	LMGL03010085	-	-	-	ko00561,ko01100,ko04714,ko04923,ko04931,ko04975,ko04977,ko04979,ko05417
LIPID-P-0848	TG(16:0_16:1_20:0)	GL	TG	878.818	860.783	[M+NH4]+	C55H104O6	295770	69698	271660	323080	906140	65084	348120	300710	115210	152830	150850	347150	617220	1080900	338500	869380	419240	404330	418730	C00422	HMDB0005375	9544061	LMGL03010095	-	-	4794	ko00561,ko01100,ko04714,ko04923,ko04931,ko04975,ko04977,ko04979,ko05417
LIPID-P-0119	Cer(d18:1/26:0)	SP	Cer	678.676	677.669	[M+H]+	C44H87NO3	153380	121470	233470	135160	162300	140150	257140	190370	117590	146490	80425	172900	194470	210710	164030	190630	176500	143060	172470	C00195	HMDB0004955	5283570	LMSP02010011	-	72968	7208	ko00600,ko01100,ko04071,ko04217,ko04722,ko04920,ko04931,ko04933,ko05140,ko05415
LIPID-N-0369	PE(16:0_20:3)	GP	PE	740.523	741.531	[M-H]-	C41H76NO8P	652300	348580	571390	392880	257710	506770	674220	412370	238290	248120	231400	345580	302740	248740	255120	372740	384810	317670	301360	C00350	HMDB0008935	53479587	LMGP02011222	-	-	-	ko00563,ko00564,ko01100,ko04136,ko04140,ko04723,ko05130,ko05167
LIPID-P-0120	Cer(d18:1/16:1)	SP	Cer	536.504	535.496	[M+H]+	C34H65NO3	17556000	14292000	24835000	12063000	14523000	17880000	33479000	21098000	14236000	18384000	16610000	17407000	23104000	19632000	15290000	21136000	19743000	19185000	19262000	C00195	HMDB0035480	131751776	-	141980-53-2	-	-	ko00600,ko01100,ko04071,ko04217,ko04722,ko04920,ko04931,ko04933,ko05140,ko05415
LIPID-P-0050	Carnitine C20:2	FA	CAR	452.374	451.366	[M+H]+	C27H49NO4	112700	52016	127570	86122	57813	62292	135050	78240	114790	69573	80497	76115	87683	78584	62007	54658	90328	85950	85737	C02301	-	71464509	LMFA07070011	-	-	-	ko04714
LIPID-N-0370	PE(18:2_19:1)	GP	PE	754.541	755.547	[M-H]-	C42H78NO8P	1202900	519770	2308200	1492000	878390	1810200	2348200	1126800	1214800	1789200	1479200	1619200	1032600	1311900	1625300	1297300	1523100	1682100	1438900	C00350	-	52924369	LMGP02010668	-	-	-	ko00563,ko00564,ko01100,ko04136,ko04140,ko04723,ko05130,ko05167
LIPID-P-0849	TG(17:0_18:0_18:1)	GL	TG	892.831	874.799	[M+NH4]+	C56H106O6	9	9	9	232940	787430	47198	374290	256600	429730	488490	945580	1526800	1707400	4162700	1303100	3213200	910500	872470	887710	C00422	-	9544084	LMGL03010119	-	-	-	ko00561,ko01100,ko04714,ko04923,ko04931,ko04975,ko04977,ko04979,ko05417
LIPID-P-0850	TG(17:0_17:0_19:1)	GL	TG	892.826	874.799	[M+NH4]+	C56H106O6	9	9	57414	9	159350	11318	83651	24382	48388	45721	117370	176370	193570	452160	128470	342540	122050	90722	106040	C00422	-	56936791	LMGL03012999	-	-	-	ko00561,ko01100,ko04714,ko04923,ko04931,ko04975,ko04977,ko04979,ko05417
LIPID-N-0371	PE(17:0_20:3)	GP	PE	754.541	755.547	[M-H]-	C42H78NO8P	523930	355250	135670	406960	350320	537460	215100	462650	346780	385010	252690	87956	325540	276490	341150	35383	428350	472330	407410	C00350	-	52924255	LMGP02010554	-	-	-	ko00563,ko00564,ko01100,ko04136,ko04140,ko04723,ko05130,ko05167
LIPID-P-0851	TG(16:0_18:0_20:1)	GL	TG	906.847	888.815	[M+NH4]+	C57H108O6	118570	43120	103630	172960	407440	31424	193760	125760	170530	222890	315150	562100	732080	1942600	606780	1412200	376720	380260	352680	C00422	HMDB0005368	9544170	LMGL03010205	-	-	-	ko00561,ko01100,ko04714,ko04923,ko04931,ko04975,ko04977,ko04979,ko05417
LIPID-N-0372	PE(20:3_18:0)	GP	PE	768.554	769.562	[M-H]-	C43H80NO8P	1384700	1069500	1455900	1079800	1027600	1587900	1428200	1246800	1555200	1582100	1628500	1758800	1581000	1522600	1518200	1561100	1445000	1445000	1465900	C00350	HMDB0009354	52924614	LMGP02010913	-	-	-	ko00563,ko00564,ko01100,ko04136,ko04140,ko04723,ko05130,ko05167
LIPID-P-0019	Carnitine C12:1-2OH	FA	CAR	374.255	373.246	[M+H]+	C19H35NO6	122260	107450	167280	174010	168810	150600	205940	141550	122380	150610	135970	144060	107460	113380	103170	106370	141030	149590	143230	C02301	-	71464543	LMFA07070083	-	-	-	ko04714
LIPID-N-0373	PE(20:1_18:2)	GP	PE	768.554	769.562	[M-H]-	C43H80NO8P	123660	103940	92757	126580	90790	120950	110720	111660	58768	75221	60502	47713	57568	53282	58359	54610	78984	81328	92834	C00350	HMDB0009258	52924555	LMGP02010854	-	-	-	ko00563,ko00564,ko01100,ko04136,ko04140,ko04723,ko05130,ko05167
LIPID-N-0375	PE(18:2_22:1)	GP	PE	796.586	797.593	[M-H]-	C45H84NO8P	277330	186650	282630	220240	132450	288640	256180	217190	232920	219110	206770	256820	150290	157740	243440	166360	212080	202160	215860	C00350	-	53479639	LMGP02010676	-	-	-	ko00563,ko00564,ko01100,ko04136,ko04140,ko04723,ko05130,ko05167
LIPID-P-0045	Carnitine C18:1-OH	FA	CAR	442.355	441.345	[M+H]+	C25H47NO5	302460	98740	263170	141930	82870	116040	229740	154300	265390	275460	209010	255020	299580	329400	164140	221260	245190	235280	230840	C02301	HMDB0013339	71464558	LMFA07070025	-	-	-	ko04714
LIPID-P-0852	TG(18:0_18:0_18:1)	GL	TG	906.849	888.815	[M+NH4]+	C57H108O6	1388400	490120	1258300	1767400	3186800	437470	2000700	1125300	4185500	5029200	8376300	14531000	14529000	40707000	13634000	34024000	7984400	7356700	7867000	C00422	HMDB0005395	16058371	LMGL03010188	-	-	4884	ko00561,ko01100,ko04714,ko04923,ko04931,ko04975,ko04977,ko04979,ko05417
LIPID-P-0121	Cer(d18:1/18:1)	SP	Cer	564.536	563.528	[M+H]+	C36H69NO3	202980	114090	357550	113030	147250	162750	350390	229970	244140	269050	261490	191060	253050	373190	87415	418320	177220	220390	205000	C00195	HMDB0004948	5283563	LMSP02010003	-	77996	7201	ko00600,ko01100,ko04071,ko04217,ko04722,ko04920,ko04931,ko04933,ko05140,ko05415
LIPID-P-0044	Carnitine C22:1	FA	CAR	482.419	481.413	[M+H]+	C29H55NO4	48975	33164	49785	38065	35601	51510	61414	43630	42540	40969	47113	52981	50950	59589	47728	71355	55599	53186	52337	C02301	-	-	-	-	-	-	ko04714
LIPID-N-0378	PE(18:0_24:3)	GP	PE	824.617	825.625	[M-H]-	C47H88NO8P	10391	5796.2	14673	7524.7	8071.5	11849	11793	8530.9	10304	10823	10504	14298	12334	11552	8583.1	12158	10360	10046	11435	C00350	HMDB0009496	53479843	-	-	-	-	ko00563,ko00564,ko01100,ko04136,ko04140,ko04723,ko05130,ko05167
LIPID-P-0853	TG(16:0_20:0_18:1)	GL	TG	906.846	888.815	[M+NH4]+	C57H108O6	363600	88910	290330	452880	2353800	99914	939570	538550	335370	412130	861160	1389900	2673600	6037200	1612000	4902700	1238500	1183500	1216900	C00422	-	-	-	-	-	-	ko00561,ko01100,ko04714,ko04923,ko04931,ko04975,ko04977,ko04979,ko05417
LIPID-P-0856	TG(18:0_18:1_20:0)	GL	TG	934.876	916.846	[M+NH4]+	C59H112O6	9	9	9	9	113260	12690	71568	38406	31398	63432	96593	164480	228930	846060	202500	539390	108460	126800	122880	C00422	HMDB0005402	9544345	LMGL03010382	-	-	-	ko00561,ko01100,ko04714,ko04923,ko04931,ko04975,ko04977,ko04979,ko05417
LIPID-P-0122	Cer(d18:1/20:1)	SP	Cer	592.567	591.559	[M+H]+	C38H73NO3	84849	34831	91139	46624	38673	52232	135590	62855	36644	48722	59842	57704	75460	96748	59234	72834	54780	64330	61499	C00195	-	-	-	-	-	-	ko00600,ko01100,ko04071,ko04217,ko04722,ko04920,ko04931,ko04933,ko05140,ko05415
LIPID-P-0123	Cer(d18:1/22:1)	SP	Cer	620.598	619.59	[M+H]+	C40H77NO3	1525300	711560	1855100	713250	787290	955160	1960300	1067500	815320	1152300	1059000	1052500	1316900	1568300	822770	1350800	1233700	1240600	1106200	C00195	HMDB0011775	53481052	-	-	84701	-	ko00600,ko01100,ko04071,ko04217,ko04722,ko04920,ko04931,ko04933,ko05140,ko05415
LIPID-P-0858	TG(16:0_18:1_22:0)	GL	TG	934.88	916.846	[M+NH4]+	C59H112O6	64409	19099	46818	57355	379650	28930	157600	107930	62701	96985	149690	244850	407270	1292900	313130	981080	226300	197260	195580	C00422	HMDB0044112	9544474	LMGL03010511	-	-	-	ko00561,ko01100,ko04714,ko04923,ko04931,ko04975,ko04977,ko04979,ko05417
LIPID-P-0124	Cer(d18:1/24:1)	SP	Cer	648.629	647.622	[M+H]+	C42H81NO3	33752000	20407000	42305000	21664000	21057000	29635000	38887000	28365000	25612000	26848000	24696000	29769000	26516000	30422000	26980000	31770000	40679000	39702000	40213000	C00195	HMDB0004953	5283568	LMSP02010009	-	74450	7206	ko00600,ko01100,ko04071,ko04217,ko04722,ko04920,ko04931,ko04933,ko05140,ko05415
LIPID-N-0380	PE(20:4_14:0)	GP	PE	710.476	711.484	[M-H]-	C39H70NO8P	87402	47310	101820	59478	32174	82726	77785	51279	74283	61495	50874	78991	83204	76281	57914	56475	61623	60456	70028	C00350	HMDB0009382	52924636	LMGP02010935	-	-	-	ko00563,ko00564,ko01100,ko04136,ko04140,ko04723,ko05130,ko05167
LIPID-P-0864	TG(16:0_24:0_18:1)	GL	TG	962.911	944.877	[M+NH4]+	C61H116O6	9	9	9	44229	216130	25200	123590	65410	30969	48022	68216	96986	190910	451590	112420	404900	92411	94591	96454	C00422	HMDB0044004	131755092	-	-	-	-	ko00561,ko01100,ko04714,ko04923,ko04931,ko04975,ko04977,ko04979,ko05417
LIPID-P-0874	TG(8:0_16:1_16:1)	GL	TG	708.611	690.58	[M+NH4]+	C43H78O6	999700	344300	557110	785070	1366000	199090	372860	394470	256060	198090	231440	490860	612150	835390	303300	552410	558970	583640	647340	C00422	-	-	-	-	-	-	ko00561,ko01100,ko04714,ko04923,ko04931,ko04975,ko04977,ko04979,ko05417
LIPID-N-0381	PE(18:3_16:1)	GP	PE	710.476	711.484	[M-H]-	C39H70NO8P	66804	32591	90105	29419	27635	52216	105390	31127	22698	21592	57080	41196	22597	31085	19518	41191	39316	44139	45554	C00350	HMDB0009122	52924387	LMGP02010686	-	-	-	ko00563,ko00564,ko01100,ko04136,ko04140,ko04723,ko05130,ko05167
LIPID-P-0878	TG(8:0_16:1_18:1)	GL	TG	736.646	718.611	[M+NH4]+	C45H82O6	1435500	499060	844500	1441500	2890000	242540	992210	790170	872700	764940	919090	1932700	2661300	3739000	1112000	2465300	1579500	1657900	1505600	C00422	-	-	-	-	-	-	ko00561,ko01100,ko04714,ko04923,ko04931,ko04975,ko04977,ko04979,ko05417
LIPID-N-0382	PE(18:2_18:2)	GP	PE	738.507	739.515	[M-H]-	C41H74NO8P	2013300	984580	2104000	1217300	1035300	1763000	2017900	1577800	680770	572550	430160	631310	622900	660240	739200	534690	946580	883020	981300	C00350	HMDB0005350	9546812	LMGP02010111	20707-71-5	84846	-	ko00563,ko00564,ko01100,ko04136,ko04140,ko04723,ko05130,ko05167
LIPID-P-0880	TG(8:0_16:0_18:2)	GL	TG	736.642	718.611	[M+NH4]+	C45H82O6	455520	183330	302390	522190	692830	87948	215240	274250	136540	106450	125390	243970	344580	471250	134890	350430	336570	323820	324490	C00422	-	-	-	-	-	-	ko00561,ko01100,ko04714,ko04923,ko04931,ko04975,ko04977,ko04979,ko05417
LIPID-P-0882	TG(9:0_16:0_18:2)	GL	TG	750.658	732.627	[M+NH4]+	C46H84O6	74513	21028	45457	61553	241190	10290	63007	59698	21475	15762	25869	48726	56912	116350	24778	53664	64381	57534	54120	C00422	-	-	-	-	-	-	ko00561,ko01100,ko04714,ko04923,ko04931,ko04975,ko04977,ko04979,ko05417
LIPID-N-0383	PE(16:0_20:4)	GP	PE	738.507	739.515	[M-H]-	C41H74NO8P	6182800	4288200	3939700	4930700	4337400	5819000	2637100	4808800	4553700	4915000	2751700	3326900	6404700	1610100	4608500	5758500	6065700	4469700	4900500	C00350	HMDB0008937	9546800	LMGP02010096	-	73009	-	ko00563,ko00564,ko01100,ko04136,ko04140,ko04723,ko05130,ko05167
LIPID-P-0125	Cer(d18:1/26:1)	SP	Cer	676.661	675.653	[M+H]+	C44H85NO3	414150	236720	482370	186090	209430	363840	542710	297010	267890	327400	310850	296890	409740	386370	247920	432400	366930	500480	370440	C00195	-	5283569	LMSP02010010	-	-	-	ko00600,ko01100,ko04071,ko04217,ko04722,ko04920,ko04931,ko04933,ko05140,ko05415
LIPID-P-0886	TG(12:0_14:0_18:2)	GL	TG	764.676	746.642	[M+NH4]+	C47H86O6	2602800	1019800	1555200	2164500	2312300	459160	645140	942740	526760	407660	688870	1624200	1614300	2285100	837910	1785400	1411200	1260500	1214100	C00422	-	56937008	LMGL03013218	-	-	-	ko00561,ko01100,ko04714,ko04923,ko04931,ko04975,ko04977,ko04979,ko05417
LIPID-N-0384	PE(18:3_18:1)	GP	PE	738.507	739.515	[M-H]-	C41H74NO8P	314920	206550	292110	219440	155810	270620	320280	209440	185510	159000	214630	231440	176300	164410	121850	174990	191170	207560	190410	C00350	HMDB0009124	53479673	LMGP02010691	-	-	-	ko00563,ko00564,ko01100,ko04136,ko04140,ko04723,ko05130,ko05167
LIPID-P-0126	Cer(d16:1/16:0)	SP	Cer	510.6	509.481	[M+H]+	C32H63NO3	78347	54217	82553	40677	30629	65162	98233	70157	53300	89053	96248	55184	77910	146740	72531	99598	98348	85818	80459	C00195	-	-	-	-	-	-	ko00600,ko01100,ko04071,ko04217,ko04722,ko04920,ko04931,ko04933,ko05140,ko05415
LIPID-P-0887	TG(14:0_14:1_16:1)	GL	TG	764.673	746.642	[M+NH4]+	C47H86O6	2636900	1079500	1630300	2040400	2328600	500440	493680	954960	487550	463920	553660	1511600	1272900	1793500	693220	1328000	1316500	1270400	1237200	C00422	HMDB0042279	131753421	LMGL03014140	-	-	-	ko00561,ko01100,ko04714,ko04923,ko04931,ko04975,ko04977,ko04979,ko05417
LIPID-N-0386	PE(17:0_20:4)	GP	PE	752.524	753.531	[M-H]-	C42H76NO8P	3785400	2739900	4882800	3560500	2866400	3839700	3613400	1173100	3531900	3292700	3363300	3949600	1211100	3408400	3058900	3212200	3298500	2977100	4306800	C00350	-	5283493	LMGP02010003	-	-	-	ko00563,ko00564,ko01100,ko04136,ko04140,ko04723,ko05130,ko05167
LIPID-N-0387	PE(20:4_18:0)	GP	PE	766.539	767.547	[M-H]-	C43H78NO8P	23875000	17140000	26747000	18003000	17328000	25752000	24127000	22758000	25465000	26192000	24812000	29871000	24598000	26861000	26712000	25838000	23706000	23870000	27258000	C00350	HMDB0009387	52924644	LMGP02010943	-	-	-	ko00563,ko00564,ko01100,ko04136,ko04140,ko04723,ko05130,ko05167
LIPID-P-0888	TG(10:0_16:0_18:2)	GL	TG	764.672	746.642	[M+NH4]+	C47H86O6	1071500	441550	646880	1188000	2167200	206720	691770	583580	418400	303410	666320	1401100	1861800	2647300	690730	2251900	1010500	1096300	1003500	C00422	-	-	-	-	-	-	ko00561,ko01100,ko04714,ko04923,ko04931,ko04975,ko04977,ko04979,ko05417
LIPID-N-0388	PE(18:1_20:3)	GP	PE	766.539	767.547	[M-H]-	C43H78NO8P	1177500	675150	1577300	801360	711420	1052100	1385500	918700	536930	562500	461060	640200	652190	598580	658740	578790	781030	883840	824250	C00350	HMDB0009034	53479633	LMGP02010115	-	-	-	ko00563,ko00564,ko01100,ko04136,ko04140,ko04723,ko05130,ko05167
LIPID-N-0389	PE(16:0_22:4)	GP	PE	766.539	767.547	[M-H]-	C43H78NO8P	5298200	3807000	6163500	4416500	4622900	5604400	5145200	5411100	6530800	6076400	6984400	8522100	7793000	7049900	6036900	8557500	5488900	6368000	6360800	C00350	HMDB0008943	9546817	LMGP02010116	-	84549	-	ko00563,ko00564,ko01100,ko04136,ko04140,ko04723,ko05130,ko05167
LIPID-P-0890	TG(15:0_14:1_16:1)	GL	TG	778.693	760.658	[M+NH4]+	C48H88O6	299720	156750	177780	231500	400200	96682	170140	152440	83372	124960	130130	213290	165800	280090	124340	243730	186200	189190	171290	C00422	HMDB0043170	131754297	-	-	-	-	ko00561,ko01100,ko04714,ko04923,ko04931,ko04975,ko04977,ko04979,ko05417
LIPID-N-0396	PE(16:1_20:4)	GP	PE	736.492	737.5	[M-H]-	C41H72NO8P	1493000	828300	1487000	952820	898650	1333400	1303700	1160400	591520	700970	797420	962010	627380	796300	645240	851010	896880	962460	886890	C00350	HMDB0008970	52924915	LMGP02011217	-	-	-	ko00563,ko00564,ko01100,ko04136,ko04140,ko04723,ko05130,ko05167
LIPID-P-0127	Cer(d16:1/18:0)	SP	Cer	538.6	537.512	[M+H]+	C34H67NO3	33321	21884	36931	33959	10071	34431	66480	33667	28974	28745	40519	44886	35223	65671	55707	53823	46713	52435	60928	C00195	-	10582678	LMSP02010046	-	-	-	ko00600,ko01100,ko04071,ko04217,ko04722,ko04920,ko04931,ko04933,ko05140,ko05415
LIPID-P-0891	TG(12:0_15:0_18:2)	GL	TG	778.693	760.658	[M+NH4]+	C48H88O6	110890	65634	65855	130420	256940	49679	114070	76431	55121	41173	61247	142480	153750	224140	90662	215530	144810	103670	109650	C00422	-	56937065	LMGL03013275	-	-	-	ko00561,ko01100,ko04714,ko04923,ko04931,ko04975,ko04977,ko04979,ko05417
LIPID-N-0397	PE(16:0_20:5)	GP	PE	736.492	737.5	[M-H]-	C41H72NO8P	211890	109520	205130	132890	110480	205290	173990	145950	44057	43677	47528	51450	64794	43707	45242	42927	86898	117910	74877	C00350	HMDB0008939	52924919	LMGP02011221	-	-	-	ko00563,ko00564,ko01100,ko04136,ko04140,ko04723,ko05130,ko05167
LIPID-P-0893	TG(12:0_16:0_18:2)	GL	TG	792.707	774.674	[M+NH4]+	C49H90O6	6204900	2783300	4140600	7424500	6662900	1279300	3293300	3494900	2389700	2005400	3377200	6346600	7545600	9869100	3767900	9704400	5443400	5232100	4727900	C00422	-	56937117	LMGL03013327	-	-	-	ko00561,ko01100,ko04714,ko04923,ko04931,ko04975,ko04977,ko04979,ko05417
LIPID-P-0131	Cer(d16:1/24:0)	SP	Cer	622.6	621.606	[M+H]+	C40H79NO3	54697	28094	61814	33406	35736	51637	74862	41406	35861	46533	49248	62586	54348	46317	31423	63138	67831	60761	70985	C00195	-	10627700	LMSP02010050	-	-	-	ko00600,ko01100,ko04071,ko04217,ko04722,ko04920,ko04931,ko04933,ko05140,ko05415
LIPID-P-0894	TG(14:0_14:1_18:1)	GL	TG	792.708	774.674	[M+NH4]+	C49H90O6	6122100	2444000	4156200	5755800	6908300	1013700	3520500	2757900	4325000	3539400	6560800	13162000	15495000	23030000	7249700	19915000	8061200	7821300	7713000	C00422	HMDB0042281	56937935	LMGL03014145	-	-	-	ko00561,ko01100,ko04714,ko04923,ko04931,ko04975,ko04977,ko04979,ko05417
LIPID-N-0399	PE(18:1_20:4)	GP	PE	764.523	765.531	[M-H]-	C43H76NO8P	395320	266290	470440	350360	229740	255570	452010	390420	331720	326890	362100	443430	521850	455000	335740	600700	414960	381630	375760	C00350	HMDB0009036	53479635	LMGP02011196	-	-	-	ko00563,ko00564,ko01100,ko04136,ko04140,ko04723,ko05130,ko05167
LIPID-N-0400	PE(18:0_20:5)	GP	PE	764.523	765.531	[M-H]-	C43H76NO8P	172810	196670	295850	248960	225950	304020	217420	321300	92970	98641	88578	81567	136800	123600	76226	78312	210730	179590	161560	C00350	HMDB0009453	52924674	LMGP02010973	-	-	-	ko00563,ko00564,ko01100,ko04136,ko04140,ko04723,ko05130,ko05167
LIPID-P-0895	TG(14:1_16:0_16:1)	GL	TG	792.708	774.674	[M+NH4]+	C49H90O6	17252000	6422600	10507000	12909000	9519400	3148900	3866100	6071500	3801800	2997100	5469900	10434000	9619500	13380000	5717800	10657000	8564800	8392800	8150300	C00422	HMDB0047771	56938416	LMGL03014627	-	-	-	ko00561,ko01100,ko04714,ko04923,ko04931,ko04975,ko04977,ko04979,ko05417
LIPID-P-0132	Cer(d16:1/24:1)	SP	Cer	620.6	619.59	[M+H]+	C40H77NO3	35142	16207	43354	20109	21893	23691	50917	24320	21099	36050	32716	32724	40749	45494	29424	29863	35025	30017	22789	C00195	-	-	-	-	-	-	ko00600,ko01100,ko04071,ko04217,ko04722,ko04920,ko04931,ko04933,ko05140,ko05415
LIPID-P-0896	TG(15:0_16:1_16:1)	GL	TG	806.724	788.689	[M+NH4]+	C50H92O6	6682700	3780600	3634300	5713700	7378800	1721800	3076700	3093300	2149300	1851400	2437800	4937600	3974000	5637100	2503600	4007400	4480200	4139800	4322100	C00422	HMDB0043199	131754326	LMGL03012901	-	-	-	ko00561,ko01100,ko04714,ko04923,ko04931,ko04975,ko04977,ko04979,ko05417
LIPID-P-0898	TG(14:0_15:0_18:2)	GL	TG	806.722	788.689	[M+NH4]+	C50H92O6	979180	572300	627890	1053800	1644000	271780	853040	609770	346930	294730	372630	826350	865260	1154200	468900	1031200	707710	765050	801380	C00422	HMDB0042106	56937964	LMGL03014174	-	-	-	ko00561,ko01100,ko04714,ko04923,ko04931,ko04975,ko04977,ko04979,ko05417
LIPID-P-0900	TG(14:0_16:1_17:1)	GL	TG	806.722	788.689	[M+NH4]+	C50H92O6	1939100	844190	1046500	1901300	2227200	406570	1168300	1062000	529070	501120	751880	1696200	1372300	1971900	776760	1629000	1447900	1333200	1329200	C00422	-	56938037	LMGL03014248	-	-	-	ko00561,ko01100,ko04714,ko04923,ko04931,ko04975,ko04977,ko04979,ko05417
LIPID-P-0901	TG(16:0_16:1_16:1)	GL	TG	820.739	802.705	[M+NH4]+	C51H94O6	148130000	79306000	107810000	123680000	150470000	37427000	55069000	74915000	55157000	47890000	61094000	104140000	105250000	143290000	68582000	112920000	90311000	97240000	95918000	C00422	HMDB0005376	-	LMGL03010018	-	-	4717	ko00561,ko01100,ko04714,ko04923,ko04931,ko04975,ko04977,ko04979,ko05417
LIPID-N-0401	PE(16:0_22:5)	GP	PE	764.523	765.531	[M-H]-	C43H76NO8P	961030	491720	669720	465650	650820	299930	923440	788330	176190	313800	313460	292950	574140	505890	417940	375040	557840	459850	491490	C00350	HMDB0009005	52924902	LMGP02011201	-	-	-	ko00563,ko00564,ko01100,ko04136,ko04140,ko04723,ko05130,ko05167
LIPID-P-0133	Cer(d18:2/14:0)	SP	Cer	508.5	507.465	[M+H]+	C32H61NO3	62274	34423	34342	15921	40177	27480	82999	44700	35165	36490	42209	33115	50541	53151	22868	51126	47696	52824	41519	C00195	-	52931116	LMSP02010022	-	-	-	ko00600,ko01100,ko04071,ko04217,ko04722,ko04920,ko04931,ko04933,ko05140,ko05415
LIPID-N-0402	PE(17:0_22:5)	GP	PE	778.545	779.547	[M-H]-	C44H78NO8P	166930	135720	186260	242030	138270	218240	240090	214830	60046	57658	105000	101560	86449	44911	43409	47352	89249	170580	145300	C00350	-	-	-	-	-	-	ko00563,ko00564,ko01100,ko04136,ko04140,ko04723,ko05130,ko05167
LIPID-P-0902	TG(14:0_16:0_18:2)	GL	TG	820.739	802.705	[M+NH4]+	C51H94O6	30994000	17624000	22494000	35636000	29912000	9809100	17630000	17401000	14008000	12533000	15685000	23600000	28021000	34258000	17153000	30668000	22818000	24264000	23254000	C00422	-	56938016	LMGL03014227	-	-	-	ko00561,ko01100,ko04714,ko04923,ko04931,ko04975,ko04977,ko04979,ko05417
LIPID-P-0903	TG(14:0_16:1_18:1)	GL	TG	820.739	802.705	[M+NH4]+	C51H94O6	51556000	22665000	35517000	47347000	43249000	10965000	19709000	22130000	32329000	27907000	42260000	69774000	69618000	89887000	43317000	83075000	47152000	47585000	47771000	C00422	HMDB0010420	53480485	LMGL03014251	-	-	-	ko00561,ko01100,ko04714,ko04923,ko04931,ko04975,ko04977,ko04979,ko05417
LIPID-N-0403	PE(18:0_22:5)	GP	PE	792.554	793.562	[M-H]-	C45H80NO8P	354560	194750	523290	249500	259070	311770	387770	261620	293570	187830	210090	231930	346700	387550	451090	218790	309760	319980	310350	C00350	HMDB0009586	53479897	-	-	-	-	ko00563,ko00564,ko01100,ko04136,ko04140,ko04723,ko05130,ko05167
LIPID-P-0906	TG(16:0_16:1_17:1)	GL	TG	834.755	816.721	[M+NH4]+	C52H96O6	7042400	3210900	4364300	6512900	9924900	1598800	3977300	3739200	3366000	2768600	4502700	7909000	7108200	9264400	4472900	8148600	5380800	5829500	6106700	C00422	-	9543994	LMGL03010025	-	-	-	ko00561,ko01100,ko04714,ko04923,ko04931,ko04975,ko04977,ko04979,ko05417
LIPID-N-0407	PE(14:0_22:6)	GP	PE	734.476	735.484	[M-H]-	C41H70NO8P	56727	27236	87052	28680	29721	56452	63257	35343	35119	15444	10472	16944	30629	38371	41201	19566	33534	33573	39170	C00350	HMDB0008847	52924936	LMGP02011239	-	-	-	ko00563,ko00564,ko01100,ko04136,ko04140,ko04723,ko05130,ko05167
LIPID-N-0409	PE(20:5_16:1)	GP	PE	734.476	735.484	[M-H]-	C41H70NO8P	37592	18082	30963	25939	18674	22526	28631	22678	4089	5292.6	7121.4	8942.1	2629.6	7169.3	5108.8	5879	15830	16058	18627	C00350	HMDB0009452	52924670	LMGP02010969	-	-	-	ko00563,ko00564,ko01100,ko04136,ko04140,ko04723,ko05130,ko05167
LIPID-P-0134	Cer(d18:2/16:0)	SP	Cer	536.5	535.496	[M+H]+	C34H65NO3	1975200	1402700	2317800	1389300	1750500	1994700	3019400	1858300	1379300	1675900	1901000	1919800	2666900	2580900	1800300	2224600	2124200	1874700	1912000	C00195	-	52931118	LMSP02010024	-	-	-	ko00600,ko01100,ko04071,ko04217,ko04722,ko04920,ko04931,ko04933,ko05140,ko05415
LIPID-N-0412	PE(20:5_18:1)	GP	PE	762.507	763.515	[M-H]-	C43H74NO8P	345750	151920	317210	131480	131220	243920	270980	191430	89217	13910	86641	90122	94024	86024	73477	85139	128500	153720	123600	C00350	HMDB0009454	53479832	LMGP02011172	-	-	-	ko00563,ko00564,ko01100,ko04136,ko04140,ko04723,ko05130,ko05167
LIPID-P-0907	TG(15:0_16:0_18:2)	GL	TG	834.755	816.721	[M+NH4]+	C52H96O6	4825100	2826100	2965600	5846900	12594000	1558900	6172100	4679500	2095600	1680400	2457300	4218100	4599100	5686500	2941100	5449100	4410600	4952000	4737800	C00422	HMDB0043032	56938800	LMGL03015011	-	-	-	ko00561,ko01100,ko04714,ko04923,ko04931,ko04975,ko04977,ko04979,ko05417
LIPID-P-0908	TG(15:0_16:1_18:1)	GL	TG	834.755	816.721	[M+NH4]+	C52H96O6	10591000	5886300	4497400	10930000	23770000	2999600	11178000	8722700	5799500	4990100	6421700	7103800	11813000	14060000	6984300	12984000	10199000	10989000	10931000	C00422	HMDB0043201	56938821	LMGL03015035	-	-	-	ko00561,ko01100,ko04714,ko04923,ko04931,ko04975,ko04977,ko04979,ko05417
LIPID-N-0413	PE(22:6_16:0)	GP	PE	762.507	763.515	[M-H]-	C43H74NO8P	3782000	2406400	4169600	2246900	2005100	3234600	3485500	2923400	2366200	1720400	1956500	1792300	2473400	2321400	2581200	1939300	2537900	2530400	2341900	C00350	HMDB0009682	52924862	LMGP02011161	-	-	-	ko00563,ko00564,ko01100,ko04136,ko04140,ko04723,ko05130,ko05167
LIPID-N-0415	PE(22:6_18:0)	GP	PE	790.539	791.547	[M-H]-	C45H78NO8P	12582000	6915600	17308000	7820800	7605300	13013000	13384000	9405600	11413000	7125500	6381700	7658100	10989000	12090000	13256000	6933300	11223000	9740700	9763200	C00350	HMDB0009012	9546798	LMGP02010094	-	78266	-	ko00563,ko00564,ko01100,ko04136,ko04140,ko04723,ko05130,ko05167
LIPID-P-0910	TG(16:0_16:1_18:1)	GL	TG	848.771	830.736	[M+NH4]+	C53H98O6	97580000	48195000	68298000	93524000	210880000	29186000	74761000	64450000	53702000	54124000	77358000	130760000	147690000	51211000	87316000	178950000	109760000	109170000	108330000	C00422	HMDB0005377	9544011	LMGL03010043	-	-	-	ko00561,ko01100,ko04714,ko04923,ko04931,ko04975,ko04977,ko04979,ko05417
LIPID-P-0911	TG(14:0_18:0_18:2)	GL	TG	848.771	830.736	[M+NH4]+	C53H98O6	6458000	2867000	5375800	6790400	9783100	1495500	4559000	4189900	7108900	6788400	11548000	15944000	18320000	25827000	12650000	22287000	11123000	10963000	10993000	C00422	HMDB0010430	53480494	LMGL03014342	-	-	-	ko00561,ko01100,ko04714,ko04923,ko04931,ko04975,ko04977,ko04979,ko05417
LIPID-P-0912	TG(16:0_17:1_18:1)	GL	TG	862.785	844.752	[M+NH4]+	C54H100O6	16630000	8274000	10534000	15634000	50740000	3876800	21949000	14858000	19389000	15134000	26855000	43226000	44096000	65231000	28002000	55424000	30060000	29809000	31183000	C00422	-	-	LMGL03010061	-	-	-	ko00561,ko01100,ko04714,ko04923,ko04931,ko04975,ko04977,ko04979,ko05417
LIPID-P-0038	Carnitine C14:1-OH	FA	CAR	386.292	385.283	[M+H]+	C21H39NO5	21466	11258	24643	14083	14021	10353	17727	15421	21904	16292	15911	18297	23573	28971	15514	20725	17516	18615	17370	C02301	HMDB0013330	53481699	-	-	-	-	ko04714
LIPID-P-0913	TG(15:0_17:0_19:2)	GL	TG	862.785	844.752	[M+NH4]+	C54H100O6	4727900	2465500	2979700	4477100	15240000	1199700	7605700	4901400	6259100	4788700	7894000	13037000	13356000	20434000	8882600	17551000	9447000	9429800	9566000	C00422	-	-	-	-	-	-	ko00561,ko01100,ko04714,ko04923,ko04931,ko04975,ko04977,ko04979,ko05417
LIPID-P-0915	TG(16:0_18:1_18:1)	GL	TG	876.802	858.768	[M+NH4]+	C55H102O6	82524000	38570000	59040000	78988000	224680000	20088000	89304000	65569000	123020000	106610000	182080000	268020000	290730000	428380000	191100000	370650000	187080000	194370000	186810000	C00422	HMDB0005382	25240174	LMGL03010100	-	75583	4798	ko00561,ko01100,ko04714,ko04923,ko04931,ko04975,ko04977,ko04979,ko05417
LIPID-P-0916	TG(16:0_18:0_18:2)	GL	TG	876.79	858.768	[M+NH4]+	C55H102O6	30401000	13604000	25273000	33219000	60189000	8465900	31074000	25323000	30168000	31516000	44247000	64523000	69932000	110840000	48771000	99199000	50323000	49269000	50323000	C00422	HMDB0005369	9544069	LMGL03010104	-	-	-	ko00561,ko01100,ko04714,ko04923,ko04931,ko04975,ko04977,ko04979,ko05417
LIPID-P-0917	TG(16:0_16:1_20:1)	GL	TG	876.802	858.768	[M+NH4]+	C55H102O6	47878000	21959000	35353000	48263000	135850000	12756000	55380000	37463000	70867000	58866000	105650000	147270000	168020000	270550000	107770000	247020000	110990000	108110000	108700000	C00422	HMDB0005378	9544079	LMGL03010114	-	-	-	ko00561,ko01100,ko04714,ko04923,ko04931,ko04975,ko04977,ko04979,ko05417
LIPID-P-0918	TG(14:0_18:0_20:2)	GL	TG	876.802	858.768	[M+NH4]+	C55H102O6	794840	299550	669450	934080	1290600	172360	884910	741330	522140	545730	786970	1015400	1618300	2396700	1087400	1867700	1133600	1088300	1039400	C00422	HMDB0042168	56938139	LMGL03014350	-	-	-	ko00561,ko01100,ko04714,ko04923,ko04931,ko04975,ko04977,ko04979,ko05417
LIPID-P-0921	TG(17:0_18:1_18:1)	GL	TG	890.786	872.783	[M+NH4]+	C56H104O6	1904200	692430	2995300	5005700	17407000	960950	8590500	5295200	9367200	7840000	12996000	20403000	22896000	38162000	15509000	32249000	13444000	14274000	14150000	C00422	HMDB0062701	9544103	LMGL03010138	-	127309	-	ko00561,ko01100,ko04714,ko04923,ko04931,ko04975,ko04977,ko04979,ko05417
LIPID-P-0922	TG(16:0_18:1_19:1)	GL	TG	890.816	872.783	[M+NH4]+	C56H104O6	2780000	782340	1934100	3583900	11739000	576200	5271300	3277000	2271500	2071400	3594400	6318300	7491700	12603000	5002300	10283000	5452200	5396400	5276000	C00422	-	56939511	LMGL03015729	-	-	-	ko00561,ko01100,ko04714,ko04923,ko04931,ko04975,ko04977,ko04979,ko05417
LIPID-N-0416	PE(18:1_22:5)	GP	PE	790.539	791.547	[M-H]-	C45H78NO8P	740000	486840	682330	481210	514540	512600	896280	702640	210040	204380	270890	246340	492830	306230	224820	341080	434500	389340	393710	C00350	-	-	LMGP02011142	-	-	-	ko00563,ko00564,ko01100,ko04136,ko04140,ko04723,ko05130,ko05167
LIPID-P-0924	TG(16:0_18:1_20:1)	GL	TG	904.836	886.799	[M+NH4]+	C57H106O6	5811400	1471100	4352900	7259600	29718000	1346600	11794000	7871600	7625000	7238200	11463000	19235000	26851000	48346000	17949000	40156000	17436000	17250000	17092000	C00422	HMDB0005383	9544199	LMGL03010234	-	-	-	ko00561,ko01100,ko04714,ko04923,ko04931,ko04975,ko04977,ko04979,ko05417
LIPID-P-0925	TG(16:1_18:0_20:1)	GL	TG	904.812	886.799	[M+NH4]+	C57H106O6	6763300	1748800	5089300	8227100	31086000	1428000	13965000	8741100	8339900	8225600	13018000	22790000	31366000	59172000	20039000	45852000	19251000	20142000	18912000	C00422	HMDB0005424	9544200	LMGL03010235	-	-	-	ko00561,ko01100,ko04714,ko04923,ko04931,ko04975,ko04977,ko04979,ko05417
LIPID-P-0135	Cer(d18:2/17:0)	SP	Cer	550.5	549.512	[M+H]+	C35H67NO3	55603	41900	74599	40718	26592	58895	103100	30325	50317	44106	50176	39504	54030	63774	27804	75283	47876	49453	48326	C00195	-	-	-	-	-	-	ko00600,ko01100,ko04071,ko04217,ko04722,ko04920,ko04931,ko04933,ko05140,ko05415
LIPID-N-0422	PE(16:1_22:6)	GP	PE	760.492	761.5	[M-H]-	C43H72NO8P	688980	300430	728760	415730	370400	484780	622350	431490	184340	135910	155660	170160	204090	178320	202430	155420	331450	305600	338230	C00350	HMDB0008979	52924914	LMGP02011216	-	-	-	ko00563,ko00564,ko01100,ko04136,ko04140,ko04723,ko05130,ko05167
LIPID-P-0926	TG(18:0_18:1_18:1)	GL	TG	904.833	886.799	[M+NH4]+	C57H106O6	26313000	8910500	19610000	29440000	93421000	6087000	44249000	28026000	78077000	76607000	130780000	239850000	210340000	393540000	169330000	352990000	137900000	130480000	131610000	C00422	HMDB0005403	16058372	LMGL03010217	-	77686	4913	ko00561,ko01100,ko04714,ko04923,ko04931,ko04975,ko04977,ko04979,ko05417
LIPID-N-0424	PE(20:5_18:2)	GP	PE	760.492	761.5	[M-H]-	C43H72NO8P	49438	29443	56748	38762	22613	39271	45089	49567	8171.9	5028.1	8879.7	12511	10047	11324	9296.7	6836.9	29901	27353	21159	C00350	HMDB0009456	52924675	LMGP02010974	-	-	-	ko00563,ko00564,ko01100,ko04136,ko04140,ko04723,ko05130,ko05167
LIPID-P-0927	TG(16:0_16:1_22:1)	GL	TG	904.833	886.799	[M+NH4]+	C57H106O6	167070	51121	130290	200160	769650	37736	309260	165600	62909	59589	118360	210140	352090	582940	206740	493320	269350	273630	243690	C00422	HMDB0044064	9544289	LMGL03010325	-	-	-	ko00561,ko01100,ko04714,ko04923,ko04931,ko04975,ko04977,ko04979,ko05417
LIPID-P-0928	TG(15:0_18:1_22:1)	GL	TG	918.842	900.815	[M+NH4]+	C58H108O6	367150	248940	225600	299740	1767100	59377	870400	562290	291490	354380	740920	1116600	1325300	2495600	1490900	2349000	982300	880650	882320	C00422	HMDB0043233	131754360	LMGL03015160	-	-	-	ko00561,ko01100,ko04714,ko04923,ko04931,ko04975,ko04977,ko04979,ko05417
LIPID-P-0929	TG(18:0_18:1_19:1)	GL	TG	918.846	900.815	[M+NH4]+	C58H108O6	16114	14237	41641	87267	487220	18431	257260	152710	92748	75778	162930	308220	461190	941000	314540	729550	245150	236140	226570	C00422	-	-	LMGL03016144	-	-	-	ko00561,ko01100,ko04714,ko04923,ko04931,ko04975,ko04977,ko04979,ko05417
LIPID-N-0426	PE(22:6_18:1)	GP	PE	788.523	789.531	[M-H]-	C45H76NO8P	2333700	1249200	2070000	1548900	1439500	1638600	2269700	1693000	1034800	1172900	989450	1183400	1333400	1222600	1087000	1316700	1612300	1545800	1591600	C00350	HMDB0009685	53479975	LMGP02011143	-	-	-	ko00563,ko00564,ko01100,ko04136,ko04140,ko04723,ko05130,ko05167
LIPID-N-0428	PE(22:6_20:1)	GP	PE	816.554	817.562	[M-H]-	C47H80NO8P	117650	55913	74862	57904	73901	54041	54632	77995	40783	34921	43306	55145	32889	48020	46900	23003	68916	46980	77854	C00350	HMDB0009692	52924852	LMGP02011151	-	-	-	ko00563,ko00564,ko01100,ko04136,ko04140,ko04723,ko05130,ko05167
LIPID-N-0430	PE(22:6_18:2)	GP	PE	786.507	787.515	[M-H]-	C45H74NO8P	995050	422330	1388400	546270	441040	951170	1082600	606440	444680	213420	174270	239220	499850	491010	513490	270070	506650	520230	541740	C00350	HMDB0009687	52924845	LMGP02011144	-	-	-	ko00563,ko00564,ko01100,ko04136,ko04140,ko04723,ko05130,ko05167
LIPID-P-0931	TG(16:0_18:1_21:1)	GL	TG	918.846	900.815	[M+NH4]+	C58H108O6	57820	9	9	9	800660	9	9	9	37132	46604	78815	141150	231380	531250	135530	361860	180260	158210	159920	C00422	-	-	-	-	-	-	ko00561,ko01100,ko04714,ko04923,ko04931,ko04975,ko04977,ko04979,ko05417
LIPID-N-0432	PG(16:0_16:0)	GP	PG	721.51	722.51	[M-H]-	C38H75O10P	320360	165060	206680	189260	210950	208970	283790	150760	466610	308390	305370	227000	198210	220820	338370	429310	329310	447670	264520	-	HMDB0010570	446440	LMGP04010986	-	73205	-	--
LIPID-P-0933	TG(18:0_18:1_20:1)	GL	TG	932.866	914.83	[M+NH4]+	C59H110O6	279240	75551	244310	399370	1679800	63644	830040	554390	587770	748570	1463800	2451500	3644200	9538800	2778700	7931000	1639400	1620700	1612200	C00422	HMDB0005404	25240375	LMGL03010434	-	-	-	ko00561,ko01100,ko04714,ko04923,ko04931,ko04975,ko04977,ko04979,ko05417
LIPID-P-0935	TG(16:0_18:1_22:1)	GL	TG	932.86	914.83	[M+NH4]+	C59H110O6	186620	9839.9	152700	202410	1913300	46262	709680	358520	126250	167440	394690	622990	1384400	3176700	769510	2728100	619260	601940	584260	C00422	HMDB0044120	9544534	LMGL03010572	-	-	-	ko00561,ko01100,ko04714,ko04923,ko04931,ko04975,ko04977,ko04979,ko05417
LIPID-N-0433	PG(18:0_16:0)	GP	PG	749.541	750.541	[M-H]-	C40H79O10P	258340	128060	279240	188070	86259	249260	217630	152980	675930	549080	541440	607210	566270	636660	682510	529050	355400	354590	326700	-	HMDB0010600	52927153	LMGP04010888	-	73207	-	--
LIPID-N-0435	PG(18:0_18:0)	GP	PG	777.577	778.572	[M-H]-	C42H83O10P	160080	96716	182300	20516	78370	185340	147770	128120	254830	244230	223220	290680	187420	231760	236210	194500	189730	196750	174850	-	HMDB0010602	24779552	LMGP04010038	-	-	-	--
LIPID-N-0437	PG(18:1_14:0)	GP	PG	719.494	720.494	[M-H]-	C38H73O10P	34189	13889	38555	7506.8	13703	19826	18223	13969	34846	32856	28625	11749	31632	45025	24843	25099	27602	20832	9817.5	-	-	-	LMGP04010882	-	-	-	--
LIPID-P-0936	TG(18:0_18:2_20:0)	GL	TG	932.865	914.83	[M+NH4]+	C59H110O6	19982	11456	49010	99992	636500	16626	322670	188530	15417	35935	119080	174980	291590	765830	210080	619990	165750	166750	161310	C00422	HMDB0005409	9544390	LMGL03010427	-	-	-	ko00561,ko01100,ko04714,ko04923,ko04931,ko04975,ko04977,ko04979,ko05417
LIPID-P-0939	TG(22:0_18:1_18:1)	GL	TG	960.892	942.862	[M+NH4]+	C61H114O6	34686	1643.4	28266	34363	390880	13931	218090	103200	28101	57754	128460	181930	372170	1195700	263150	874670	152220	165740	165760	C00422	HMDB0046485	131757406	-	-	-	-	ko00561,ko01100,ko04714,ko04923,ko04931,ko04975,ko04977,ko04979,ko05417
LIPID-P-0940	TG(18:0_22:0_18:2)	GL	TG	960.893	942.862	[M+NH4]+	C61H114O6	14728	9	9	9	77666	9	9	9	14418	23751	58140	74993	131960	390710	92920	314670	54085	50189	60342	C00422	HMDB0044815	131755837	-	-	-	-	ko00561,ko01100,ko04714,ko04923,ko04931,ko04975,ko04977,ko04979,ko05417
LIPID-P-0941	TG(16:0_18:1_24:1)	GL	TG	960.886	942.862	[M+NH4]+	C61H114O6	53417	23060	47401	53318	616950	29044	336800	166160	73988	117730	219300	303820	704250	1732000	378500	1500600	298700	271230	279770	C00422	HMDB0044093	131755172	-	-	-	-	ko00561,ko01100,ko04714,ko04923,ko04931,ko04975,ko04977,ko04979,ko05417
LIPID-P-0944	TG(23:0_18:1_18:1)	GL	TG	974.902	956.877	[M+NH4]+	C62H116O6	9	9	9	17999	195930	12693	121900	58285	20709	24774	55676	70858	124820	401020	42457	342140	75853	84438	70674	C00422	-	-	-	-	-	-	ko00561,ko01100,ko04714,ko04923,ko04931,ko04975,ko04977,ko04979,ko05417
LIPID-P-0945	TG(24:0_18:1_18:1)	GL	TG	988.924	970.893	[M+NH4]+	C63H118O6	9	9	9319.5	9	111190	6831.8	80873	39217	10318	25600	43275	61437	126560	341860	79602	291140	57452	54329	51517	C00422	HMDB0047224	131758067	-	-	-	-	ko00561,ko01100,ko04714,ko04923,ko04931,ko04975,ko04977,ko04979,ko05417
LIPID-N-0438	PG(16:0_18:1)	GP	PG	747.525	748.525	[M-H]-	C40H77O10P	1949100	1158100	2305500	1362200	1173600	1612000	2157800	1548900	2132500	1748300	1859700	2166200	2468700	2597300	2396200	2291200	1697100	2054700	1841400	-	-	5283509	LMGP04010002	-	-	-	--
LIPID-P-0948	TG(18:0_20:1_22:1)	GL	TG	988.927	970.893	[M+NH4]+	C63H118O6	9	9	1809.5	9	9	9	9	9	7215.3	13526	24430	32319	68676	162710	45756	139170	25781	24227	25481	C00422	HMDB0044975	131755987	LMGL03011272	-	-	-	ko00561,ko01100,ko04714,ko04923,ko04931,ko04975,ko04977,ko04979,ko05417
LIPID-N-0440	PG(18:0_18:1)	GP	PG	775.557	776.557	[M-H]-	C42H81O10P	2615000	1081000	2892600	1685800	1239500	2548700	2736500	1819200	2704600	3663000	3104400	4002400	3269500	3042700	3461200	3048300	2519300	2528000	2456500	-	HMDB0010604	24779551	LMGP04010037	-	73242	-	--
LIPID-P-0008	Carnitine C5-OH	FA	CAR	262.166	261.158	[M+H]+	C12H23NO5	23385	17150	19891	12723	12459	15244	12532	21096	22224	15893	20338	20742	25002	25332	16803	25456	17314	18590	18689	C02301	HMDB0062555	57357187	LMFA07070073	-	-	-	ko04714
LIPID-N-0441	PG(16:1_16:1)	GP	PG	717.478	718.478	[M-H]-	C38H71O10P	474120	208660	339960	263510	208080	299960	358630	181790	275050	103560	289100	268250	183880	75740	242350	218870	273540	238730	229910	-	HMDB0010586	52927230	LMGP04010967	-	-	-	--
LIPID-N-0442	PG(18:1_16:1)	GP	PG	745.51	746.51	[M-H]-	C40H75O10P	407050	203500	447870	223670	240870	331950	348700	253920	217460	241210	244580	332790	265580	206250	239900	252980	199400	233810	255900	-	HMDB0010631	52927146	LMGP04010881	-	89398	-	--
LIPID-N-0444	PG(18:2_16:0)	GP	PG	745.51	746.51	[M-H]-	C40H75O10P	719340	330740	758080	367060	292890	779570	618390	520580	614020	492340	407730	555760	568150	744490	733530	386860	568160	547470	412090	-	HMDB0010645	52927142	LMGP04010877	-	89351	-	--
LIPID-N-0446	PG(18:1_18:1)	GP	PG	773.541	774.541	[M-H]-	C42H79O10P	875920	478410	880500	546570	382340	652560	972630	610860	1048400	1056500	1117100	1342000	1474300	1181300	1052800	1390900	926990	934440	915540	-	-	-	LMGP04010033	-	-	-	--
LIPID-P-0949	TG(24:0_18:1_20:1)	GL	TG	1016.95	998.924	[M+NH4]+	C65H122O6	10360	9	9	9	51445	5254.4	38523	23209	6826.2	8097.5	22278	26501	38165	124610	42217	109680	28539	27007	30549	C00422	HMDB0047226	131758069	-	-	-	-	ko00561,ko01100,ko04714,ko04923,ko04931,ko04975,ko04977,ko04979,ko05417
LIPID-P-0950	TG(8:0_16:1_16:2)	GL	TG	706.595	688.564	[M+NH4]+	C43H76O6	486860	159560	245300	484680	853330	66856	288590	261690	63555	41291	85045	122540	157970	98442	86732	75436	292920	272200	288720	C00422	-	-	-	-	-	-	ko00561,ko01100,ko04714,ko04923,ko04931,ko04975,ko04977,ko04979,ko05417
LIPID-P-0951	TG(8:0_15:1_18:2)	GL	TG	720.609	702.58	[M+NH4]+	C44H78O6	131910	62979	68846	111850	2110500	67818	434720	241650	149810	133960	211380	411790	800920	1354000	332780	1005300	555690	489020	546970	C00422	-	-	-	-	-	-	ko00561,ko01100,ko04714,ko04923,ko04931,ko04975,ko04977,ko04979,ko05417
LIPID-P-0952	TG(8:0_16:1_18:2)	GL	TG	734.626	716.595	[M+NH4]+	C45H80O6	260200	125340	162810	238670	533270	50408	177470	158590	51160	63516	87759	161800	159900	354630	117990	145000	217560	213810	199810	C00422	-	-	-	-	-	-	ko00561,ko01100,ko04714,ko04923,ko04931,ko04975,ko04977,ko04979,ko05417
LIPID-P-0953	TG(10:0_14:0_18:3)	GL	TG	734.629	716.595	[M+NH4]+	C45H80O6	35517	17038	27135	43373	63222	6670.1	36174	16550	13204	9612.8	8138.5	24356	38624	38970	10562	46523	26982	36219	44957	C00422	-	-	-	-	-	-	ko00561,ko01100,ko04714,ko04923,ko04931,ko04975,ko04977,ko04979,ko05417
LIPID-P-0955	TG(14:1_14:1_16:1)	GL	TG	762.656	744.627	[M+NH4]+	C47H84O6	1373200	533660	668080	1052000	2200700	279340	701060	548800	435280	410520	524510	1219200	1424100	2050900	524240	1649500	1007500	1102100	944440	C00422	HMDB0047886	56936610	LMGL03012816	-	-	-	ko00561,ko01100,ko04714,ko04923,ko04931,ko04975,ko04977,ko04979,ko05417
LIPID-P-0956	TG(8:0_18:1_18:2)	GL	TG	762.657	744.627	[M+NH4]+	C47H84O6	754580	323910	442340	848500	2115900	201100	862140	551640	269870	266300	378300	912840	1151800	1507600	415870	1475400	791200	753400	718160	C00422	-	-	-	-	-	-	ko00561,ko01100,ko04714,ko04923,ko04931,ko04975,ko04977,ko04979,ko05417
LIPID-P-0957	TG(10:0_16:0_18:3)	GL	TG	762.659	744.627	[M+NH4]+	C47H84O6	348730	136870	129390	375580	1091900	93687	456990	132800	164900	86805	181520	433580	580190	788430	205610	685220	406230	399690	343300	C00422	-	-	-	-	-	-	ko00561,ko01100,ko04714,ko04923,ko04931,ko04975,ko04977,ko04979,ko05417
LIPID-N-0447	PG(18:0_18:2)	GP	PG	773.541	774.541	[M-H]-	C42H79O10P	871000	506210	1100300	640080	450000	920890	810260	604820	971800	929310	786160	1105800	927830	978280	1008500	882000	688660	846880	798680	-	HMDB0010605	52927245	LMGP04010982	-	89266	-	--
LIPID-P-1282	Carnitine C17:0	FA	CAR	414.358	413.351	[M+H]+	C24H47NO4	170760	64784	118100	86713	77129	80869	148520	81913	110560	96845	73126	108800	169520	90226	82615	80814	93434	99781	91931	C02301	-	53477803	LMFA07070067	-	-	-	ko04714
LIPID-N-0449	PG(20:1_18:1)	GP	PG	801.572	802.572	[M-H]-	C44H83O10P	171070	207720	150450	174410	280690	164290	204300	172430	123780	163190	167130	139680	161230	172110	147270	182280	165020	190940	174140	-	-	52926805	LMGP04010540	-	-	-	--
LIPID-N-0450	PG(18:2_16:1)	GP	PG	743.494	744.494	[M-H]-	C40H73O10P	176810	74841	185010	120320	92836	149590	92285	125530	79051	84677	83075	126220	118410	120620	113030	70063	111080	117640	113060	-	HMDB0010646	52926611	LMGP04010346	-	-	-	--
LIPID-P-0958	TG(9:0_18:1_18:2)	GL	TG	776.675	758.642	[M+NH4]+	C48H86O6	96431	56756	66731	139020	467550	47013	139420	97707	24314	40534	46058	30411	148120	232700	51902	186280	130800	117250	128060	C00422	-	-	-	-	-	-	ko00561,ko01100,ko04714,ko04923,ko04931,ko04975,ko04977,ko04979,ko05417
LIPID-N-0451	PG(18:2_18:1)	GP	PG	771.525	772.525	[M-H]-	C42H77O10P	3537400	1637600	3983700	2058400	1658800	2983600	3760600	2432500	2386700	2206500	2314000	2914600	2915500	3199600	2515800	3333100	2379200	2389300	2589800	-	HMDB0010649	52926615	LMGP04010350	-	89348	-	--
LIPID-P-0959	TG(14:1_15:1_16:1)	GL	TG	776.675	758.642	[M+NH4]+	C48H86O6	175140	90147	68997	162660	330960	56359	126880	106280	56264	38100	64571	33025	178390	209980	16938	173310	124280	160980	150180	C00422	-	56938390	LMGL03014601	-	-	-	ko00561,ko01100,ko04714,ko04923,ko04931,ko04975,ko04977,ko04979,ko05417
LIPID-P-0960	TG(14:1_16:1_16:1)	GL	TG	790.688	772.658	[M+NH4]+	C49H88O6	8864200	3461500	4543100	5889400	9256800	1537500	2086900	2604300	1391700	1137000	1873400	4832900	3872200	6254500	2406500	4585700	4128700	3811300	3914700	C00422	HMDB0047909	56936639	LMGL03012845	-	-	-	ko00561,ko01100,ko04714,ko04923,ko04931,ko04975,ko04977,ko04979,ko05417
LIPID-P-0040	Carnitine C16:1-OH	FA	CAR	414.322	413.314	[M+H]+	C23H43NO5	95401	51137	100380	63924	56657	42369	88760	65556	71276	60966	70073	86160	70584	89777	65631	65747	85149	78875	78964	C02301	HMDB0013333	71464549	LMFA07070044	-	-	-	ko04714
LIPID-P-0961	TG(12:0_16:1_18:2)	GL	TG	790.695	772.658	[M+NH4]+	C49H88O6	3454700	1659200	2164700	4058300	8113000	820800	2781100	2377500	1326900	1119300	1977100	4582900	5494100	8224700	2101700	6854300	3511300	3376100	3312200	C00422	-	-	LMGL03013352	-	-	-	ko00561,ko01100,ko04714,ko04923,ko04931,ko04975,ko04977,ko04979,ko05417
LIPID-P-0962	TG(10:0_18:1_18:2)	GL	TG	790.69	772.658	[M+NH4]+	C49H88O6	1460900	562090	835870	860350	4806900	355230	1535400	787380	1146400	1039600	1729500	4094000	5608400	7017400	2255500	6574600	2749300	2823800	2845300	C00422	-	-	-	-	-	-	ko00561,ko01100,ko04714,ko04923,ko04931,ko04975,ko04977,ko04979,ko05417
LIPID-P-0965	TG(14:1_16:1_18:1)	GL	TG	818.724	800.689	[M+NH4]+	C51H92O6	18357000	7871000	10966000	15198000	20841000	3612900	10440000	8766200	9346300	7294800	14103000	26166000	26534000	37028000	14625000	34789000	17241000	16978000	17322000	C00422	HMDB0047911	56938446	LMGL03014657	-	-	-	ko00561,ko01100,ko04714,ko04923,ko04931,ko04975,ko04977,ko04979,ko05417
LIPID-P-0967	TG(14:0_16:1_18:2)	GL	TG	818.724	800.689	[M+NH4]+	C51H92O6	36879000	18959000	22607000	36716000	50840000	8711500	20776000	19053000	11176000	8091600	14453000	30351000	30683000	35857000	15313000	34070000	26690000	26418000	26475000	C00422	HMDB0042316	56938041	LMGL03014252	-	-	-	ko00561,ko01100,ko04714,ko04923,ko04931,ko04975,ko04977,ko04979,ko05417
LIPID-P-0968	TG(16:0_14:1_18:2)	GL	TG	818.72	800.689	[M+NH4]+	C51H92O6	26473000	11781000	15368000	23581000	29009000	4985300	11840000	11408000	9492100	7640900	12441000	16957000	26156000	31954000	13724000	17178000	18889000	19016000	18863000	C00422	HMDB0044038	131755125	LMGL03014633	-	-	-	ko00561,ko01100,ko04714,ko04923,ko04931,ko04975,ko04977,ko04979,ko05417
LIPID-P-0009	Carnitine C6-OH	FA	CAR	276.182	275.173	[M+H]+	C13H25NO5	25750	15361	19261	12694	12543	11588	10018	17560	18486	14657	14948	19359	22010	17745	13698	20411	16298	15252	14991	C02301	HMDB0013130	53481624	LMFA07070072	-	-	-	ko04714
LIPID-P-0136	Cer(d18:2/18:0)	SP	Cer	564.6	563.528	[M+H]+	C36H69NO3	618450	412300	826560	420170	436840	621420	836430	542170	542830	581210	634280	558440	715690	802200	633760	704280	604310	610820	584030	C00195	-	-	-	-	-	-	ko00600,ko01100,ko04071,ko04217,ko04722,ko04920,ko04931,ko04933,ko05140,ko05415
LIPID-P-0016	Carnitine C12-OH	FA	CAR	360.276	359.267	[M+H]+	C19H37NO5	45764	46263	42364	41808	41296	15360	43963	40699	43424	39180	38782	21767	25945	32061	46724	23546	43421	39997	43060	C02301	-	71464535	LMFA07070039	-	-	-	ko04714
LIPID-N-0452	PG(18:1_20:2)	GP	PG	799.557	800.557	[M-H]-	C44H81O10P	62436	42457	95436	61522	52523	75961	79217	54379	65827	73832	64205	80913	70453	62432	55298	62306	44868	75001	29930	-	-	52926622	LMGP04010357	-	-	-	--
LIPID-P-0970	TG(16:1_16:1_17:1)	GL	TG	832.737	814.705	[M+NH4]+	C52H94O6	12117000	6112800	6993200	10726000	24718000	2544400	9064600	7451300	3763100	2433200	5440300	12067000	11021000	13884000	5684500	11169000	10182000	9989300	10028000	C00422	-	9543998	LMGL03010029	-	-	-	ko00561,ko01100,ko04714,ko04923,ko04931,ko04975,ko04977,ko04979,ko05417
LIPID-P-0971	TG(15:0_16:1_18:2)	GL	TG	832.737	814.705	[M+NH4]+	C52H94O6	5171700	2996100	3147600	6263600	14758000	1495600	5919200	4629500	1989100	1207600	2493300	5535600	5191200	6759800	2521500	5853900	5256600	5001400	5066500	C00422	-	56938822	LMGL03015036	-	-	-	ko00561,ko01100,ko04714,ko04923,ko04931,ko04975,ko04977,ko04979,ko05417
LIPID-P-0002	Carnitine C2:0	FA	CAR	204.124	203.116	[M+H]+	C9H17NO4	1907400	1091500	1411000	630660	671770	984260	369310	1346400	921070	556560	819270	1057700	1635400	1452200	605770	1600200	1130700	1222600	1225400	C02571	HMDB0000201	7045767	LMFA07070049	3040-38-8	57589	-	ko04931
LIPID-P-0972	TG(14:0_17:1_18:2)	GL	TG	832.737	814.705	[M+NH4]+	C52H94O6	1063400	499630	587320	1184800	2048500	234760	952000	757030	438850	260540	526830	1137900	1197500	1707000	546030	1439900	966840	1082400	948300	C00422	-	56938088	LMGL03014299	-	-	-	ko00561,ko01100,ko04714,ko04923,ko04931,ko04975,ko04977,ko04979,ko05417
LIPID-P-0973	TG(16:1_16:1_18:1)	GL	TG	846.753	828.721	[M+NH4]+	C53H96O6	176550000	96143000	117560000	145180000	260560000	43688000	104190000	90835000	106380000	84072000	136610000	246000000	228680000	290600000	144170000	249740000	180280000	182330000	176240000	C00422	HMDB0048590	25240357	LMGL03010052	-	-	-	ko00561,ko01100,ko04714,ko04923,ko04931,ko04975,ko04977,ko04979,ko05417
LIPID-N-0453	PG(18:2_18:2)	GP	PG	769.51	770.51	[M-H]-	C42H75O10P	2088200	1058300	2486600	1399700	1004700	1664600	1421100	1377900	1243300	1214300	1252000	1433700	1312300	929470	1427600	1022000	1292900	1316200	1351000	-	HMDB0010650	52927219	LMGP04010956	-	89361	-	--
LIPID-P-0137	Cer(d18:2/20:0)	SP	Cer	592.6	591.559	[M+H]+	C38H73NO3	244200	154010	109780	122230	173990	238630	241510	221820	189200	190060	96063	216550	107320	223150	217780	211340	222680	213730	182350	C00195	-	52931120	LMSP02010026	-	-	-	ko00600,ko01100,ko04071,ko04217,ko04722,ko04920,ko04931,ko04933,ko05140,ko05415
LIPID-N-0454	PG(16:0_20:4)	GP	PG	769.51	770.51	[M-H]-	C42H75O10P	187620	93190	189970	123720	75598	136190	168210	133240	306650	272440	327360	340430	329920	237930	324820	307520	214510	202030	230330	-	HMDB0010580	24779550	LMGP04010036	-	84526	-	--
LIPID-P-0976	TG(16:0_16:1_18:2)	GL	TG	846.755	828.721	[M+NH4]+	C53H96O6	197680000	108720000	129640000	182400000	332800000	63212000	154000000	136340000	89944000	77749000	116330000	191910000	207070000	258310000	119530000	227010000	174450000	176780000	175120000	C00422	HMDB0005379	9544021	LMGL03010053	-	-	-	ko00561,ko01100,ko04714,ko04923,ko04931,ko04975,ko04977,ko04979,ko05417
LIPID-P-0977	TG(16:1_17:1_18:1)	GL	TG	860.767	842.736	[M+NH4]+	C54H98O6	11684000	5945300	6966000	10621000	27864000	2819700	11150000	8995600	6992100	5542100	10525000	17058000	16232000	23025000	10555000	20666000	13688000	13287000	13761000	C00422	-	9544040	LMGL03010073	-	-	-	ko00561,ko01100,ko04714,ko04923,ko04931,ko04975,ko04977,ko04979,ko05417
LIPID-P-0139	Cer(d18:2/22:0)	SP	Cer	620.6	619.59	[M+H]+	C40H77NO3	1336700	640530	1204200	638780	652970	872690	1084400	863660	857030	926920	920470	1047400	1103200	1225000	832320	1093600	1692900	1623200	1584800	C00195	-	52931123	LMSP02010029	-	-	-	ko00600,ko01100,ko04071,ko04217,ko04722,ko04920,ko04931,ko04933,ko05140,ko05415
LIPID-N-0455	PG(18:0_20:4)	GP	PG	797.541	798.541	[M-H]-	C44H79O10P	206000	179630	229770	202530	151700	185850	238810	186300	487630	561220	654580	806010	542770	721420	460790	869880	438300	378900	388320	-	HMDB0010610	24779553	LMGP04010039	-	75646	-	--
LIPID-P-0978	TG(15:0_18:1_18:2)	GL	TG	860.77	842.736	[M+NH4]+	C54H98O6	6469400	3844700	3668600	7607700	25985000	2100300	12635000	9302600	4463700	3449100	5857300	10723000	9689200	13999000	6628000	12797000	9874500	9909400	9688400	C00422	HMDB0011708	53481040	LMGL03015146	-	-	-	ko00561,ko01100,ko04714,ko04923,ko04931,ko04975,ko04977,ko04979,ko05417
LIPID-P-0979	TG(16:0_17:1_18:2)	GL	TG	860.773	842.736	[M+NH4]+	C54H98O6	6785000	3222200	4471500	7510100	25326000	2316200	10725000	8184300	3914500	1974100	5354300	8873500	9420800	12693000	5421800	11836000	9057800	8973000	9374200	C00422	-	9544042	LMGL03010075	-	-	-	ko00561,ko01100,ko04714,ko04923,ko04931,ko04975,ko04977,ko04979,ko05417
LIPID-P-0140	Cer(d18:2/23:0)	SP	Cer	634.6	633.606	[M+H]+	C41H79NO3	477160	284030	511880	297180	321310	374860	510080	391250	198960	192770	217730	261890	214880	328910	228630	309980	462530	512410	437760	C00195	-	52931124	LMSP02010030	-	-	-	ko00600,ko01100,ko04071,ko04217,ko04722,ko04920,ko04931,ko04933,ko05140,ko05415
LIPID-N-0457	PG(18:2_18:3)	GP	PG	767.494	768.494	[M-H]-	C42H73O10P	345630	251620	354560	323440	299600	502040	645610	295410	186920	162180	159310	222530	223210	242660	177510	272710	315540	297240	292990	-	HMDB0010651	52926616	LMGP04010351	-	89378	-	--
LIPID-P-0981	TG(16:1_18:1_18:1)	GL	TG	874.785	856.752	[M+NH4]+	C55H100O6	197340000	105900000	136530000	178080000	402800000	47654000	174090000	133440000	232680000	175270000	293340000	429930000	425960000	544620000	296520000	521980000	309640000	310380000	310710000	C00422	HMDB0005438	9544083	LMGL03010118	-	-	4816	ko00561,ko01100,ko04714,ko04923,ko04931,ko04975,ko04977,ko04979,ko05417
LIPID-P-0982	TG(16:0_18:1_18:2)	GL	TG	874.786	856.752	[M+NH4]+	C55H100O6	123250000	71733000	93447000	161560000	450960000	50524000	214690000	147470000	128790000	107370000	186430000	277330000	261860000	351810000	173220000	380640000	236970000	238110000	222020000	C00422	HMDB0005384	25240361	LMGL03010121	-	-	-	ko00561,ko01100,ko04714,ko04923,ko04931,ko04975,ko04977,ko04979,ko05417
LIPID-P-0983	TG(14:0_18:1_20:2)	GL	TG	874.786	856.752	[M+NH4]+	C55H100O6	876250	445050	673550	1092500	1649100	314190	1171900	898530	675980	702770	918330	1283500	1769100	2359400	1122300	2313300	1322100	1246900	1210400	C00422	HMDB0042378	56938159	LMGL03014370	-	-	-	ko00561,ko01100,ko04714,ko04923,ko04931,ko04975,ko04977,ko04979,ko05417
LIPID-P-0141	Cer(d18:2/24:0)	SP	Cer	648.6	647.622	[M+H]+	C42H81NO3	3341200	1819600	3243100	1491400	2421200	2990600	4005200	2790800	1885700	2093700	2223900	2644400	3389100	3191000	2233900	2848900	3482200	3806300	3841300	C00195	-	-	-	-	-	-	ko00600,ko01100,ko04071,ko04217,ko04722,ko04920,ko04931,ko04933,ko05140,ko05415
LIPID-P-0142	Cer(d18:2/24:1)	SP	Cer	646.6	645.606	[M+H]+	C42H79NO3	2309000	1425000	2600200	1466300	1587200	1850500	2906000	1933000	1386000	1811100	1461700	1844200	2230700	2342700	1437900	2073200	2389900	3245200	2096900	C00195	-	-	-	-	-	-	ko00600,ko01100,ko04071,ko04217,ko04722,ko04920,ko04931,ko04933,ko05140,ko05415
LIPID-P-0985	TG(17:0_18:1_18:2)	GL	TG	888.803	870.768	[M+NH4]+	C56H102O6	6647900	2977300	4570900	7970800	24115000	2127700	14244000	10122000	5354500	4607500	7599700	11249000	12547000	19997000	8702900	16339000	11874000	12245000	11432000	C00422	-	-	LMGL03010164	-	-	-	ko00561,ko01100,ko04714,ko04923,ko04931,ko04975,ko04977,ko04979,ko05417
LIPID-P-0986	TG(17:1_18:1_18:1)	GL	TG	888.802	870.768	[M+NH4]+	C56H102O6	7970700	3810000	5019900	8677400	30770000	1892600	14165000	9817100	12039000	9892300	18240000	30756000	29346000	47074000	19492000	42762000	21143000	20579000	19605000	C00422	-	-	LMGL03010161	-	-	-	ko00561,ko01100,ko04714,ko04923,ko04931,ko04975,ko04977,ko04979,ko05417
LIPID-P-0143	Cer(d18:2/26:0)	SP	Cer	676.6	675.653	[M+H]+	C44H85NO3	9	15147	9	9	27975	26895	44444	27964	9	9	22077	9	37141	6241.7	23808	29873	41972	25989	26844	C00195	-	-	-	-	-	-	ko00600,ko01100,ko04071,ko04217,ko04722,ko04920,ko04931,ko04933,ko05140,ko05415
LIPID-P-0292	HexCer(d18:1/16:0)	SP	HexCer	700.573	699.565	[M+H]+	C40H77NO8	3334600	1659800	2966300	2003700	1792300	2691300	3979300	2219000	2483900	3063300	2854700	3493400	2878200	2931200	2544200	2946400	2754500	2705600	3004000	C01190	HMDB0004971	14035030	LMSP0501AA03	-	84716	7224	ko00600,ko01100
LIPID-P-0988	TG(18:1_18:1_18:1)	GL	TG	902.818	884.783	[M+NH4]+	C57H104O6	63214000	27810000	36746000	64262000	212120000	15452000	94975000	62783000	127430000	100260000	182550000	304760000	299300000	484090000	211360000	436410000	193510000	205620000	206240000	C00422	HMDB0005453	5497163	LMGL03010250	-	53753	-	ko00561,ko01100,ko04714,ko04923,ko04931,ko04975,ko04977,ko04979,ko05417
LIPID-P-0990	TG(18:0_18:1_18:2)	GL	TG	902.818	884.783	[M+NH4]+	C57H104O6	23846000	10449000	17886000	28000000	71429000	7708500	41888000	31377000	35491000	32193000	53290000	75647000	73400000	131520000	63417000	113360000	56341000	57688000	55951000	C00422	HMDB0005405	9544216	LMGL03010252	-	-	-	ko00561,ko01100,ko04714,ko04923,ko04931,ko04975,ko04977,ko04979,ko05417
LIPID-N-0458	PG(16:1_20:4)	GP	PG	767.494	768.494	[M-H]-	C42H73O10P	50519	25688	54045	44396	53993	60614	84112	37828	76847	59449	92679	114620	92127	137480	135170	160670	94025	86763	75074	-	HMDB0010595	52927164	LMGP04010899	-	89072	-	--
LIPID-P-0992	TG(16:0_18:1_20:2)	GL	TG	902.823	884.783	[M+NH4]+	C57H104O6	3020500	1415300	2158900	3124500	9771000	1271200	6119800	3886500	4964000	5074800	6815600	9899000	13179000	19288000	8425600	17197000	8069400	8157600	8306500	C00422	HMDB0044096	131755175	LMGL03010271	-	-	-	ko00561,ko01100,ko04714,ko04923,ko04931,ko04975,ko04977,ko04979,ko05417
LIPID-P-0995	TG(17:1_18:1_20:1)	GL	TG	916.827	898.799	[M+NH4]+	C58H106O6	123250	37358	74103	153370	1072600	35523	455260	331540	154380	142450	258120	305220	486330	1133400	352570	925950	432250	404160	396950	C00422	-	-	LMGL03010344	-	-	-	ko00561,ko01100,ko04714,ko04923,ko04931,ko04975,ko04977,ko04979,ko05417
LIPID-N-0459	PG(18:1_20:4)	GP	PG	795.525	796.525	[M-H]-	C44H77O10P	777870	418850	930390	461910	339600	675850	757600	515670	989540	1235300	1159100	1766800	996070	1397800	1323600	1548500	825750	767980	871290	-	HMDB0010640	52927144	LMGP04010879	-	89357	-	--
LIPID-N-0460	PG(18:1_20:5)	GP	PG	793.51	794.51	[M-H]-	C44H75O10P	162410	77049	144100	96258	103620	160870	185130	109410	49185	59394	61375	71320	62301	69573	61700	75687	98084	93489	93799	-	-	52927143	LMGP04010878	-	-	-	--
LIPID-P-0996	TG(18:1_18:1_19:1)	GL	TG	916.819	898.799	[M+NH4]+	C58H106O6	2256300	551180	1420800	2810200	12065000	473190	4926800	3829000	3076700	2699100	4367100	7643500	8418300	12161000	6124500	16795000	6752200	6833600	6773000	C00422	-	-	LMGL03013031	-	-	-	ko00561,ko01100,ko04714,ko04923,ko04931,ko04975,ko04977,ko04979,ko05417
LIPID-N-0461	PG(16:0_22:6)	GP	PG	793.51	794.51	[M-H]-	C44H75O10P	66449	33682	76312	51230	41909	60132	93420	63520	27723	37596	30761	27008	40673	43274	26990	36511	36189	40304	38210	-	HMDB0010584	52926307	LMGP04010041	-	89088	-	--
LIPID-P-0998	TG(18:1_18:2_20:0)	GL	TG	930.849	912.815	[M+NH4]+	C59H108O6	8252400	2250200	6006100	10938000	52538000	2133100	28235000	17010000	15663000	14250000	27561000	49387000	65155000	132270000	49104000	99325000	38431000	37710000	38028000	C00422	HMDB0005459	25240376	LMGL03010478	-	-	-	ko00561,ko01100,ko04714,ko04923,ko04931,ko04975,ko04977,ko04979,ko05417
LIPID-N-0462	PG(18:0_22:6)	GP	PG	821.541	822.541	[M-H]-	C46H79O10P	65770	41773	76537	50646	34045	65482	57683	60354	19431	10771	41112	41213	41301	32346	43107	26382	56806	33273	45418	-	-	52926846	LMGP04010581	-	-	-	--
LIPID-N-0463	PG(18:1_22:5)	GP	PG	821.541	822.541	[M-H]-	C46H79O10P	762890	193980	917440	332560	396820	567160	782240	531170	910710	876560	986620	1425900	1183600	1219700	1105700	1156300	647820	702050	642030	-	-	-	-	-	-	-	--
LIPID-P-0999	TG(18:1_18:1_20:1)	GL	TG	930.848	912.815	[M+NH4]+	C59H108O6	4985400	1382000	3746600	6924800	30551000	1176000	16978000	10722000	9109800	8616800	16938000	26952000	36567000	75299000	27469000	57190000	24431000	23486000	22851000	C00422	HMDB0005454	9544447	LMGL03010484	-	-	-	ko00561,ko01100,ko04714,ko04923,ko04931,ko04975,ko04977,ko04979,ko05417
LIPID-P-0024	Carnitine C20:0	FA	CAR	456.404	455.397	[M+H]+	C27H53NO4	69242	31851	74974	42698	32397	47408	54671	45369	171010	107710	84720	95715	113480	93357	83347	70239	84141	76604	77623	C02301	-	53477833	LMFA07070052	-	-	-	ko04714
LIPID-P-0293	HexCer(d18:1/17:0)	SP	HexCer	714.588	713.581	[M+H]+	C41H79NO8	62440	32310	76610	30708	29163	47430	77626	48146	22312	54196	39133	48760	38840	44717	58815	24548	47313	47918	41271	C01190	-	-	-	-	-	-	ko00600,ko01100
LIPID-P-1001	TG(20:1_18:2_18:0)	GL	TG	930.842	912.815	[M+NH4]+	C59H108O6	498010	165000	492540	725040	2687000	172990	1731600	1129400	1035500	1122300	1902900	2795100	3692500	7388400	3069600	5901500	2303600	2321400	2200500	C00422	HMDB0005410	25240377	LMGL03010483	-	-	-	ko00561,ko01100,ko04714,ko04923,ko04931,ko04975,ko04977,ko04979,ko05417
LIPID-P-1002	TG(16:1_18:1_22:1)	GL	TG	930.842	912.815	[M+NH4]+	C59H108O6	262910	75921	156970	328850	1295800	87300	883990	474220	176570	196420	185150	488990	966340	1615600	495810	1383400	675530	580160	599440	C00422	HMDB0048616	131759438	LMGL03010633	-	-	-	ko00561,ko01100,ko04714,ko04923,ko04931,ko04975,ko04977,ko04979,ko05417
LIPID-P-1005	TG(21:0_18:1_18:2)	GL	TG	944.864	926.83	[M+NH4]+	C60H110O6	97706	31148	78804	139440	1110200	32583	496330	390890	74724	84671	199350	334050	524650	1320200	378970	948620	311140	356070	338830	C00422	-	-	-	-	-	-	ko00561,ko01100,ko04714,ko04923,ko04931,ko04975,ko04977,ko04979,ko05417
LIPID-N-0464	PG(16:1_22:6)	GP	PG	791.486	792.494	[M-H]-	C44H73O10P	55097	37632	51509	47411	58407	64082	98877	37336	16797	22164	20283	30142	33258	32314	22834	37819	39334	41999	38299	-	HMDB0010599	52927163	LMGP04010898	-	-	-	--
LIPID-P-1007	TG(16:1_18:1_24:1)	GL	TG	958.872	940.846	[M+NH4]+	C61H112O6	52290	26400	40502	51512	708120	28145	318430	143330	43580	67990	134100	229680	708570	1205500	289540	1044200	238730	238320	205560	C00422	-	-	-	-	-	-	ko00561,ko01100,ko04714,ko04923,ko04931,ko04975,ko04977,ko04979,ko05417
LIPID-N-0465	PG(18:1_22:6)	GP	PG	819.525	820.525	[M-H]-	C46H77O10P	234150	138960	270640	163460	160280	249170	296300	183250	107330	146740	135330	176690	187890	148730	162980	149710	159440	160280	165520	-	HMDB0010644	52926308	LMGP04010043	-	89352	-	--
LIPID-P-1008	TG(18:1_18:2_22:0)	GL	TG	958.876	940.846	[M+NH4]+	C61H112O6	49270	7004.9	31234	94862	788500	31099	474750	276180	28204	26487	97226	151680	284160	822130	181230	662170	205430	200300	201550	C00422	-	-	LMGL03010969	-	-	-	ko00561,ko01100,ko04714,ko04923,ko04931,ko04975,ko04977,ko04979,ko05417
LIPID-P-1009	TG(18:1_18:1_22:1)	GL	TG	958.877	940.846	[M+NH4]+	C61H112O6	138430	30940	90133	161410	2002800	47540	856220	462870	131630	192710	402390	715560	1549300	3717100	1025100	2978500	672840	689590	653580	C00422	HMDB0010466	25240385	LMGL03010976	-	-	-	ko00561,ko01100,ko04714,ko04923,ko04931,ko04975,ko04977,ko04979,ko05417
LIPID-P-1011	TG(18:1_20:1_20:1)	GL	TG	958.88	940.846	[M+NH4]+	C61H112O6	83764	6836.2	81285	153650	1027700	19644	554560	302850	76700	45927	273450	286480	829360	2457500	563980	1824800	407950	406110	406270	C00422	HMDB0005457	9544748	LMGL03010787	-	-	-	ko00561,ko01100,ko04714,ko04923,ko04931,ko04975,ko04977,ko04979,ko05417
LIPID-N-0466	PG(18:2_22:6)	GP	PG	817.51	818.51	[M-H]-	C46H75O10P	377150	426250	399300	596670	389160	782260	971790	353070	114270	95028	147960	219350	197850	151870	163650	181440	340740	353760	354970	-	HMDB0010659	52926310	LMGP04010045	-	89365	-	--
LIPID-P-0294	HexCer(d18:1/18:0)	SP	HexCer	728.604	727.596	[M+H]+	C42H81NO8	471290	192110	476120	273660	233990	409510	492890	369230	413190	525400	455630	707290	522000	517830	468760	589080	466100	454910	404800	C01190	HMDB0004972	11958364	LMSP0501AA05	-	84719	7225	ko00600,ko01100
LIPID-P-1012	TG(23:0_18:1_18:2)	GL	TG	972.891	954.862	[M+NH4]+	C62H114O6	9	9	9	20091	195520	5926.2	105910	51554	12488	16947	47814	72153	134640	400950	105550	320650	70161	71032	55638	C00422	-	-	-	-	-	-	ko00561,ko01100,ko04714,ko04923,ko04931,ko04975,ko04977,ko04979,ko05417
LIPID-P-1016	TG(18:1_20:1_22:1)	GL	TG	986.912	968.877	[M+NH4]+	C63H116O6	122080	37887	74448	130970	1621700	80102	1077100	458120	116960	244640	567250	755250	1887500	5258400	1275900	4269500	749020	825450	815190	C00422	HMDB0049924	131760687	LMGL03011348	-	-	-	ko00561,ko01100,ko04714,ko04923,ko04931,ko04975,ko04977,ko04979,ko05417
LIPID-P-1017	TG(18:1_18:1_24:1)	GL	TG	986.905	968.877	[M+NH4]+	C63H116O6	36145	17396	28064	36197	571560	27556	365590	187130	60111	98342	206800	369420	789690	2340600	479390	1812800	329680	333480	312170	C00422	HMDB0049266	131760063	-	-	-	-	ko00561,ko01100,ko04714,ko04923,ko04931,ko04975,ko04977,ko04979,ko05417
LIPID-P-1020	TG(24:0_18:1_18:2)	GL	TG	986.91	968.877	[M+NH4]+	C63H116O6	20710	8503.9	14012	27007	297140	12187	188600	105590	10255	18057	34886	51134	97633	293830	18131	235980	75487	75333	67353	C00422	HMDB0047230	131758073	-	-	-	-	ko00561,ko01100,ko04714,ko04923,ko04931,ko04975,ko04977,ko04979,ko05417
LIPID-P-1023	TG(18:1_18:1_26:1)	GL	TG	1014.93	996.908	[M+NH4]+	C65H120O6	9	9	9	9	83634	4458.8	61071	35900	10743	13210	27373	39719	69631	206330	54295	174350	33811	36086	39040	C00422	-	-	-	-	-	-	ko00561,ko01100,ko04714,ko04923,ko04931,ko04975,ko04977,ko04979,ko05417
LIPID-P-1026	TG(10:0_16:2_18:2)	GL	TG	760.639	742.611	[M+NH4]+	C47H82O6	39166	85794	107720	225690	662230	65756	310750	156360	29005	48024	90363	137440	248050	103370	68500	256920	231610	238390	214590	C00422	-	-	-	-	-	-	ko00561,ko01100,ko04714,ko04923,ko04931,ko04975,ko04977,ko04979,ko05417
LIPID-N-0467	PG(20:2_22:6)	GP	PG	845.51	846.541	[M-H]-	C48H79O10P	88231	41445	112490	56208	41482	83206	110060	70242	25613	41350	31473	42788	46685	28264	34705	30696	57981	49519	58508	-	-	52926853	LMGP04010588	-	-	-	--
LIPID-P-1027	TG(14:1_16:1_16:2)	GL	TG	788.673	770.642	[M+NH4]+	C49H86O6	569900	251910	308870	436960	1524400	154070	461400	339690	217540	189790	337650	712580	763920	1121100	328130	990720	591760	518410	549510	C00422	-	-	-	-	-	-	ko00561,ko01100,ko04714,ko04923,ko04931,ko04975,ko04977,ko04979,ko05417
LIPID-N-0468	PG(20:3_22:6)	GP	PG	843.513	844.525	[M-H]-	C48H77O10P	81988	21599	38259	33313	19151	46277	55687	31925	11866	12586	17001	18825	14697	13013	13347	13948	30056	26570	27412	-	-	52926884	LMGP04010619	-	-	-	--
LIPID-P-1028	TG(10:0_18:1_18:3)	GL	TG	788.673	770.642	[M+NH4]+	C49H86O6	209470	67720	96311	254300	1206300	96157	586940	333830	146670	157380	299950	252520	844850	973820	272210	1125900	557140	479380	494270	C00422	-	-	-	-	-	-	ko00561,ko01100,ko04714,ko04923,ko04931,ko04975,ko04977,ko04979,ko05417
LIPID-P-1029	TG(16:1_16:1_16:2)	GL	TG	816.705	798.674	[M+NH4]+	C51H90O6	1703900	774190	751920	1634400	5187400	301470	1439700	903340	477680	403500	773230	2191600	1758000	2828000	715560	2199400	1425100	1433300	1405800	C00422	-	-	-	-	-	-	ko00561,ko01100,ko04714,ko04923,ko04931,ko04975,ko04977,ko04979,ko05417
LIPID-P-0051	Carnitine C18:2-OH	FA	CAR	440.339	439.33	[M+H]+	C25H45NO5	88490	28354	89410	47017	33643	45243	70026	57316	35562	30155	19795	23070	39721	45472	20793	22605	41159	45665	45046	C02301	-	71464556	LMFA07070042	-	-	-	ko04714
LIPID-P-1030	TG(14:1_16:1_18:2)	GL	TG	816.708	798.674	[M+NH4]+	C51H90O6	8990100	4064000	4637000	8384100	17290000	1889200	5125600	3959900	1388900	1372100	2706600	6894500	6096500	8486200	2650500	4818400	5247500	5394500	5343600	C00422	HMDB0047916	56938447	LMGL03014658	-	-	-	ko00561,ko01100,ko04714,ko04923,ko04931,ko04975,ko04977,ko04979,ko05417
LIPID-N-0471	PI(18:0_18:0)	GP	PI	865.588	866.588	[M-H]-	C45H87O13P	96489	75279	114150	71612	73756	116240	110070	70720	95483	83725	111540	25772	58721	85067	107490	76085	80733	82609	76626	-	HMDB0009808	42607490	LMGP06010008	-	88556	-	--
LIPID-P-1031	TG(12:0_18:2_18:2)	GL	TG	816.708	798.674	[M+NH4]+	C51H90O6	1019500	491980	620970	1385200	4645800	345620	2153200	1257200	419920	340520	788340	1675500	2045500	3201700	889280	3027300	1468500	1547100	1489500	C00422	-	56936469	LMGL03012671	-	-	-	ko00561,ko01100,ko04714,ko04923,ko04931,ko04975,ko04977,ko04979,ko05417
LIPID-P-0296	HexCer(d18:1/20:0)	SP	HexCer	756.635	755.628	[M+H]+	C44H85NO8	304620	149890	297470	171640	141700	249600	281040	258660	235780	264120	242470	394900	297600	285950	290010	361680	283120	260430	284390	C01190	HMDB0004973	20057356	LMSP0501AA06	-	84721	7226	ko00600,ko01100
LIPID-P-0297	HexCer(d18:1/22:0)	SP	HexCer	784.667	783.659	[M+H]+	C46H89NO8	2674600	1220400	2215100	1393500	1043000	1778500	1961300	1337100	2847300	2728600	2294600	2686300	1360600	2022700	1950000	2202400	4861500	4890000	4509400	C01190	HMDB0004974	10373084	LMSP0501AA07	-	62107	7227	ko00600,ko01100
LIPID-N-0473	PI(16:0_14:1)	GP	PI	779.471	780.479	[M-H]-	C39H73O13P	6528.6	6182.3	6662.5	7505.6	6590.5	6161.3	15495	8253.8	9	9	9	9	6035.8	7126.5	4278.9	14950	6915.3	7144.3	4542.9	-	-	52927535	LMGP06010082	-	-	-	--
LIPID-P-0298	HexCer(d18:1/23:0)	SP	HexCer	798.682	797.674	[M+H]+	C47H91NO8	866980	392080	709930	621000	453850	732460	773610	649950	390220	493070	342720	547080	398960	377490	423000	548380	975000	968740	950310	C01190	-	52931253	LMSP0501AA32	-	-	-	ko00600,ko01100
LIPID-P-0299	HexCer(d18:1/24:0)	SP	HexCer	812.698	811.69	[M+H]+	C48H93NO8	4006300	2319700	3729200	2313800	2098300	3820400	3610900	3209400	3182600	2932400	2472800	3348500	3060600	2646200	2598700	3715100	5992200	6483500	6274400	C01190	HMDB0004978	6321361	LMSP0501AA09	-	-	7231	ko00600,ko01100
LIPID-P-1032	TG(12:0_18:1_18:3)	GL	TG	816.708	798.674	[M+NH4]+	C51H90O6	908230	391400	394880	852130	3425900	224900	1453800	831770	736890	609510	1041400	2543600	3163300	5265600	1214100	4509300	1733500	1563800	1582700	C00422	-	56937253	LMGL03013463	-	-	-	ko00561,ko01100,ko04714,ko04923,ko04931,ko04975,ko04977,ko04979,ko05417
LIPID-P-1033	TG(14:0_16:1_18:3)	GL	TG	816.708	798.674	[M+NH4]+	C51H90O6	10718000	4780900	5812300	9479000	22566000	2083100	6072100	5368000	2254600	1568200	3099600	7778500	7204600	7441500	3131800	8429600	7187000	7264300	6919700	C00422	HMDB0042317	56938042	LMGL03014253	-	-	-	ko00561,ko01100,ko04714,ko04923,ko04931,ko04975,ko04977,ko04979,ko05417
LIPID-P-1034	TG(16:1_17:1_16:2)	GL	TG	830.72	812.689	[M+NH4]+	C52H92O6	106730	46278	36154	119420	572390	53372	204560	151450	41872	47347	86446	153790	150890	228060	66857	195280	147090	160530	104740	C00422	-	-	-	-	-	-	ko00561,ko01100,ko04714,ko04923,ko04931,ko04975,ko04977,ko04979,ko05417
LIPID-N-0475	PI(16:0_16:1)	GP	PI	807.51	808.51	[M-H]-	C41H77O13P	300740	206970	368520	221000	153460	398920	217750	231450	146480	110620	141630	197090	72519	97328	120770	120290	209830	237650	204850	-	HMDB0009779	52928334	LMGP06010881	-	88396	-	--
LIPID-P-1035	TG(15:0_16:1_18:3)	GL	TG	830.726	812.689	[M+NH4]+	C52H92O6	318980	173790	159620	338490	1127300	82695	339680	235380	87625	63701	128490	214270	282530	362210	45135	308280	288520	268340	260240	C00422	HMDB0043207	56938823	LMGL03015037	-	-	-	ko00561,ko01100,ko04714,ko04923,ko04931,ko04975,ko04977,ko04979,ko05417
LIPID-P-1036	TG(14:0_18:2_18:2)	GL	TG	844.74	826.705	[M+NH4]+	C53H94O6	17362000	9231600	12091000	19879000	34305000	4961100	18804000	14158000	6318500	3350800	9445500	17815000	18457000	23826000	4353600	21995000	16974000	17198000	16960000	C00422	HMDB0042526	56936587	LMGL03012793	-	-	-	ko00561,ko01100,ko04714,ko04923,ko04931,ko04975,ko04977,ko04979,ko05417
LIPID-N-0478	PI(16:0_18:1)	GP	PI	835.541	836.541	[M-H]-	C43H81O13P	279760	112640	316420	132190	113620	273940	305390	187150	138720	140510	241420	238920	135850	165080	234190	159100	220670	192020	211670	-	HMDB0009782	53480051	LMGP06010001	-	88392	-	--
LIPID-P-1038	TG(16:1_16:1_18:2)	GL	TG	844.739	826.705	[M+NH4]+	C53H94O6	126960000	61198000	68706000	120250000	277470000	29151000	101050000	75237000	34941000	24619000	49797000	112750000	108880000	146310000	53399000	121600000	99677000	100060000	100260000	C00422	HMDB0005435	25240359	LMGL03010064	-	-	-	ko00561,ko01100,ko04714,ko04923,ko04931,ko04975,ko04977,ko04979,ko05417
LIPID-N-0482	PI(18:0_18:1)	GP	PI	863.573	864.573	[M-H]-	C45H85O13P	1055900	659500	1115900	675100	536960	1087000	1051300	784970	1089900	916500	1011900	1239600	675340	1015600	1135900	821600	909520	946640	857020	-	-	52928410	LMGP06010957	-	-	-	--
LIPID-N-0484	PI(18:0_19:1)	GP	PI	877.581	892.604	[M-H]-	C47H89O13P	29275	35571	37567	40124	44688	30145	31202	34933	9	9	17371	9	20655	20088	23905	16390	25366	29951	22141	-	-	52927739	LMGP06010286	-	-	-	--
LIPID-P-0300	HexCer(d18:1/25:0)	SP	HexCer	826.714	825.706	[M+H]+	C49H95NO8	107950	62874	147840	73839	80878	121700	95964	131780	30335	30995	29191	57255	37281	47702	44203	57198	111110	120310	107920	C01190	HMDB0004979	20057360	-	-	-	7232	ko00600,ko01100
LIPID-P-1040	TG(14:0_16:0_20:4)	GL	TG	844.74	826.705	[M+NH4]+	C53H94O6	2447700	1258600	1433100	2364000	2674300	699260	1246100	1384900	1295200	1369300	1671100	3296000	3220000	3956200	1745500	3107800	2002500	2084400	2026800	C00422	HMDB0042140	56938026	LMGL03014237	-	-	-	ko00561,ko01100,ko04714,ko04923,ko04931,ko04975,ko04977,ko04979,ko05417
LIPID-N-0490	PI(18:2_16:0)	GP	PI	833.526	834.526	[M-H]-	C43H79O13P	592100	325060	719890	355000	277590	716860	409510	337010	255600	272090	231430	238230	172570	170510	215120	160060	298560	408160	316750	-	HMDB0009846	52928300	LMGP06010847	-	88640	-	--
LIPID-N-0491	PI(16:1_18:1)	GP	PI	833.526	834.526	[M-H]-	C43H79O13P	232110	162320	343700	186610	128370	311130	167040	211050	138190	123090	169400	195820	91144	110660	140230	122330	174240	171420	170310	-	HMDB0009801	52928326	LMGP06010873	-	88562	-	--
LIPID-P-1041	TG(16:0_16:1_18:3)	GL	TG	844.739	826.705	[M+NH4]+	C53H94O6	16449000	8359900	9819700	15595000	34849000	4295800	11386000	10441000	6313000	5228600	9530000	17788000	17909000	23690000	8589100	20420000	15189000	15210000	15284000	C00422	HMDB0044074	9544033	LMGL03010065	-	-	-	ko00561,ko01100,ko04714,ko04923,ko04931,ko04975,ko04977,ko04979,ko05417
LIPID-P-1042	TG(15:0_18:2_18:2)	GL	TG	858.755	840.721	[M+NH4]+	C54H96O6	7680400	4906700	4574500	9440700	34382000	2628800	13610000	9656700	2932700	2364400	4535300	9504000	8186200	11605000	4630700	10338000	9385100	9549200	9630300	C00422	HMDB0011711	53481043	LMGL03012907	-	-	-	ko00561,ko01100,ko04714,ko04923,ko04931,ko04975,ko04977,ko04979,ko05417
LIPID-N-0494	PI(17:0_18:2)	GP	PI	847.534	848.541	[M-H]-	C44H81O13P	16327	9	16683	19994	10641	15964	14187	27518	10993	15973	18422	7218.3	6765	22175	8059.8	14314	16279	15960	16994	-	-	52927654	LMGP06010201	-	-	-	--
LIPID-P-0039	Carnitine C16:1	FA	CAR	398.328	397.319	[M+H]+	C23H43NO4	273320	100530	336570	163590	186890	66728	258030	172880	252420	151590	184270	171510	217530	269780	222870	183550	230390	207790	208310	C02301	HMDB0006317	53477817	LMFA07070097	-	86031	-	ko04714
LIPID-P-1043	TG(16:1_17:1_18:2)	GL	TG	858.752	840.721	[M+NH4]+	C54H96O6	6149800	3326000	3476700	6496400	22869000	1731100	8108200	5785600	2289700	1587100	3957900	7281000	6617700	9757000	3729800	8280900	7484200	6829000	6669700	C00422	-	9544055	LMGL03010089	-	-	-	ko00561,ko01100,ko04714,ko04923,ko04931,ko04975,ko04977,ko04979,ko05417
LIPID-P-0301	HexCer(d18:1/26:0)	SP	HexCer	840.729	839.721	[M+H]+	C50H97NO8	25851	11459	20041	22211	23662	29798	20098	45494	20056	12174	22808	21170	21809	31351	21922	16930	34381	24233	27911	C01190	HMDB0004977	20057359	LMSP0501AA11	-	75344	7230	ko00600,ko01100
LIPID-N-0495	PI(18:0_18:2)	GP	PI	861.557	862.557	[M-H]-	C45H83O13P	2545200	2095700	2922600	2147700	1687300	2978600	2803400	2218000	1352800	1659900	1603300	1624100	933180	1090400	1764300	1388100	1828200	1898900	1670800	-	HMDB0009809	52928409	LMGP06010956	-	-	-	--
LIPID-N-0496	PI(18:1_18:1)	GP	PI	861.557	862.557	[M-H]-	C45H83O13P	334520	207940	364200	211540	210090	338620	340740	226030	405590	428990	420860	506950	244470	315380	447850	395710	319920	363710	321510	-	-	-	-	-	-	-	--
LIPID-P-1045	TG(16:1_18:1_18:2)	GL	TG	872.77	854.736	[M+NH4]+	C55H98O6	45918000	24491000	26185000	43105000	158380000	13780000	54429000	35028000	27652000	22764000	43600000	78213000	77666000	105650000	46230000	92255000	60339000	61417000	58511000	C00422	HMDB0005440	25240364	LMGL03010142	-	-	-	ko00561,ko01100,ko04714,ko04923,ko04931,ko04975,ko04977,ko04979,ko05417
LIPID-P-0302	HexCer(d18:1/16:1)	SP	HexCer	698.557	697.549	[M+H]+	C40H75NO8	340180	193410	495180	169340	212800	349750	560060	298730	154990	272330	313230	239560	323100	341310	208260	386520	357110	322860	315810	C01190	-	-	-	-	-	-	ko00600,ko01100
LIPID-N-0499	PI(18:0_19:2)	GP	PI	875.565	876.573	[M-H]-	C46H85O13P	66464	69788	84123	61802	86690	75434	72983	65196	9	9	9	9	71072	86926	60262	49347	78706	59189	48218	-	-	-	-	-	-	-	--
LIPID-P-0303	HexCer(d18:1/18:1)	SP	HexCer	726.588	725.581	[M+H]+	C42H79NO8	62935	40699	109820	42475	14555	52673	116060	67090	55527	59735	53706	45056	21525	96735	60027	67537	58217	57899	68996	C01190	HMDB0004970	20057355	LMSP0501AA27	-	139140	7223	ko00600,ko01100
LIPID-N-0502	PI(18:0_20:2)	GP	PI	889.588	890.588	[M-H]-	C47H87O13P	148750	104330	206870	99679	75622	200770	84837	93990	101700	39255	42787	63501	50441	75731	100300	44038	114020	119440	106220	-	HMDB0009876	52927990	LMGP06010537	-	89148	-	--
LIPID-P-1046	TG(16:0_16:0_20:4)	GL	TG	872.774	854.736	[M+NH4]+	C55H98O6	7078900	4445600	5238200	6733100	13093000	3062100	5771700	5746800	5611100	5947000	6807200	10846000	10994000	13556000	6935800	12152000	8873200	7952700	8569200	C00422	HMDB0005363	9544125	LMGL03010160	-	-	-	ko00561,ko01100,ko04714,ko04923,ko04931,ko04975,ko04977,ko04979,ko05417
LIPID-P-1048	TG(16:0_18:2_18:2)	GL	TG	872.77	854.736	[M+NH4]+	C55H98O6	47072000	26489000	31954000	60940000	181110000	19173000	72870000	53499000	23996000	21096000	34450000	57047000	60420000	83789000	35288000	75519000	57710000	58546000	61437000	C00422	HMDB0005390	25240363	LMGL03010141	-	-	4838	ko00561,ko01100,ko04714,ko04923,ko04931,ko04975,ko04977,ko04979,ko05417
LIPID-N-0505	PI(18:2_16:1)	GP	PI	831.51	834.526	[M-H]-	C43H79O13P	47153	35053	50958	37628	30133	54208	29292	42332	8514.5	7177.7	13327	23945	9	9	9	13555	38082	28568	23523	-	-	52927767	LMGP06010314	-	-	-	--
LIPID-P-1050	TG(15:0_19:2_19:2)	GL	TG	886.787	868.752	[M+NH4]+	C56H100O6	479400	206650	209690	311620	1755900	148110	612790	468090	314210	142930	241220	774050	704820	1177300	308970	1003400	616050	629430	583440	C00422	-	-	-	-	-	-	ko00561,ko01100,ko04714,ko04923,ko04931,ko04975,ko04977,ko04979,ko05417
LIPID-N-0508	PI(18:1_18:2)	GP	PI	859.541	860.541	[M-H]-	C45H81O13P	745330	476170	1079900	548410	403760	925450	667200	527940	425660	394720	379920	312200	213640	404110	437930	361790	524210	519420	467030	-	HMDB0009838	52928384	LMGP06010931	-	88611	-	--
LIPID-P-1051	TG(17:1_18:1_18:2)	GL	TG	886.785	868.752	[M+NH4]+	C56H100O6	9415000	5235000	5342900	11488000	49463000	3487500	21683000	14957000	7753500	6287100	12049000	19618000	18624000	30541000	12311000	23908000	17497000	17034000	16988000	C00422	-	-	LMGL03010190	-	-	-	ko00561,ko01100,ko04714,ko04923,ko04931,ko04975,ko04977,ko04979,ko05417
LIPID-P-1053	TG(18:1_18:1_18:2)	GL	TG	900.802	882.768	[M+NH4]+	C57H102O6	52749000	27583000	33285000	60646000	240070000	20378000	117180000	74396000	65886000	54847000	101940000	156200000	118020000	263690000	106000000	240580000	119870000	125220000	122640000	C00422	HMDB0005455	25240371	LMGL03010288	-	-	-	ko00561,ko01100,ko04714,ko04923,ko04931,ko04975,ko04977,ko04979,ko05417
LIPID-P-1056	TG(16:0_18:0_20:4)	GL	TG	900.802	882.768	[M+NH4]+	C57H102O6	1131200	543370	791150	1385200	3708900	424470	2114800	1456700	902610	803460	1269500	2028400	2098200	3653200	1598600	3207900	1915600	1653300	1896900	C00422	HMDB0005370	9544279	LMGL03010315	-	-	-	ko00561,ko01100,ko04714,ko04923,ko04931,ko04975,ko04977,ko04979,ko05417
LIPID-N-0509	PI(16:0_20:3)	GP	PI	859.541	860.541	[M-H]-	C45H81O13P	77914	50587	106630	41660	39024	49388	71750	79111	23528	39601	16940	19537	18385	11116	20098	18439	36614	46005	44596	-	HMDB0009788	52928328	LMGP06010875	-	88389	-	--
LIPID-P-0305	HexCer(d18:1/22:1)	SP	HexCer	782.651	781.643	[M+H]+	C46H87NO8	39378	17472	43164	34261	22964	34656	31775	79119	9	9	21573	9	9	75417	9	9	34371	43570	50379	C01190	-	-	-	-	-	-	ko00600,ko01100
LIPID-P-0306	HexCer(d18:1/24:1)	SP	HexCer	810.682	809.674	[M+H]+	C48H91NO8	236940	56779	211290	149580	79590	204410	176920	425880	219400	162150	106620	146320	158050	256390	156430	115810	327660	375800	338450	C01190	HMDB0004975	20057357	LMSP0501AA08	-	76302	7228	ko00600,ko01100
LIPID-P-1057	TG(17:1_18:1_20:2)	GL	TG	914.813	896.783	[M+NH4]+	C58H104O6	3520500	1016400	2063000	4100100	16240000	943950	9506900	6308500	2508000	1657700	4059600	6594700	6639800	12052000	4896500	10463000	6624000	6356400	6719500	C00422	-	-	LMGL03010392	-	-	-	ko00561,ko01100,ko04714,ko04923,ko04931,ko04975,ko04977,ko04979,ko05417
LIPID-P-1058	TG(17:0_19:2_19:2)	GL	TG	914.816	896.783	[M+NH4]+	C58H104O6	297050	51184	166620	378330	1314300	50500	665390	471690	402290	341090	580160	1062800	1080900	1956700	743170	1674200	665700	763800	738070	C00422	-	-	-	-	-	-	ko00561,ko01100,ko04714,ko04923,ko04931,ko04975,ko04977,ko04979,ko05417
LIPID-P-1060	TG(16:0_18:1_22:3)	GL	TG	928.83	910.799	[M+NH4]+	C59H106O6	8567800	3929400	6485000	10372000	46560000	4645300	30968000	20166000	11489000	11314000	18720000	26687000	38913000	65480000	25679000	51819000	24597000	26605000	25768000	C00422	-	-	LMGL03010636	-	-	-	ko00561,ko01100,ko04714,ko04923,ko04931,ko04975,ko04977,ko04979,ko05417
LIPID-P-1061	TG(18:1_18:2_20:1)	GL	TG	928.82	910.799	[M+NH4]+	C59H106O6	6168700	2429100	4694200	7832400	35002000	3142600	22046000	15957000	4257700	4144800	7457700	10847000	16052000	28676000	12617000	22756000	13511000	13704000	13459000	C00422	HMDB0005460	25240379	LMGL03010538	-	-	-	ko00561,ko01100,ko04714,ko04923,ko04931,ko04975,ko04977,ko04979,ko05417
LIPID-P-0312	HexCer(d18:2/24:0)	SP	HexCer	810.7	809.674	[M+H]+	C48H91NO8	91889	16200	87181	46857	19452	29752	18963	65593	27417	48399	44237	49365	53905	33218	45451	27463	129770	50831	70810	C01190	-	-	-	-	-	-	ko00600,ko01100
LIPID-P-0001	DL-Carnitine	FA	CAR	162.113	161.105	[M+H]+	C7H15NO3	419930	182190	289200	117450	120760	178020	68830	263060	168700	120320	147150	174640	331870	277530	119920	254240	207500	227500	235210	C00318	HMDB0000062	10917	-	541-15-1	16347	52	ko04714,ko04976,ko05415
LIPID-P-0317	Hex2Cer(d18:1/16:0)	SP	HexCer	862.6	861.618	[M+H]+	C46H87NO13	74782	44414	70722	48220	61066	63566	71755	43542	73017	82930	39970	71740	63862	79577	40563	75106	86876	84194	76764	C01290	HMDB0004868	53477895	LMSP0501AB03	-	84758	-	ko00600,ko01100
LIPID-P-1062	TG(18:0_18:1_20:3)	GL	TG	928.831	910.799	[M+NH4]+	C59H106O6	348820	127740	266200	493760	1514600	168280	1072800	659070	661900	712780	1168600	1863400	2236400	3908600	1395800	3094900	1308400	1332300	1262700	C00422	HMDB0044953	9544513	LMGL03010551	-	-	-	ko00561,ko01100,ko04714,ko04923,ko04931,ko04975,ko04977,ko04979,ko05417
LIPID-N-0514	PI(20:3_18:0)	GP	PI	887.573	888.573	[M-H]-	C47H85O13P	423330	498340	776060	615780	236420	772240	833530	581260	376380	479170	458800	516720	308230	363050	577760	204900	577350	617810	645690	-	HMDB0009880	53480094	LMGP06010568	-	89133	-	--
LIPID-P-0320	Hex2Cer(d18:1/22:0)	SP	HexCer	946.7	945.712	[M+H]+	C52H99NO13	20742	20643	29616	23562	9	9	9	26197	39089	16919	41294	51424	22495	50009	39107	16908	45350	33085	29268	C01290	HMDB0004871	52921641	LMSP0501AB06	-	62109	-	ko00600,ko01100
LIPID-P-0321	Hex2Cer(d18:1/24:0)	SP	HexCer	974.8	973.743	[M+H]+	C54H103NO13	110870	55058	120320	76645	56709	106510	117240	74510	78230	100130	79111	81360	85408	88906	73672	114460	175750	201570	191170	C01290	HMDB0004875	53481001	LMSP0501AB07	-	84764	-	ko00600,ko01100
LIPID-N-0515	PI(18:1_20:2)	GP	PI	887.573	888.573	[M-H]-	C47H85O13P	25757	15346	12227	20014	11355	45731	28633	30524	21038	4877.9	19080	35291	14300	13360	14348	14292	18123	21884	27666	-	-	52927755	LMGP06010302	-	-	-	--
LIPID-N-0519	PI(18:0_22:3)	GP	PI	915.604	916.604	[M-H]-	C49H89O13P	45080	37657	64253	35923	22460	63731	41955	45888	61182	56533	56878	59939	36512	60014	57351	47097	46557	40313	46799	-	-	-	-	-	-	-	--
LIPID-N-0520	PI(15:0_20:4)	GP	PI	843.507	844.51	[M-H]-	C44H77O13P	10458	9	9	9	9	11172	9	9	22087	27559	38550	51396	20988	43399	31320	45799	15834	19555	24736	-	-	52927575	LMGP06010122	-	-	-	--
LIPID-P-1063	TG(16:1_18:1_22:2)	GL	TG	928.818	910.799	[M+NH4]+	C59H106O6	257450	94329	170180	256660	1520900	116480	820500	470220	19818	127930	171390	267490	523260	710180	272190	648990	428260	468410	445760	C00422	HMDB0048645	9544733	LMGL03010772	-	-	-	ko00561,ko01100,ko04714,ko04923,ko04931,ko04975,ko04977,ko04979,ko05417
LIPID-N-0521	PI(18:2_18:2)	GP	PI	857.526	858.526	[M-H]-	C45H79O13P	110340	88813	153730	90350	86208	120240	128250	91401	20026	57898	63520	68836	49329	54831	62814	49805	83321	77393	84789	-	HMDB0009850	52928380	LMGP06010927	-	-	-	--
LIPID-P-0322	Hex2Cer(d18:1/24:1)	SP	HexCer	972.7	971.727	[M+H]+	C54H101NO13	92157	17100	24317	46123	56081	27560	124020	52995	21383	94727	65004	110010	75740	42233	89193	129650	81926	92430	87305	C01290	HMDB0004872	20057309	LMSP0501AB09	-	-	7129	ko00600,ko01100
LIPID-P-1066	TG(17:1_18:1_22:2)	GL	TG	942.843	924.815	[M+NH4]+	C60H108O6	60018	15955	12870	79055	670720	15257	390500	257470	50313	54959	133370	188820	286140	558370	184890	471870	230440	247920	207600	C00422	-	9544875	LMGL03010914	-	-	-	ko00561,ko01100,ko04714,ko04923,ko04931,ko04975,ko04977,ko04979,ko05417
LIPID-P-1067	TG(18:1_21:1_18:2)	GL	TG	942.848	924.815	[M+NH4]+	C60H108O6	51079	3764	29402	64711	417890	7515.8	200670	131220	22182	20185	25307	64231	94539	200840	66705	193270	88966	95739	94197	C00422	-	-	-	-	-	-	ko00561,ko01100,ko04714,ko04923,ko04931,ko04975,ko04977,ko04979,ko05417
LIPID-P-1070	TG(18:0_18:1_22:3)	GL	TG	956.858	938.83	[M+NH4]+	C61H110O6	9	9	9	6145.1	9	9	9	9	26076	34604	57248	77114	96273	278330	104700	205250	63201	51015	55571	C00422	-	9544943	LMGL03010982	-	-	-	ko00561,ko01100,ko04714,ko04923,ko04931,ko04975,ko04977,ko04979,ko05417
LIPID-N-0522	PI(16:0_20:4)	GP	PI	857.526	858.526	[M-H]-	C45H79O13P	1050500	755460	1484500	694540	680690	1309600	1062500	823780	839580	780230	784220	1066400	559290	761690	824510	652460	860370	868110	778980	-	HMDB0009789	52928411	LMGP06010958	-	-	-	--
LIPID-P-0331	SHexCer(d18:1:/16:0(OH))	SP	HexCer	796.8	795.517	[M+H]+	C40H77NO12S	9	9	40827	9	29964	32015	37614	58339	63409	9	9	9	22636	53882	32133	19230	71809	82737	79924	C06125	-	-	-	-	-	-	ko00600,ko01100
LIPID-P-1071	TG(18:1_18:1_22:2)	GL	TG	956.862	938.83	[M+NH4]+	C61H110O6	55146	18233	37825	53276	493530	29689	320390	181950	93381	98166	186550	313100	548450	946540	341750	836000	330560	316790	334300	C00422	HMDB0049911	131760681	LMGL03011138	-	-	-	ko00561,ko01100,ko04714,ko04923,ko04931,ko04975,ko04977,ko04979,ko05417
LIPID-N-0523	PI(17:0_20.4)	GP	PI	871.534	872.541	[M-H]-	C46H81O13P	141990	98658	239620	107100	88426	171710	131300	134800	96329	61590	61433	107140	51871	67748	103050	50808	78504	99587	82699	-	-	9547141	LMGP06010004	-	-	-	--
LIPID-N-0524	PI(18:0_20:4)	GP	PI	885.557	886.557	[M-H]-	C47H83O13P	4693200	3821900	4648800	3587900	3138900	6324100	1061700	4859000	4547000	4799300	4134700	5187600	2911100	4584900	5016500	4531600	4688800	4439100	4538900	-	HMDB0009815	42607491	LMGP06010010	-	-	-	--
LIPID-N-0529	PI(18:0_22:4)	GP	PI	913.588	914.588	[M-H]-	C49H87O13P	372560	358530	489850	392630	346380	668260	394490	477970	523860	499740	571710	652410	397950	419960	593080	407450	449110	502040	477700	-	HMDB0009817	53480065	LMGP06010853	-	88573	-	--
LIPID-P-0014	Carnitine C12:0	FA	CAR	344.281	343.272	[M+H]+	C19H37NO4	40935	14180	40277	20028	19643	18724	25758	24069	35446	26805	23422	30173	38011	38149	23069	27747	31270	27404	28744	C02301	HMDB0002250	168381	LMFA07070062	25518-54-1	77086	6573	ko04714
LIPID-P-1072	TG(18:1_22:1_18:2)	GL	TG	956.863	938.83	[M+NH4]+	C61H110O6	427050	118280	304850	215830	2266000	82498	1293100	1545900	179000	161670	258070	678620	1386500	1493400	987170	1362700	1278500	1266700	1296300	C00422	HMDB0049351	131760148	LMGL03011049	-	-	-	ko00561,ko01100,ko04714,ko04923,ko04931,ko04975,ko04977,ko04979,ko05417
LIPID-N-0532	PI(18:2_18:3)	GP	PI	855.51	856.51	[M-H]-	C45H77O13P	9	9	26124	9	17156	14278	9	12116	9	9	9	9	9	9	14077	9	10466	12119	21490	-	-	52927772	LMGP06010319	-	-	-	--
LIPID-P-1073	TG(17:1_18:1_24:2)	GL	TG	970.875	952.846	[M+NH4]+	C62H112O6	15325	9	9	9	234090	9201.9	98105	82295	3925.5	9609.6	28146	42768	51395	168000	43726	125310	48975	55789	51942	C00422	-	-	-	-	-	-	ko00561,ko01100,ko04714,ko04923,ko04931,ko04975,ko04977,ko04979,ko05417
LIPID-P-0332	SHexCer(d18:1:/16:0)	SP	HexCer	780.8	779.522	[M+H]+	C40H77NO11S	603420	317670	617880	454010	278600	490050	353960	551010	327660	336560	282090	366240	219280	319560	309140	335730	751770	668140	585100	C06125	HMDB0012313	24779578	LMSP06020002	-	-	-	ko00600,ko01100
LIPID-P-0729	SM(d18:0/14:0)	SP	SM	677.56	676.552	[M+H]+	C37H77N2O6P	99106	90449	161780	99455	69438	238040	184280	84765	116900	138460	111980	160710	172680	127870	145090	124240	132690	130210	142790	C00550	HMDB0012085	44260138	LMSP03010030	-	89482	-	ko00600,ko01100,ko04071,ko04217
LIPID-P-0730	SM(d18:0/16:0)	SP	SM	705.591	704.583	[M+H]+	C39H81N2O6P	1154500	693190	732080	843600	608270	1091400	1381200	855000	1268200	1447700	1290800	1328700	1480800	1208100	1299800	1169600	1080900	1053300	1103000	C00550	HMDB0010168	9939965	LMSP03010004	-	17636	-	ko00600,ko01100,ko04071,ko04217
LIPID-N-0533	PI(20:4_16:1)	GP	PI	855.51	856.51	[M-H]-	C45H77O13P	19903	8051.2	30517	10135	11297	20971	18991	17944	20007	15515	19509	21655	9	17954	9	9	15167	15875	19546	-	-	52928047	LMGP06010594	-	-	-	--
LIPID-N-0538	PI(20:4_18:1)	GP	PI	883.541	884.541	[M-H]-	C47H81O13P	1053100	573490	1284400	542420	507420	1075600	762920	661560	746950	757930	734220	820650	466120	597280	788610	704060	706630	853530	733630	-	HMDB0009895	53480102	LMGP06010599	-	89128	-	--
LIPID-P-1075	TG(18:1_24:1_18:2)	GL	TG	984.895	966.862	[M+NH4]+	C63H114O6	134380	31307	73721	116990	2465600	78988	1866800	748840	105370	165030	291770	660890	1770500	3616400	976320	3154900	870440	822590	757650	C00422	HMDB0049372	131760169	-	-	-	-	ko00561,ko01100,ko04714,ko04923,ko04931,ko04975,ko04977,ko04979,ko05417
LIPID-P-1080	TG(14:1_16:1_16:3)	GL	TG	786.663	768.627	[M+NH4]+	C49H84O6	38681	18855	26205	27205	100750	22566	50176	19322	27986	24743	44380	104740	29035	123740	32258	107010	60862	65949	53520	C00422	-	-	-	-	-	-	ko00561,ko01100,ko04714,ko04923,ko04931,ko04975,ko04977,ko04979,ko05417
LIPID-P-0004	Carnitine C4:0	FA	CAR	232.155	231.147	[M+H]+	C11H21NO4	132540	55997	102300	49532	45495	63722	29140	93343	92569	52319	66750	71030	126720	98797	49385	85640	87688	82676	76314	C02862	HMDB0002013	213144	LMFA07070054	25576-40-3	21949	6436	--
LIPID-P-1081	TG(16:0_16:2_16:3)	GL	TG	814.692	796.658	[M+NH4]+	C51H88O6	478540	324490	128860	451610	2269500	173870	595760	447230	186280	277720	620570	1334200	1265700	1860500	468970	1454100	807390	803320	789580	C00422	-	-	-	-	-	-	ko00561,ko01100,ko04714,ko04923,ko04931,ko04975,ko04977,ko04979,ko05417
LIPID-P-1082	TG(12:0_18:2_18:3)	GL	TG	814.69	796.658	[M+NH4]+	C51H88O6	324630	185570	224680	429200	1833500	125560	840080	394120	208280	173830	293500	630850	758710	801360	315980	1032200	606520	522080	526780	C00422	-	-	LMGL03013482	-	-	-	ko00561,ko01100,ko04714,ko04923,ko04931,ko04975,ko04977,ko04979,ko05417
LIPID-P-0056	CE(16:0)	ST	CE	642.628	624.585	[M+NH4]+	C43H76O2	39279	22617	40559	32347	39406	22246	63530	48663	40458	50353	52674	69803	82048	78428	53083	62582	43550	48372	42509	C11251	HMDB0000885	246520	LMST01020005	601-34-3	3663	5844	--
LIPID-P-0731	SM(d18:0/17:0)	SP	SM	719.607	718.599	[M+H]+	C40H83N2O6P	1879200	883110	1978700	1147700	806510	1486700	1836700	1321600	1231000	1490500	1338300	1732800	1029000	1303800	1636700	1581400	1536300	1387700	1444500	C00550	-	52931153	LMSP03010046	-	-	-	ko00600,ko01100,ko04071,ko04217
LIPID-N-0539	PI(18:0_20:5)	GP	PI	883.541	884.541	[M-H]-	C47H81O13P	39334	20949	28719	24959	9	39899	22479	34954	9	9	9	3372.2	9	9038.7	9	14119	18974	24867	19227	-	-	52928081	LMGP06010628	-	-	-	--
LIPID-N-0541	PI(18:1_22:4)	GP	PI	911.573	912.573	[M-H]-	C49H85O13P	26185	21753	24890	14815	23823	17675	24680	17553	20898	45595	26425	44999	18755	30840	22619	25824	29649	23654	28894	-	-	52927760	LMGP06010307	-	-	-	--
LIPID-P-0732	SM(d18:0/18:0)	SP	SM	733.622	732.615	[M+H]+	C41H85N2O6P	3563500	1900800	2044000	2481500	1864200	3160700	3810500	2738100	3798700	4332600	3858500	5003000	4489100	4303900	4318500	4318300	3799300	3582800	3699900	C00550	HMDB0012087	44260130	LMSP03010020	-	89483	-	ko00600,ko01100,ko04071,ko04217
LIPID-P-1083	TG(14:1_16:1_18:3)	GL	TG	814.692	796.658	[M+NH4]+	C51H88O6	246600	307270	294000	109880	2017000	173090	436660	85722	227110	187240	308010	834880	836430	1276800	291480	855350	574400	636210	584760	C00422	HMDB0047917	56938448	LMGL03014659	-	-	-	ko00561,ko01100,ko04714,ko04923,ko04931,ko04975,ko04977,ko04979,ko05417
LIPID-P-1085	TG(15:0_16:1_18:4)	GL	TG	828.705	810.674	[M+NH4]+	C52H90O6	85734	86676	43675	120300	496790	54809	187360	95338	9	9	9	9	58548	94053	35954	31756	128980	90242	96919	C00422	HMDB0043215	56938825	LMGL03015039	-	-	-	ko00561,ko01100,ko04714,ko04923,ko04931,ko04975,ko04977,ko04979,ko05417
LIPID-P-1086	TG(16:1_16:1_18:3)	GL	TG	842.717	824.689	[M+NH4]+	C53H92O6	11398000	5259400	5490400	10460000	47609000	2728100	10583000	7313000	2770600	2134500	4420100	11063000	10514000	15033000	4215500	12029000	9838700	9622600	9137500	C00422	HMDB0048604	9544045	LMGL03010078	-	-	-	ko00561,ko01100,ko04714,ko04923,ko04931,ko04975,ko04977,ko04979,ko05417
LIPID-P-1087	TG(14:0_18:2_18:3)	GL	TG	842.724	824.689	[M+NH4]+	C53H92O6	7049000	3267600	3373800	8267900	26183000	1657200	8990100	5655000	1592900	1315700	2740100	6480300	6467400	10176000	2574700	8274600	6164700	5913800	5833800	C00422	HMDB0010471	53480527	LMGL03014382	-	-	-	ko00561,ko01100,ko04714,ko04923,ko04931,ko04975,ko04977,ko04979,ko05417
LIPID-N-0544	PI(18:0_22:5)	GP	PI	911.573	912.573	[M-H]-	C49H85O13P	65789	48819	90729	50031	60799	96569	61797	47794	34932	34941	19206	47023	17948	42946	42819	17166	56844	65970	66779	-	-	-	-	-	-	-	--
LIPID-N-0547	PI(18:2_20:4)	GP	PI	881.526	882.526	[M-H]-	C47H79O13P	85262	53299	71659	55732	52067	88078	74324	52777	80177	33791	66084	60991	36210	48284	62946	39514	48474	57862	72611	-	-	52928298	LMGP06010845	-	-	-	--
LIPID-P-1088	TG(14:1_18:2_18:2)	GL	TG	842.726	824.689	[M+NH4]+	C53H92O6	3025900	1622500	1737400	4028100	12495000	479800	4400300	2872600	870310	428790	1525000	3067800	1341300	4823000	1318000	2516900	3238400	3084000	2994500	C00422	HMDB0048077	56936645	LMGL03012851	-	-	-	ko00561,ko01100,ko04714,ko04923,ko04931,ko04975,ko04977,ko04979,ko05417
LIPID-P-1089	TG(12:0_16:0_22:5)	GL	TG	842.726	824.689	[M+NH4]+	C53H92O6	752880	336130	420410	684740	3281800	242350	1030100	671520	389270	404290	667800	1327100	1385000	1923800	528300	1778600	969360	936400	1057600	C00422	-	56937135	LMGL03013345	-	-	-	ko00561,ko01100,ko04714,ko04923,ko04931,ko04975,ko04977,ko04979,ko05417
LIPID-P-1090	TG(14:0_16:1_20:4)	GL	TG	842.724	824.689	[M+NH4]+	C53H92O6	2380300	1178600	1400900	2095700	4268400	587170	1378600	1475300	1181900	1202200	1674100	3870600	3933800	5542800	1622900	4040600	2334500	2394200	2374500	C00422	HMDB0042320	56938051	LMGL03014262	-	-	-	ko00561,ko01100,ko04714,ko04923,ko04931,ko04975,ko04977,ko04979,ko05417
LIPID-P-0734	SM(d18:0/22:0)	SP	SM	789.685	788.677	[M+H]+	C45H93N2O6P	1883100	950970	1728500	1100400	825080	1446900	1634700	1124900	2122700	2254900	1663200	1895100	2219100	1598400	1766400	1434800	2955500	2928700	2800200	C00550	HMDB0012091	44260132	LMSP03010022	-	89490	-	ko00600,ko01100,ko04071,ko04217
LIPID-P-0735	SM(d18:1/12:0)	SP	SM	647.513	646.505	[M+H]+	C35H71N2O6P	16611	14754	22716	14078	11626	21410	16797	14353	28573	24406	23090	37253	29972	25527	23296	22485	26589	24208	23323	C00550	HMDB0012096	44260123	LMSP03010002	-	17636	-	ko00600,ko01100,ko04071,ko04217
LIPID-P-1092	TG(15:0_18:2_18:3)	GL	TG	856.736	838.705	[M+NH4]+	C54H94O6	819840	443040	421760	964000	5237400	310290	1871600	1170600	223860	156570	256010	685890	899020	1214900	357080	973170	1058100	1057400	1080500	C00422	HMDB0043410	56938948	LMGL03015166	-	-	-	ko00561,ko01100,ko04714,ko04923,ko04931,ko04975,ko04977,ko04979,ko05417
LIPID-N-0548	PI(16:0_22:6)	GP	PI	881.526	882.526	[M-H]-	C47H79O13P	27999	15098	35690	9988.8	10688	29372	19417	23208	8691.7	6605.3	8195.4	8072.2	6088.1	11235	15483	9178	14613	19024	14668	-	-	52927464	LMGP06010011	-	-	-	--
LIPID-P-1093	TG(15:0_16:1_20:4)	GL	TG	856.735	838.705	[M+NH4]+	C54H94O6	251940	150550	126360	200000	576070	89983	238430	273210	135280	124600	134740	382730	440580	539340	216310	411530	309270	280900	258130	C00422	HMDB0043210	56938832	LMGL03015046	-	-	-	ko00561,ko01100,ko04714,ko04923,ko04931,ko04975,ko04977,ko04979,ko05417
LIPID-P-0736	SM(d18:1/14:0)	SP	SM	675.544	674.536	[M+H]+	C37H75N2O6P	26695	19428	49893	28536	9735.8	33606	25549	20899	25920	35938	36305	32978	21151	43275	31647	28781	25898	24940	23649	C00550	HMDB0012097	11433862	LMSP03010028	-	64486	-	ko00600,ko01100,ko04071,ko04217
LIPID-N-0549	PI(18:1_20:5)	GP	PI	881.526	882.526	[M-H]-	C47H79O13P	53720	20593	42455	36836	29211	38969	47375	31965	50262	47183	49482	50460	40024	52106	39215	54426	41863	46629	43708	-	-	52928279	LMGP06010826	-	-	-	--
LIPID-P-1094	TG(16:1_17:1_18:3)	GL	TG	856.74	838.705	[M+NH4]+	C54H94O6	473970	300930	342710	603630	3183500	198760	922840	511410	180680	100460	256750	548950	523290	782140	265610	591060	612730	587430	547700	C00422	-	9544073	LMGL03010108	-	-	-	ko00561,ko01100,ko04714,ko04923,ko04931,ko04975,ko04977,ko04979,ko05417
LIPID-N-0551	PI(18:0_22:6)	GP	PI	909.557	910.557	[M-H]-	C49H83O13P	75483	29183	86520	37790	31122	49981	56361	31203	32620	33535	25411	21914	17334	22895	47171	16936	27114	49202	46851	-	HMDB0009821	52927465	LMGP06010012	-	88600	-	--
LIPID-P-1095	TG(16:1_18:2_18:2)	GL	TG	870.754	852.721	[M+NH4]+	C55H96O6	125270000	69604000	72029000	157210000	475680000	42065000	208730000	154260000	42135000	28293000	72026000	134890000	137850000	186080000	66086000	161270000	168770000	155040000	154210000	C00422	HMDB0005446	25240366	LMGL03010163	-	-	-	ko00561,ko01100,ko04714,ko04923,ko04931,ko04975,ko04977,ko04979,ko05417
LIPID-N-0552	PI(20:2_20:4)	GP	PI	909.557	910.557	[M-H]-	C49H83O13P	30053	23901	56093	19739	21987	75645	38620	54400	27391	27424	29854	38342	17031	16695	17735	18909	30828	32610	38635	-	-	52928002	LMGP06010549	-	-	-	--
LIPID-N-0556	PI(18:1_22:6)	GP	PI	907.541	908.541	[M-H]-	C49H81O13P	99904	45996	150910	58112	42761	110370	88524	68119	35237	39971	35427	55794	28299	52611	49681	11192	52218	62792	65046	-	-	52927466	LMGP06010013	-	-	-	--
LIPID-N-0557	PI(20:4_20:4)	GP	PI	905.526	906.526	[M-H]-	C49H79O13P	10889	8873.4	19927	13160	11810	17750	19582	16500	29250	35281	36509	52130	18138	30381	33778	38871	25543	29456	22849	-	-	52928280	LMGP06010827	-	-	-	--
LIPID-P-0737	SM(d18:1/15:0)	SP	SM	689.56	688.552	[M+H]+	C38H77N2O6P	4688300	3340900	5734800	4001900	3694800	4807100	5592300	4369400	3781700	4475000	4402600	4945400	4719600	5049100	4494500	4463200	4638600	4473800	4644400	C00550	-	52931139	LMSP03010038	-	-	-	ko00600,ko01100,ko04071,ko04217
LIPID-P-0092	CE(22:6)	ST	CE	714.628	696.585	[M+NH4]+	C49H76O2	312090	295500	372610	233810	151600	329770	450720	311500	237240	296520	199650	152550	182380	125410	196240	192310	167980	195120	185910	C02530	HMDB0006733	53477890	LMST01020019	70110-50-8	-	-	ko00100,ko04913,ko04975,ko04976,ko04977,ko04979,ko05417
LIPID-N-0563	PS(18:0_18:0)	GP	PS	790.56	791.568	[M-H]-	C42H82NO10P	14845000	7662700	17855000	9174400	9235800	13623000	14116000	9465800	12388000	7921300	7597900	7404500	12285000	13361000	13819000	8987400	10781000	11926000	9776300	C02737	HMDB0012378	9547096	LMGP03010036	-	84519	-	ko00260,ko00564,ko01100,ko05140,ko05146,ko05322
LIPID-P-1096	TG(16:0_18:2_18:3)	GL	TG	870.752	852.721	[M+NH4]+	C55H96O6	16643000	8246300	9409700	18590000	63343000	5515900	20787000	18555000	7669200	6310600	11189000	18238000	20704000	27409000	10285000	22777000	20633000	19927000	18516000	C00422	HMDB0044263	25240367	LMGL03010167	-	-	-	ko00561,ko01100,ko04714,ko04923,ko04931,ko04975,ko04977,ko04979,ko05417
LIPID-N-0565	PS(16:0_16:1)	GP	PS	732.482	733.489	[M-H]-	C38H72NO10P	50714	32585	50273	33197	23906	39653	35340	45084	42662	22679	37406	48105	21886	36395	31878	29424	35302	33984	29426	C02737	HMDB0012355	52926017	LMGP03010909	-	89824	-	ko00260,ko00564,ko01100,ko05140,ko05146,ko05322
LIPID-N-0567	PS(16:0_18:1)	GP	PS	760.513	761.521	[M-H]-	C40H76NO10P	422020	346870	586400	384500	309860	571140	452170	373870	465930	459930	481300	636050	335750	402700	458910	329490	485560	486240	431170	C02737	HMDB0012357	5283499	LMGP03010007	-	34086	-	ko00260,ko00564,ko01100,ko05140,ko05146,ko05322
LIPID-P-1097	TG(16:1_18:1_18:3)	GL	TG	870.746	852.721	[M+NH4]+	C55H96O6	30128000	15012000	17691000	34175000	123010000	9446800	38400000	29245000	16120000	12260000	23145000	44554000	43024000	61213000	22776000	53571000	39919000	38801000	39663000	C00422	HMDB0048648	9544133	LMGL03010168	-	-	-	ko00561,ko01100,ko04714,ko04923,ko04931,ko04975,ko04977,ko04979,ko05417
LIPID-P-1098	TG(16:0_16:1_20:4)	GL	TG	870.755	852.721	[M+NH4]+	C55H96O6	13990000	7835800	8856000	12653000	31378000	4848700	11572000	11158000	10283000	10165000	12839000	23993000	26219000	37997000	13857000	26225000	16574000	17651000	17938000	C00422	HMDB0005380	9544150	LMGL03010185	-	-	-	ko00561,ko01100,ko04714,ko04923,ko04931,ko04975,ko04977,ko04979,ko05417
LIPID-P-1099	TG(14:0_16:0_22:5)	GL	TG	870.755	852.721	[M+NH4]+	C55H96O6	820030	499800	497610	1140500	2431300	361540	920240	771360	226290	162380	149140	620180	761900	778200	278170	728330	1113100	1111900	1095400	C00422	HMDB0042143	56938034	LMGL03014245	-	-	-	ko00561,ko01100,ko04714,ko04923,ko04931,ko04975,ko04977,ko04979,ko05417
LIPID-P-0738	SM(d18:1/16:0)	SP	SM	703.575	702.568	[M+H]+	C39H79N2O6P	6103500	4001600	6529700	4453700	3932600	5975000	6435200	5335600	5035000	5478100	5645200	6261300	5431000	5878100	5831400	5728900	5549700	5396800	5292100	C00550	HMDB0010169	5283590	LMSP03010003	-	17636	-	ko00600,ko01100,ko04071,ko04217
LIPID-P-0739	SM(d18:1/17:0)	SP	SM	717.591	716.583	[M+H]+	C40H81N2O6P	10507000	8230000	11971000	10620000	8941300	11736000	12556000	11039000	9860200	10294000	10871000	11469000	9627900	10849000	10297000	10687000	11313000	11261000	10780000	C00550	-	46891763	LMSP03010044	-	-	-	ko00600,ko01100,ko04071,ko04217
LIPID-P-0740	SM(d18:1/18:0)	SP	SM	731.607	730.599	[M+H]+	C41H83N2O6P	617750	360740	725110	467190	479730	595150	610300	498540	791990	673180	669480	898450	785130	959690	843140	826480	645250	671820	584910	C00550	HMDB0001348	5283588	LMSP03010001	-	17636	176	ko00600,ko01100,ko04071,ko04217
LIPID-N-0568	PS(18:0_16:1)	GP	PS	760.513	761.521	[M-H]-	C40H76NO10P	132850	113240	164460	117860	28626	161220	141920	133160	105040	28353	104130	125010	60638	80225	109940	80307	119420	126730	87251	C02737	HMDB0012377	52925996	LMGP03010887	-	90036	-	ko00260,ko00564,ko01100,ko05140,ko05146,ko05322
LIPID-P-1101	TG(17:1_18:2_18:2)	GL	TG	884.771	866.736	[M+NH4]+	C56H98O6	3739200	2250300	2158600	5071300	25074000	1637300	10836000	8087000	1459400	1154000	2718900	4857300	4292700	6773700	2520800	5931700	6541800	7118600	6098800	C00422	-	9544183	LMGL03010218	-	-	-	ko00561,ko01100,ko04714,ko04923,ko04931,ko04975,ko04977,ko04979,ko05417
LIPID-P-1102	TG(15:0_18:1_20:4)	GL	TG	884.771	866.736	[M+NH4]+	C56H98O6	497040	270830	318270	454550	1375400	207180	657890	527170	516930	560460	734900	1232400	1350500	1775000	650260	1330600	867700	848030	837460	C00422	HMDB0043268	56938938	LMGL03015156	-	-	-	ko00561,ko01100,ko04714,ko04923,ko04931,ko04975,ko04977,ko04979,ko05417
LIPID-P-1104	TG(18:1_18:2_18:2)	GL	TG	898.786	880.752	[M+NH4]+	C57H100O6	20990000	12419000	13911000	28371000	129350000	11337000	55879000	36716000	14800000	11987000	22786000	38601000	38883000	63741000	25509000	57317000	39254000	36594000	38525000	C00422	HMDB0005461	25240373	LMGL03010327	-	-	-	ko00561,ko01100,ko04714,ko04923,ko04931,ko04975,ko04977,ko04979,ko05417
LIPID-N-0569	PS(18:0_17:1)	GP	PS	774.529	775.536	[M-H]-	C41H78NO10P	45644	124190	276190	38823	14377	224580	198190	177490	143830	39004	140570	151040	29849	201590	34911	169040	28197	29874	31561	C02737	-	52925423	LMGP03010313	-	-	-	ko00260,ko00564,ko01100,ko05140,ko05146,ko05322
LIPID-P-0741	SM(d18:1/19:0)	SP	SM	745.622	744.615	[M+H]+	C42H85N2O6P	3133300	1745400	3557000	2170700	2152000	2978000	3647200	2774800	2341500	2272300	2210500	2682600	2172300	2626100	2335600	2433100	2697700	2658200	2682800	C00550	-	52931171	LMSP03010055	-	-	-	ko00600,ko01100,ko04071,ko04217
LIPID-P-0742	SM(d18:1/20:0)	SP	SM	759.638	758.63	[M+H]+	C43H87N2O6P	189920	112070	209660	142040	121830	163580	190250	143750	157430	194660	183670	237330	192600	201840	208630	224010	168170	173310	171330	C00550	HMDB0012102	44260124	LMSP03010005	-	83359	-	ko00600,ko01100,ko04071,ko04217
LIPID-P-1105	TG(16:0_18:1_20:4)	GL	TG	898.786	880.752	[M+NH4]+	C57H100O6	16345000	8901000	10263000	15327000	53805000	6527300	24659000	15921000	24913000	25512000	34963000	56599000	68111000	92914000	40706000	79330000	37409000	38357000	38976000	C00422	HMDB0005385	9544319	LMGL03010355	-	-	-	ko00561,ko01100,ko04714,ko04923,ko04931,ko04975,ko04977,ko04979,ko05417
LIPID-N-0571	PS(18:1_19:0)	GP	PS	802.56	803.568	[M-H]-	C43H82NO10P	69094	98806	128120	96305	119570	37875	103130	90407	81091	86973	116910	60258	76393	109960	70258	96144	55612	70345	59958	C02737	-	52925442	LMGP03010332	-	-	-	ko00260,ko00564,ko01100,ko05140,ko05146,ko05322
LIPID-N-0572	PS(18:1_20:0)	GP	PS	816.575	817.583	[M-H]-	C44H84NO10P	1480500	822700	1490300	1001900	702440	1074400	1541300	1037200	1860500	2353000	1974600	2537100	1663200	2013700	2558000	2519300	1551000	1721400	1763400	C02737	HMDB0112350	131819724	LMGP03010957	-	-	-	ko00260,ko00564,ko01100,ko05140,ko05146,ko05322
LIPID-N-0574	PS(18:2_16:0)	GP	PS	758.497	759.505	[M-H]-	C40H74NO10P	74798	49007	117180	64586	60334	149570	85693	67264	37861	29594	37808	59411	41523	22607	33807	27312	73688	56564	66540	C02737	HMDB0012398	52925986	LMGP03010877	-	90026	-	ko00260,ko00564,ko01100,ko05140,ko05146,ko05322
LIPID-P-0743	SM(d18:1/21:0)	SP	SM	773.654	772.646	[M+H]+	C44H89N2O6P	1329600	793770	1433500	1048700	938180	1329600	1448000	1212900	1038500	1111100	989510	1142400	1041600	1286200	1162200	1220100	1153300	1223500	1185200	C00550	HMDB0240611	52931193	LMSP03010067	121999-71-1	-	-	ko00600,ko01100,ko04071,ko04217
LIPID-P-1106	TG(16:1_18:1_20:3)	GL	TG	898.786	880.752	[M+NH4]+	C57H100O6	4267400	603200	2651400	3805000	14673000	1819000	7103000	4487200	3794800	3169200	5875000	9521600	10801000	15368000	6267600	13252000	7949400	7841600	7814900	C00422	HMDB0048643	9544316	LMGL03010352	-	-	-	ko00561,ko01100,ko04714,ko04923,ko04931,ko04975,ko04977,ko04979,ko05417
LIPID-P-0066	CE(18:1)	ST	CE	668.644	650.6	[M+NH4]+	C45H78O2	60719	36455	76622	66843	84945	57053	132620	85943	81909	96853	103910	104270	133680	126480	120830	163550	84464	99449	91258	C14641	HMDB0000918	50938266	LMST01020003	303-43-5	46898	5872	--
LIPID-N-0577	PS(18:0_18:2)	GP	PS	786.529	787.536	[M-H]-	C42H78NO10P	5729300	3929800	6874800	4431600	3116800	8000800	3882800	4595900	3353500	3242200	3177500	4425000	1698800	1917300	3618700	1838400	3716300	4385900	4047100	C02737	HMDB0012380	9547091	LMGP03010031	-	84513	-	ko00260,ko00564,ko01100,ko05140,ko05146,ko05322
LIPID-P-1109	TG(19:1_18:2_18:2)	GL	TG	912.798	894.768	[M+NH4]+	C58H102O6	1316500	595720	734270	2076200	7770400	425270	5040900	3804300	535260	354530	803890	1282700	1480400	2418800	987930	2106500	2271800	2142700	2119200	C00422	-	56936829	LMGL03013039	-	-	-	ko00561,ko01100,ko04714,ko04923,ko04931,ko04975,ko04977,ko04979,ko05417
LIPID-P-1110	TG(17:0_18:1_20:4)	GL	TG	912.798	894.768	[M+NH4]+	C58H102O6	350240	211900	226290	469090	2249100	161220	1047000	750990	288230	318700	511150	748900	815780	1357400	530550	1159900	823250	817970	771190	C00422	-	-	LMGL03010448	-	-	-	ko00561,ko01100,ko04714,ko04923,ko04931,ko04975,ko04977,ko04979,ko05417
LIPID-P-1113	TG(18:0_18:3_20:2)	GL	TG	926.818	908.783	[M+NH4]+	C59H104O6	2035500	1204700	1572600	2450400	12474000	1548900	9044300	5452000	2917800	2934400	4921600	6929500	9742000	14928000	6385300	12602000	6856800	7073600	6920400	C00422	HMDB0045114	9544563	LMGL03010601	-	-	-	ko00561,ko01100,ko04714,ko04923,ko04931,ko04975,ko04977,ko04979,ko05417
LIPID-P-0031	Carnitine C8:1	FA	CAR	286.203	285.194	[M+H]+	C15H27NO4	8030.4	8101.8	10952	9489.5	7358.1	9644.8	10183	8545.8	13877	10528	10112	9882.5	16943	14868	11751	12145	9005.8	10625	9626.8	C02301	HMDB0013324	70679121	LMFA07070014	-	-	-	ko04714
LIPID-P-1114	TG(16:0_18:1_22:4)	GL	TG	926.815	908.783	[M+NH4]+	C59H104O6	1788100	1014800	954560	2032000	4947600	300990	2805500	1736800	3481500	3349400	5329200	8767300	9417300	14399000	6149200	12881000	5725500	5607500	5500300	C00422	HMDB0044128	9544736	LMGL03010775	-	-	-	ko00561,ko01100,ko04714,ko04923,ko04931,ko04975,ko04977,ko04979,ko05417
LIPID-P-1115	TG(18:1_18:2_20:2)	GL	TG	926.815	908.783	[M+NH4]+	C59H104O6	5632300	2774600	904300	5906000	29787000	2987100	17828000	10920000	10280000	9820400	17506000	26032000	26354000	48362000	20660000	45139000	21373000	20496000	21171000	C00422	HMDB0049395	131760192	LMGL03010602	-	-	-	ko00561,ko01100,ko04714,ko04923,ko04931,ko04975,ko04977,ko04979,ko05417
LIPID-P-0079	CE(20:3)	ST	CE	692.644	674.6	[M+NH4]+	C47H78O2	13365	14615	106430	12943	61130	17746	108520	12839	102820	126770	89817	99438	96087	43192	82305	73087	75504	75044	64776	C02530	HMDB0006736	53477892	LMST01020013	7274-08-0	-	-	ko00100,ko04913,ko04975,ko04976,ko04977,ko04979,ko05417
LIPID-N-0581	PS(18:2_18:1)	GP	PS	784.513	785.521	[M-H]-	C42H76NO10P	61129	40631	60954	59714	33063	80554	62075	23546	40574	31962	27670	13598	14300	30527	43623	38397	53829	55586	33419	C02737	HMDB0012401	52925460	LMGP03010350	-	88486	-	ko00260,ko00564,ko01100,ko05140,ko05146,ko05322
LIPID-P-1116	TG(18:0_18:1_20:4)	GL	TG	926.817	908.783	[M+NH4]+	C59H104O6	1870600	1134400	1514600	2112500	5659500	889340	3358600	2581400	4307500	4514100	7214300	9624400	9255000	13185000	6652900	12714000	6651100	6847900	6750700	C00422	HMDB0005406	9544577	LMGL03010615	-	-	-	ko00561,ko01100,ko04714,ko04923,ko04931,ko04975,ko04977,ko04979,ko05417
LIPID-P-1302	Carnitine C20:4	FA	CAR	448.343	447.335	[M+H]+	C27H45NO4	44541	16187	48871	26313	23977	24751	52846	28178	37719	45653	30801	27463	66770	62296	45883	35943	39004	46303	43111	C02301	-	71464486	LMFA07070088	-	-	-	ko04714
LIPID-P-1117	TG(18:2_18:2_20:1)	GL	TG	926.816	908.783	[M+NH4]+	C59H104O6	1674300	728800	1431500	2718100	11265000	1120700	6722900	5153900	788650	790260	1364000	1964300	3012400	4757500	1940500	3828900	3225400	3478100	3514600	C00422	HMDB0005473	25240380	LMGL03010596	-	-	-	ko00561,ko01100,ko04714,ko04923,ko04931,ko04975,ko04977,ko04979,ko05417
LIPID-N-0582	PS(18:0_18:3)	GP	PS	784.513	785.521	[M-H]-	C42H76NO10P	58657	41086	53292	24832	36256	60651	50413	31283	51149	18625	32485	33288	15967	11863	14801	18504	36212	35083	28226	C02737	-	52925425	LMGP03010315	-	-	-	ko00260,ko00564,ko01100,ko05140,ko05146,ko05322
LIPID-N-0584	PS(18:0_20:3)	GP	PS	812.544	813.552	[M-H]-	C44H80NO10P	2477000	1897200	3178800	2024500	1393800	3935200	1880300	1925800	1973000	1820100	1922800	2196600	861810	1149300	1940100	1062700	2006100	2142800	1688100	C02737	HMDB0012382	52925994	LMGP03010885	-	84512	-	ko00260,ko00564,ko01100,ko05140,ko05146,ko05322
LIPID-P-0018	Carnitine C15:0	FA	CAR	386.325	385.319	[M+H]+	C22H43NO4	36554	19120	54528	36682	26548	19263	54416	44175	26246	26338	35661	18879	30491	44792	20781	34566	29366	33860	29090	C02301	-	-	-	-	-	-	ko04714
LIPID-N-0587	PS(16:0_20:4)	GP	PS	782.497	783.505	[M-H]-	C42H74NO10P	149460	147090	194320	142420	68550	217450	113870	137350	156810	173030	143380	219850	90583	82973	152060	89682	134890	132670	151830	C02737	HMDB0012361	24779544	LMGP03010038	-	90029	-	ko00260,ko00564,ko01100,ko05140,ko05146,ko05322
LIPID-P-1122	TG(18:2_18:2_22:1)	GL	TG	954.848	936.815	[M+NH4]+	C61H108O6	249200	57307	231070	367640	2424800	216690	2113900	1164300	45459	114980	208600	311630	711200	1211100	439440	1015800	672390	623690	629290	C00422	HMDB0052591	25240388	LMGL03011124	-	-	-	ko00561,ko01100,ko04714,ko04923,ko04931,ko04975,ko04977,ko04979,ko05417
LIPID-P-1123	TG(18:1_18:2_22:2)	GL	TG	954.844	936.815	[M+NH4]+	C61H108O6	66644	38857	40719	91290	456050	53885	429550	227610	60705	47181	91400	142120	202200	385220	146160	331500	192020	135280	200600	C00422	HMDB0049398	9545175	LMGL03011214	-	-	-	ko00561,ko01100,ko04714,ko04923,ko04931,ko04975,ko04977,ko04979,ko05417
LIPID-P-1124	TG(18:0_18:1_22:4)	GL	TG	954.846	936.815	[M+NH4]+	C61H108O6	116230	28405	96245	90924	375320	43891	131020	143080	363790	338490	371470	902110	1073800	2140300	652000	1517600	565530	553810	586460	C00422	HMDB0044956	131755969	LMGL03011144	-	-	-	ko00561,ko01100,ko04714,ko04923,ko04931,ko04975,ko04977,ko04979,ko05417
LIPID-P-1125	TG(16:0_18:1_24:4)	GL	TG	954.844	936.815	[M+NH4]+	C61H108O6	35538	17068	15901	13428	190990	10461	159170	80400	77074	99411	198060	266990	405850	666700	250590	659570	181480	216080	194840	C00422	-	-	-	-	-	-	ko00561,ko01100,ko04714,ko04923,ko04931,ko04975,ko04977,ko04979,ko05417
LIPID-N-0589	PS(18:0_20:4)	GP	PS	810.529	811.536	[M-H]-	C44H78NO10P	2178500	1872600	2951000	2230800	1514000	2817200	1859200	2041800	2783300	2728500	2777100	3689600	1584200	2002600	2655500	1835300	2344300	2501700	2221000	C02737	HMDB0012383	24779545	LMGP03010039	-	79113	-	ko00260,ko00564,ko01100,ko05140,ko05146,ko05322
LIPID-P-1126	TG(24:1_18:2_18:2)	GL	TG	982.88	964.846	[M+NH4]+	C63H112O6	92424	39199	60530	96955	1274400	90100	1219200	657380	29433	83161	140540	188110	445030	603220	255220	638520	350490	382890	353720	C00422	HMDB0052158	131762849	-	-	-	-	ko00561,ko01100,ko04714,ko04923,ko04931,ko04975,ko04977,ko04979,ko05417
LIPID-N-0590	PS(19:0_20:4)	GP	PS	824.544	825.552	[M-H]-	C45H80NO10P	85773	90237	82549	97234	79508	121990	100050	108400	116130	112020	118930	155040	78363	128700	124550	123840	110820	101810	108780	C02737	-	52925582	LMGP03010472	-	-	-	ko00260,ko00564,ko01100,ko05140,ko05146,ko05322
LIPID-P-1128	TG(16:0_18:2_16:4)	GL	TG	840.707	822.674	[M+NH4]+	C53H90O6	135970	64102	75003	118250	515630	35714	143200	102510	9	9	9	204470	52341	88631	66295	89549	123530	156520	123440	C00422	-	-	-	-	-	-	ko00561,ko01100,ko04714,ko04923,ko04931,ko04975,ko04977,ko04979,ko05417
LIPID-P-1129	TG(14:1_18:2_18:3)	GL	TG	840.704	822.674	[M+NH4]+	C53H90O6	394730	160110	236280	406130	1734200	104220	388360	314730	121570	98865	146150	333480	141970	461340	130080	432160	356000	419960	323470	C00422	HMDB0048078	131758919	LMGL03014788	-	-	-	ko00561,ko01100,ko04714,ko04923,ko04931,ko04975,ko04977,ko04979,ko05417
LIPID-P-0160	Coenzyme Q9	PR	CoQ	795.629	794.621	[M+H]+	C54H82O4	2024900	1146300	2682300	1607000	1624400	1669800	2197000	1876700	1873800	1271000	1381800	2000700	1821900	2726600	2151300	2287400	1721500	1968800	2057600	C01967	HMDB0006707	5280473	LMPR02010004	303-97-9	18160	-	--
LIPID-P-0744	SM(d18:1/22:0)	SP	SM	787.669	786.661	[M+H]+	C45H91N2O6P	427470	267710	476390	331950	291530	384520	441110	346850	385670	454700	435500	542330	476110	457290	453330	464670	423820	380970	418030	C00550	HMDB0012103	44260125	LMSP03010006	-	74532	-	ko00600,ko01100,ko04071,ko04217
LIPID-P-0020	Carnitine C14-OH	FA	CAR	388.307	387.298	[M+H]+	C21H41NO5	29186	13435	25584	16532	12060	17988	16981	22275	26323	19474	16626	21635	25665	30787	23454	21389	24700	22840	20527	C02301	-	71464541	LMFA07070045	-	-	-	ko04714
LIPID-N-0591	PS(22:4_18:0)	GP	PS	838.56	839.568	[M-H]-	C46H82NO10P	502280	505520	761430	527360	495150	1064800	483130	564710	952050	810480	989720	1405200	478250	713490	958450	636250	756710	725830	728520	C02737	HMDB0112793	52925908	LMGP03010798	-	-	-	ko00260,ko00564,ko01100,ko05140,ko05146,ko05322
LIPID-P-1130	TG(14:0_16:1_20:5)	GL	TG	840.707	822.674	[M+NH4]+	C53H90O6	439480	216830	243350	420620	2715200	149240	605730	384760	187130	181210	289460	710490	740910	1124900	278630	874450	512650	628830	609490	C00422	HMDB0042327	131753469	LMGL03014263	-	-	-	ko00561,ko01100,ko04714,ko04923,ko04931,ko04975,ko04977,ko04979,ko05417
LIPID-N-0592	PS(16:0_20:5)	GP	PS	780.482	781.489	[M-H]-	C42H72NO10P	32139	23348	30350	20557	20345	31731	21222	27913	7725.2	18239	5088.2	12476	9	9	9	9	21468	23330	22374	C02737	HMDB0112348	52926010	LMGP03010902	-	-	-	ko00260,ko00564,ko01100,ko05140,ko05146,ko05322
LIPID-P-1132	TG(12:0_16:0_22:6)	GL	TG	840.707	822.674	[M+NH4]+	C53H90O6	363210	193280	239970	445190	855700	94083	256440	246550	137470	92520	138970	455870	386760	585520	163820	411640	315550	299670	284510	C00422	-	56937136	LMGL03013346	-	-	-	ko00561,ko01100,ko04714,ko04923,ko04931,ko04975,ko04977,ko04979,ko05417
LIPID-P-0745	SM(d18:1/23:0)	SP	SM	801.685	800.677	[M+H]+	C46H93N2O6P	7185400	4255600	7725900	5534700	5207700	6148700	6924300	6168600	4370200	4341500	3804700	4546100	4232500	4701700	4209800	4293300	8958000	8903700	8735000	C00550	HMDB0012105	46891684	LMSP03010078	-	83880	-	ko00600,ko01100,ko04071,ko04217
LIPID-N-0593	PS(18:0_20:5)	GP	PS	808.513	809.521	[M-H]-	C44H76NO10P	70104	41315	69740	32375	40622	80880	38916	65327	51619	20320	24100	24264	9	9	27491	9	42514	45177	42562	C02737	HMDB0112378	52925993	LMGP03010884	-	-	-	ko00260,ko00564,ko01100,ko05140,ko05146,ko05322
LIPID-P-0746	SM(d18:1/24:0)	SP	SM	815.701	814.693	[M+H]+	C47H95N2O6P	628240	442980	669750	439150	412380	661830	641820	483720	493870	509070	479130	657060	585520	507710	513470	529890	719620	824120	820940	C00550	HMDB0011697	5283595	LMSP03010008	-	-	-	ko00600,ko01100,ko04071,ko04217
LIPID-P-1297	Carnitine C22:2	FA	CAR	480.405	479.397	[M+H]+	C29H53NO4	14364	6702.5	19175	9914.9	7316.4	11349	14727	9625.5	19829	10504	11072	12960	15206	10407	9956.3	8293.5	11835	13562	11237	C02301	-	71464511	LMFA07070012	-	-	-	ko04714
LIPID-N-0595	PS(18:0_22:5)	GP	PS	836.544	837.552	[M-H]-	C46H80NO10P	1485500	1071400	1875400	1260800	1032200	2274500	1054500	1073000	776810	534680	643260	833750	469010	525340	776130	476660	938200	995690	984290	C02737	HMDB0010166	53480355	-	-	90040	-	ko00260,ko00564,ko01100,ko05140,ko05146,ko05322
LIPID-N-0596	PS(16:0_22:6)	GP	PS	806.497	807.505	[M-H]-	C44H74NO10P	1352200	928760	1352900	1083900	609820	1691100	938540	1116100	621790	493690	569720	800320	321570	384700	549130	427890	892600	876570	924050	C02737	HMDB0012362	46891805	LMGP03010043	-	79103	-	ko00260,ko00564,ko01100,ko05140,ko05146,ko05322
LIPID-P-0747	SM(d18:1/25:0)	SP	SM	829.716	828.708	[M+H]+	C48H97N2O6P	703890	365850	898480	565470	533340	771480	846960	663360	354590	397370	339750	402950	362790	448290	391400	401090	750890	735680	703170	C00550	-	44260137	LMSP03010027	-	-	-	ko00600,ko01100,ko04071,ko04217
LIPID-P-0748	SM(d20:0/24:1)	SP	SM	843.732	842.724	[M+H]+	C49H99N2O6P	132760	141060	278520	230470	185130	125890	104930	202340	172770	190290	198140	210500	227930	145210	193200	229740	244730	246180	272150	C00550	-	52931231	LMSP03010088	-	-	-	ko00600,ko01100,ko04071,ko04217
LIPID-P-0749	SM(d18:2/14:0)	SP	SM	673.528	672.521	[M+H]+	C37H73N2O6P	111590	76028	132110	91629	96725	103530	142790	88463	82233	102270	134090	131740	142360	128230	96079	118210	106370	111910	104330	C00550	HMDB0240637	52931131	LMSP03010034	2292199-25-6	-	-	ko00600,ko01100,ko04071,ko04217
LIPID-P-1134	TG(15:1_18:2_18:3)	GL	TG	854.722	836.689	[M+NH4]+	C54H92O6	40425	37327	20590	73760	424730	22316	71130	47108	5745.2	9571.1	17208	32594	51845	26542	17159	59235	48896	58302	48915	C00422	-	56939299	LMGL03015517	-	-	-	ko00561,ko01100,ko04714,ko04923,ko04931,ko04975,ko04977,ko04979,ko05417
LIPID-N-0598	PS(18:0_22:6)	GP	PS	834.529	835.536	[M-H]-	C46H78NO10P	3685700	2785900	4926000	3366200	2326700	4908700	3293400	3341900	2672000	1831200	1952200	2543300	1233600	1646400	2562100	1131200	2871600	2830600	3294300	C02737	HMDB0010167	24779546	LMGP03010040	-	79098	-	ko00260,ko00564,ko01100,ko05140,ko05146,ko05322
LIPID-P-1136	TG(16:0_16:1_20:5)	GL	TG	868.739	850.705	[M+NH4]+	C55H94O6	1814500	811020	1005000	1592000	4162500	396400	842180	964190	389810	307600	423110	672850	873050	1180800	511700	910710	1142400	1124400	1120900	C00422	HMDB0044077	9544180	LMGL03010215	-	-	-	ko00561,ko01100,ko04714,ko04923,ko04931,ko04975,ko04977,ko04979,ko05417
LIPID-P-0750	SM(d18:1/16:1)	SP	SM	701.56	700.552	[M+H]+	C39H77N2O6P	137580	93011	156110	99725	96886	105400	150390	122050	123680	100520	27262	126010	169480	107660	123990	134280	137470	115150	116270	C00550	HMDB0240613	52931145	LMSP03010041	222403-66-9	-	-	ko00600,ko01100,ko04071,ko04217
LIPID-P-1137	TG(16:1_18:2_18:3)	GL	TG	868.738	850.705	[M+NH4]+	C55H94O6	8173800	3964400	3968400	9663700	60321000	2588200	14624000	9416500	2324900	1968000	3377400	9479500	5377600	13816000	1807800	11746000	10323000	9809900	9230900	C00422	HMDB0048751	9544158	LMGL03010193	-	-	-	ko00561,ko01100,ko04714,ko04923,ko04931,ko04975,ko04977,ko04979,ko05417
LIPID-N-0599	PS(18:1_22:6)	GP	PS	832.513	833.521	[M-H]-	C46H76NO10P	666620	400890	712790	548280	344230	847620	462990	579620	351580	281810	359550	481120	156230	204310	327500	268140	427280	448600	437680	C02737	HMDB0012395	52925155	LMGP03010045	-	90025	-	ko00260,ko00564,ko01100,ko05140,ko05146,ko05322
LIPID-P-1138	TG(16:0_18:2_18:4)	GL	TG	868.742	850.705	[M+NH4]+	C55H94O6	1119200	372850	475950	1102800	1567300	235710	1129500	844620	148330	290680	114710	1102100	1396200	1951500	259130	1608000	1163400	1119300	1033200	C00422	HMDB0044271	56939514	LMGL03015732	-	-	-	ko00561,ko01100,ko04714,ko04923,ko04931,ko04975,ko04977,ko04979,ko05417
LIPID-P-1139	TG(17:1_18:2_18:3)	GL	TG	882.745	864.721	[M+NH4]+	C56H96O6	381950	175080	191720	451530	3404900	177350	1103200	577370	156920	115810	228410	452850	392940	616210	194690	576530	557210	634290	571980	C00422	-	9544218	LMGL03010254	-	-	-	ko00561,ko01100,ko04714,ko04923,ko04931,ko04975,ko04977,ko04979,ko05417
LIPID-P-0751	SM(d18:1/17:1)	SP	SM	715.575	714.568	[M+H]+	C40H79N2O6P	57220	194100	369360	236100	187780	277260	315960	239470	256020	267620	288640	343130	310360	52224	318810	303980	240640	271500	261770	C00550	-	-	-	-	-	-	ko00600,ko01100,ko04071,ko04217
LIPID-P-1141	TG(16:0_18:2_20:4)	GL	TG	896.772	878.736	[M+NH4]+	C57H98O6	63820000	35061000	34770000	84119000	377360000	33159000	197040000	142280000	20911000	17256000	37012000	72408000	77374000	111410000	35295000	104240000	110110000	108920000	101380000	C00422	HMDB0005391	9544362	LMGL03010399	-	-	-	ko00561,ko01100,ko04714,ko04923,ko04931,ko04975,ko04977,ko04979,ko05417
LIPID-P-0161	Coenzyme Q10	PR	CoQ	863.691	862.684	[M+H]+	C59H90O4	240960	140940	234750	169260	95505	205210	213020	178370	253500	212510	206340	287740	245180	276280	223960	275990	221990	193890	242310	C11378	HMDB0001072	5281915	LMPR02010001	303-98-0	46245	-	ko04216
LIPID-P-0752	SM(d18:1/18:1)	SP	SM	729.591	728.583	[M+H]+	C41H81N2O6P	51353	36569	83558	31237	34050	54193	47059	53349	59347	81629	91843	79982	75662	84039	69513	77238	48724	39828	48593	C00550	HMDB0012101	6443882	LMSP03010050	108392-10-5	84487	-	ko00600,ko01100,ko04071,ko04217
LIPID-P-0753	SM(d18:1/19:1)	SP	SM	741.591	740.583	[M+H]+	C42H81N2O6P	308050	149950	318570	194510	151830	318650	236930	245290	145230	235290	199510	345190	208840	210140	160100	118260	227370	255980	264680	C00550	-	-	-	-	-	-	ko00600,ko01100,ko04071,ko04217
LIPID-N-0616	LPA(0:0/18:0)	GP	LPA	437.267	438.275	[M-H]-	C21H43O7P	17366	11554	15869	10725	9928.8	12375	16378	16967	13849	13733	29777	21089	20434	33573	25512	34118	18527	20186	17688	C00681	HMDB0007850	76041074	LMGP10050043	-	-	-	ko00561,ko00564,ko01100,ko04072,ko04080,ko04540,ko04810,ko04975,ko04977,ko05130,ko05200
LIPID-P-0754	SM(d18:1/20:1)	SP	SM	757.622	756.615	[M+H]+	C43H85N2O6P	1426800	852750	1508400	1061600	1066300	1406300	1451000	1376500	1465500	1581300	1555400	1930700	1761000	1893800	1466600	1892400	1482700	1532900	1478200	C00550	HMDB0240610	52931179	LMSP03010059	222403-67-0	-	-	ko00600,ko01100,ko04071,ko04217
LIPID-N-0623	PA(16:0_16:0)	GP	PA	647.465	648.473	[M-H]-	C35H69O8P	46481	51788	62538	51699	58441	71692	52322	48886	46564	46179	52717	35574	57195	54316	43895	38171	49030	45732	49743	C00416	-	446066	LMGP10010012	-	-	-	ko00561,ko00564,ko01100,ko04024,ko04070,ko04072,ko04666,ko04912,ko04975,ko05200,ko05212,ko05231
LIPID-N-0640	PA(18:0_20:4)	GP	PA	723.496	724.504	[M-H]-	C41H73O8P	226210	216430	206060	311540	265440	708800	293880	104370	491260	483180	336180	563620	139870	242660	306500	235650	197980	284660	201920	C00416	-	-	LMGP10010024	-	-	-	ko00561,ko00564,ko01100,ko04024,ko04070,ko04072,ko04666,ko04912,ko04975,ko05200,ko05212,ko05231
LIPID-P-1142	TG(18:1_18:2_18:3)	GL	TG	896.771	878.736	[M+NH4]+	C57H98O6	17444000	8351000	9213400	19820000	95561000	6832800	36244000	24324000	11558000	9481300	18836000	33462000	35574000	49699000	17370000	43963000	29336000	30698000	28548000	C00422	HMDB0010481	53480537	LMGL03010373	-	-	-	ko00561,ko01100,ko04714,ko04923,ko04931,ko04975,ko04977,ko04979,ko05417
LIPID-P-0075	CE(20:2)	ST	CE	694.657	676.616	[M+NH4]+	C47H80O2	17227	2500.1	16026	14553	4533.1	28983	29603	7776.9	14245	23263	22409	29372	29442	27536	12850	40867	15343	13158	16554	C02530	HMDB0006734	53477891	LMST01020012	77715-45-8	88775	-	ko00100,ko04913,ko04975,ko04976,ko04977,ko04979,ko05417
LIPID-P-0046	Carnitine C10:2	FA	CAR	312.218	311.21	[M+H]+	C17H29NO4	14452	7464.3	6419.5	8983.5	6314.5	5271.2	4312.3	5820.8	6870.3	7108	4403.3	6548.3	19455	9177.7	11282	6515.2	6676.4	5918.3	7510.6	C02301	-	71464496	LMFA07070015	-	-	-	ko04714
LIPID-P-0756	SM(d18:1/22:1)	SP	SM	785.654	784.646	[M+H]+	C45H89N2O6P	2131300	1373600	2320200	1671800	1576000	2274600	2496900	2029200	2235300	2698700	2606000	3201100	3215800	2901100	2579500	2948600	2462000	2591600	2557200	C00550	HMDB0012104	52931203	LMSP03010072	222403-68-1	74533	-	ko00600,ko01100,ko04071,ko04217
LIPID-P-1145	TG(16:0_16:1_22:5)	GL	TG	896.771	878.736	[M+NH4]+	C57H98O6	6513500	3391900	3452300	6079400	22536000	2323900	10203000	6473800	4488500	3883600	7271100	13141000	13716000	20876000	7558800	16247000	9753400	9763000	9090000	C00422	HMDB0044073	9544488	LMGL03010525	-	-	-	ko00561,ko01100,ko04714,ko04923,ko04931,ko04975,ko04977,ko04979,ko05417
LIPID-P-0757	SM(d18:1/23:1)	SP	SM	799.669	798.661	[M+H]+	C46H91N2O6P	9	9	9	9	519460	811510	767720	209710	526910	646110	552990	530770	9	9	9	9	797920	756620	712870	C00550	HMDB0240614	52931209	LMSP03010075	2124199-71-7	-	-	ko00600,ko01100,ko04071,ko04217
LIPID-P-1146	TG(16:0_16:0_22:6)	GL	TG	896.771	878.736	[M+NH4]+	C57H98O6	9517400	5556400	6615700	10997000	31824000	4244300	12781000	9521300	4555400	4427100	5932600	10698000	11147000	13840000	5784900	12568000	11743000	11295000	10781000	C00422	HMDB0010418	9544489	LMGL03010526	-	-	-	ko00561,ko01100,ko04714,ko04923,ko04931,ko04975,ko04977,ko04979,ko05417
LIPID-P-1147	TG(17:1_18:1_20:4)	GL	TG	910.782	892.752	[M+NH4]+	C58H100O6	70600	81439	86875	54551	734320	65526	114000	97520	9	9	257540	9	508590	330950	113150	336580	362910	121870	369270	C00422	-	9544463	LMGL03010500	-	-	-	ko00561,ko01100,ko04714,ko04923,ko04931,ko04975,ko04977,ko04979,ko05417
LIPID-P-1149	TG(16:0_18:1_22:5)	GL	TG	924.802	906.768	[M+NH4]+	C59H102O6	3097900	1803000	2004200	3441500	11719000	1494100	5300600	3420700	818970	708140	1447200	2265200	2554800	3075800	1419800	2560600	2668100	2549000	2462000	C00422	HMDB0044134	9544810	LMGL03010849	-	-	-	ko00561,ko01100,ko04714,ko04923,ko04931,ko04975,ko04977,ko04979,ko05417
LIPID-P-1150	TG(18:0_18:2_20:4)	GL	TG	924.802	906.768	[M+NH4]+	C59H102O6	8492000	4626800	5683300	8388500	46347000	5023400	22878000	13166000	21632000	23388000	37779000	69887000	73153000	108330000	40474000	91666000	37733000	40312000	39491000	C00422	HMDB0005412	9544638	LMGL03010676	-	-	-	ko00561,ko01100,ko04714,ko04923,ko04931,ko04975,ko04977,ko04979,ko05417
LIPID-N-0647	PA(18:0_22:6)	GP	PA	747.496	748.504	[M-H]-	C43H73O8P	312520	239800	355340	287710	289740	279470	461850	284130	200490	163660	201440	197970	235500	157650	216320	238090	258410	310580	268880	C00416	-	-	LMGP10010039	-	-	-	ko00561,ko00564,ko01100,ko04024,ko04070,ko04072,ko04666,ko04912,ko04975,ko05200,ko05212,ko05231
LIPID-P-0758	SM(d18:1/24:1)	SP	SM	813.685	812.677	[M+H]+	C47H93N2O6P	1478700	813840	1548200	993050	960590	1338600	1526700	1208500	1128500	1284800	1254100	1636200	1232100	1387700	1446200	1503100	1250200	1211500	1263700	C00550	HMDB0012107	44260126	LMSP03010007	-	74535	-	ko00600,ko01100,ko04071,ko04217
LIPID-N-0650	PA(18:1_22:6)	GP	PA	745.481	746.489	[M-H]-	C43H71O8P	330650	213420	395860	254020	236820	284670	343470	245170	200600	223690	247910	300000	207320	284610	214490	236530	275940	269150	234210	C00416	-	-	LMGP10010040	-	-	-	ko00561,ko00564,ko01100,ko04024,ko04070,ko04072,ko04666,ko04912,ko04975,ko05200,ko05212,ko05231
LIPID-P-0759	SM(d18:1/25:1)	SP	SM	827.701	826.693	[M+H]+	C48H95N2O6P	768410	400090	745650	536210	443720	675240	678090	258270	448600	469770	379510	483590	218880	204850	410290	414190	871190	907400	928190	C00550	-	52931221	LMSP03010083	-	-	-	ko00600,ko01100,ko04071,ko04217
LIPID-P-1151	TG(16:0_18:0_22:6)	GL	TG	924.802	906.768	[M+NH4]+	C59H102O6	1461900	732110	853490	1617200	6054100	593980	2630800	1634000	954640	866110	1479500	2397600	1387300	3058600	1340800	3091400	2110400	2218300	2222900	C00422	HMDB0043939	9544814	LMGL03010853	-	-	-	ko00561,ko01100,ko04714,ko04923,ko04931,ko04975,ko04977,ko04979,ko05417
LIPID-N-0655	LPA(16:3)	GP	LPA	403.236	404.196	[M-H]-	C19H33O7P	3161.1	1774	1667.1	1293.3	1380.3	1231.7	1164	1829.4	1410.4	1969.5	1935.2	1123.9	1690	2106.2	2392.4	1659.8	1373.9	1075.3	1201.1	C00681	-	-	-	-	-	-	ko00561,ko00564,ko01100,ko04072,ko04080,ko04540,ko04810,ko04975,ko04977,ko05130,ko05200
LIPID-N-0668	LPG(22:4)	GP	LPG	559.304	560.311	[M-H]-	C28H49O9P	57882	33299	54259	35066	18926	39839	18857	34241	58665	66035	59142	64629	57743	49044	62945	48298	48627	45761	48501	-	-	52927440	LMGP04050017	-	-	-	--
LIPID-N-0681	LPI(17:0)	GP	LPI	585.304	586.312	[M-H]-	C26H51O12P	3723.2	1419.9	4261.7	1723.6	9	2228.3	9	9	1226.6	1449.2	1914.3	1155.5	3475.7	1991.6	1934.8	2095.1	1457.2	2562.5	2217.4	-	-	52928624	LMGP06050029	-	-	-	--
LIPID-P-1152	TG(18:2_18:2_20:2)	GL	TG	924.802	906.768	[M+NH4]+	C59H102O6	3949200	1251300	1697300	5159500	27551000	2752300	14454000	9791000	2154500	3922400	7301600	10775000	13136000	18871000	7416500	8077100	10504000	10048000	10690000	C00422	HMDB0010491	9544625	LMGL03010663	-	-	-	ko00561,ko01100,ko04714,ko04923,ko04931,ko04975,ko04977,ko04979,ko05417
LIPID-N-0683	LPI(19:0)	GP	LPI	613.335	614.343	[M-H]-	C28H55O12P	3250.8	1079.9	2908.9	1311.8	867.61	1553.5	1897.6	2072.7	754.47	802.86	1403.9	909.86	1495.4	1782.8	1564	1571.8	1334.5	1633.9	2070.2	-	-	52928622	LMGP06050027	-	-	-	--
LIPID-N-0684	LPI(20:0)	GP	LPI	627.351	628.359	[M-H]-	C29H57O12P	1521.1	868.96	1265.9	772.02	596.74	1027.6	698.89	807.64	885.04	1090.8	1253.3	1682	1774.5	2533.3	2064.5	2273.9	1769.9	1247	1723.2	-	-	52928606	LMGP06050011	-	-	-	--
LIPID-P-1155	TG(18:1_18:1_22:4)	GL	TG	952.832	934.799	[M+NH4]+	C61H106O6	956880	515300	601330	1164700	3976200	298420	2436700	1229100	2654100	2581700	4946100	7459000	8746900	14340000	5503400	12811000	5177200	5053600	5019600	C00422	HMDB0010467	9545182	LMGL03011221	-	-	-	ko00561,ko01100,ko04714,ko04923,ko04931,ko04975,ko04977,ko04979,ko05417
LIPID-P-1156	TG(18:0_18:0_22:6)	GL	TG	952.834	934.799	[M+NH4]+	C61H106O6	105440	38753	53959	125490	431960	26374	236350	113470	77394	96618	139180	228050	207100	227830	203080	381020	207730	234130	199560	C00422	HMDB0044774	101079455	LMGL03011233	-	-	-	ko00561,ko01100,ko04714,ko04923,ko04931,ko04975,ko04977,ko04979,ko05417
LIPID-P-1157	TG(18:0_18:1_22:5)	GL	TG	952.832	934.799	[M+NH4]+	C61H106O6	168390	72972	49158	185720	529760	100860	338830	211110	9	9	337180	9	431870	659100	137170	735080	321350	151670	364730	C00422	HMDB0044930	9545188	LMGL03011227	-	-	-	ko00561,ko01100,ko04714,ko04923,ko04931,ko04975,ko04977,ko04979,ko05417
LIPID-P-1158	TG(18:1_18:1_24:4)	GL	TG	980.868	962.83	[M+NH4]+	C63H110O6	24758	12213	14925	18480	169830	12268	126440	75181	47461	85304	159710	246670	370370	589950	255530	689030	206690	201360	202030	C00422	-	-	-	-	-	-	ko00561,ko01100,ko04714,ko04923,ko04931,ko04975,ko04977,ko04979,ko05417
LIPID-P-0760	SM(d18:1/26:1)	SP	SM	841.716	840.708	[M+H]+	C49H97N2O6P	721830	436190	833920	586280	485180	761140	844810	656540	573670	655730	616310	782310	624570	639050	648490	699780	940810	995240	945650	C00550	HMDB0013461	44260128	LMSP03010009	-	84476	-	ko00600,ko01100,ko04071,ko04217
LIPID-P-1163	TG(12:0_18:3_20:4)	GL	TG	838.689	820.658	[M+NH4]+	C53H88O6	21558	8819	5663.4	19502	189730	10865	57503	11763	8639.2	9	15956	13681	12899	75887	20320	49268	49302	33429	44709	C00422	-	-	LMGL03013509	-	-	-	ko00561,ko01100,ko04714,ko04923,ko04931,ko04975,ko04977,ko04979,ko05417
LIPID-P-1164	TG(14:0_18:3_20:4)	GL	TG	866.724	848.689	[M+NH4]+	C55H92O6	412090	204190	210080	512130	3853400	144240	702100	409860	131830	134960	177960	473350	522350	655730	161320	512880	571600	587170	528750	C00422	HMDB0042560	53480560	LMGL03014409	-	-	-	ko00561,ko01100,ko04714,ko04923,ko04931,ko04975,ko04977,ko04979,ko05417
LIPID-P-0159	Coenzyme Q8	PR	CoQ	727.566	780.606	[M+H]+	C53H80O4	111850	47873	93028	98843	84940	89290	100450	77920	67168	51842	56208	75825	74685	105810	94591	92533	115430	116100	90247	C17569	HMDB0006709	5283546	LMPR02010005	-	46372	-	--
LIPID-P-1166	TG(16:1_16:1_20:5)	GL	TG	866.724	848.689	[M+NH4]+	C55H92O6	910860	318540	389460	528300	3239400	179950	507140	326250	144950	60718	85719	462120	344140	285150	121390	348330	487820	468600	500100	C00422	HMDB0048607	56938198	LMGL03010247	-	-	-	ko00561,ko01100,ko04714,ko04923,ko04931,ko04975,ko04977,ko04979,ko05417
LIPID-P-0087	CE(20:5)	ST	CE	688.613	670.569	[M+NH4]+	C47H74O2	41772	86066	144670	62386	32854	110840	113370	115380	39497	31531	35175	19695	22503	12527	28258	16735	34239	41187	45354	C02530	HMDB0006731	53477889	LMST01020015	74892-97-0	-	-	ko00100,ko04913,ko04975,ko04976,ko04977,ko04979,ko05417
LIPID-P-0073	CE(18:2)	ST	CE	666.628	648.585	[M+NH4]+	C45H76O2	283320	245250	486830	245030	147060	302640	410700	369540	307100	303320	179250	197470	218290	135080	184120	166880	202890	157760	204020	C15441	HMDB0000610	131801653	LMST01020008	604-33-1	41509	5584	--
LIPID-P-1168	TG(15:0_16:1_22:6)	GL	TG	880.732	862.705	[M+NH4]+	C56H94O6	309470	174220	169510	360730	1355500	82215	516200	340460	83060	72956	107690	242530	214380	281380	117710	253520	296720	306370	313290	C00422	HMDB0043219	56938841	LMGL03015055	-	-	-	ko00561,ko01100,ko04714,ko04923,ko04931,ko04975,ko04977,ko04979,ko05417
LIPID-P-1169	TG(18:2_18:2_18:3)	GL	TG	894.755	876.721	[M+NH4]+	C57H96O6	7109600	3844100	3973900	10694000	72538000	3402500	20398000	13312000	2400600	1825000	3944500	8339400	9954000	13845000	3439900	12032000	11992000	12240000	12155000	C00422	HMDB0010490	9544383	LMGL03010420	-	-	-	ko00561,ko01100,ko04714,ko04923,ko04931,ko04975,ko04977,ko04979,ko05417
LIPID-N-0685	LPI(20:1)	GP	LPI	625.335	626.343	[M-H]-	C29H55O12P	1164	9	9	9	9	9	9	9	9	9	9	9	1367.9	930.37	1307.2	1151.2	759.18	1096.9	719.8	-	-	52928614	LMGP06050019	-	-	-	--
LIPID-P-1170	TG(16:0_18:2_20:5)	GL	TG	894.752	876.721	[M+NH4]+	C57H96O6	3745700	1654400	1898600	3758800	14160000	1085900	3648800	2956300	543990	869570	1679100	3174300	3230200	4414600	1392400	3483800	3908500	3762100	3712100	C00422	HMDB0044273	9544414	LMGL03010451	-	-	-	ko00561,ko01100,ko04714,ko04923,ko04931,ko04975,ko04977,ko04979,ko05417
LIPID-N-0731	PE(O-20:0_16:0)	GP	PE-O	732.591	733.599	[M-H]-	C41H84NO7P	363720	223680	414000	251540	138240	376600	400970	274960	295010	288540	262120	340760	279870	248180	310220	286740	269420	301430	285990	-	-	52925026	LMGP02020091	-	-	-	--
LIPID-P-1171	TG(16:0_16:1_22:6)	GL	TG	894.755	876.721	[M+NH4]+	C57H96O6	16424000	8549800	9478200	16514000	49124000	5365000	16813000	12127000	4432400	4086200	7697000	14679000	13500000	19232000	6797700	15417000	14672000	14921000	14641000	C00422	HMDB0044079	9544548	LMGL03010586	-	-	-	ko00561,ko01100,ko04714,ko04923,ko04931,ko04975,ko04977,ko04979,ko05417
LIPID-N-0732	PE(O-16:0_20:0)	GP	PE-O	732.591	733.599	[M-H]-	C41H84NO7P	25109	13564	28173	20423	16246	28111	28784	26807	23714	19307	18172	19379	18447	20975	19433	16220	19498	19506	19643	-	-	9547049	LMGP02020009	-	-	-	--
LIPID-N-0734	PE(O-16:1_16:0)	GP	PE-O	674.512	675.52	[M-H]-	C37H74NO7P	4588500	2359300	4736600	3222500	2166200	4292300	4811700	3311400	2283500	2591400	2335000	2823700	2753200	2501400	2914300	2584900	2909300	2836900	3026900	-	-	-	-	-	-	-	--
LIPID-P-0762	SM(d18:2/20:1)	SP	SM	755.607	754.599	[M+H]+	C43H83N2O6P	543010	363790	603770	377340	307110	539700	533690	452030	345240	351310	363070	452600	373100	151530	392070	354460	425960	437690	435450	C00550	-	52931175	LMSP03010057	-	-	-	ko00600,ko01100,ko04071,ko04217
LIPID-N-0735	PE(O-16:0_16:1)	GP	PE-O	674.512	675.52	[M-H]-	C37H74NO7P	342710	215310	349930	241130	209350	288220	388260	248120	193060	251340	240030	259080	225410	252770	236770	260610	289020	267520	270430	-	-	52924962	LMGP02020027	-	-	-	--
LIPID-N-0741	PE(O-20:0_18:1)	GP	PE-O	758.606	759.614	[M-H]-	C43H86NO7P	418640	212970	451890	263270	166550	338190	394850	302040	494020	594110	522790	612850	459870	492270	630150	613830	453770	461990	438520	-	-	52925007	LMGP02020072	-	-	-	--
LIPID-P-1172	TG(18:1_18:2_18:4)	GL	TG	894.752	876.721	[M+NH4]+	C57H96O6	647660	234440	290860	816640	5075800	196340	1388400	861160	312870	189470	457870	867710	1115900	1763200	121150	1451600	920420	1038900	952300	C00422	HMDB0049402	56940000	LMGL03016218	-	-	-	ko00561,ko01100,ko04714,ko04923,ko04931,ko04975,ko04977,ko04979,ko05417
LIPID-P-0035	Carnitine C12:1	FA	CAR	342.265	341.257	[M+H]+	C19H35NO4	16271	17318	18968	18046	24540	23239	17446	19248	22171	20928	19088	18962	19485	20627	21579	17884	16008	18306	22377	C02301	-	-	-	-	-	-	ko04714
LIPID-N-0742	PE(O-18:0_20:1)	GP	PE-O	758.606	759.614	[M-H]-	C43H86NO7P	107830	55382	109920	76849	55615	96344	119700	82412	142240	142990	123320	175380	99063	138340	148280	144700	111780	119020	110690	-	-	52924989	LMGP02020054	-	-	-	--
LIPID-N-0748	PE(O-16:1_16:1)	GP	PE-O	672.497	673.505	[M-H]-	C37H72NO7P	1586400	910030	1568400	1125800	1204300	1243100	1889400	1246400	974010	1096800	1087600	1164000	1209700	1396700	909710	1127800	1326900	1268700	1092400	-	-	-	-	-	-	-	--
LIPID-P-1174	TG(15:0_18:1_22:6)	GL	TG	908.771	890.736	[M+NH4]+	C58H98O6	537960	261290	412430	605700	3065700	285700	1157700	798240	287630	270770	367150	683450	697840	830490	324070	738450	736990	803290	769790	C00422	HMDB0043248	56938947	LMGL03015165	-	-	-	ko00561,ko01100,ko04714,ko04923,ko04931,ko04975,ko04977,ko04979,ko05417
LIPID-P-1303	Carnitine C22:4	FA	CAR	476.374	475.366	[M+H]+	C29H49NO4	5300.1	2042.9	9445.7	4572	2793.3	3311.4	7282.3	4501.5	10193	8111.4	7689.6	7499.6	8635.2	11210	8785.9	6872.4	6176	7928.6	5728.6	C02301	-	71464592	LMFA07070022	-	-	-	ko04714
LIPID-P-0763	SM(d18:2/22:1)	SP	SM	783.638	782.63	[M+H]+	C45H87N2O6P	4063800	2405400	4465600	3090600	2301600	4218900	4195100	3418700	2818300	3246100	2928800	3896400	3133400	3139200	3500000	3148800	3408700	3458700	3250700	C00550	-	52931199	LMSP03010070	-	-	-	ko00600,ko01100,ko04071,ko04217
LIPID-P-0764	SM(d18:2/23:1)	SP	SM	797.654	796.646	[M+H]+	C46H89N2O6P	5866100	3447200	5734200	4148400	2577200	5127000	4885100	4017900	8218600	9869000	8432800	11607000	6082600	7113900	8931300	7629200	6412800	6765500	6492100	C00550	-	-	-	-	-	-	ko00600,ko01100,ko04071,ko04217
LIPID-P-1175	TG(17:0_18:2_20:5)	GL	TG	908.771	890.736	[M+NH4]+	C58H98O6	74723	14071	40793	93399	297370	9655.2	92120	74253	27246	7842.7	22443	81953	62153	109800	44022	93692	112540	65934	98582	C00422	-	9544522	LMGL03010560	-	-	-	ko00561,ko01100,ko04714,ko04923,ko04931,ko04975,ko04977,ko04979,ko05417
LIPID-P-1176	TG(18:1_18:2_20:4)	GL	TG	922.783	904.752	[M+NH4]+	C59H100O6	9605800	5892300	6373200	9816400	71994000	6967500	32807000	19628000	13954000	15405000	22261000	38295000	48227000	68930000	24314000	53261000	30937000	30555000	31399000	C00422	HMDB0005462	9544702	LMGL03010741	-	-	-	ko00561,ko01100,ko04714,ko04923,ko04931,ko04975,ko04977,ko04979,ko05417
LIPID-N-0749	PE(O-16:0_18:2)	GP	PE-O	700.528	701.536	[M-H]-	C39H76NO7P	574680	604850	1150000	794630	484860	804640	1046300	844890	510730	505960	583410	465990	442180	502770	434500	527970	769290	762680	728560	-	-	52925035	LMGP02020100	-	-	-	--
LIPID-P-0765	SM(d18:2/24:1)	SP	SM	811.669	810.661	[M+H]+	C47H91N2O6P	1103900	654630	1132700	888890	697210	1143200	1203200	901740	534310	603230	545720	736050	569380	557100	627320	653760	765530	732040	788700	C00550	HMDB0240636	52931215	LMSP03010080	2256062-31-2	-	-	ko00600,ko01100,ko04071,ko04217
LIPID-P-1177	TG(16:0_18:1_22:6)	GL	TG	922.786	904.752	[M+NH4]+	C59H100O6	13498000	8276800	9341000	15437000	63378000	6046400	24983000	17578000	8977400	8651600	14233000	22300000	25050000	32543000	14349000	30066000	22247000	22472000	21703000	C00422	HMDB0044135	9544886	LMGL03010925	-	-	-	ko00561,ko01100,ko04714,ko04923,ko04931,ko04975,ko04977,ko04979,ko05417
LIPID-P-0036	Carnitine C12:1-OH	FA	CAR	358.26	357.252	[M+H]+	C19H35NO5	10252	6276.6	6938.4	5718.2	5728.8	4700.9	5725.6	6199.4	5678.8	3311.3	5421.7	5008	6961.9	7707.3	5318.4	7351.1	9593.5	6513.4	8215.7	C02301	-	71464579	LMFA07070024	-	-	-	ko04714
LIPID-P-1179	TG(16:1_16:1_24:5)	GL	TG	922.807	904.752	[M+NH4]+	C59H100O6	1388800	757110	783660	1278600	5639500	487600	2092800	1266400	819820	866960	1554000	2860700	2654200	3826700	1534800	3256400	2067600	2080000	2011400	C00422	-	-	-	-	-	-	ko00561,ko01100,ko04714,ko04923,ko04931,ko04975,ko04977,ko04979,ko05417
LIPID-P-1180	TG(17:0_18:1_22:6)	GL	TG	936.807	918.768	[M+NH4]+	C60H102O6	9	104690	9	9	1084600	97286	600360	350810	121670	115690	56576	278320	327030	453150	178180	372510	307870	328300	293630	C00422	-	9545037	LMGL03011076	-	-	-	ko00561,ko01100,ko04714,ko04923,ko04931,ko04975,ko04977,ko04979,ko05417
LIPID-P-1181	TG(18:0_18:1_22:6)	GL	TG	950.818	932.783	[M+NH4]+	C61H104O6	914690	548190	728160	1089400	5279200	442890	2621300	1431100	724920	803250	869590	2135100	2575000	3812800	1800200	3347000	2117500	2057500	2218300	C00422	HMDB0044936	9545272	LMGL03011311	-	-	-	ko00561,ko01100,ko04714,ko04923,ko04931,ko04975,ko04977,ko04979,ko05417
LIPID-N-0751	PE(O-17:1_18:1)	GP	PE-O	714.544	715.552	[M-H]-	C40H78NO7P	652800	173070	905930	245150	253330	302420	478080	381520	399150	423440	397540	490800	395950	148560	489890	533140	400750	345390	596130	-	-	-	-	-	-	-	--
LIPID-N-0758	PE(O-18:1_20:1)	GP	PE-O	756.591	757.599	[M-H]-	C43H84NO7P	327350	167340	377900	268990	209440	322990	371760	316180	452150	446110	417840	551530	383120	465230	465320	491180	349410	368320	351960	-	-	-	-	-	-	-	--
LIPID-P-1182	TG(18:1_18:1_22:5)	GL	TG	950.818	932.783	[M+NH4]+	C61H104O6	480160	305810	959010	567600	1036100	673720	1124300	509480	2935700	2835100	4606700	7327000	6695300	11521000	5252100	8966500	5162600	4963400	4777100	C00422	HMDB0010468	9545266	LMGL03011305	-	-	-	ko00561,ko01100,ko04714,ko04923,ko04931,ko04975,ko04977,ko04979,ko05417
LIPID-P-1183	TG(18:1_18:2_22:4)	GL	TG	950.818	932.783	[M+NH4]+	C61H104O6	1108500	623200	667720	1146700	6040200	580750	3528800	2051300	1522400	1419900	2614300	4383600	5115500	7670800	3046400	6990900	3321200	3366000	3395400	C00422	HMDB0049399	9545259	LMGL03011298	-	-	-	ko00561,ko01100,ko04714,ko04923,ko04931,ko04975,ko04977,ko04979,ko05417
LIPID-N-0759	PE(O-16:1_22:1)	GP	PE-O	756.591	757.599	[M-H]-	C43H84NO7P	174360	96261	244300	120240	101690	173360	243340	166160	143180	143390	141070	147190	136610	172210	133260	159310	147600	161220	150270	-	-	-	-	-	-	-	--
LIPID-P-0767	SM(d18:2/26:1)	SP	SM	839.701	838.693	[M+H]+	C49H95N2O6P	685590	462430	681220	529620	147020	690440	716330	602380	319610	357650	340940	389640	379420	347890	351660	371100	500430	474460	507070	C00550	-	-	-	-	-	-	ko00600,ko01100,ko04071,ko04217
LIPID-N-0760	PE(O-20:1_18:1)	GP	PE-O	756.591	757.599	[M-H]-	C43H84NO7P	944660	459970	1046200	641700	518210	834080	927600	666340	1193800	1243600	1121500	1539400	848850	1204600	1322300	1228800	960920	1004800	959260	-	-	-	-	-	-	-	--
LIPID-N-0761	PE(O-18:1_21:1)	GP	PE-O	770.606	771.614	[M-H]-	C44H86NO7P	3033.6	2705	4336.3	2835.5	2177.4	2519	4961.1	3526.3	3464.9	3277.2	3157.9	3481	3896.4	4762.5	3526.6	4883.1	3519.3	3232.2	3526	-	-	-	-	-	-	-	--
LIPID-P-1184	TG(16:0_20:2_22:5)	GL	TG	950.818	932.783	[M+NH4]+	C61H104O6	78906	17942	68420	47824	342730	63705	240440	67957	9	9	9	9	88050	177310	121190	311630	135350	76987	79685	C00422	HMDB0044325	9545260	LMGL03011299	-	-	-	ko00561,ko01100,ko04714,ko04923,ko04931,ko04975,ko04977,ko04979,ko05417
LIPID-N-0762	PE(O-20:1_20:1)	GP	PE-O	784.622	785.63	[M-H]-	C45H88NO7P	14824	6949.8	13320	9820	8157.1	11808	14756	13094	18643	20336	15472	24135	13034	17435	19500	18460	13403	11172	13740	-	-	-	-	-	-	-	--
LIPID-N-0763	PE(O-18:1_22:1)	GP	PE-O	784.622	785.63	[M-H]-	C45H88NO7P	47024	28459	62283	38192	30057	49743	60825	40675	56666	61507	51496	66128	50491	62411	54787	62442	52706	51473	51950	-	-	-	-	-	-	-	--
LIPID-N-0764	PE(O-22:0_18:2)	GP	PE-O	784.622	785.63	[M-H]-	C45H88NO7P	61184	37467	67501	44206	29336	65233	54262	47526	37193	36346	25675	37445	23925	24687	33233	24074	37547	42727	39458	-	-	-	-	-	-	-	--
LIPID-P-1187	TG(18:1_20:1_22:5)	GL	TG	978.848	960.815	[M+NH4]+	C63H108O6	15684	7878.8	19131	26978	143920	18310	121400	49718	9	9	9	9	67594	152470	49334	99770	48880	47335	61665	C00422	HMDB0049316	9545645	LMGL03011684	-	-	-	ko00561,ko01100,ko04714,ko04923,ko04931,ko04975,ko04977,ko04979,ko05417
LIPID-P-0768	SM(d18:2/24:3)	SP	SM	807.638	806.63	[M+H]+	C47H87N2O6P	674900	478410	894830	564310	483350	812780	693440	597840	497940	601820	460230	646540	643840	535460	558580	557930	540950	696090	633270	C00550	-	-	-	-	-	-	ko00600,ko01100,ko04071,ko04217
LIPID-N-0765	PE(O-22:1_18:1)	GP	PE-O	784.622	785.63	[M-H]-	C45H88NO7P	42558	20346	42237	29314	21882	42088	46533	34919	35344	44315	39872	43906	26347	33775	39764	35028	36238	39317	35222	-	-	-	-	-	-	-	--
LIPID-P-1193	TG(14:1_16:1_22:6)	GL	TG	864.705	846.674	[M+NH4]+	C55H90O6	330960	163360	174020	273250	896370	93568	225100	200190	67449	55138	80573	198150	182920	247440	77990	206300	237280	256300	245090	C00422	HMDB0047929	131758770	LMGL03014677	-	-	-	ko00561,ko01100,ko04714,ko04923,ko04931,ko04975,ko04977,ko04979,ko05417
LIPID-N-0771	PE(O-17:2_18:1)	GP	PE-O	712.528	713.536	[M-H]-	C40H76NO7P	100750	85931	141820	81880	105820	110990	142950	107060	78670	84895	91481	88453	79799	109460	81674	89897	99111	98038	91169	-	-	-	-	-	-	-	--
LIPID-P-1196	TG(18:2_18:3_18:3)	GL	TG	892.739	874.705	[M+NH4]+	C57H94O6	529290	298940	342020	718050	4722400	207820	1001100	681760	45433	105520	162870	86483	460130	647660	145210	483310	651750	576070	601580	C00422	HMDB0052637	9544434	LMGL03010471	-	-	-	ko00561,ko01100,ko04714,ko04923,ko04931,ko04975,ko04977,ko04979,ko05417
LIPID-P-1197	TG(16:1_16:1_22:6)	GL	TG	892.725	874.705	[M+NH4]+	C57H94O6	6271800	2526600	2971300	6089800	22040000	1783400	5763700	4072200	938290	740200	1652500	1827700	3330600	4692000	1418500	2702200	4509800	4305800	4413600	C00422	HMDB0048609	9544611	LMGL03010649	-	-	-	ko00561,ko01100,ko04714,ko04923,ko04931,ko04975,ko04977,ko04979,ko05417
LIPID-P-1200	TG(16:0_18:2_22:6)	GL	TG	920.766	902.736	[M+NH4]+	C59H98O6	18446000	10137000	10887000	21367000	78029000	7229500	26704000	17923000	5831300	4820500	9149900	18874000	16267000	19662000	8466800	17492000	21412000	20508000	20685000	C00422	HMDB0044275	9544960	LMGL03010999	-	-	-	ko00561,ko01100,ko04714,ko04923,ko04931,ko04975,ko04977,ko04979,ko05417
LIPID-N-0772	PE(O-16:0_20:3)	GP	PE-O	726.544	727.552	[M-H]-	C41H78NO7P	515820	332900	609230	399220	293700	468010	580530	422500	327180	9	9	9	9	9	313570	9	347290	380310	335890	-	-	52925031	LMGP02020096	-	-	-	--
LIPID-N-0776	PE(O-18:0_20:3)	GP	PE-O	754.575	755.583	[M-H]-	C43H82NO7P	245340	143640	260410	175460	101810	248320	243800	171900	223540	215830	177130	222050	134870	160480	218180	174440	197980	200440	192210	-	-	52924991	LMGP02020056	-	-	-	--
LIPID-P-1201	TG(16:1_18:1_22:6)	GL	TG	920.766	902.736	[M+NH4]+	C59H98O6	2282300	1106000	1217400	2234000	11438000	687190	3208400	1864200	844780	724060	1370300	2809900	2679400	3402800	1290500	3171900	2465300	2565000	2721500	C00422	HMDB0048631	9544961	LMGL03011000	-	-	-	ko00561,ko01100,ko04714,ko04923,ko04931,ko04975,ko04977,ko04979,ko05417
LIPID-P-1202	TG(16:1_16:1_24:6)	GL	TG	920.766	902.736	[M+NH4]+	C59H98O6	1981900	1094800	1052400	2406100	9120500	966190	3546900	2241000	615330	575110	845740	1729000	1687600	2191100	863940	1844300	2242500	2424400	2524900	C00422	-	-	-	-	-	-	ko00561,ko01100,ko04714,ko04923,ko04931,ko04975,ko04977,ko04979,ko05417
LIPID-P-1498	Cer(d18:0/16:0(2OH))	SP	Cer	556.53	555.523	[M+H]+	C34H69NO4	210860	167150	136310	141580	210340	171790	176940	200720	171290	238050	200640	82760	222380	265640	147430	228240	238370	199070	213330	C00195	-	9959390	LMSP02020029	190249-36-6	-	-	ko00600,ko01100,ko04071,ko04217,ko04722,ko04920,ko04931,ko04933,ko05140,ko05415
LIPID-N-0779	PE(O-16:0_22:3)	GP	PE-O	754.575	755.583	[M-H]-	C43H82NO7P	38163	24758	94537	22671	18570	70056	79225	57794	28217	53382	28390	67888	24941	57528	51658	58076	64221	65205	35848	-	-	-	-	-	-	-	--
LIPID-N-0780	PE(O-20:0_20:3)	GP	PE-O	782.606	783.614	[M-H]-	C45H86NO7P	30045	18490	34736	21694	11755	34029	30285	24643	23948	21479	23510	19751	18134	9	9	9	23985	26616	24635	-	-	52925017	LMGP02020082	-	-	-	--
LIPID-P-1203	TG(17:0_18:2_22:6)	GL	TG	934.786	916.752	[M+NH4]+	C60H100O6	299500	155300	175620	358600	1833500	154280	699510	434880	112230	121850	189760	363680	320300	411150	179930	406020	421270	423400	390770	C00422	-	9545114	LMGL03011153	-	-	-	ko00561,ko01100,ko04714,ko04923,ko04931,ko04975,ko04977,ko04979,ko05417
LIPID-P-1503	Cer(d18:0/22:1(2OH))	SP	Cer	638.609	637.601	[M+H]+	C40H79NO4	9	9	14087	9	42368	10366	67211	13042	11652	10494	23840	31499	31342	48804	24572	28761	28331	24133	36744	C00195	-	-	-	-	-	-	ko00600,ko01100,ko04071,ko04217,ko04722,ko04920,ko04931,ko04933,ko05140,ko05415
LIPID-N-0781	PE(O-18:2_22:1)	GP	PE-O	782.606	783.614	[M-H]-	C45H86NO7P	79034	41770	124020	45975	44813	73773	114490	71308	65720	69050	75339	81586	53486	87414	56746	84182	68407	67821	70210	-	-	-	-	-	-	-	--
LIPID-P-1204	TG(18:1_18:2_22:5)	GL	TG	948.798	930.768	[M+NH4]+	C61H102O6	781510	1158500	1096400	1102000	3407200	1054300	1821300	3425400	2416600	1924100	3554200	5522800	5457600	8578000	4273600	7100300	4706400	4192500	4512900	C00422	HMDB0049400	9545343	LMGL03011382	-	-	-	ko00561,ko01100,ko04714,ko04923,ko04931,ko04975,ko04977,ko04979,ko05417
LIPID-N-0782	PE(O-22:1_18:2)	GP	PE-O	782.606	783.614	[M-H]-	C45H86NO7P	204560	105230	220580	133050	90628	214520	169130	166440	85507	101390	77260	101700	56166	71162	108040	87908	114100	120020	117620	-	-	-	-	-	-	-	--
LIPID-N-0783	PE(O-18:1_22:2)	GP	PE-O	782.606	783.614	[M-H]-	C45H86NO7P	96832	65561	132450	91616	73649	140470	130470	99319	79115	90258	83838	117470	86026	90407	95876	97804	102210	99584	105580	-	-	-	-	-	-	-	--
LIPID-P-0033	Carnitine C10:1	FA	CAR	314.234	313.225	[M+H]+	C17H31NO4	13633	6387.5	11902	6701.8	7540	5000.9	5317.8	6613.8	11297	7949.2	3580.6	9388.1	15605	9384.8	4219.9	13338	9436.9	9891.2	5031.8	C02301	HMDB0013205	57357170	LMFA07070056	-	-	-	ko04714
LIPID-P-1509	Cer(t18:0/20:0(2OH))	SP	Cert	628.583	627.58	[M+H]+	C38H77NO5	14608	10464	31140	12087	20776	43243	36271	14554	18165	22215	15566	21854	18155	17534	14976	24880	16173	25126	30955	C00195	-	70678864	LMSP02030017	-	-	-	ko00600,ko01100,ko04071,ko04217,ko04722,ko04920,ko04931,ko04933,ko05140,ko05415
LIPID-P-0084	CE(22:4)	ST	CE	718.66	700.616	[M+NH4]+	C49H80O2	19543	11291	18128	19854	18499	27084	26797	30119	68119	69185	59295	39433	55886	60419	61717	35400	44859	25807	55008	C02530	HMDB0006729	16061341	LMST01020018	14940-92-2	-	-	ko00100,ko04913,ko04975,ko04976,ko04977,ko04979,ko05417
LIPID-N-0784	PE(O-18:0_22:3)	GP	PE-O	782.606	783.614	[M-H]-	C45H86NO7P	21750	13286	30843	41776	34439	59543	78776	21460	27488	28959	22792	26711	23464	25488	24595	23341	25828	24704	20703	-	-	-	-	-	-	-	--
LIPID-P-1205	TG(18:1_18:1_22:6)	GL	TG	948.797	930.768	[M+NH4]+	C61H102O6	2043000	1074000	1210400	2262700	14693000	1167400	6428100	3776500	1668300	1659300	2630400	4098300	4753100	6495200	3020600	6037400	3935800	3715000	3878300	C00422	HMDB0010465	9545350	LMGL03011389	-	-	-	ko00561,ko01100,ko04714,ko04923,ko04931,ko04975,ko04977,ko04979,ko05417
LIPID-N-0785	PE(O-24:2_18:1)	GP	PE-O	810.638	811.645	[M-H]-	C47H90NO7P	123360	69741	148030	77578	57871	122210	131820	96010	78970	94648	98783	97431	79838	91023	107490	103640	96671	105380	102330	-	-	-	-	-	-	-	--
LIPID-P-1206	TG(18:0_18:2_22:6)	GL	TG	948.801	930.768	[M+NH4]+	C61H102O6	6639200	3915600	4090800	7253200	28791000	2529200	11538000	7686800	4794000	4048200	7391000	11784000	11462000	14667000	7187100	13479000	10110000	10167000	10446000	C00422	HMDB0045098	9545349	LMGL03011388	-	-	-	ko00561,ko01100,ko04714,ko04923,ko04931,ko04975,ko04977,ko04979,ko05417
LIPID-P-1512	Cer(t18:0/23:0(2OH))	SP	Cert	670.631	669.627	[M+H]+	C41H83NO5	175470	117690	136050	101010	135020	159900	145580	117860	150410	116630	143280	118550	146970	98219	104500	136950	122680	143330	135710	C00195	-	-	LMSP02030067	-	-	-	ko00600,ko01100,ko04071,ko04217,ko04722,ko04920,ko04931,ko04933,ko05140,ko05415
LIPID-N-0786	PE(O-18:2_24:1)	GP	PE-O	810.638	811.645	[M-H]-	C47H90NO7P	10289	4986.8	10644	5047	5774.1	7890.3	9590.6	7892	5125.7	6102.3	5688.3	9090	5797	6911.3	6117.8	4898.1	7426.6	7805.3	6317.6	-	-	-	-	-	-	-	--
LIPID-N-0787	PE(O-24:1_18:2)	GP	PE-O	810.638	811.645	[M-H]-	C47H90NO7P	23057	16513	23554	15562	11861	23789	23205	18995	8699.6	8946.5	8351.2	10227	6419.2	6196.3	11277	6801.5	15125	12677	15136	-	-	-	-	-	-	-	--
LIPID-P-1207	TG(18:2_18:2_22:4)	GL	TG	948.801	930.768	[M+NH4]+	C61H102O6	319150	225030	167400	339740	2174300	216250	1240700	732950	251600	186900	441830	726270	860080	1207800	436650	966070	825270	784610	716360	C00422	HMDB0010494	9545336	LMGL03011375	-	-	-	ko00561,ko01100,ko04714,ko04923,ko04931,ko04975,ko04977,ko04979,ko05417
LIPID-N-0788	PE(O-16:0_20:4)	GP	PE-O	724.528	725.536	[M-H]-	C41H76NO7P	1537200	1010700	1383400	1169400	1367800	1760800	1758900	1233200	1405400	1458600	1299700	1367100	1144300	788480	1504500	999850	1314200	1180300	1343600	-	-	42607456	LMGP02020019	-	-	-	--
LIPID-P-1208	TG(17:1_17:1_24:6)	GL	TG	948.801	930.768	[M+NH4]+	C61H102O6	106030	21526	27613	38982	458650	43203	108700	146080	20886	53129	65702	53103	9	109690	9	9	95251	128650	237400	C00422	-	-	-	-	-	-	ko00561,ko01100,ko04714,ko04923,ko04931,ko04975,ko04977,ko04979,ko05417
LIPID-P-1209	TG(18:1_20:1_22:6)	GL	TG	976.833	958.799	[M+NH4]+	C63H106O6	98477	50520	43899	132270	848640	78469	435080	241140	50924	68173	23768	156020	235480	332310	172950	275140	226490	244130	258650	C00422	HMDB0049322	9545727	LMGL03011766	-	-	-	ko00561,ko01100,ko04714,ko04923,ko04931,ko04975,ko04977,ko04979,ko05417
LIPID-P-1210	TG(18:1_20:3_22:4)	GL	TG	976.83	958.799	[M+NH4]+	C63H106O6	83246	48246	53617	76515	652590	70058	419870	301420	86035	88073	45702	217840	300260	446430	213850	455200	229850	258570	247980	C00422	HMDB0049336	9545707	LMGL03011746	-	-	-	ko00561,ko01100,ko04714,ko04923,ko04931,ko04975,ko04977,ko04979,ko05417
LIPID-P-1213	TG(16:0_18:4_20:5)	GL	TG	890.718	872.689	[M+NH4]+	C57H92O6	188190	19085	156370	211430	1463000	26613	323250	38198	171510	209570	267960	524640	815610	1782000	328020	1187700	476940	469900	463660	C00422	HMDB0044525	56939545	LMGL03015763	-	-	-	ko00561,ko01100,ko04714,ko04923,ko04931,ko04975,ko04977,ko04979,ko05417
LIPID-P-1214	TG(16:1_16:2_22:6)	GL	TG	890.724	872.689	[M+NH4]+	C57H92O6	218870	114710	117290	262910	1206400	67895	339830	172060	15957	14143	13113	215980	66169	34722	20364	181440	203560	234360	260250	C00422	-	-	-	-	-	-	ko00561,ko01100,ko04714,ko04923,ko04931,ko04975,ko04977,ko04979,ko05417
LIPID-P-1215	TG(16:1_18:2_22:6)	GL	TG	918.755	900.721	[M+NH4]+	C59H96O6	6046800	2807100	2890000	6643900	33173000	1969500	8898500	5291300	791520	681390	1435700	3410100	3123500	4076800	1263900	3347000	5235800	5240500	5037900	C00422	HMDB0048763	9545036	LMGL03011075	-	-	-	ko00561,ko01100,ko04714,ko04923,ko04931,ko04975,ko04977,ko04979,ko05417
LIPID-N-0789	PE(O-16:1_20:3)	GP	PE-O	724.528	725.536	[M-H]-	C41H76NO7P	2435600	1792200	2825400	2158800	1858600	2544700	2475200	2221100	2422800	2496000	2266100	2687400	2139000	2106200	2520500	2394200	2243800	2046300	2506200	-	-	-	-	-	-	-	--
LIPID-P-1216	TG(18:2_18:3_20:4)	GL	TG	918.755	900.721	[M+NH4]+	C59H96O6	555400	273480	306440	501700	6433500	76168	1916200	977410	361260	319790	628150	1319200	1753000	2354700	565920	1659600	1034900	1181500	1234300	C00422	HMDB0005448	9544831	LMGL03010876	-	-	-	ko00561,ko01100,ko04714,ko04923,ko04931,ko04975,ko04977,ko04979,ko05417
LIPID-P-1217	TG(18:1_18:2_22:6)	GL	TG	946.788	928.752	[M+NH4]+	C61H100O6	7487200	3555600	4105700	10142000	43189000	3017600	16398000	9711400	2265000	1924600	4055200	7841000	6694800	8875500	3685400	7777200	10185000	10174000	9526000	C00422	HMDB0049406	9545428	LMGL03011467	-	-	-	ko00561,ko01100,ko04714,ko04923,ko04931,ko04975,ko04977,ko04979,ko05417
LIPID-P-0070	CE(24:1)	ST	CE	752.728	734.694	[M+NH4]+	C51H90O2	6328.4	7809.2	9606.1	5948.8	9288.5	8024.1	14878	10342	9	9	8726.3	9	16742	24159	11517	15998	8491.9	8227.9	9471.1	C02530	HMDB0006728	53477888	LMST01020020	-	-	-	ko00100,ko04913,ko04975,ko04976,ko04977,ko04979,ko05417
LIPID-P-1218	TG(18:2_20:3_20:4)	GL	TG	946.786	928.752	[M+NH4]+	C61H100O6	428680	274260	257840	433000	3137600	288110	1423100	711440	845780	787030	1487800	2215100	3200200	3961500	1183600	3204500	1581400	1467700	1661900	C00422	HMDB0052580	9545201	LMGL03011240	-	-	-	ko00561,ko01100,ko04714,ko04923,ko04931,ko04975,ko04977,ko04979,ko05417
LIPID-P-1219	TG(16:0_20:4_22:5)	GL	TG	946.786	928.752	[M+NH4]+	C61H100O6	596470	437130	459060	1070200	2839000	336850	2900700	970960	456430	389040	935950	1758500	1665800	2523300	1043600	1957300	1192500	1226800	1289800	C00422	HMDB0044381	9545414	LMGL03011453	-	-	-	ko00561,ko01100,ko04714,ko04923,ko04931,ko04975,ko04977,ko04979,ko05417
LIPID-P-1220	TG(20:1_18:2_22:6)	GL	TG	974.817	956.783	[M+NH4]+	C63H104O6	140430	76476	121250	176160	1061000	97274	468000	373610	98553	82214	143710	212470	304630	372890	157450	314530	340400	323310	263460	C00422	HMDB0050602	131761343	-	-	-	-	ko00561,ko01100,ko04714,ko04923,ko04931,ko04975,ko04977,ko04979,ko05417
LIPID-P-0015	Carnitine C13:0	FA	CAR	358.295	357.288	[M+H]+	C20H39NO4	4475.4	3892.3	8332.4	5427.6	4917.1	3430.6	5619.4	3140.6	9	4289.9	9	9	3240.8	4941.8	2058.2	2382.8	4249.8	4486.1	3604.7	C02301	-	-	-	-	-	-	ko04714
LIPID-N-0790	PE(O-18:3_18:1)	GP	PE-O	724.528	725.536	[M-H]-	C41H76NO7P	2293000	2157000	2713500	2207000	2055500	2664900	3595200	2480000	1837600	2244900	2303600	2024600	2248600	1841600	2404700	2237600	1992200	2299600	2191800	-	-	-	-	-	-	-	--
LIPID-P-1223	TG(18:2_18:3_20:5)	GL	TG	916.739	898.705	[M+NH4]+	C59H94O6	68232	18330	22345	69342	713450	18004	114960	14419	6397.6	7622.2	23087	56185	14976	80289	21750	43282	78796	67269	90825	C00422	HMDB0010508	53480555	LMGL03010954	-	-	-	ko00561,ko01100,ko04714,ko04923,ko04931,ko04975,ko04977,ko04979,ko05417
LIPID-P-1224	TG(16:1_20:4_20:5)	GL	TG	916.739	898.705	[M+NH4]+	C59H94O6	55226	22795	26007	81533	753640	36238	91631	17032	11162	9	9	9	36368	66404	13536	35692	75480	90722	78176	C00422	HMDB0048849	9544909	LMGL03010948	-	-	-	ko00561,ko01100,ko04714,ko04923,ko04931,ko04975,ko04977,ko04979,ko05417
LIPID-P-1226	TG(18:2_18:2_22:6)	GL	TG	944.77	926.736	[M+NH4]+	C61H98O6	2063300	1137400	1185100	2932700	20282000	1143300	6183800	3462000	518810	474220	815000	1787700	1857800	2219900	769350	2097600	3032100	2995200	3061000	C00422	HMDB0010496	9545505	LMGL03011544	-	-	-	ko00561,ko01100,ko04714,ko04923,ko04931,ko04975,ko04977,ko04979,ko05417
LIPID-P-1300	Carnitine C20:3	FA	CAR	450.358	449.351	[M+H]+	C27H47NO4	16530	5073.9	14811	8090.5	8475.7	9794.2	17924	9049.7	10371	8418.7	8484.6	6604.8	9	9	9118.2	9	12410	8428.8	11051	C02301	-	-	-	-	-	-	ko04714
LIPID-P-1539	Cer(t18:0/16:0)	SP	Cert	556.53	555.523	[M+H]+	C34H69NO4	271870	218070	349770	224970	285860	271320	425580	256700	243240	296000	305760	283230	362370	308060	209450	286610	309760	277910	302630	C00195	HMDB0010697	53480650	LMSP02030001	-	-	-	ko00600,ko01100,ko04071,ko04217,ko04722,ko04920,ko04931,ko04933,ko05140,ko05415
LIPID-N-0791	PE(O-18:2_18:2)	GP	PE-O	724.528	725.536	[M-H]-	C41H76NO7P	12917000	9075100	13741000	10055000	8172000	11506000	18610000	11200000	6435900	8765000	7098100	7241700	7802700	7251300	9196400	8511700	8159400	9776200	9215200	-	-	-	-	-	-	-	--
LIPID-N-0792	PE(O-16:0_22:4)	GP	PE-O	752.559	753.567	[M-H]-	C43H80NO7P	390870	264570	579550	346360	378820	626200	446750	391540	493840	511890	480570	662320	381580	564970	555910	709610	432410	441380	442850	-	-	52924972	LMGP02020037	-	-	-	--
LIPID-N-0793	PE(O-18:0_20:4)	GP	PE-O	752.559	753.567	[M-H]-	C43H80NO7P	1566500	1118500	2199600	1308200	1049700	1634700	1523400	1375800	2241300	2448400	1963300	2825000	1744900	1937600	2134900	2349300	1835600	1490700	1680800	-	-	52925027	LMGP02020092	-	-	-	--
LIPID-P-1547	Cer(t18:0/24:1)	SP	Cert	666.64	665.632	[M+H]+	C42H83NO4	128690	70968	130670	90026	51224	131610	120770	111920	85020	107270	70157	109250	79819	127130	103330	113050	124050	98999	110110	C00195	-	-	-	-	-	-	ko00600,ko01100,ko04071,ko04217,ko04722,ko04920,ko04931,ko04933,ko05140,ko05415
LIPID-N-0797	PE(O-20:0_20:4)	GP	PE-O	780.591	781.599	[M-H]-	C45H84NO7P	196840	105520	211760	152640	105540	210460	192680	162720	190220	193710	199230	263510	154740	174080	222030	208060	170930	180950	175290	-	-	52925018	LMGP02020083	-	-	-	--
LIPID-N-0799	PE(O-22:1_20:3)	GP	PE-O	808.622	809.63	[M-H]-	C47H88NO7P	12999	6565.7	13995	7644	7113.6	12049	11787	10491	5314.4	5337.3	4764.3	5624.1	5465	5238.4	8348.8	5333.3	6962.7	8238.2	7852.8	-	-	-	-	-	-	-	--
LIPID-P-1227	TG(18:2_20:4_20:4)	GL	TG	944.771	926.736	[M+NH4]+	C61H98O6	618710	359200	285990	842860	6483800	281890	1976800	1160400	93997	100020	172220	417850	422400	613360	152450	449440	945540	891420	969920	C00422	HMDB0005476	9545277	LMGL03011316	-	-	-	ko00561,ko01100,ko04714,ko04923,ko04931,ko04975,ko04977,ko04979,ko05417
LIPID-P-1229	TG(16:0_20:4_22:6)	GL	TG	944.771	926.736	[M+NH4]+	C61H98O6	94446	44107	24688	54382	344270	29513	176030	87341	58936	64756	109410	137290	180000	235580	70919	162880	111010	87303	113560	C00422	HMDB0044387	9545497	LMGL03011537	-	-	-	ko00561,ko01100,ko04714,ko04923,ko04931,ko04975,ko04977,ko04979,ko05417
LIPID-P-1230	TG(18:0_20:4_22:6)	GL	TG	972.802	954.768	[M+NH4]+	C63H102O6	191180	52504	94829	149590	1209400	139610	635270	323170	95246	130860	186830	288910	108640	395270	148780	399300	315830	330360	278000	C00422	HMDB0045206	9545865	LMGL03011904	-	-	-	ko00561,ko01100,ko04714,ko04923,ko04931,ko04975,ko04977,ko04979,ko05417
LIPID-N-0800	PE(O-18:2_24:2)	GP	PE-O	808.622	809.63	[M-H]-	C47H88NO7P	18975	13010	28079	16256	13601	24298	28469	20452	12060	11021	15693	17199	11672	17201	11644	13494	17345	16960	17513	-	-	-	-	-	-	-	--
LIPID-N-0801	PE(O-20:0_22:4)	GP	PE-O	808.622	809.63	[M-H]-	C47H88NO7P	73962	45871	69028	57990	47829	85500	74440	69836	122520	113210	110500	146160	96166	132880	109200	106460	86517	86492	83473	-	-	52925023	LMGP02020088	-	-	-	--
LIPID-P-1233	TG(18:2_18:3_22:6)	GL	TG	942.755	924.721	[M+NH4]+	C61H96O6	379890	99635	162030	325380	3557800	178700	852530	210720	70768	87456	56795	187360	281190	387110	76185	67034	419970	450050	434510	C00422	HMDB0052649	9545581	LMGL03011620	-	-	-	ko00561,ko01100,ko04714,ko04923,ko04931,ko04975,ko04977,ko04979,ko05417
LIPID-P-1236	TG(18:1_20:4_22:6)	GL	TG	970.782	952.752	[M+NH4]+	C63H100O6	170990	68192	66286	128650	935820	72500	501160	303980	78140	160670	186370	457060	507900	678920	218570	556460	360270	334840	306750	C00422	HMDB0049490	9545931	LMGL03011970	-	-	-	ko00561,ko01100,ko04714,ko04923,ko04931,ko04975,ko04977,ko04979,ko05417
LIPID-P-1240	TG(16:0_22:6_22:6)	GL	TG	968.771	950.736	[M+NH4]+	C63H98O6	226810	157280	129060	367110	1093000	102770	328350	188390	35628	61604	23797	127000	254640	83575	17786	246320	414640	384100	384470	C00422	HMDB0044639	9546103	LMGL03012142	-	-	-	ko00561,ko01100,ko04714,ko04923,ko04931,ko04975,ko04977,ko04979,ko05417
LIPID-P-1243	TG(18:2_20:5_22:6)	GL	TG	966.755	948.721	[M+NH4]+	C63H96O6	86479	36519	64455	96543	530750	27806	121190	63568	12058	6477.9	2476.5	41970	19826	20545	11725	24369	68506	87954	79276	C00422	HMDB0052799	9546054	LMGL03012093	-	-	-	ko00561,ko01100,ko04714,ko04923,ko04931,ko04975,ko04977,ko04979,ko05417
LIPID-P-1244	TG(18:2_22:5_22:6)	GL	TG	994.786	976.752	[M+NH4]+	C65H100O6	100870	63161	52747	90303	804520	68509	287870	148190	23296	6871.5	10468	71093	72445	91385	35781	46555	108260	117200	117970	C00422	HMDB0052739	9546359	LMGL03012400	-	-	-	ko00561,ko01100,ko04714,ko04923,ko04931,ko04975,ko04977,ko04979,ko05417
LIPID-N-0803	PE(O-24:0_20:4)	GP	PE-O	836.653	837.661	[M-H]-	C49H92NO7P	7710.2	6244.1	8608.4	6095.1	6032	10707	7299.4	5971.3	6660.4	5731.4	6492	7500	4429.4	3909.4	6832	4663.7	6791.6	6092	7636.6	-	-	-	-	-	-	-	--
LIPID-P-0057	CE(18:0)	ST	CE	670.66	652.616	[M+NH4]+	C45H80O2	9	9	9	9	16361	12491	15936	13463	12476	14475	11398	22347	20358	45063	24306	29570	11795	15266	15338	C02530	HMDB0010368	53480457	LMST01020007	-	-	5898	ko00100,ko04913,ko04975,ko04976,ko04977,ko04979,ko05417
LIPID-P-1423	DG(12:0_18:1)	GL	DG	556.494	538.46	[M+NH4]+	C33H62O5	39179	25170	14971	23252	19020	8163.7	31329	19323	23239	24964	32791	58527	62184	104270	48289	89884	38452	41452	48941	C00641	-	-	LMGL02010336	-	-	-	ko00561,ko00562,ko00564,ko01100,ko04070,ko04730
LIPID-P-1437	DG(12:0_18:2)	GL	DG	554.478	536.444	[M+NH4]+	C33H60O5	51865	18697	31152	82376	64887	19434	111770	45348	28349	35222	30144	46962	62151	58079	40668	85647	48870	60284	38099	C00641	-	56936305	LMGL02010337	-	-	-	ko00561,ko00562,ko00564,ko01100,ko04070,ko04730
LIPID-P-0029	Carnitine C6:1	FA	CAR	258.171	257.163	[M+H]+	C13H23NO4	5913.5	5259.6	5868.3	9	9	2999.6	9	9	4925.8	3682.8	5967.1	4995	5316.7	5234.4	4623.4	4831.9	4149.7	7468.3	5324.4	C02301	HMDB0013161	53481638	LMFA07070031	-	-	-	ko04714
LIPID-P-1439	DG(15:0_18:2)	GL	DG	596.525	578.491	[M+NH4]+	C36H66O5	69536	42207	51392	71495	168090	62349	216450	58460	9	9	9	51245	55534	37636	39246	37190	84039	37164	75318	C00641	HMDB0007074	14275369	LMGL02010433	-	-	-	ko00561,ko00562,ko00564,ko01100,ko04070,ko04730
LIPID-N-0808	PE(O-18:3_18:2)	GP	PE-O	722.512	723.52	[M-H]-	C41H74NO7P	999750	672480	955320	823400	648730	659330	1326100	753430	114870	122020	333790	347060	133230	105720	154250	109950	592310	584480	612800	-	-	-	-	-	-	-	--
LIPID-P-1443	DG(20:0_18:2)	GL	DG	666.604	648.569	[M+NH4]+	C41H76O5	27060	19052	27166	24614	58314	18485	135070	79582	10079	22467	15807	24989	21035	71457	17757	67657	52254	49952	51468	C00641	HMDB0007252	9543755	LMGL02010089	-	86985	-	ko00561,ko00562,ko00564,ko01100,ko04070,ko04730
LIPID-N-0809	PE(O-16:1_20:4)	GP	PE-O	722.512	723.52	[M-H]-	C41H74NO7P	63612000	42103000	61543000	53545000	46555000	58748000	66262000	54696000	52641000	56462000	48022000	65988000	50541000	56006000	55779000	54396000	53475000	55577000	56750000	-	-	-	-	-	-	-	--
LIPID-P-1553	Cer(d17:1/16:0(2OH))	SP	Cer	540.499	539.491	[M+H]+	C33H65NO4	114200	55326	106290	55293	69684	89940	122830	65224	61764	60226	73933	73017	94807	98646	64853	76667	95983	90036	95218	C00195	-	-	-	-	-	-	ko00600,ko01100,ko04071,ko04217,ko04722,ko04920,ko04931,ko04933,ko05140,ko05415
LIPID-P-1451	DG(14:1_18:2)	GL	DG	580.494	562.46	[M+NH4]+	C35H62O5	20012	14018	13745	16235	10833	15195	59761	31041	11033	21559	29155	30614	38860	91868	23469	40665	16853	27412	24574	C00641	HMDB0007045	53477980	LMGL02010409	-	88782	-	ko00561,ko00562,ko00564,ko01100,ko04070,ko04730
LIPID-N-0810	PE(O-20:5_16:0)	GP	PE-O	722.512	723.52	[M-H]-	C41H74NO7P	17328	25115	113000	102000	14972	52881	123450	106130	167040	155990	193660	185420	206630	179590	149190	69846	152470	144630	62113	-	-	-	-	-	-	-	--
LIPID-P-1458	DG(16:2_18:2)	GL	DG	606.51	588.475	[M+NH4]+	C37H64O5	140140	96533	103790	208220	393440	114620	689150	327560	44332	72960	83251	80310	80155	204120	93389	232530	149750	168010	191370	C00641	-	-	-	-	-	-	ko00561,ko00562,ko00564,ko01100,ko04070,ko04730
LIPID-P-1459	DG(18:2_20:2)	GL	DG	662.572	644.538	[M+NH4]+	C41H72O5	48931	42090	58066	69068	128480	76528	275220	123180	30648	39522	48412	74100	113190	167710	70701	159240	99430	86403	114820	C00641	HMDB0007254	9543775	LMGL02010109	-	89193	-	ko00561,ko00562,ko00564,ko01100,ko04070,ko04730
LIPID-P-1554	Cer(d18:1/16:0(2OH))	SP	Cer	554.515	553.507	[M+H]+	C34H67NO4	10995000	9158300	12670000	7436500	9034800	9836300	14644000	9512600	8893200	11470000	11039000	9251500	11940000	12120000	8287800	10256000	11470000	10485000	9431100	C00195	-	-	LMSP02010153	-	-	-	ko00600,ko01100,ko04071,ko04217,ko04722,ko04920,ko04931,ko04933,ko05140,ko05415
LIPID-P-1555	Cer(d18:1/18:0(2OH))	SP	Cer	582.546	581.538	[M+H]+	C36H71NO4	244400	250210	330020	256220	312620	251130	245210	262200	173490	192740	165320	168580	139920	294940	223800	243500	215420	262180	309030	C00195	-	-	LMSP02010151	-	-	-	ko00600,ko01100,ko04071,ko04217,ko04722,ko04920,ko04931,ko04933,ko05140,ko05415
LIPID-P-1490	DG(20:4_22:6)	GL	DG	706.541	688.507	[M+NH4]+	C45H68O5	31013	18356	44009	39713	84168	51233	118290	65538	27534	27751	30143	37294	51429	58978	18412	58222	36679	47890	52917	C00641	HMDB0007527	9543946	LMGL02010281	-	-	-	ko00561,ko00562,ko00564,ko01100,ko04070,ko04730
LIPID-P-1638	DG(O-18:0_16:0)	GL	DG-O	600.593	582.559	[M+NH4]+	C37H74O4	58422	34687	72451	69279	49308	84589	75118	66752	91313	90125	107130	129810	83037	113930	82057	100940	90082	61094	83364	-	-	-	-	-	-	-	--
LIPID-P-1639	DG(O-19:0_16:0)	GL	DG-O	614.609	596.574	[M+NH4]+	C38H76O4	5760100	4352700	6487000	6905700	7597100	5242900	7995300	5844800	5167500	6148900	6139900	6318100	6416900	6470700	5620500	5610300	8010500	8408000	8391500	-	-	-	-	-	-	-	--
LIPID-P-1641	DG(O-20:0_16:0)	GL	DG-O	628.624	610.59	[M+NH4]+	C39H78O4	20260	16627	15873	16891	9875.2	32815	23164	25672	26159	21025	28521	41719	20012	28567	40173	48853	18753	32388	15332	-	-	-	-	-	-	-	--
LIPID-P-1643	DG(O-21:0_16:0)	GL	DG-O	642.64	624.606	[M+NH4]+	C40H80O4	79303	50122	92031	93384	97698	99978	125850	106770	83694	72786	87273	76846	116020	79869	88415	87263	89940	82362	87285	-	-	-	-	-	-	-	--
LIPID-P-1648	DG(O-16:1_16:0)	GL	DG-O	570.546	552.512	[M+NH4]+	C35H68O4	56366	39085	33176	79883	112760	42815	126010	49271	9	9	9	48156	52425	34223	44873	80046	81672	73987	66056	-	-	-	-	-	-	-	--
LIPID-P-1557	Cer(d18:1/22:0(2OH))	SP	Cer	638.609	637.601	[M+H]+	C40H79NO4	16124	21062	17493	23030	61732	13873	74093	37902	8788.5	17507	27715	29607	28072	58594	30165	65049	34001	35556	31303	C00195	-	-	LMSP02010159	-	-	-	ko00600,ko01100,ko04071,ko04217,ko04722,ko04920,ko04931,ko04933,ko05140,ko05415
LIPID-P-1652	DG(O-18:0_18:1)	GL	DG-O	626.609	608.574	[M+NH4]+	C39H76O4	26985	27094	39444	24811	21660	19525	35046	18373	80457	84131	84861	160880	67755	106370	104340	110820	67554	71163	39025	-	-	-	-	-	-	-	--
LIPID-N-0811	PE(O-17:1_20:4)	GP	PE-O	736.528	737.536	[M-H]-	C42H76NO7P	1515300	1159900	2078400	1413200	1242600	727920	1564400	1636900	1761100	858120	1754600	2290200	1643800	1179300	1830000	2117500	1472200	1785600	1561600	-	-	-	-	-	-	-	--
LIPID-N-0813	PE(O-18:0_20:5)	GP	PE-O	750.544	751.552	[M-H]-	C43H78NO7P	60296	30879	57423	31621	39203	42862	39452	43261	9	9	9	9	9	9	9	9	32818	26035	13366	-	-	9547048	LMGP02020008	-	-	-	--
LIPID-P-1775	MGDG(18:1_20:5)	GL	MGDG	820.594	802.559	[M+NH4]+	C47H78O10	31132	32819	52648	27475	27591	19797	49652	25963	58085	52642	62853	79079	50796	84289	69914	63633	70946	38117	49171	-	-	-	-	-	-	-	--
LIPID-P-1299	Carnitine C18:3	FA	CAR	422.327	421.319	[M+H]+	C25H43NO4	12924	9	9	9	9	9	9	9	9551.2	9	9	9	8396.6	11547	9880.1	6627	9758	9067	10935	C02301	-	134812245	LMFA07070112	-	-	-	ko04714
LIPID-N-0815	PE(O-19:1_20:4)	GP	PE-O	764.559	765.567	[M-H]-	C44H80NO7P	374040	219330	531100	281310	232540	414270	434390	362770	297990	319780	283730	409730	234500	282990	345070	309820	356120	252380	300800	-	-	-	-	-	-	-	--
LIPID-P-1565	Cer(d18:2/16:0(2OH))	SP	Cer	552.499	551.491	[M+H]+	C34H65NO4	341910	192420	422980	180890	260260	254050	748020	322990	169400	268840	258130	256260	414030	400280	202410	312370	337020	296730	308510	C00195	-	-	-	-	-	-	ko00600,ko01100,ko04071,ko04217,ko04722,ko04920,ko04931,ko04933,ko05140,ko05415
LIPID-N-0816	PE(O-17:1_22:4)	GP	PE-O	764.559	765.567	[M-H]-	C44H80NO7P	9	9	9	86020	88723	113000	104510	90215	221450	183990	215190	263220	166780	186880	212710	270030	142450	163140	155310	-	-	-	-	-	-	-	--
LIPID-N-0034	(±)12-HETE	FA	Eicosanoid	319.227	320.235	[M-H]-	C20H32O3	2826900	2203900	2996600	1949400	2092100	2613300	2921600	2578500	3225400	3167100	3040400	3527800	4592100	3011700	2055400	3350600	2856900	2876500	2830300	C14777	HMDB0006111	5353272	LMFA03060088	59985-28-3	-	-	ko00590,ko04913,ko04925
LIPID-N-0817	PE(O-18:0_22:5)	GP	PE-O	778.575	779.583	[M-H]-	C45H82NO7P	832870	483100	841110	509750	468280	842440	921550	662240	456450	426820	409260	513150	444650	552080	510350	506210	548250	576970	571770	-	-	-	-	-	-	-	--
LIPID-N-0082	FFA(16:1)	FA	FFA	253.217	254.225	[M-H]-	C16H30O2	2246000	869300	2182100	1535000	2587800	1090300	3379900	1639800	757640	984720	1506500	1781700	2593300	3674100	1369600	3536900	1889200	1863900	1858900	C08362	HMDB0003229	445638	LMFA01030054	-	28716	188	ko00061
LIPID-N-0824	PE(O-20:0_22:5)	GP	PE-O	806.606	807.614	[M-H]-	C47H86NO7P	28175	15142	26490	17615	17556	25522	25785	21389	9	9	9	9	15650	18188	18535	15845	17002	18317	19151	-	-	-	-	-	-	-	--
LIPID-N-0825	PE(O-22:1_20:4)	GP	PE-O	806.606	807.614	[M-H]-	C47H86NO7P	255490	153790	267590	195920	178940	292250	246700	229160	206380	186100	178630	222560	160600	176690	210950	198580	184050	203580	194110	-	-	-	-	-	-	-	--
LIPID-N-0826	PE(O-20:1_22:4)	GP	PE-O	806.606	807.614	[M-H]-	C47H86NO7P	161620	118970	186900	147250	151600	216230	176560	192270	311410	280880	273650	402180	150610	294730	301070	329860	247500	254150	246440	-	-	-	-	-	-	-	--
LIPID-N-0828	PE(O-18:1_24:4)	GP	PE-O	806.606	807.614	[M-H]-	C47H86NO7P	744900	544590	908830	621700	572730	909190	794550	721390	1150400	1179000	1081900	1455300	882710	1007000	1076800	1087600	853260	881880	843520	-	-	-	-	-	-	-	--
LIPID-N-0829	PE(O-24:1_20:4)	GP	PE-O	834.638	835.645	[M-H]-	C49H90NO7P	26893	20085	25704	25568	16558	32827	26724	24227	15955	16486	15368	17108	16803	13660	21399	18748	20319	21409	22091	-	-	-	-	-	-	-	--
LIPID-N-0831	PE(O-16:1_20:5)	GP	PE-O	720.497	721.505	[M-H]-	C41H72NO7P	307140	215540	279190	230160	241830	214370	283160	288300	65476	61329	57547	86606	113530	71653	78709	70883	186510	166500	152470	-	-	-	-	-	-	-	--
LIPID-N-0833	PE(O-16:2_20:4)	GP	PE-O	720.497	721.505	[M-H]-	C41H72NO7P	320960	236040	415590	333810	280140	365260	437900	320110	277620	346070	349750	431640	392670	346110	314700	371540	329820	348310	237320	-	-	-	-	-	-	-	--
LIPID-N-0836	PE(O-17:2_20:4)	GP	PE-O	734.512	735.52	[M-H]-	C42H74NO7P	117280	93690	156390	120340	118230	128050	188360	144240	67983	109840	107810	123850	127720	137450	95561	123730	95191	125320	98589	-	-	-	-	-	-	-	--
LIPID-N-0837	PE(O-18:2_20:4)	GP	PE-O	748.528	749.536	[M-H]-	C43H76NO7P	27048000	17760000	28938000	12122000	19243000	23724000	27542000	23819000	20883000	21574000	22999000	26226000	22100000	23640000	24431000	26035000	23271000	24903000	21785000	-	-	-	-	-	-	-	--
LIPID-N-0839	PE(O-16:0_22:6)	GP	PE-O	748.528	749.536	[M-H]-	C43H76NO7P	811080	465400	996680	625610	916680	1242100	850510	612910	788880	620440	322570	506540	308680	729110	372560	427440	561420	588870	561490	-	-	22833649	LMGP02020020	-	-	-	--
LIPID-N-0840	PE(O-16:1_22:5)	GP	PE-O	748.528	749.536	[M-H]-	C43H76NO7P	8709600	5633300	9048200	6614000	6460600	7928500	9103800	7637000	4578700	3702300	3609200	3962800	4208400	4096400	4527400	4327100	5734000	5189900	5657500	-	-	-	-	-	-	-	--
LIPID-N-0841	PE(O-17:1_22:5)	GP	PE-O	762.544	763.552	[M-H]-	C44H78NO7P	104260	66427	132000	90465	106940	101080	121650	113550	9	9	9	9	9	9	9	71539	73606	98441	82539	-	-	-	-	-	-	-	--
LIPID-N-0843	PE(O-18:0_22:6)	GP	PE-O	776.559	777.567	[M-H]-	C45H80NO7P	281490	208610	384290	255260	187070	324070	329290	251160	217980	219400	231000	263000	216820	197150	289610	223940	304320	260160	277470	-	-	52923729	LMGP02020104	-	-	-	--
LIPID-N-0850	PE(O-22:0_22:6)	GP	PE-O	832.622	833.63	[M-H]-	C49H88NO7P	5108	2956.5	5744.7	2667.4	3497.3	5275	5751.1	3514.3	9	9	9	3301.9	2700.1	2139.6	2549	2060.2	3890.8	4045.8	3434.6	-	-	-	-	-	-	-	--
LIPID-N-0854	PE(O-15:1_22:6)	GP	PE-O	732.497	733.505	[M-H]-	C42H72NO7P	42118	35823	39083	53047	44370	41964	31218	47517	18735	21721	25011	17461	14305	22562	19609	26508	25374	17276	23739	-	-	-	-	-	-	-	--
LIPID-N-0083	FFA(17:1)	FA	FFA	267.232	268.24	[M-H]-	C17H32O2	674980	389960	674410	615540	781450	493460	1459300	731180	429010	426190	605480	717970	859120	1230700	621850	1163500	725170	710020	729950	C16536	HMDB0030997	192796	LMFA01030059	-	-	-	--
LIPID-N-0855	PE(O-18:3_20:4)	GP	PE-O	746.512	747.52	[M-H]-	C43H74NO7P	2094000	1803800	1724400	1996800	1785300	2254900	2442500	2037600	1141100	2039900	1667200	1621900	1809800	1447500	1606800	1607300	1997500	2029000	1584600	-	-	-	-	-	-	-	--
LIPID-N-0856	PE(O-18:2_20:5)	GP	PE-O	746.512	747.52	[M-H]-	C43H74NO7P	98045	73344	77143	90929	68127	71404	78135	88328	14319	41595	23461	34174	51615	40182	31139	24062	58113	45107	56104	-	-	-	-	-	-	-	--
LIPID-N-0857	PE(O-16:1_22:6)	GP	PE-O	746.512	747.52	[M-H]-	C43H74NO7P	7705700	5404300	8595300	6042800	5903800	6687900	7966700	7391000	4962800	4529900	4423300	5028300	6430300	5786100	4829100	4851200	5639000	6004800	5502000	-	-	-	-	-	-	-	--
LIPID-N-0858	PE(O-17:1_22:6)	GP	PE-O	760.528	761.536	[M-H]-	C44H76NO7P	136230	76887	179310	90592	106750	94554	155570	68232	73171	63604	81973	102820	91678	93583	34277	73725	101230	100480	80006	-	-	-	-	-	-	-	--
LIPID-N-0859	PE(O-18:1_22:6)	GP	PE-O	774.544	775.552	[M-H]-	C45H78NO7P	9117100	5228800	10716000	7081300	5893700	9694600	9371800	7791900	7173000	6770600	6755500	8641700	6906600	7019600	7941800	7124300	8212700	8032800	7982400	-	-	-	-	-	-	-	--
LIPID-N-0860	PE(O-20:3_20:4)	GP	PE-O	774.544	775.552	[M-H]-	C45H78NO7P	3673400	2621900	3750500	3074900	2612100	4306400	2492600	2328400	2082700	2442200	1911300	2633000	1939000	2092900	2693400	2119400	2783900	2803100	2615400	-	-	-	-	-	-	-	--
LIPID-N-0861	PE(O-18:2_22:5)	GP	PE-O	774.544	775.552	[M-H]-	C45H78NO7P	2051500	1284900	2195400	1276000	1775300	2044500	1808200	1806900	853610	694070	869860	1039900	977810	962490	838180	901710	1392700	1313500	1230000	-	-	-	-	-	-	-	--
LIPID-N-0864	PE(O-22:2_20:5)	GP	PE-O	802.575	803.583	[M-H]-	C47H82NO7P	11038	2124.3	9528.6	5493.6	5143.9	8402.9	6895.8	7391.4	9	9	9	9	9	9	9	9	4542.1	3837.2	4423.4	-	-	-	-	-	-	-	--
LIPID-N-0869	PE(O-18:3_20:5)	GP	PE-O	744.497	745.505	[M-H]-	C43H72NO7P	33129	22355	45490	21101	27573	40233	33199	51412	3739.3	7448.2	5933.3	12031	14285	7665.6	5172.1	13448	32274	12674	25444	-	-	-	-	-	-	-	--
LIPID-N-0871	PE(O-18:2_22:6)	GP	PE-O	772.528	773.536	[M-H]-	C45H76NO7P	2719200	1632700	3152300	2082300	2281600	2674500	3212100	3055400	1424500	1767600	1733400	2218900	2176600	1855800	1635700	2155900	2299700	2208000	1998200	-	-	-	-	-	-	-	--
LIPID-N-0872	PE(O-18:3_22:5)	GP	PE-O	772.528	773.536	[M-H]-	C45H76NO7P	124180	88091	108990	124750	123840	107320	121360	147210	37651	34644	36784	29603	53739	39009	20494	33058	92252	73631	44288	-	-	-	-	-	-	-	--
LIPID-N-0873	PE(O-20:2_22:6)	GP	PE-O	800.559	801.567	[M-H]-	C47H80NO7P	179280	86291	211540	112860	112430	160050	179400	169850	73507	76275	84924	104470	74853	77270	101550	82005	125230	113420	116180	-	-	-	-	-	-	-	--
LIPID-N-0879	PMeOH(16:0_18:1)	GP	PMeOH	687.496	688.504	[M-H]-	C38H73O8P	38774	22370	22268	5997.1	19449	37148	37157	24527	9	9	25427	9	18327	38060	13385	19525	26942	14919	11359	-	-	-	-	-	-	-	--
LIPID-N-0882	PMeOH(18:0_18:2)	GP	PMeOH	713.512	714.52	[M-H]-	C40H75O8P	30352	34718	58064	37041	9	58083	9	9	9	9	9	9	9	9	31022	9	28791	42056	31485	-	-	-	-	-	-	-	--
LIPID-N-0892	PMeOH(18:0_22:4)	GP	PMeOH	765.543	766.551	[M-H]-	C44H79O8P	94050	51114	80432	86549	57923	100350	95919	60522	36053	33602	33609	46223	9	9	9	34705	58947	61659	58614	-	-	-	-	-	-	-	--
LIPID-N-0897	PMeOH(16:0_22:5)	GP	PMeOH	735.496	736.504	[M-H]-	C42H73O8P	46560	38268	67288	12198	34399	94748	31160	41327	19353	26630	27706	48364	16263	29119	47278	19094	29943	44179	34254	-	-	-	-	-	-	-	--
LIPID-N-0904	PMeOH(22:5_22:6)	GP	PMeOH	807.496	808.504	[M-H]-	C48H73O8P	21263	18522	29065	16598	12392	33822	15205	18437	12408	10288	15842	15646	7486.3	6664.4	6903.9	4350.1	9641.6	14445	17536	-	-	-	-	-	-	-	--
LIPID-N-0906	PC(15:0_18:1)	GP	PC	790.56	745.562	[M+COOH]-	C41H80NO8P	98393	34507	58584	59524	49620	41152	97792	75047	76834	33600	48218	72101	58543	31867	57464	29079	69350	72928	61023	C00157	HMDB0007938	24778662	LMGP01010541	-	-	-	ko00564,ko00590,ko00591,ko00592,ko01100,ko04723,ko05231
LIPID-N-0907	PC(18:0_22:1)	GP	PC	888.669	843.672	[M+COOH]-	C48H94NO8P	5234.7	2932.5	5462	5507.5	3691.1	7102.9	7370.4	7308.5	5103.2	7208.4	6725	6205.2	7309.2	7554	6331.1	6390.3	6349.5	7116.6	6074.2	C00157	HMDB0008052	24778866	LMGP01010811	-	86196	-	ko00564,ko00590,ko00591,ko00592,ko01100,ko04723,ko05231
LIPID-N-0911	PC(14:0_15:0)	GP	PC	736.513	691.515	[M+COOH]-	C37H74NO8P	36934	27618	24213	25663	23522	48379	43511	40747	16201	21531	31386	29647	23013	29728	17986	33629	23484	36447	17724	C00157	HMDB0007868	24778611	LMGP01010479	-	-	-	ko00564,ko00590,ko00591,ko00592,ko01100,ko04723,ko05231
LIPID-N-0914	PC(18:2_22:5)	GP	PC	876.575	831.578	[M+COOH]-	C48H82NO8P	55083	33629	47990	59098	39640	62393	37429	43187	9	9	9	18908	9724.7	13252	10914	7139.6	24962	48782	28944	C00157	HMDB0008154	24778982	LMGP01010946	-	-	-	ko00564,ko00590,ko00591,ko00592,ko01100,ko04723,ko05231
LIPID-N-0104	FFA(22:6)	FA	FFA	327.232	328.24	[M-H]-	C22H32O2	873080	715260	800410	1045400	1556100	1243700	3060100	1297200	618650	666760	525430	873310	1311100	1855700	1044400	1667000	1248700	1297000	1260400	C06429	HMDB0002183	445580	LMFA01030185	-	28125	3457	ko01040
LIPID-N-0915	PC(16:0_16:2)	GP	PC	774.529	729.531	[M+COOH]-	C40H76NO8P	482660	345210	480740	379260	276840	497830	519170	425820	449110	488830	444800	586340	497440	459830	529080	450440	471410	436800	469240	C00157	-	-	-	-	-	-	ko00564,ko00590,ko00591,ko00592,ko01100,ko04723,ko05231
LIPID-N-0916	PC(20:4_22:6)	GP	PC	898.56	853.562	[M+COOH]-	C50H80NO8P	190030	126050	184080	169570	120360	202630	211990	161460	132280	141340	119930	187330	166040	120790	119210	127700	149660	162310	159340	C00157	HMDB0008452	52923327	LMGP01011925	-	-	-	ko00564,ko00590,ko00591,ko00592,ko01100,ko04723,ko05231
LIPID-N-0957	LNAPE(16:0/N-16:0)	GP	LNAPE	690.507	691.515	[M-H]-	C37H74NO8P	84595	44773	114180	48958	39584	81053	142520	58136	37795	45997	46004	56898	61604	58156	46681	51714	61879	50641	62209	-	-	-	-	-	-	-	--
LIPID-N-0958	LNAPE(16:1/N-16:0)	GP	LNAPE	688.492	689.5	[M-H]-	C37H72NO8P	152860	69780	140300	57841	130730	157630	197750	85076	49517	68595	42449	9	112730	92733	47775	101400	126980	106850	125090	-	-	-	-	-	-	-	--
LIPID-N-0959	LNAPE(16:0/N-18:1)	GP	LNAPE	716.523	717.531	[M-H]-	C39H76NO8P	8945700	4890100	9246900	5746000	5466600	7987900	8981700	6649600	5183200	5856500	6313400	6560900	6771000	6058000	5069300	7666500	6435400	6524000	6192100	-	-	-	-	-	-	-	--
LIPID-N-0961	LNAPE(22:6/N-20:4)	GP	LNAPE	810.507	811.515	[M-H]-	C47H74NO8P	50282	19569	58860	21277	26562	40514	47970	39801	21278	18964	21767	35758	35549	36965	35935	38893	32374	28494	27241	-	-	-	-	-	-	-	--
LIPID-N-0964	LNAPE(18:1/N-18:2)	GP	LNAPE	740.523	741.531	[M-H]-	C41H76NO8P	2807700	1474300	2806800	2219600	1939700	2120100	3311800	2376900	1385000	1622000	1568000	1932300	2266400	1879100	1359500	1803200	2084000	2158500	2081200	-	-	-	-	-	-	-	--
LIPID-N-0965	LNAPE(18:2/N-18:2)	GP	LNAPE	738.507	739.515	[M-H]-	C41H74NO8P	2259300	956780	1959600	1193000	1066500	1784700	2204700	1450800	611300	571280	495670	574910	681780	776190	645240	466800	882300	853540	839690	-	-	-	-	-	-	-	--
LIPID-N-0967	LNAPE(20:5/N-16:1)	GP	LNAPE	734.476	735.484	[M-H]-	C41H70NO8P	9008.5	5724.3	4174.5	7050.7	6887.9	8098.9	7515.6	5910.9	9	9	9	1787.7	2522.8	1371.9	1995.7	796.02	4336.7	3778	5284.1	-	-	-	-	-	-	-	--
LIPID-N-0968	LNAPE(20:4/N-18:2)	GP	LNAPE	762.507	763.515	[M-H]-	C43H74NO8P	999360	572800	1207600	739870	446610	1274200	1168900	869640	673730	556000	570220	818540	599630	429220	554200	633700	608330	646540	689530	-	-	-	-	-	-	-	--
LIPID-N-0969	LNAPE(20:5/N-18:1)	GP	LNAPE	762.507	763.515	[M-H]-	C43H74NO8P	96426	38672	87475	25873	48345	16307	87505	88867	26931	27299	29153	30141	32659	11287	32536	37262	37148	47371	42456	-	-	-	-	-	-	-	--
LIPID-N-0970	LNAPE(22:4/N-18:2)	GP	LNAPE	790.539	791.547	[M-H]-	C45H78NO8P	134060	128180	136010	107670	17185	114330	65517	129450	17241	103120	32387	109470	150950	24046	99729	119290	84483	121230	112450	-	-	-	-	-	-	-	--
LIPID-P-1567	SM(d18:2/24:2)	SP	SM	809.669	808.646	[M+H]+	C47H89N2O6P	3416100	2009000	3421000	2450700	2301100	3775100	3446900	2887400	1831300	1970300	2061800	2477000	2844600	2334800	2106600	2332200	2630500	2681300	2612300	C00550	-	-	-	-	-	-	ko00600,ko01100,ko04071,ko04217
LIPID-N-0025	FFA(20:4)	FA	FFA	303.232	304.24	[M-H]-	C20H32O2	72714	33049	81334	49374	83018	58924	198070	69760	57401	54131	142050	135090	169360	410180	189020	375360	126430	127560	122280	C00219	HMDB0001043	444899	LMFA01030001	506-32-1	15843	193	ko00590,ko00591,ko01040,ko01100,ko04216,ko04217,ko04270,ko04611,ko04664,ko04666,ko04723,ko04726,ko04730,ko04745,ko04750,ko04912,ko04913,ko04921,ko04923,ko04925,ko05140,ko05146
LIPID-N-0971	LNAPE(20:5/N-18:2)	GP	LNAPE	760.492	761.5	[M-H]-	C43H72NO8P	14473	8484.2	19706	10057	8450	13987	4333.1	18888	1968.2	2438	1198.6	2024.2	5621.6	4045.2	3535.7	2419.6	11214	6344.3	13193	-	-	-	-	-	-	-	--
LIPID-N-0972	LNAPE(22:5/N-20:2)	GP	LNAPE	816.554	817.562	[M-H]-	C47H80NO8P	82954	52952	79259	91433	51009	84392	97984	42700	70879	48563	30196	53878	43795	23620	51143	34238	58945	66389	58698	-	-	-	-	-	-	-	--
LIPID-N-0975	LNAPE(22:6/N-18:2)	GP	LNAPE	786.507	787.515	[M-H]-	C45H74NO8P	296160	103650	447720	162470	122130	258360	297090	178380	129650	57235	62552	62469	140880	170600	172250	90603	164710	201900	162100	-	-	-	-	-	-	-	--
LIPID-N-0976	LNAPE(20:4/N-22:4)	GP	LNAPE	814.539	815.547	[M-H]-	C47H78NO8P	72209	49080	46714	46000	53546	34085	32346	62502	53329	119640	28469	97794	84080	87933	61964	70657	61864	75096	37160	-	-	-	-	-	-	-	--
LIPID-N-0978	PC(12:0_14:1)	GP	PC	692.45	647.453	[M+COOH]-	C34H66NO8P	47718	30708	42739	34322	47445	37309	51490	46791	39635	39574	54562	54508	60189	69722	50304	72194	43850	46688	52911	C00157	-	52922114	-	-	-	-	ko00564,ko00590,ko00591,ko00592,ko01100,ko04723,ko05231
LIPID-N-0979	PC(13:0_14:0)	GP	PC	708.482	663.484	[M+COOH]-	C35H70NO8P	536610	496620	473970	563280	505490	532900	652210	469060	517270	515890	510880	522120	485860	508290	543350	510250	558600	554540	546390	C00157	-	52922160	-	-	-	-	ko00564,ko00590,ko00591,ko00592,ko01100,ko04723,ko05231
LIPID-N-0980	PC(10:0_18:0)	GP	PC	722.497	677.5	[M+COOH]-	C36H72NO8P	871630	756050	1355600	1240400	1161600	1350700	1822400	1093600	938210	1135200	908660	945040	1056800	1138500	1028200	1004700	986350	1007600	1028400	C00157	-	24778529	-	-	-	-	ko00564,ko00590,ko00591,ko00592,ko01100,ko04723,ko05231
LIPID-N-0981	PC(12:0_16:0)	GP	PC	722.497	677.5	[M+COOH]-	C36H72NO8P	62243	65631	91675	58081	49754	42270	57546	72615	94991	181600	88265	132760	231320	191740	177620	144830	99536	121140	44485	C00157	-	24778570	-	-	-	-	ko00564,ko00590,ko00591,ko00592,ko01100,ko04723,ko05231
LIPID-N-0982	PC(12:0_16:1)	GP	PC	720.482	675.484	[M+COOH]-	C36H70NO8P	27241	10753	34697	14416	13724	26106	19759	23718	27164	24124	24091	36836	25425	41528	46620	19908	21780	25742	23950	C00157	-	52922120	-	-	-	-	ko00564,ko00590,ko00591,ko00592,ko01100,ko04723,ko05231
LIPID-N-0983	PC(12:0_16:3)	GP	PC	716.45	671.453	[M+COOH]-	C36H66NO8P	5486.3	6915.1	5175.4	4958.6	5035	7670.7	10301	4813.4	5139.1	6561.2	5643.3	9673.1	6787	7344.2	7493.2	8631.5	5545.8	7458.8	6994.9	C00157	-	-	-	-	-	-	ko00564,ko00590,ko00591,ko00592,ko01100,ko04723,ko05231
LIPID-N-0984	PC(13:0_16:0)	GP	PC	736.513	691.515	[M+COOH]-	C37H74NO8P	159360	70306	208420	107380	98669	129800	169000	139670	42954	52526	35880	40941	36849	36051	33188	44326	70786	85779	77939	C00157	-	52922166	-	-	-	-	ko00564,ko00590,ko00591,ko00592,ko01100,ko04723,ko05231
LIPID-N-0985	PC(12:0_17:1)	GP	PC	734.497	689.5	[M+COOH]-	C37H72NO8P	3813.3	3884.8	5069.2	4381.8	4333.6	5682.2	4439.8	4751.5	4880.7	5914.1	4133.5	4901.7	5536.9	6946.4	3837.1	3965.6	5504.3	5013.6	3080.3	C00157	-	52922124	-	-	-	-	ko00564,ko00590,ko00591,ko00592,ko01100,ko04723,ko05231
LIPID-N-0986	PC(13:0_16:1)	GP	PC	734.497	689.5	[M+COOH]-	C37H72NO8P	27127	9572	30576	16346	22663	17279	27411	23648	2010.6	3354.4	5225.5	6815.9	6832.9	6603.2	4808.3	9551.4	12477	12216	14739	C00157	-	52922430	-	-	-	-	ko00564,ko00590,ko00591,ko00592,ko01100,ko04723,ko05231
LIPID-N-0987	PC(14:0_15:1)	GP	PC	734.497	689.5	[M+COOH]-	C37H72NO8P	56068	24754	64001	27161	30349	46664	53509	32166	28224	18813	17309	30236	30640	37178	28895	15592	32568	32631	33445	C00157	-	52922348	-	-	-	-	ko00564,ko00590,ko00591,ko00592,ko01100,ko04723,ko05231
LIPID-N-0989	PC(12:0_18:1)	GP	PC	748.513	703.515	[M+COOH]-	C38H74NO8P	64150	32788	116480	59226	20288	53489	70903	60406	85558	11267	71905	94690	81431	72030	87223	120990	62837	60731	54145	C00157	-	-	-	-	-	-	ko00564,ko00590,ko00591,ko00592,ko01100,ko04723,ko05231
LIPID-N-0105	FFA(24:6)	FA	FFA	355.264	356.272	[M-H]-	C24H36O2	585920	410830	588780	405890	665050	431780	1271400	686110	254390	208690	375540	415490	447150	425400	332200	625500	490060	487900	468810	-	HMDB0002007	11792612	LMFA01030822	-	77366	6430	--
LIPID-N-0990	PC(15:0_15:1)	GP	PC	748.513	703.515	[M+COOH]-	C38H74NO8P	24751	14809	32920	16208	8834.6	20290	41416	17949	12137	6036.3	2707.3	2000.5	11387	10719	16162	3339.8	7515.6	9949.7	12119	C00157	-	52922306	-	-	-	-	ko00564,ko00590,ko00591,ko00592,ko01100,ko04723,ko05231
LIPID-N-0993	PC(14:1_16:1)	GP	PC	746.497	701.5	[M+COOH]-	C38H72NO8P	85070	29599	91719	58464	63098	57697	100290	56354	80550	103390	108370	117730	134780	205480	110260	153680	94809	90680	90312	C00157	-	52922252	-	-	-	-	ko00564,ko00590,ko00591,ko00592,ko01100,ko04723,ko05231
LIPID-N-0994	PC(13:0_18:0)	GP	PC	764.544	719.547	[M+COOH]-	C39H78NO8P	235040	178820	254700	146480	152440	253820	229910	175460	76238	72570	77107	41217	68595	59510	64381	64379	146500	140550	155830	C00157	-	52922174	-	-	-	-	ko00564,ko00590,ko00591,ko00592,ko01100,ko04723,ko05231
LIPID-N-0995	PC(14:0_17:0)	GP	PC	764.544	719.547	[M+COOH]-	C39H78NO8P	29891	35494	49830	28152	21677	23753	36065	35941	34196	23501	35064	25107	41250	29687	37776	34547	26715	25279	27877	C00157	-	52922214	-	-	-	-	ko00564,ko00590,ko00591,ko00592,ko01100,ko04723,ko05231
LIPID-N-0996	PC(13:0_18:1)	GP	PC	762.529	717.531	[M+COOH]-	C39H76NO8P	259910	132450	252380	146010	129680	201520	215930	148010	80405	64777	89299	99864	95105	74842	76450	77192	104160	136920	130010	C00157	-	52922176	-	-	-	-	ko00564,ko00590,ko00591,ko00592,ko01100,ko04723,ko05231
LIPID-N-0997	PC(14:0_17:1)	GP	PC	762.529	717.531	[M+COOH]-	C39H76NO8P	99445	43136	154140	45266	40232	72966	82753	58855	57457	31305	37394	27064	69748	61268	68553	38922	63904	56990	54550	C00157	-	52922216	-	-	-	-	ko00564,ko00590,ko00591,ko00592,ko01100,ko04723,ko05231
LIPID-N-1000	PC(15:1_16:1)	GP	PC	760.513	715.515	[M+COOH]-	C39H74NO8P	639630	292400	823890	361790	342180	552480	565860	445910	140780	131320	174390	202430	206750	198250	200030	158720	334480	316010	311960	C00157	-	52922358	-	-	-	-	ko00564,ko00590,ko00591,ko00592,ko01100,ko04723,ko05231
LIPID-N-1001	PC(13:1_18:2)	GP	PC	758.497	713.5	[M+COOH]-	C39H72NO8P	140180	114590	150830	124040	73202	184670	109970	119210	107620	79843	74011	76117	48291	50318	75683	39563	93174	97752	87962	C00157	-	-	-	-	-	-	ko00564,ko00590,ko00591,ko00592,ko01100,ko04723,ko05231
LIPID-N-1006	PC(15:0_17:1)	GP	PC	776.544	731.547	[M+COOH]-	C40H78NO8P	42945	13596	46432	14186	7506.1	33845	45342	23698	9	9	6848.1	9	11742	10723	18452	12730	19698	19809	20006	C00157	-	52922308	-	-	-	-	ko00564,ko00590,ko00591,ko00592,ko01100,ko04723,ko05231
LIPID-N-1007	PC(17:0_15:1)	GP	PC	776.544	731.547	[M+COOH]-	C40H78NO8P	112160	51329	143350	77494	68712	131100	136570	102690	50518	31055	37776	11575	43582	45535	14582	35853	66915	47455	82321	C00157	-	52922360	-	-	-	-	ko00564,ko00590,ko00591,ko00592,ko01100,ko04723,ko05231
LIPID-N-1010	PC(14:1_18:1)	GP	PC	774.529	729.531	[M+COOH]-	C40H76NO8P	1486300	670880	1907300	1068200	673580	1221700	1202900	924180	2009300	1570800	1816800	2389100	2103300	2746600	2178900	2113200	1349800	1368100	1472800	C00157	HMDB0007906	52922262	-	-	-	-	ko00564,ko00590,ko00591,ko00592,ko01100,ko04723,ko05231
LIPID-N-0056	PGE2	FA	Eicosanoid	351.217	352.225	[M-H]-	C20H32O5	85955	61336	73043	82453	59196	98634	44832	72385	105800	59718	82122	87590	62577	60908	172340	60805	79262	77667	81809	C00584	HMDB0001220	5280360	LMFA03010003	363-24-6	15551	6089	ko00590,ko01100,ko04024,ko04080,ko04625,ko04726,ko04750,ko04921,ko04923,ko04924,ko04976,ko05140,ko05143,ko05146,ko05163,ko05165,ko05200,ko05323
LIPID-N-1011	PC(15:1_17:1)	GP	PC	774.529	729.531	[M+COOH]-	C40H76NO8P	50574	17145	61680	19773	27751	36957	56800	25938	17192	6176.6	7809.8	12305	12347	8439.3	10683	12303	23081	25400	16021	C00157	-	52922362	-	-	-	-	ko00564,ko00590,ko00591,ko00592,ko01100,ko04723,ko05231
LIPID-N-1012	PC(15:0_18:0)	GP	PC	792.575	747.578	[M+COOH]-	C41H82NO8P	2307300	1517900	2333700	1508600	1551700	2380300	2269500	1807400	1008800	829930	876170	1053000	9	9	9	997580	1337900	1519300	1317000	C00157	HMDB0007937	11787533	-	-	-	-	ko00564,ko00590,ko00591,ko00592,ko01100,ko04723,ko05231
LIPID-N-1014	PC(16:0_17:1)	GP	PC	790.56	745.562	[M+COOH]-	C41H80NO8P	1850500	929780	2860200	892630	890270	1516100	1766100	1103300	1070900	583990	584890	805640	1403000	1416700	1160000	549660	1067400	762180	1020000	C00157	-	52922533	-	-	-	-	ko00564,ko00590,ko00591,ko00592,ko01100,ko04723,ko05231
LIPID-N-1015	PC(17:0_16:1)	GP	PC	790.56	745.562	[M+COOH]-	C41H80NO8P	95042	51352	110540	58709	58576	88211	84451	77050	47683	50804	67094	41490	69964	67714	67847	71703	64749	46095	62345	C00157	-	52922485	-	-	-	-	ko00564,ko00590,ko00591,ko00592,ko01100,ko04723,ko05231
LIPID-N-1017	PC(14:0_19:2)	GP	PC	788.544	743.547	[M+COOH]-	C41H78NO8P	22746	12794	27757	17393	12040	21214	23836	19908	21081	12757	13060	15292	21856	17358	19331	16927	19050	16985	16099	C00157	-	-	-	-	-	-	ko00564,ko00590,ko00591,ko00592,ko01100,ko04723,ko05231
LIPID-N-1020	PC(16:1_17:1)	GP	PC	788.544	743.547	[M+COOH]-	C41H78NO8P	300330	104580	360010	116710	145960	236620	294090	146830	103700	77846	91165	101810	121780	146460	122400	111030	176330	168390	162030	C00157	-	52922444	-	-	-	-	ko00564,ko00590,ko00591,ko00592,ko01100,ko04723,ko05231
LIPID-N-1021	PC(15:1_18:2)	GP	PC	786.529	741.531	[M+COOH]-	C41H76NO8P	1135600	502120	1567600	561730	476010	1052200	1283000	679190	471360	218740	270450	270610	488300	619800	582260	294650	613130	614600	674820	C00157	-	52922370	-	-	-	-	ko00564,ko00590,ko00591,ko00592,ko01100,ko04723,ko05231
LIPID-N-1024	PC(14:1_20:2)	GP	PC	800.544	755.547	[M+COOH]-	C42H78NO8P	99124	48617	82006	77434	47830	109500	74928	77143	102440	53767	39658	101660	106700	75029	113030	70980	73169	51230	55539	C00157	-	52922280	-	-	-	-	ko00564,ko00590,ko00591,ko00592,ko01100,ko04723,ko05231
LIPID-N-1025	PC(18:1_16:2)	GP	PC	800.544	755.547	[M+COOH]-	C42H78NO8P	88214	66856	183860	69408	50726	84421	75347	65994	104530	125430	83182	135010	87877	112140	123480	92543	94818	94169	61226	C00157	-	-	-	-	-	-	ko00564,ko00590,ko00591,ko00592,ko01100,ko04723,ko05231
LIPID-N-1026	PC(12:0_22:4)	GP	PC	798.529	753.531	[M+COOH]-	C42H76NO8P	251960	267010	245810	253910	296720	293990	229190	246350	294970	306650	296190	263860	258290	244600	292120	274640	253560	282510	270020	C00157	-	52922156	-	-	-	-	ko00564,ko00590,ko00591,ko00592,ko01100,ko04723,ko05231
LIPID-N-1028	PC(14:1_20:4)	GP	PC	796.513	751.515	[M+COOH]-	C42H74NO8P	395590	177060	375360	237710	167710	365450	388770	259340	598110	631470	669500	891570	600230	724360	359390	841530	443120	457750	433300	C00157	HMDB0007916	52922284	-	-	-	-	ko00564,ko00590,ko00591,ko00592,ko01100,ko04723,ko05231
LIPID-N-1031	PC(15:1_20:1)	GP	PC	816.575	771.578	[M+COOH]-	C43H82NO8P	128340	60068	191700	81742	67544	103800	139400	75114	76426	43330	35970	42171	77482	46658	60142	62435	61259	76587	64571	C00157	-	52922384	-	-	-	-	ko00564,ko00590,ko00591,ko00592,ko01100,ko04723,ko05231
LIPID-N-1032	PC(16:1_19:2)	GP	PC	814.56	769.562	[M+COOH]-	C43H80NO8P	37875	28487	43548	29396	32696	37168	43526	27190	23728	19670	29583	24889	29580	9	9	9	33308	28503	33992	C00157	-	-	-	-	-	-	ko00564,ko00590,ko00591,ko00592,ko01100,ko04723,ko05231
LIPID-N-1033	PC(18:1_17:2)	GP	PC	814.56	769.562	[M+COOH]-	C43H80NO8P	114150	81203	142240	118930	79274	145850	166570	139240	111830	176480	105250	164640	88924	100660	141520	114470	139570	120710	149370	C00157	-	52922603	-	-	-	-	ko00564,ko00590,ko00591,ko00592,ko01100,ko04723,ko05231
LIPID-N-1034	PC(15:1_20:4)	GP	PC	810.529	765.531	[M+COOH]-	C43H76NO8P	182070	86833	298560	126270	108740	177670	246510	185140	101470	92838	104870	157530	124910	137580	109500	137730	138100	152020	141370	C00157	-	52922390	-	-	-	-	ko00564,ko00590,ko00591,ko00592,ko01100,ko04723,ko05231
LIPID-N-1036	PC(14:1_22:4)	GP	PC	824.544	779.547	[M+COOH]-	C44H78NO8P	194730	91434	181470	118450	80640	148980	169050	151620	227750	243960	218050	358220	209000	264980	227750	293610	198060	183870	169530	C00157	HMDB0007922	52922296	-	-	88936	-	ko00564,ko00590,ko00591,ko00592,ko01100,ko04723,ko05231
LIPID-N-1039	PC(14:1_22:6)	GP	PC	820.513	775.515	[M+COOH]-	C44H74NO8P	124290	55215	117140	77459	69164	92857	133730	78329	48661	56343	36144	85974	79227	62833	58719	79051	71973	76620	64905	C00157	HMDB0007925	52922298	-	-	-	-	ko00564,ko00590,ko00591,ko00592,ko01100,ko04723,ko05231
LIPID-N-1041	PC(18:2_19:2)	GP	PC	840.575	795.578	[M+COOH]-	C45H82NO8P	170930	118460	184810	133140	110770	152250	211550	139720	66700	70808	57948	72754	114590	84505	69961	78761	112090	125670	107360	C00157	-	-	-	-	-	-	ko00564,ko00590,ko00591,ko00592,ko01100,ko04723,ko05231
LIPID-N-0102	FFA(22:5)	FA	FFA	329.248	330.256	[M-H]-	C22H34O2	1721400	915760	1617500	1193700	1879600	1393200	3312900	1526300	1087800	1162200	757510	646040	1253100	1545600	2276200	1644400	1330900	1275600	1351700	-	HMDB0004708	9858729	LMFA01030182	-	34506	-	--
LIPID-N-1044	PC(15:0_22:6)	GP	PC	836.544	791.547	[M+COOH]-	C45H78NO8P	115350	40418	69496	16517	15259	36490	30343	35561	11360	61086	33913	12973	25466	35272	36367	21503	37020	46359	31029	C00157	HMDB0007958	52922342	-	-	-	-	ko00564,ko00590,ko00591,ko00592,ko01100,ko04723,ko05231
LIPID-N-1046	PC(20:4_20:5)	GP	PC	872.544	827.547	[M+COOH]-	C48H78NO8P	29313	23287	51619	18997	16830	31619	35922	5860.2	23279	28779	13173	15990	9	9	9	9	26128	30119	29645	C00157	HMDB0008445	52923315	-	-	-	-	ko00564,ko00590,ko00591,ko00592,ko01100,ko04723,ko05231
LIPID-N-1048	PE(12:0_14:0)	GP	PE	606.413	607.421	[M-H]-	C31H62NO8P	66583	40633	41811	43891	52958	43329	49448	81564	43141	50534	77740	102110	136850	172310	61598	136240	70145	68865	78331	C00350	-	20843279	-	-	-	-	ko00563,ko00564,ko01100,ko04136,ko04140,ko04723,ko05130,ko05167
LIPID-N-1049	PE(12:0_16:0)	GP	PE	634.445	635.453	[M-H]-	C33H66NO8P	98377	67353	94564	85017	106010	78571	136600	100320	101550	78269	128740	114080	141510	203210	119350	193860	122350	116650	117610	C00350	-	52924955	-	-	-	-	ko00563,ko00564,ko01100,ko04136,ko04140,ko04723,ko05130,ko05167
LIPID-N-1050	PE(13:0_15:0)	GP	PE	634.445	635.453	[M-H]-	C33H66NO8P	8313200	9001800	12545000	9932100	11132000	9767000	9162200	11219000	11119000	8708200	9981500	8667400	9118700	10191000	8194500	10202000	8791800	8748100	11444000	C00350	-	52924934	-	-	-	-	ko00563,ko00564,ko01100,ko04136,ko04140,ko04723,ko05130,ko05167
LIPID-N-1051	PE(12:0_17:0)	GP	PE	648.46	649.468	[M-H]-	C34H68NO8P	48955	49350	52258	54624	46050	52209	54919	47135	49528	50306	51857	46788	44439	45858	46663	47652	47750	48740	48642	C00350	-	52924070	-	-	-	-	ko00563,ko00564,ko01100,ko04136,ko04140,ko04723,ko05130,ko05167
LIPID-N-1052	PE(12:0_16:1)	GP	PE	632.429	633.437	[M-H]-	C33H64NO8P	3994.9	3210.8	1123.6	4468.3	6972.7	3069.1	5051.1	4893.5	1983.6	1393.2	2166.9	4880.1	10742	8585.9	4671.1	11214	4408.6	6001.3	4957.3	C00350	-	52924069	-	-	-	-	ko00563,ko00564,ko01100,ko04136,ko04140,ko04723,ko05130,ko05167
LIPID-N-1053	PE(12:0_17:1)	GP	PE	646.445	647.453	[M-H]-	C34H66NO8P	1272500	1252600	1325800	1304300	1291100	1385800	1518300	1288000	1278200	1282000	1369800	1277000	1224300	1289900	1246700	1273500	1235000	1391200	1309100	C00350	-	52924071	-	-	-	-	ko00563,ko00564,ko01100,ko04136,ko04140,ko04723,ko05130,ko05167
LIPID-N-1054	PE(12:0_18:1)	GP	PE	660.46	661.468	[M-H]-	C35H68NO8P	90893	79946	61325	83676	61938	81050	65236	94489	65776	97474	82847	94108	88380	76801	95417	86263	81315	84395	91069	C00350	-	9547934	-	-	-	-	ko00563,ko00564,ko01100,ko04136,ko04140,ko04723,ko05130,ko05167
LIPID-N-1055	PE(16:0_17:1)	GP	PE	702.507	703.515	[M-H]-	C38H74NO8P	9	9	507010	9	306480	535250	450060	388360	9	9	460650	9	299480	727570	468380	450260	393820	454960	409430	C00350	-	52924268	-	-	-	-	ko00563,ko00564,ko01100,ko04136,ko04140,ko04723,ko05130,ko05167
LIPID-N-1057	PE(18:0_22:1)	GP	PE	800.617	801.625	[M-H]-	C45H88NO8P	42832	26015	59639	31901	31744	54029	53180	45559	36297	40410	37171	43053	38721	41767	35678	43502	37904	38905	40341	C00350	-	52924334	-	-	-	-	ko00563,ko00564,ko01100,ko04136,ko04140,ko04723,ko05130,ko05167
LIPID-N-1058	PE(13:0_19:2)	GP	PE	686.476	687.484	[M-H]-	C37H70NO8P	99582	94379	99123	109460	102380	97877	106550	101090	102510	108950	103770	111120	96261	106200	104240	94030	96581	106740	93074	C00350	-	-	-	-	-	-	ko00563,ko00564,ko01100,ko04136,ko04140,ko04723,ko05130,ko05167
LIPID-N-1060	PE(14:0_20:2)	GP	PE	714.507	715.515	[M-H]-	C39H74NO8P	456660	258370	480010	247990	226450	469610	376210	416300	215150	249550	196270	219300	336320	233000	280530	179110	252840	268900	311470	C00350	HMDB0008835	52924121	-	-	-	-	ko00563,ko00564,ko01100,ko04136,ko04140,ko04723,ko05130,ko05167
LIPID-N-1066	PE(16:0_18:3)	GP	PE	712.492	713.5	[M-H]-	C39H72NO8P	161380	118980	192500	123890	99816	170660	198980	161350	86977	32614	81621	111050	99295	102460	84633	82846	127350	110520	136320	C00350	HMDB0009121	52924386	-	-	-	-	ko00563,ko00564,ko01100,ko04136,ko04140,ko04723,ko05130,ko05167
LIPID-N-1070	PE(18:0_18:3)	GP	PE	740.523	741.531	[M-H]-	C41H76NO8P	233640	161510	260440	148840	134270	203100	212170	186480	45639	173970	170740	201180	9	9	140250	9	197040	183210	143770	C00350	HMDB0008995	52924329	-	-	-	-	ko00563,ko00564,ko01100,ko04136,ko04140,ko04723,ko05130,ko05167
LIPID-N-1073	PE(13:0_20:4)	GP	PE	696.46	697.468	[M-H]-	C38H68NO8P	607410	575470	597560	575420	622900	579290	665100	562840	599720	600140	619900	592150	598200	579810	637390	584640	597400	616170	605760	C00350	-	52924105	-	-	-	-	ko00563,ko00564,ko01100,ko04136,ko04140,ko04723,ko05130,ko05167
LIPID-N-1074	PE(12:0_22:4)	GP	PE	710.476	711.484	[M-H]-	C39H70NO8P	36431	35915	35693	35942	34457	31584	34681	33507	29883	30149	35626	36255	39094	41845	35319	41499	34650	36923	31406	C00350	-	52924087	-	-	-	-	ko00563,ko00564,ko01100,ko04136,ko04140,ko04723,ko05130,ko05167
LIPID-N-1076	PE(15:0_20:4)	GP	PE	724.492	725.5	[M-H]-	C40H72NO8P	325820	219370	398670	264970	281780	431340	272230	399770	207000	274180	295560	258300	218170	351650	308460	381190	263200	280790	284380	C00350	HMDB0008904	52924170	-	-	-	-	ko00563,ko00564,ko01100,ko04136,ko04140,ko04723,ko05130,ko05167
LIPID-N-1077	PE(14:0_22:4)	GP	PE	738.507	739.515	[M-H]-	C41H74NO8P	149800	111750	176520	158250	94384	143180	137120	149360	184950	203000	173720	254880	250210	193020	187020	182650	121660	162520	164480	C00350	HMDB0008844	52924126	-	-	-	-	ko00563,ko00564,ko01100,ko04136,ko04140,ko04723,ko05130,ko05167
LIPID-N-1078	PE(18:1_18:3)	GP	PE	738.507	739.515	[M-H]-	C41H74NO8P	106890	59533	82270	58215	52876	70875	100970	61444	30610	54622	56157	40318	40972	58246	35688	54312	52858	41801	40843	C00350	HMDB0009061	52924344	-	-	-	-	ko00563,ko00564,ko01100,ko04136,ko04140,ko04723,ko05130,ko05167
LIPID-N-1079	PE(15:0_22:4)	GP	PE	752.523	753.531	[M-H]-	C42H76NO8P	52300	34374	88326	33579	37982	43601	69634	41665	24031	45640	35663	38846	37575	50457	31654	38648	56716	50133	33147	C00350	HMDB0008910	52924175	-	-	-	-	ko00563,ko00564,ko01100,ko04136,ko04140,ko04723,ko05130,ko05167
LIPID-N-0092	FFA(22:2)	FA	FFA	335.295	336.303	[M-H]-	C22H40O2	293270	224400	166460	487340	325620	483240	1179000	267290	231570	140250	227330	348780	387240	381330	312600	507180	482880	450790	464680	C14813	HMDB0004693	11954058	LMFA01030131	-	-	-	ko00590,ko01100
LIPID-N-1081	PE(18:2_20:2)	GP	PE	766.539	767.547	[M-H]-	C43H78NO8P	267270	176560	162300	174450	156770	347900	357790	252340	74763	91635	74447	97410	145300	87938	112610	50531	202000	171700	144130	C00350	HMDB0009099	52924372	-	-	-	-	ko00563,ko00564,ko01100,ko04136,ko04140,ko04723,ko05130,ko05167
LIPID-N-1083	PE(24:0_20:4)	GP	PE	850.633	851.64	[M-H]-	C49H90NO8P	38360	26234	42401	26161	27929	46192	41531	38159	19828	24602	24524	27823	28286	27313	25678	26611	28270	31638	32064	C00350	-	-	-	-	-	-	ko00563,ko00564,ko01100,ko04136,ko04140,ko04723,ko05130,ko05167
LIPID-N-1084	PE(13:0_20:5)	GP	PE	694.445	695.453	[M-H]-	C38H66NO8P	13056000	12547000	12318000	13499000	13649000	14290000	15733000	13290000	14158000	14034000	13130000	13383000	12744000	13444000	14217000	14000000	13750000	13342000	13367000	C00350	-	52924106	-	-	-	-	ko00563,ko00564,ko01100,ko04136,ko04140,ko04723,ko05130,ko05167
LIPID-N-1085	PE(18:2_18:3)	GP	PE	736.492	737.5	[M-H]-	C41H72NO8P	103180	59542	137630	81390	66892	111160	109450	109030	46252	9	9	9	39093	41048	34958	36328	59826	49087	64682	C00350	HMDB0009094	52924365	-	-	-	-	ko00563,ko00564,ko01100,ko04136,ko04140,ko04723,ko05130,ko05167
LIPID-N-1087	PE(17:2_20:3)	GP	PE	750.507	751.515	[M-H]-	C42H74NO8P	1146900	676940	1164600	843360	792270	812290	959060	909490	778350	848750	1053600	1081000	879660	961300	1022800	1049000	872720	992010	957790	C00350	-	52924313	-	-	-	-	ko00563,ko00564,ko01100,ko04136,ko04140,ko04723,ko05130,ko05167
LIPID-N-1088	PE(16:1_22:4)	GP	PE	764.523	765.531	[M-H]-	C43H76NO8P	490070	247630	568840	247240	266860	433840	384130	371360	314120	304660	323080	401530	330580	439340	295990	380540	322020	315230	330170	C00350	HMDB0008976	52924241	-	-	-	-	ko00563,ko00564,ko01100,ko04136,ko04140,ko04723,ko05130,ko05167
LIPID-N-1090	PE(20:2_18:3)	GP	PE	764.523	765.531	[M-H]-	C43H76NO8P	110250	64765	119660	92172	73724	134310	115450	100210	54635	56700	29320	40025	78614	47275	50308	40992	71105	79050	57727	C00350	HMDB0009132	52924401	-	-	-	-	ko00563,ko00564,ko01100,ko04136,ko04140,ko04723,ko05130,ko05167
LIPID-N-1095	PE(20:1_20:5)	GP	PE	790.539	791.547	[M-H]-	C45H78NO8P	53150	34044	39560	28769	45599	37712	25872	36217	9366.6	10827	10138	22818	26967	14071	2555.2	14787	28983	24961	19098	C00350	HMDB0009269	52924565	-	-	-	-	ko00563,ko00564,ko01100,ko04136,ko04140,ko04723,ko05130,ko05167
LIPID-N-1096	PE(20:2_20:4)	GP	PE	790.539	791.547	[M-H]-	C45H78NO8P	395230	250110	352190	407210	284150	401080	521400	457790	180110	218180	268320	292990	344950	226590	198250	360480	307500	316740	308650	C00350	HMDB0009300	52924595	-	-	-	-	ko00563,ko00564,ko01100,ko04136,ko04140,ko04723,ko05130,ko05167
LIPID-N-1098	PE(18:2_22:5)	GP	PE	788.523	789.531	[M-H]-	C45H76NO8P	424970	276080	315830	315390	234130	401820	455340	163450	71056	56726	52173	37908	58968	9	43892	62090	92076	98072	129650	C00350	-	-	-	-	-	-	ko00563,ko00564,ko01100,ko04136,ko04140,ko04723,ko05130,ko05167
LIPID-N-1100	PE(20:3_20:4)	GP	PE	788.523	789.531	[M-H]-	C45H76NO8P	109790	45026	56345	79443	27041	75979	91659	97845	33748	63476	63062	78284	95302	40141	69215	88203	67929	70879	59133	C00350	HMDB0009366	52924626	-	-	-	-	ko00563,ko00564,ko01100,ko04136,ko04140,ko04723,ko05130,ko05167
LIPID-N-1101	PE(20:2_22:5)	GP	PE	816.554	817.562	[M-H]-	C47H80NO8P	137290	124420	112730	125920	129040	127390	108640	108140	77799	64472	69974	69955	94311	76259	79272	62206	107210	95738	90122	C00350	-	-	-	-	-	-	ko00563,ko00564,ko01100,ko04136,ko04140,ko04723,ko05130,ko05167
LIPID-N-1102	PE(22:3_20:4)	GP	PE	816.554	817.562	[M-H]-	C47H80NO8P	291550	312260	269980	336310	324230	276510	286400	321830	271930	320660	305130	287300	323270	288920	257850	299440	286320	304870	294110	C00350	-	-	-	-	-	-	ko00563,ko00564,ko01100,ko04136,ko04140,ko04723,ko05130,ko05167
LIPID-N-1103	PE(22:2_22:5)	GP	PE	844.586	845.593	[M-H]-	C49H84NO8P	121920	89837	116810	91721	105140	107680	105100	101290	73431	52628	58210	68719	82646	71791	66955	73091	79011	90037	87621	C00350	-	-	-	-	-	-	ko00563,ko00564,ko01100,ko04136,ko04140,ko04723,ko05130,ko05167
LIPID-N-1104	PE(20:4_20:4)	GP	PE	786.507	787.515	[M-H]-	C45H74NO8P	419610	270370	602410	352580	242730	469780	516450	436060	500690	573630	552220	761840	747010	588550	491130	791090	500800	458440	510250	C00350	HMDB0009399	52924874	-	-	-	-	ko00563,ko00564,ko01100,ko04136,ko04140,ko04723,ko05130,ko05167
LIPID-N-1105	PE(20:2_22:6)	GP	PE	814.539	815.547	[M-H]-	C47H78NO8P	153350	164440	142690	54334	148520	135330	175160	163080	105770	100170	92186	120520	124230	132010	103850	140250	133560	172220	116440	C00350	HMDB0009309	52924602	-	-	-	-	ko00563,ko00564,ko01100,ko04136,ko04140,ko04723,ko05130,ko05167
LIPID-N-1106	PE(20:3_22:6)	GP	PE	812.523	813.531	[M-H]-	C47H76NO8P	232360	214260	346210	230430	174990	414700	150380	197040	233400	151660	208310	168800	117740	92659	235880	80336	201890	185710	216390	C00350	HMDB0009375	52924633	-	-	-	-	ko00563,ko00564,ko01100,ko04136,ko04140,ko04723,ko05130,ko05167
LIPID-N-1107	PE(20:4_22:6)	GP	PE	810.507	811.515	[M-H]-	C47H74NO8P	1275800	908470	1284800	1011100	766370	1569200	775400	960070	1480600	1204600	1184200	1858000	786510	858430	1210300	836190	1203500	1129700	1065800	C00350	HMDB0009408	52924662	-	-	-	-	ko00563,ko00564,ko01100,ko04136,ko04140,ko04723,ko05130,ko05167
LIPID-N-1108	PE(22:5_22:6)	GP	PE	836.523	837.531	[M-H]-	C49H76NO8P	141060	107390	151110	118190	89915	163120	105790	84624	88905	36378	49508	86061	37384	59232	68708	27194	102250	87899	94978	C00350	-	-	-	-	-	-	ko00563,ko00564,ko01100,ko04136,ko04140,ko04723,ko05130,ko05167
LIPID-N-1109	PG(10:0_14:0)	GP	PG	609.377	610.385	[M-H]-	C30H59O10P	2122800	1609600	2113500	1869900	2394400	1867200	2674700	2062800	2118000	1866300	2759800	2681200	3065400	4130700	2465600	3943000	2313200	2448200	2451600	-	-	-	-	-	-	-	--
LIPID-N-1110	PG(12:0_15:0)	GP	PG	651.424	652.432	[M-H]-	C33H65O10P	95315	67354	87354	85154	106200	88447	139040	90352	96855	89781	123560	126120	130350	189190	127180	183940	105760	110070	115440	-	-	52926312	-	-	-	-	--
LIPID-N-0055	PGD2	FA	Eicosanoid	351.217	352.225	[M-H]-	C20H32O5	60247	44164	51394	62665	38744	75512	30469	54176	76257	44435	50414	53555	38898	43356	141950	38082	54594	52855	57315	C00696	HMDB0001403	448457	LMFA03010004	41598-07-6	15555	6221	ko00590,ko01100,ko04080,ko04664,ko04726,ko05143,ko05310
LIPID-N-1111	PG(14:0_16:0)	GP	PG	693.471	694.478	[M-H]-	C36H71O10P	46503	19948	57768	20995	18515	37652	40788	22008	80888	55567	61790	45196	98669	114890	103440	67568	53795	54914	47564	-	-	-	-	-	-	-	--
LIPID-N-1113	PG(16:0_19:0)	GP	PG	763.549	764.557	[M-H]-	C41H81O10P	197250	151020	186900	182180	179480	197520	197840	184190	166120	157680	156230	199720	164140	162750	191720	194000	166790	178810	190750	-	-	52927217	-	-	-	-	--
LIPID-N-1114	PG(17:0_18:0)	GP	PG	763.549	764.557	[M-H]-	C41H81O10P	559950	427310	652240	458990	325680	589750	591400	517130	460810	317730	278500	347750	451530	390360	473110	346710	474210	444170	433210	-	-	52926577	-	-	-	-	--
LIPID-N-1115	PG(16:0_20:0)	GP	PG	777.565	778.572	[M-H]-	C42H83O10P	362280	212820	455080	272310	254000	276950	397040	316450	108270	140110	278210	168430	271680	271090	192370	112320	249030	186590	214390	-	-	52927129	-	-	-	-	--
LIPID-N-0010	Ursocholic acid	ST	BA	407.4	408.288	[M-H]-	C24H40O5	149150	120520	105740	98847	103300	123900	88004	124000	128100	100590	121410	109850	145000	140540	128250	137870	112560	105140	104450	C17644	HMDB0000917	122340	LMST04010088	2955-27-3	81240	5871	--
LIPID-N-1117	PG(15:0_22:0)	GP	PG	791.58	792.588	[M-H]-	C43H85O10P	33744	19367	36955	23298	28124	28274	30428	24105	21050	22492	12861	26754	39586	20024	15221	11187	29987	28138	21035	-	-	52926421	-	-	-	-	--
LIPID-N-1118	PG(16:0_21:0)	GP	PG	791.58	792.588	[M-H]-	C43H85O10P	2339100	1503000	2152800	1808200	1276900	2141800	2664700	1854000	2305900	2679900	2453900	3172900	2291700	2299000	2734100	2683200	2146800	2181500	2279900	-	-	52926463	-	-	-	-	--
LIPID-N-1119	PG(18:0_19:0)	GP	PG	791.58	792.588	[M-H]-	C43H85O10P	4564700	2542300	5250400	2824300	2553200	4059500	4173800	3034900	3525900	2236400	2167900	2705200	4095500	3977000	4333400	2398700	3278100	3217000	3131500	-	-	52926582	-	-	-	-	--
LIPID-N-1120	PG(16:0_22:0)	GP	PG	805.596	806.604	[M-H]-	C44H87O10P	3680000	2582000	3715200	2485400	2436600	3754300	3677500	2890600	3533300	2803600	3402600	3983600	3503100	3288200	2832500	3961700	3303700	3365600	3276300	-	-	52926970	-	-	-	-	--
LIPID-N-1121	PG(16:0_24:0)	GP	PG	833.627	834.635	[M-H]-	C46H91O10P	181800	113520	194970	142090	108150	153410	203560	157410	122670	148440	149270	205280	183990	148380	156380	175980	150410	167620	166900	-	-	-	-	-	-	-	--
LIPID-N-0067	FFA(10:0)	FA	FFA	171.139	172.146	[M-H]-	C10H20O2	8761700	6754800	6146000	4959000	4536700	5699700	4704000	6155500	7137000	5853200	5939200	4228800	5534800	4948400	6710100	6592700	5422100	5079800	5014000	C01571	HMDB0000511	2969	LMFA01010010	-	30813	336	ko00061,ko01100
LIPID-N-1122	PG(18:0_22:0)	GP	PG	833.627	834.635	[M-H]-	C46H91O10P	262700	167630	309640	183270	193230	215030	280170	217520	324480	336200	351270	408890	413290	394430	324110	401700	296220	305930	310440	-	-	52927112	-	-	-	-	--
LIPID-N-1125	PG(12:0_14:1)	GP	PG	635.392	636.4	[M-H]-	C32H61O10P	396410	276350	390660	349770	469490	315280	560850	364960	385720	313450	337130	549440	565330	802890	507630	877490	444810	481720	446820	-	-	52926311	-	-	-	-	--
LIPID-N-1126	PG(13:0_13:1)	GP	PG	635.392	636.4	[M-H]-	C32H61O10P	2198500	1963300	2768800	2346000	2452500	2274400	2114300	2220900	2032500	1853100	2332700	2087100	2384600	2660300	2515700	2568200	2100700	2331000	1570400	-	-	-	-	-	-	-	--
LIPID-N-1127	PG(12:0_16:1)	GP	PG	663.424	664.432	[M-H]-	C34H65O10P	667950	616650	542420	553780	634790	623720	656870	582880	529820	532030	602960	571850	543690	574930	617350	594050	532000	543830	588210	-	-	52926314	-	-	-	-	--
LIPID-N-1128	PG(12:0_17:1)	GP	PG	677.439	678.447	[M-H]-	C35H67O10P	2313300	1458100	2182200	1858200	2499600	1923000	2680700	2316800	2219300	1966200	2817800	2658500	2932800	3897600	2465400	3460500	2230400	2459900	2290700	-	-	52926316	-	-	-	-	--
LIPID-N-1129	PG(12:0_18:1)	GP	PG	691.455	692.463	[M-H]-	C36H69O10P	155200	104290	145690	136180	163490	118500	190400	157070	158620	130270	185660	169340	204380	263820	166010	219510	143370	165050	162460	-	-	10794767	-	-	-	-	--
LIPID-N-1130	PG(14:0_16:1)	GP	PG	691.455	692.463	[M-H]-	C36H69O10P	153030	97910	159420	136320	104490	113860	171960	220940	103440	96272	92282	123260	162770	109380	128130	107860	197820	140710	90904	-	-	52926468	-	-	-	-	--
LIPID-N-1132	PG(15:0_16:1)	GP	PG	705.471	706.478	[M-H]-	C37H71O10P	88778	87043	60719	93087	74998	103700	115840	89636	39016	34489	42362	46682	59649	50145	51712	63898	86428	54302	57898	-	-	52926470	-	-	-	-	--
LIPID-N-1133	PG(16:0_15:1)	GP	PG	705.471	706.478	[M-H]-	C37H71O10P	85741	52620	102720	78885	60106	65163	78320	70454	48388	11572	40635	37491	48393	17726	44862	17598	58068	71939	34705	-	-	52926432	-	-	-	-	--
LIPID-N-1134	PG(19:0_15:1)	GP	PG	747.518	748.525	[M-H]-	C40H77O10P	35738	16412	49048	19208	31023	35640	36013	27335	21994	19199	16495	28340	26577	20851	7378.3	21967	30213	18226	28348	-	-	52926443	-	-	-	-	--
LIPID-N-1135	PG(18:0_16:1)	GP	PG	747.518	748.525	[M-H]-	C40H77O10P	1179300	975460	1678600	995920	1116600	1358600	1450900	1296000	835730	735830	710910	870320	1053600	815770	816500	1146000	960130	1108500	1002900	-	HMDB0010587	52926476	-	-	85186	-	--
LIPID-N-1137	PG(16:0_20:1)	GP	PG	775.549	776.557	[M-H]-	C42H81O10P	29666	63820	54312	54950	56815	66649	60734	29401	74711	82491	75749	75486	74630	89463	36293	69296	54868	56210	67222	-	-	52926799	-	-	-	-	--
LIPID-N-1138	PG(18:0_19:1)	GP	PG	789.565	790.572	[M-H]-	C43H83O10P	501690	247830	444220	328720	377430	470640	481980	387150	299390	116210	268640	265820	256980	276830	310060	310410	296040	290450	374690	-	-	52926583	-	-	-	-	--
LIPID-N-1140	PG(16:0_22:1)	GP	PG	803.58	804.588	[M-H]-	C44H85O10P	949120	697380	1017300	809750	731310	903420	881900	718800	623480	563970	490990	593000	729540	540040	531370	529120	757650	650710	841340	-	-	52926464	-	-	-	-	--
LIPID-N-1141	PG(22:0_16:1)	GP	PG	803.58	804.588	[M-H]-	C44H85O10P	118930	54945	129340	54131	52225	100240	126960	59253	63018	59968	75813	99573	110540	91959	62922	90945	83018	73689	68941	-	-	52926487	-	-	-	-	--
LIPID-N-1145	PG(19:0_20:1)	GP	PG	817.596	818.604	[M-H]-	C45H87O10P	36340	16127	47416	18898	17479	33208	36127	16014	11985	17419	7788.8	9506.6	28527	8998.8	14071	8282.1	15993	22907	25346	-	-	52926734	-	-	-	-	--
LIPID-N-0714	FFA(32:1)	FA	FFA	477.467	478.475	[M-H]-	C32H62O2	104750	65589	89206	108760	79335	84665	183890	112610	123620	116500	124290	154710	121240	152910	119340	134750	81701	76019	75281	-	-	5282778	LMFA01030098	-	-	-	--
LIPID-N-1146	PG(16:0_24:1)	GP	PG	831.612	832.619	[M-H]-	C46H89O10P	216170	188800	252320	206460	156090	256160	249170	216980	162600	149990	162850	183580	180650	133720	152470	175690	198500	212920	177530	-	-	-	-	-	-	-	--
LIPID-N-1147	PG(18:0_22:1)	GP	PG	831.612	832.619	[M-H]-	C46H89O10P	677940	533360	758520	624400	549100	755470	724040	398980	541510	285350	423000	683120	745250	631970	608500	610130	670460	639740	647910	-	-	52926585	-	-	-	-	--
LIPID-N-1148	PG(22:0_18:1)	GP	PG	831.612	832.619	[M-H]-	C46H89O10P	1168100	708400	1263900	752520	630830	890740	1063200	842660	1262800	1186600	1310400	1337600	1323300	1339000	1089000	1515100	1077100	1023400	1011300	-	-	52927209	-	-	-	-	--
LIPID-N-1149	PG(24:0_18:1)	GP	PG	859.643	860.651	[M-H]-	C48H93O10P	46542	29944	55871	35176	31774	36463	55872	40860	50032	59353	56931	64220	67411	59351	56469	61382	46813	54959	54774	-	-	-	-	-	-	-	--
LIPID-N-0072	FFA(15:0)	FA	FFA	241.217	242.225	[M-H]-	C15H30O2	520690	415510	518960	479250	552860	482530	623950	507240	407130	424280	425820	460130	480780	551170	447920	501060	889660	812410	843090	C16537	HMDB0000826	13849	LMFA01010015	-	42504	5789	--
LIPID-N-1150	PG(22:0_20:1)	GP	PG	859.643	860.651	[M-H]-	C48H93O10P	22380	9280.3	20750	10457	9374.6	13360	24704	16896	17709	18667	21469	20855	29360	18291	22137	24639	18715	16449	21010	-	-	52926818	-	-	-	-	--
LIPID-N-1151	PG(14:0_18:2)	GP	PG	717.471	718.478	[M-H]-	C38H71O10P	31537	37452	69326	33785	23807	36662	18765	19921	12743	23109	32396	89447	23427	50149	30521	19705	17534	22084	12601	-	-	52926607	-	-	-	-	--
LIPID-N-1152	PG(16:0_16:2)	GP	PG	717.471	718.478	[M-H]-	C38H71O10P	461120	190990	435460	173980	309180	310920	478890	241380	233490	202740	316550	323260	265120	292720	285370	209250	189300	244510	139650	-	-	-	-	-	-	-	--
LIPID-N-0100	FFA(24:4)	FA	FFA	359.295	360.303	[M-H]-	C24H40O2	1515700	1067500	1996600	1398600	1951700	2098400	2848900	1980700	1729400	1769600	2405200	2825100	2900100	3242700	2646500	3489600	1975500	2166500	2057100	-	-	6440264	LMFA01030805	-	-	-	--
LIPID-N-1158	PG(16:0_20:2)	GP	PG	773.533	774.541	[M-H]-	C42H79O10P	743590	489410	714580	567060	387240	731910	723680	669140	615080	816650	608640	868640	786730	618820	705020	796080	656580	597620	618840	-	-	52926462	-	-	-	-	--
LIPID-N-1159	PG(18:0_19:2)	GP	PG	787.549	788.557	[M-H]-	C43H81O10P	164600	68152	258910	95861	72008	203650	196940	148530	83864	49270	42821	48250	96194	103700	89022	50880	106430	105860	122370	-	-	-	-	-	-	-	--
LIPID-N-1161	PG(16:0_22:2)	GP	PG	801.565	802.572	[M-H]-	C44H83O10P	54765	54733	38267	61838	66234	44989	57258	56141	19184	52897	51560	41694	38903	40185	49167	36772	60595	42644	41238	-	-	52926465	-	-	-	-	--
LIPID-N-0022	12,13-EpOME	FA	Eicosanoid	295.227	296.235	[M-H]-	C18H32O3	649150	481130	602780	471810	483360	641200	1147000	721870	446700	345960	548570	600150	628870	873520	381070	1004800	645040	604210	589070	C14826	HMDB0004702	5356421	-	-	38299	-	ko00591,ko01100
LIPID-N-1164	PG(18:1_21:1)	GP	PG	815.58	816.588	[M-H]-	C45H85O10P	30342	41127	26592	57575	61941	58226	20998	25740	46738	62053	49537	35350	9	33208	9	9	23929	46029	31807	-	-	-	-	-	-	-	--
LIPID-N-1165	PG(21:0_18:2)	GP	PG	815.58	816.588	[M-H]-	C45H85O10P	551620	359920	502480	399710	295930	485290	558510	548360	391510	495060	328290	412230	291740	309850	419510	402170	400760	409940	420650	-	-	52926626	-	-	-	-	--
LIPID-N-1167	PG(18:0_24:2)	GP	PG	857.627	858.635	[M-H]-	C48H91O10P	68865	65127	65004	49628	61530	82017	99021	70816	76166	62078	61191	89617	85290	85552	84693	57572	80711	85032	76269	-	-	-	-	-	-	-	--
LIPID-N-0095	FFA(20:3)	FA	FFA	305.248	306.256	[M-H]-	C20H34O2	452730	409520	586690	286580	475180	441970	1732400	670670	457000	471280	722320	648760	926600	1711600	555460	1422500	814350	755530	827060	C03242	HMDB0002925	5280581	LMFA01030157	-	53486	259	ko00591,ko01040,ko01100
LIPID-N-1168	PG(24:0_18:2)	GP	PG	857.627	858.635	[M-H]-	C48H91O10P	81440	52295	76994	70024	52087	83321	79479	75450	39043	45427	37167	51439	57586	45755	52538	45967	77264	59912	66599	-	-	-	-	-	-	-	--
LIPID-N-1169	PG(20:1_22:1)	GP	PG	857.627	858.635	[M-H]-	C48H91O10P	22145	17617	29139	14738	17162	28454	16482	22376	15490	16730	9650.1	14540	14293	9772.2	12682	14597	22196	22972	21964	-	-	52926819	-	-	-	-	--
LIPID-N-1170	PG(22:0_20:2)	GP	PG	857.627	858.635	[M-H]-	C48H91O10P	54493	31954	52004	38893	30615	50546	49256	38874	33417	41348	32664	44117	33765	36343	28471	28166	37134	41409	41392	-	-	52926849	-	-	-	-	--
LIPID-N-1171	PG(16:1_16:2)	GP	PG	715.455	716.463	[M-H]-	C38H69O10P	162620	76206	194900	59494	77326	98648	193230	124340	27096	58435	130390	99490	29153	121970	25251	116050	116070	137350	105770	-	-	-	-	-	-	-	--
LIPID-N-1173	PG(16:0_18:3)	GP	PG	743.486	744.494	[M-H]-	C40H73O10P	1281700	654880	1301100	918470	1047900	1206000	1307200	897280	216380	441020	642640	759630	754110	805250	531690	639040	1016400	808050	693180	-	HMDB0010660	52926637	-	-	-	-	--
LIPID-N-1179	PG(18:1_21:2)	GP	PG	813.565	814.572	[M-H]-	C45H83O10P	42125	56215	27699	56732	61657	45488	47761	45214	46989	61387	61919	39773	51564	47382	12356	58612	42588	41331	45536	-	-	-	-	-	-	-	--
LIPID-N-1183	PG(22:1_18:2)	GP	PG	827.58	828.588	[M-H]-	C46H85O10P	295910	303690	236350	308640	276350	286600	322600	273210	182460	164970	180030	127710	201590	167510	165890	160780	200850	173760	212010	-	-	52926628	-	-	-	-	--
LIPID-N-1185	PG(22:0_20:3)	GP	PG	855.612	856.619	[M-H]-	C48H89O10P	51033	31835	84013	45164	45862	78091	61905	62127	9	9	9	54121	69594	9	9	9	61455	47282	41846	-	-	52926880	-	-	-	-	--
LIPID-N-1187	PG(16:1_18:3)	GP	PG	741.471	742.478	[M-H]-	C40H71O10P	83305	62601	138660	81155	7780.9	82752	72588	52640	28641	38205	23092	48493	57259	44738	27633	37694	47796	43941	42981	-	HMDB0010591	52926477	-	-	-	-	--
LIPID-N-1188	PG(16:1_20:3)	GP	PG	769.502	770.51	[M-H]-	C42H75O10P	305010	209010	262640	212030	175350	235800	221200	249610	233500	198690	151810	221790	278240	288510	169710	213980	251690	196670	191900	-	HMDB0010594	52926484	-	-	89073	-	--
LIPID-N-0091	FFA(20:2)	FA	FFA	307.264	308.272	[M-H]-	C20H36O2	1577400	887000	1684400	1212100	1397200	1461300	3253400	1802100	1172900	1169400	1709600	1628600	1348800	2531800	1998500	2659600	1856200	1842900	2012000	C16525	HMDB0005060	6439848	LMFA01030130	-	73731	-	ko01040
LIPID-N-1189	PG(18:1_18:3)	GP	PG	769.502	770.51	[M-H]-	C42H75O10P	398290	313570	458060	346880	270480	295110	505460	235980	265040	243580	245720	258740	236220	307510	239480	225550	284460	383330	301370	-	HMDB0010636	52926595	-	-	89401	-	--
LIPID-N-1191	PG(18:2_20:2)	GP	PG	797.533	798.541	[M-H]-	C44H79O10P	252060	110680	269940	147390	87505	214650	239800	144140	89187	106880	96328	127570	117380	109510	98881	95646	98445	107170	124330	-	-	52926623	-	-	-	-	--
LIPID-N-1193	PG(19:0_20:4)	GP	PG	811.549	812.557	[M-H]-	C45H81O10P	513880	340630	679570	462000	386500	768890	457650	384190	674650	587500	605390	804340	262300	371550	723670	452040	602010	618470	594140	-	-	52926737	-	-	-	-	--
LIPID-N-1196	PG(20:0_20:4)	GP	PG	825.565	826.572	[M-H]-	C46H83O10P	149550	102620	185750	128320	100810	171250	126440	127550	139350	104070	132300	138980	137690	147330	141370	124840	134290	141470	152410	-	-	52926903	-	-	-	-	--
LIPID-N-1198	PG(21:0_20:4)	GP	PG	839.58	840.588	[M-H]-	C47H85O10P	545680	339640	628320	465360	182130	385180	533640	494300	577630	867990	931710	931660	648460	491380	933100	889170	645910	597510	698570	-	-	52926908	-	-	-	-	--
LIPID-N-1199	PG(22:1_20:3)	GP	PG	853.596	854.604	[M-H]-	C48H87O10P	81324	62300	75979	68643	66562	76014	76490	77959	42673	39262	40340	29897	50575	36567	32480	40926	45895	45982	49210	-	-	52926881	-	-	-	-	--
LIPID-N-1200	PG(22:0_20:4)	GP	PG	853.596	854.604	[M-H]-	C48H87O10P	252290	190510	280820	180290	177390	241700	252410	225190	333170	299290	275250	497040	289030	285580	248430	319350	341910	303110	298020	-	-	52926909	-	-	-	-	--
LIPID-N-1201	PG(24:0_20:4)	GP	PG	881.627	882.635	[M-H]-	C50H91O10P	39061	27928	43010	33136	26919	45166	40346	47049	53302	59739	47935	57326	60296	58346	49198	48015	49927	38963	51727	-	-	-	-	-	-	-	--
LIPID-N-1202	PG(22:0_22:4)	GP	PG	881.627	882.635	[M-H]-	C50H91O10P	15024	21295	29410	21573	11130	16795	16273	22283	26815	24743	53441	25998	48236	44032	29624	55411	35668	35529	25952	-	-	52926989	-	-	-	-	--
LIPID-N-1203	PG(12:0_22:5)	GP	PG	739.455	740.463	[M-H]-	C40H69O10P	48226	43889	47750	42167	42775	46161	40435	44147	42793	44707	49927	48005	48548	53460	45471	50697	56620	47306	51349	-	-	-	-	-	-	-	--
LIPID-N-1204	PG(14:0_20:5)	GP	PG	739.455	740.463	[M-H]-	C40H69O10P	41816	17846	48239	28035	19582	29123	16227	37449	40242	38975	51324	45817	48688	47377	54017	47375	35782	31509	32794	-	-	52926915	-	-	-	-	--
LIPID-N-0695	FFA(19:0)	FA	FFA	297.279	298.287	[M-H]-	C19H38O2	309060	651210	339040	417350	310320	306580	1018600	627750	661610	561380	297730	688450	181120	634090	189230	858320	951000	884690	980790	-	HMDB0000772	12591	LMFA01010019	-	39246	5738	--
LIPID-N-1205	PG(16:0_20:5)	GP	PG	767.486	768.494	[M-H]-	C42H73O10P	561040	396710	841600	469890	415270	547880	896300	546110	939450	654500	712360	777690	957730	918890	748870	831020	621210	799090	745730	-	-	52926919	-	-	-	-	--
LIPID-N-1210	PG(16:1_20:5)	GP	PG	765.471	766.478	[M-H]-	C42H71O10P	107530	63753	107230	53129	58348	63419	70292	69639	74491	78449	53443	93626	18832	84727	80243	68925	79152	68853	58761	-	-	52926485	-	-	-	-	--
LIPID-N-1212	PG(19:2_20:4)	GP	PG	807.518	808.525	[M-H]-	C45H77O10P	204870	330480	166180	315980	356110	203040	134710	264350	233570	244310	182380	223260	257890	202120	179270	201910	260210	196330	213390	-	-	-	-	-	-	-	--
LIPID-N-1213	PG(19:0_22:6)	GP	PG	835.549	836.557	[M-H]-	C47H81O10P	102870	65962	196340	90038	90615	126330	87647	59035	80982	40440	29472	77100	32871	41670	67790	37228	53448	80865	71493	-	-	52926744	-	-	-	-	--
LIPID-N-1214	PG(20:0_22:6)	GP	PG	849.565	850.572	[M-H]-	C48H83O10P	54009	19284	121160	15939	16575	51157	53969	28359	19050	13844	5079.7	10428	6689.1	24959	13850	6177	36687	38473	40870	-	-	52927100	-	-	-	-	--
LIPID-N-1216	PG(22:0_22:6)	GP	PG	877.596	878.604	[M-H]-	C50H87O10P	54187	12219	62020	17296	23459	22379	46007	8125.9	23431	31244	12217	13997	8004.9	17045	20323	21130	24991	22373	27484	-	-	52927107	-	-	-	-	--
LIPID-N-1221	PG(20:4_20:4)	GP	PG	817.502	818.51	[M-H]-	C46H75O10P	1213900	952030	1336800	1411100	867720	2248600	2644600	1224300	2967000	3843800	3110600	5242200	3078700	3904500	4072800	5811600	2591900	2992800	2793900	-	HMDB0116589	52927123	-	-	-	-	--
LIPID-N-1223	PG(20:4_22:6)	GP	PG	841.502	842.51	[M-H]-	C48H75O10P	2002600	1561700	2169900	2161300	1749300	3556700	3909900	1962200	1312900	1620900	1715200	2356500	2112700	1629600	1824700	2694500	2396700	2448700	2195600	-	HMDB0116742	52927104	-	-	-	-	--
LIPID-N-0085	FFA(19:1)	FA	FFA	295.264	296.272	[M-H]-	C19H36O2	326380	182320	380330	309740	372890	265380	707300	424850	220230	208740	272870	290490	284610	529910	293120	551920	288980	306680	275790	-	-	52921828	LMFA01030857	-	-	-	--
LIPID-N-1224	PG(22:5_22:6)	GP	PG	867.518	868.525	[M-H]-	C50H77O10P	494200	380440	456360	493640	628930	665540	938450	628540	68976	100910	142320	175640	170100	122340	143300	221200	415230	423860	428640	-	-	-	-	-	-	-	--
LIPID-N-1225	PG(22:6_22:6)	GP	PG	865.502	866.51	[M-H]-	C50H75O10P	4537200	2840600	4983500	3928500	3814800	5840400	7636700	3997300	892050	999970	746090	943270	1792700	1171100	1355300	1906700	3303700	2895400	2996900	-	HMDB0116605	52927240	-	-	-	-	--
LIPID-N-1226	PS(12:0_13:0)	GP	PS	636.388	637.395	[M-H]-	C31H60NO10P	53931	42696	62889	46319	66698	50234	79036	53279	50557	51065	80475	69092	94170	116780	68935	109670	65376	63728	67015	C02737	-	3246981	-	-	-	-	ko00260,ko00564,ko01100,ko05140,ko05146,ko05322
LIPID-N-1227	PS(12:0_15:0)	GP	PS	664.419	665.427	[M-H]-	C33H64NO10P	97700	95993	109760	101100	111300	105320	138460	104800	94844	85021	100650	88488	86360	100220	98083	84673	117650	106520	108170	C02737	-	52925157	-	-	-	-	ko00260,ko00564,ko01100,ko05140,ko05146,ko05322
LIPID-N-1228	PS(12:0_16:0)	GP	PS	678.435	679.442	[M-H]-	C34H66NO10P	513360	383920	536390	471010	601010	478250	656250	533220	511630	504450	665100	629810	762490	893260	630680	912920	539010	569020	552500	C02737	-	52926049	-	-	-	-	ko00260,ko00564,ko01100,ko05140,ko05146,ko05322
LIPID-N-1230	PS(14:0_18:0)	GP	PS	734.497	735.505	[M-H]-	C38H74NO10P	60936	15328	62623	28298	10171	45954	44376	28085	25640	8329.6	18019	12838	30698	26145	33645	13261	24014	30330	29054	C02737	HMDB0012334	52926035	-	-	-	-	ko00260,ko00564,ko01100,ko05140,ko05146,ko05322
LIPID-N-1231	PS(14:0_19:0)	GP	PS	748.513	749.521	[M-H]-	C39H76NO10P	165980	137160	242450	125850	101810	160670	191510	141230	123640	121390	169960	140370	175060	175880	114940	121280	158310	145600	146290	C02737	-	52925210	-	-	-	-	ko00260,ko00564,ko01100,ko05140,ko05146,ko05322
LIPID-N-1232	PS(15:0_18:0)	GP	PS	748.513	749.521	[M-H]-	C39H76NO10P	24751	14809	32920	16208	8834.6	20290	41416	17949	12137	6036.3	2707.3	2000.5	11387	10719	16162	3339.8	7515.6	9949.7	12119	C02737	HMDB0112372	52925420	-	-	-	-	ko00260,ko00564,ko01100,ko05140,ko05146,ko05322
LIPID-N-1233	PS(16:0_17:0)	GP	PS	748.513	749.521	[M-H]-	C39H76NO10P	824100	544200	926570	546550	549290	723240	897250	612590	750170	865480	983640	1016300	1185800	1222600	1057000	1163700	871340	775220	886200	C02737	-	52925339	-	-	-	-	ko00260,ko00564,ko01100,ko05140,ko05146,ko05322
LIPID-N-1234	PS(15:0_19:0)	GP	PS	762.529	763.536	[M-H]-	C40H78NO10P	34666	21761	40597	20937	29696	26616	53224	34648	16787	19495	21674	27838	31357	20783	24554	34464	22885	27765	41401	C02737	-	52925979	-	-	-	-	ko00260,ko00564,ko01100,ko05140,ko05146,ko05322
LIPID-N-1236	PS(14:0_21:0)	GP	PS	776.544	777.552	[M-H]-	C41H80NO10P	46225	50905	21850	40428	40957	18933	41904	28915	13037	40477	48490	9	46454	13968	35019	25917	37806	46950	41934	C02737	-	52925215	-	-	-	-	ko00260,ko00564,ko01100,ko05140,ko05146,ko05322
LIPID-N-1237	PS(16:0_19:0)	GP	PS	776.544	777.552	[M-H]-	C41H80NO10P	1903200	1023800	1880100	991700	1259800	1651100	1629300	1319100	907300	932550	1085100	1251400	933810	943010	908400	998070	1180500	1223600	1204300	C02737	-	52926060	-	-	-	-	ko00260,ko00564,ko01100,ko05140,ko05146,ko05322
LIPID-N-1238	PS(17:0_18:0)	GP	PS	776.544	777.552	[M-H]-	C41H80NO10P	156350	86349	209140	94943	97113	149810	183110	96980	49465	22559	16717	45824	72747	50012	89708	64781	75698	95396	75654	C02737	-	52925422	-	-	-	-	ko00260,ko00564,ko01100,ko05140,ko05146,ko05322
LIPID-N-1239	PS(15:0_21:0)	GP	PS	790.56	791.568	[M-H]-	C42H82NO10P	136580	107510	157290	103970	130790	146570	173440	160640	86758	103060	93810	106510	127940	120280	111820	116510	112930	101630	107520	C02737	-	52925788	-	-	-	-	ko00260,ko00564,ko01100,ko05140,ko05146,ko05322
LIPID-N-1240	PS(16:0_20:0)	GP	PS	790.56	791.568	[M-H]-	C42H82NO10P	242600	155530	260190	227750	182760	245210	307020	219570	152820	165320	131790	175380	166090	131000	158700	188500	182070	200950	199320	C02737	HMDB0112345	9547095	-	-	-	-	ko00260,ko00564,ko01100,ko05140,ko05146,ko05322
LIPID-N-1242	PS(16:0_21:0)	GP	PS	804.575	785.521	[M-H]-	C42H76NO10P	18404000	13031000	19266000	14833000	12596000	16827000	19500000	17321000	14197000	17851000	19325000	24290000	19771000	20125000	17398000	17064000	17799000	16501000	17761000	C02737	-	52925308	-	-	-	-	ko00260,ko00564,ko01100,ko05140,ko05146,ko05322
LIPID-N-1243	PS(18:0_19:0)	GP	PS	804.575	785.521	[M-H]-	C42H76NO10P	227020	151460	247600	171310	183150	61103	217320	193070	189100	179810	200050	216550	249230	233030	201020	218490	202620	194540	208160	C02737	-	52925427	-	-	-	-	ko00260,ko00564,ko01100,ko05140,ko05146,ko05322
LIPID-N-1244	PS(17:0_21:0)	GP	PS	818.591	791.474	[M-H]-	C43H70NO10P	151170	97856	157750	110130	93974	133430	157890	117410	50383	100250	105320	111460	121970	129130	91653	115920	132280	127560	128070	C02737	-	52925353	-	-	-	-	ko00260,ko00564,ko01100,ko05140,ko05146,ko05322
LIPID-N-1245	PS(18:0_20:0)	GP	PS	818.591	791.474	[M-H]-	C43H70NO10P	40834	19897	49636	19339	16901	37472	37347	25068	16446	10553	6976.1	11656	16430	16899	18598	12880	19454	22346	20922	C02737	HMDB0112516	52926059	-	-	-	-	ko00260,ko00564,ko01100,ko05140,ko05146,ko05322
LIPID-N-1246	PS(16:0_23:0)	GP	PS	832.607	817.583	[M-H]-	C44H84NO10P	974990	531000	990760	718040	566030	839060	952980	814280	677010	724940	755440	960140	920440	931200	733970	878820	819410	838730	791990	C02737	-	-	-	-	-	-	ko00260,ko00564,ko01100,ko05140,ko05146,ko05322
LIPID-N-1247	PS(18:0_21:0)	GP	PS	832.607	817.583	[M-H]-	C44H84NO10P	1552700	1093600	1915100	1221400	1288300	1443200	1808800	1438500	2184400	1914500	1966800	2237300	2373000	2417400	1970100	2075900	1864600	1918700	1923800	C02737	-	52925429	-	-	-	-	ko00260,ko00564,ko01100,ko05140,ko05146,ko05322
LIPID-N-1248	PS(16:0_24:0)	GP	PS	846.622	829.583	[M-H]-	C45H84NO10P	44198	22892	49492	32630	29172	35475	45823	34375	35796	38226	38489	41957	38768	33396	35304	38997	36962	38990	39242	C02737	-	-	-	-	-	-	ko00260,ko00564,ko01100,ko05140,ko05146,ko05322
LIPID-N-1251	PS(20:0_21:0)	GP	PS	860.638	861.646	[M-H]-	C47H92NO10P	17011	9	9	9	9	9	9	9	18768	19467	16015	5989.2	24105	20729	17786	20161	18999	17335	20165	C02737	-	52925634	-	-	-	-	ko00260,ko00564,ko01100,ko05140,ko05146,ko05322
LIPID-N-1252	PS(18:0_24:0)	GP	PS	874.654	845.521	[M-H]-	C47H76NO10P	7897.2	9693.4	16308	11326	14723	23202	15984	17775	8335.2	7848	8038	13053	10078	8626.7	9162.3	4549.8	10899	11745	12342	C02737	-	-	-	-	-	-	ko00260,ko00564,ko01100,ko05140,ko05146,ko05322
LIPID-N-0074	FFA(17:0)	FA	FFA	269.248	270.256	[M-H]-	C17H34O2	389850	311340	425780	442690	432570	362870	625500	419960	348560	335260	416590	373590	457560	661380	409070	531480	413910	430280	384310	-	HMDB0002259	10465	LMFA01010017	-	32365	6578	--
LIPID-N-1253	PS(12:0_15:1)	GP	PS	662.403	663.411	[M-H]-	C33H62NO10P	24914	30438	33243	30410	26228	27147	32166	26269	27469	32493	31605	26242	29792	27311	27388	30432	25996	28245	26605	C02737	-	52925158	-	-	-	-	ko00260,ko00564,ko01100,ko05140,ko05146,ko05322
LIPID-N-0001	taurolithocholic acid-3-sulfate	ST	BA	281.1	563.259	[M-H]-	C26H45NO8S2	35300	29146	22161	22782	24421	29227	28515	23586	34862	25263	27130	24932	27705	24588	21714	22896	28604	25492	27317	C03642	HMDB0002580	440071	LMST05020003	15324-65-9	17864	6716	ko04976
LIPID-N-1259	PS(18:0_15:1)	GP	PS	746.497	749.521	[M-H]-	C39H76NO10P	1825900	1339400	2198100	1572500	1393700	1865700	2217400	1900400	1035000	1092200	1081800	1262600	1563500	1315400	1201300	1353600	1501600	1411800	1352300	C02737	-	52925282	-	-	-	-	ko00260,ko00564,ko01100,ko05140,ko05146,ko05322
LIPID-N-1261	PS(17:0_18:1)	GP	PS	774.529	777.552	[M-H]-	C41H80NO10P	9	9	813590	9	220180	522250	479250	195250	487280	590940	395210	497870	559640	1265400	1156500	842580	217650	452370	374480	C02737	-	52925437	-	-	-	-	ko00260,ko00564,ko01100,ko05140,ko05146,ko05322
LIPID-N-1262	PS(19:0_16:1)	GP	PS	774.529	777.552	[M-H]-	C41H80NO10P	465530	329600	591980	307890	328260	348950	575000	352130	217650	263230	386950	362500	363290	389620	237570	363910	351260	430440	393310	C02737	-	52925324	-	-	-	-	ko00260,ko00564,ko01100,ko05140,ko05146,ko05322
LIPID-N-1264	PS(16:0_20:1)	GP	PS	788.544	789.552	[M-H]-	C42H80NO10P	1814700	901560	880910	1353800	840770	1568600	1813600	1470100	745060	686910	673790	909780	269990	360000	710890	713130	1103900	914390	868750	C02737	HMDB0112543	52925644	-	-	-	-	ko00260,ko00564,ko01100,ko05140,ko05146,ko05322
LIPID-N-1267	PS(16:0_21:1)	GP	PS	802.56	803.568	[M-H]-	C43H82NO10P	4721500	3378700	5041200	3780300	3065400	4114400	3925700	3325600	2327700	2445600	2244100	1358000	3159600	2508100	2369400	2622900	3490900	3984800	2745200	C02737	-	-	-	-	-	-	ko00260,ko00564,ko01100,ko05140,ko05146,ko05322
LIPID-N-1268	PS(18:0_19:1)	GP	PS	802.56	803.568	[M-H]-	C43H82NO10P	36161	33653	68008	54195	45808	51582	55334	41411	55583	31064	37550	77468	50072	50078	21847	35592	63520	61145	37465	C02737	-	52925428	-	-	-	-	ko00260,ko00564,ko01100,ko05140,ko05146,ko05322
LIPID-N-1269	PS(19:0_18:1)	GP	PS	802.56	803.568	[M-H]-	C43H82NO10P	704740	383900	726560	386400	379030	432930	673010	533330	394340	390410	462220	563820	573450	504320	433120	550420	343720	420560	483120	C02737	-	52925442	-	-	-	-	ko00260,ko00564,ko01100,ko05140,ko05146,ko05322
LIPID-N-1270	PS(21:0_16:1)	GP	PS	802.56	803.568	[M-H]-	C43H82NO10P	462360	283100	539620	240370	307330	294840	474430	309230	266560	44693	403350	101820	405230	363730	257360	423500	355200	358260	323460	C02737	-	52925791	-	-	-	-	ko00260,ko00564,ko01100,ko05140,ko05146,ko05322
LIPID-N-1271	PS(17:0_21:1)	GP	PS	816.575	817.583	[M-H]-	C44H84NO10P	107870	101290	148180	102580	126530	129360	159760	123850	69273	63162	46707	62066	64024	50462	51001	57092	75423	69795	79322	C02737	-	-	-	-	-	-	ko00260,ko00564,ko01100,ko05140,ko05146,ko05322
LIPID-N-1272	PS(18:0_20:1)	GP	PS	816.575	817.583	[M-H]-	C44H84NO10P	54716	30770	77022	31150	40464	48340	58525	38937	9	9	12475	9	9	9	9	9	35492	40166	38438	C02737	HMDB0112545	52925649	-	-	-	-	ko00260,ko00564,ko01100,ko05140,ko05146,ko05322
LIPID-N-1274	PS(21:0_17:1)	GP	PS	816.575	817.583	[M-H]-	C44H84NO10P	60151	27753	90553	34209	41312	43999	83267	51640	57426	41432	49175	24030	62109	51767	45283	54342	53046	32100	43221	C02737	-	52925382	-	-	-	-	ko00260,ko00564,ko01100,ko05140,ko05146,ko05322
LIPID-N-0103	FFA(24:5)	FA	FFA	357.279	358.287	[M-H]-	C24H38O2	1122700	736200	1211200	793740	1143300	1308600	2175300	1367500	921150	980320	1428400	1640500	1732400	2329200	1543100	2344700	1438800	1295600	1301400	-	HMDB0006322	14505435	LMFA01030820	-	77527	-	--
LIPID-N-0015	Glycocholic acid	ST	BA	464.4	465.309	[M-H]-	C26H43NO6	184300	166040	148320	141090	147600	187670	120230	203440	168840	133490	160510	175960	231570	214530	196430	219410	210170	232580	209490	C01921	HMDB0000138	23617285	LMST05030001	475-31-0	17687	-	ko00120,ko01100,ko04976,ko04979
LIPID-N-0086	FFA(20:1)	FA	FFA	309.279	310.287	[M-H]-	C20H38O2	1064100	798190	1044900	1193000	1375900	1153300	2995000	1492800	1184600	917260	1623000	1466200	1826600	3055400	1580800	3276900	1945900	1803900	1727300	C16526	HMDB0002231	5282768	LMFA01030082	-	32425	6563	ko01040
LIPID-N-1275	PS(18:0_21:1)	GP	PS	830.591	831.599	[M-H]-	C45H86NO10P	4842100	3649000	4825500	3815200	3837800	4956300	5104100	4424200	3962500	3780100	3040000	3844400	4351100	4481800	3181000	3421800	4122900	4388500	4021500	C02737	-	-	-	-	-	-	ko00260,ko00564,ko01100,ko05140,ko05146,ko05322
LIPID-N-1277	PS(21:0_18:1)	GP	PS	830.591	831.599	[M-H]-	C45H86NO10P	6829500	3762900	7626300	4415700	4021900	5731100	7501000	5059000	7478400	6824700	8558400	9337200	8081600	8659200	6373800	8589400	6384200	6748600	6754500	C02737	-	52925795	-	-	-	-	ko00260,ko00564,ko01100,ko05140,ko05146,ko05322
LIPID-N-0017	Taurocholic acid	ST	BA	514.7	515.292	[M-H]-	C26H45NO7S	59067	54533	47302	43274	45136	51420	45317	51490	53241	47749	51441	50185	55613	53640	49259	55995	70271	69429	62734	C05122	HMDB0000036	6675	LMST05040001	81-24-3	28865	5104	ko00120,ko00430,ko01100,ko04976,ko04979
LIPID-N-1278	PS(18:0_22:1)	GP	PS	844.607	829.583	[M-H]-	C45H84NO10P	186150	141640	191790	192910	170760	201020	218220	204230	31315	180900	155460	181070	204280	189940	168670	162300	190860	176730	179360	C02737	-	52925430	-	-	-	-	ko00260,ko00564,ko01100,ko05140,ko05146,ko05322
LIPID-N-1283	PS(21:0_24:1)	GP	PS	914.685	885.552	[M-H]-	C50H80NO10P	12746	8862.4	15797	8753.9	9007.7	10061	12520	13164	9557.8	9272.5	9440.4	9933.4	11661	9190.3	10995	11893	10664	13611	12277	C02737	-	-	-	-	-	-	ko00260,ko00564,ko01100,ko05140,ko05146,ko05322
LIPID-N-1284	PS(13:0_17:2)	GP	PS	702.435	703.442	[M-H]-	C36H66NO10P	66684	63118	87607	82960	84411	93140	99482	81856	81153	73367	90626	96059	79081	97264	72733	81890	82372	80083	83831	C02737	-	52925185	-	-	-	-	ko00260,ko00564,ko01100,ko05140,ko05146,ko05322
LIPID-N-0090	FFA(18:2)	FA	FFA	279.232	280.24	[M-H]-	C18H32O2	17115000	8716100	15460000	14147000	20565000	10613000	34270000	17999000	9205300	8777900	13494000	13462000	19963000	24326000	13896000	23187000	15932000	14142000	14657000	C01595	HMDB0000673	5283141	LMFA01030110	-	17351	191	ko00591,ko01040,ko01100
LIPID-N-1286	PS(15:0_18:2)	GP	PS	744.482	749.521	[M-H]-	C39H76NO10P	291410	172490	294550	237730	243970	293980	365600	229120	172710	147830	96356	167480	161820	193620	160630	145700	246100	335390	212970	C02737	HMDB0112425	52925454	-	-	-	-	ko00260,ko00564,ko01100,ko05140,ko05146,ko05322
LIPID-N-1287	PS(16:0_17:2)	GP	PS	744.482	749.521	[M-H]-	C39H76NO10P	67404	122340	201570	160750	209370	194470	262210	162490	153200	92384	110990	167480	121000	123240	96781	127470	113550	221080	130670	C02737	-	52925305	-	-	-	-	ko00260,ko00564,ko01100,ko05140,ko05146,ko05322
LIPID-N-1291	PS(17:1_18:1)	GP	PS	772.513	777.552	[M-H]-	C41H80NO10P	1477000	743580	1734700	927150	681690	1220600	1457300	999990	991100	938470	1020100	1445300	1223600	1493400	1089700	1259600	956610	923350	884510	C02737	-	52925369	-	-	-	-	ko00260,ko00564,ko01100,ko05140,ko05146,ko05322
LIPID-N-1292	PS(18:1_18:1)	GP	PS	786.529	787.536	[M-H]-	C42H78NO10P	328820	341900	502190	307160	242480	442780	356260	333650	464240	432150	410590	510800	279640	407140	486470	294640	340560	379280	380280	C02737	HMDB0012390	6438639	-	-	60568	-	ko00260,ko00564,ko01100,ko05140,ko05146,ko05322
LIPID-N-1295	PS(18:0_19:2)	GP	PS	800.544	801.552	[M-H]-	C43H80NO10P	105480	65216	89935	86771	66954	92888	91564	88151	54373	53406	54537	46515	56028	55372	47475	52865	61731	61756	66797	C02737	-	-	-	-	-	-	ko00260,ko00564,ko01100,ko05140,ko05146,ko05322
LIPID-N-1298	PS(20:0_18:2)	GP	PS	814.56	817.583	[M-H]-	C44H84NO10P	4035200	2210800	4067500	2877500	2165800	3436100	4030000	3043200	2706600	2493800	2602000	3596600	2031700	2662400	2791900	2342900	2683300	3129000	2885100	C02737	HMDB0112429	52925466	-	-	-	-	ko00260,ko00564,ko01100,ko05140,ko05146,ko05322
LIPID-N-1301	PS(21:0_18:2)	GP	PS	828.575	829.583	[M-H]-	C45H84NO10P	195930	200640	156380	234430	172400	202780	207410	212940	133050	119220	132290	103960	130010	125010	112380	124400	147460	185950	158690	C02737	-	52925796	-	-	-	-	ko00260,ko00564,ko01100,ko05140,ko05146,ko05322
LIPID-N-1302	PS(21:0_20:2)	GP	PS	856.607	857.615	[M-H]-	C47H88NO10P	316990	188890	371650	239210	207650	332780	346120	263160	243650	261760	106560	275500	260690	218770	203820	191510	279690	263160	257550	C02737	-	52925693	-	-	-	-	ko00260,ko00564,ko01100,ko05140,ko05146,ko05322
LIPID-N-1303	PS(23:0_18:2)	GP	PS	856.607	857.615	[M-H]-	C47H88NO10P	494490	302960	450010	365680	340900	453710	509740	398620	251760	297840	200600	306900	296520	245840	251580	249180	357510	323250	320400	C02737	-	-	-	-	-	-	ko00260,ko00564,ko01100,ko05140,ko05146,ko05322
LIPID-N-1305	PS(15:0_20:3)	GP	PS	770.497	777.552	[M-H]-	C41H80NO10P	38176	37455	39324	45542	33301	45691	39805	50441	45579	29916	18164	37057	37695	44166	17548	33975	56464	31661	47000	C02737	HMDB0112330	52925263	-	-	-	-	ko00260,ko00564,ko01100,ko05140,ko05146,ko05322
LIPID-N-1307	PS(16:0_20:3)	GP	PS	784.513	785.521	[M-H]-	C42H76NO10P	42436	28991	50487	30601	26823	55842	44039	47843	29464	16609	34399	23447	19914	5488.6	25517	15835	34639	26472	13070	C02737	HMDB0012420	52925705	-	-	88507	-	ko00260,ko00564,ko01100,ko05140,ko05146,ko05322
LIPID-N-1309	PS(18:1_19:2)	GP	PS	798.529	799.536	[M-H]-	C43H78NO10P	69439	53429	71274	55161	56346	68688	64639	52960	29006	47563	35825	42477	40739	42948	39576	24801	63790	58029	52912	C02737	-	-	-	-	-	-	ko00260,ko00564,ko01100,ko05140,ko05146,ko05322
LIPID-N-1310	PS(19:0_18:3)	GP	PS	798.529	799.536	[M-H]-	C43H78NO10P	55621	32940	59229	21752	12552	40125	69208	34650	29623	23734	31530	34367	29023	30119	24537	10910	38849	39304	44720	C02737	-	52925493	-	-	-	-	ko00260,ko00564,ko01100,ko05140,ko05146,ko05322
LIPID-N-0063	TXB2	FA	Eicosanoid	369.228	370.236	[M-H]-	C20H34O6	69397	35864	56727	54273	37606	54017	31602	48581	82014	56674	69861	112140	81007	77349	90949	94506	66763	71598	62972	C05963	HMDB0003252	5283137	LMFA03030002	54397-85-2	28728	422	ko00590,ko01100,ko04726,ko04976
LIPID-N-1315	PS(21:0_18:3)	GP	PS	826.56	827.568	[M-H]-	C45H82NO10P	51569	37046	57727	15454	43496	33138	53745	52775	34205	38543	10551	68716	53566	14195	38275	34760	54065	72494	41376	C02737	-	52925501	-	-	-	-	ko00260,ko00564,ko01100,ko05140,ko05146,ko05322
LIPID-N-1319	PS(15:0_20:4)	GP	PS	768.482	777.552	[M-H]-	C41H80NO10P	97466	101770	70663	107290	79835	132260	125760	66682	117450	64942	97942	164340	145800	119730	103210	114330	109540	79383	108470	C02737	HMDB0112331	52925264	-	-	-	-	ko00260,ko00564,ko01100,ko05140,ko05146,ko05322
LIPID-N-1321	PS(18:2_18:2)	GP	PS	782.497	785.521	[M-H]-	C42H76NO10P	114250	112190	85521	113240	108200	79809	109170	140190	79479	78001	71064	48096	103370	104680	58922	63286	111610	94451	84567	C02737	HMDB0012402	9547086	-	-	88488	-	ko00260,ko00564,ko01100,ko05140,ko05146,ko05322
LIPID-N-1322	PS(18:1_20:3)	GP	PS	810.529	817.583	[M-H]-	C44H84NO10P	458960	430240	524540	408390	502270	444010	577480	477780	459850	445200	515600	433280	525630	503110	463370	587970	459240	489370	488880	C02737	HMDB0012393	52925445	-	-	90024	-	ko00260,ko00564,ko01100,ko05140,ko05146,ko05322
LIPID-N-1324	PS(20:0_20:4)	GP	PS	838.56	839.568	[M-H]-	C46H82NO10P	2673000	1979600	3010200	2367100	1440900	2692500	2701800	2275100	3118900	4072600	3886400	5488600	2807400	3370700	4151500	3898200	2846400	3301200	3286400	C02737	HMDB0112640	52925748	-	-	-	-	ko00260,ko00564,ko01100,ko05140,ko05146,ko05322
LIPID-N-1325	PS(21:0_20:4)	GP	PS	852.575	853.583	[M-H]-	C47H84NO10P	229100	281580	193240	290500	310480	217930	205630	211680	243780	249250	260630	220820	263930	218700	262840	250310	259460	228280	241980	C02737	-	52925753	-	-	-	-	ko00260,ko00564,ko01100,ko05140,ko05146,ko05322
LIPID-N-1326	PS(20:0_22:4)	GP	PS	866.591	867.599	[M-H]-	C48H86NO10P	212200	148690	245990	168030	145190	165870	207690	158080	298670	364530	299080	447350	280430	355100	340210	390920	273750	284100	263080	C02737	HMDB0112534	52925637	-	-	-	-	ko00260,ko00564,ko01100,ko05140,ko05146,ko05322
LIPID-N-1327	PS(23:0_20:4)	GP	PS	880.607	889.677	[M-H]-	C49H96NO10P	175040	150730	224120	180580	124900	182990	222200	195480	248950	230410	199410	292070	237950	204270	205910	223290	200660	206800	243320	C02737	-	-	-	-	-	-	ko00260,ko00564,ko01100,ko05140,ko05146,ko05322
LIPID-N-1330	PS(17:1_20:4)	GP	PS	794.497	795.505	[M-H]-	C43H74NO10P	15666	20570	17734	21024	15670	14605	9687.9	22432	21820	23857	14115	52250	43530	21545	23836	16092	26501	28662	19861	C02737	-	52925380	-	-	-	-	ko00260,ko00564,ko01100,ko05140,ko05146,ko05322
LIPID-N-1331	PS(18:1_20:4)	GP	PS	808.513	817.583	[M-H]-	C44H84NO10P	77102	62225	60385	53836	72460	62302	93817	67809	13997	40914	46529	12831	65907	54775	63220	33251	46464	24370	50210	C02737	HMDB0012434	52925741	-	-	88537	-	ko00260,ko00564,ko01100,ko05140,ko05146,ko05322
LIPID-N-1332	PS(18:2_20:3)	GP	PS	808.513	817.583	[M-H]-	C44H84NO10P	177600	140700	170190	171380	176460	162210	183960	162580	110320	112120	104960	134510	117330	165110	103070	124900	153340	157900	153410	C02737	HMDB0012404	52925469	-	-	88491	-	ko00260,ko00564,ko01100,ko05140,ko05146,ko05322
LIPID-N-1335	PS(18:1_22:4)	GP	PS	836.544	825.458	[M-H]-	C46H68NO10P	91097	92426	163820	61307	108530	143510	105510	77244	98390	96537	86330	169420	54766	93864	150730	93991	105390	120580	100300	C02737	HMDB0112420	52925449	-	-	-	-	ko00260,ko00564,ko01100,ko05140,ko05146,ko05322
LIPID-N-1336	PS(20:1_20:4)	GP	PS	836.544	825.458	[M-H]-	C46H68NO10P	104600	116770	150850	100030	132360	114160	113140	139690	152070	155700	175660	194960	167100	162400	156330	192040	119370	130750	125900	C02737	HMDB0112556	52925660	-	-	-	-	ko00260,ko00564,ko01100,ko05140,ko05146,ko05322
LIPID-N-1338	PS(18:1_24:4)	GP	PS	864.575	865.583	[M-H]-	C48H84NO10P	118040	74437	150180	88170	68480	131460	111030	101540	141190	121910	170250	167910	71833	97198	127800	124640	96508	90087	86910	C02737	-	-	-	-	-	-	ko00260,ko00564,ko01100,ko05140,ko05146,ko05322
LIPID-N-1339	PS(20:0_22:5)	GP	PS	864.575	865.583	[M-H]-	C48H84NO10P	101240	63490	107790	87461	75841	66144	121530	81619	41855	45926	57543	52116	32110	38261	21480	58420	63513	60728	69470	C02737	-	-	-	-	-	-	ko00260,ko00564,ko01100,ko05140,ko05146,ko05322
LIPID-N-1341	PS(15:1_22:5)	GP	PS	792.482	793.489	[M-H]-	C43H72NO10P	170330	91576	132600	86979	134610	121520	62751	94133	67305	33976	68991	59393	9	9	108670	9	77145	79959	55655	C02737	-	-	-	-	-	-	ko00260,ko00564,ko01100,ko05140,ko05146,ko05322
LIPID-N-1342	PS(18:2_20:4)	GP	PS	806.497	817.583	[M-H]-	C44H84NO10P	96763	92628	127990	116950	97983	124370	147670	102910	45170	39550	44533	36498	45220	54540	55189	41366	77827	64436	83149	C02737	HMDB0012435	52925742	-	-	88533	-	ko00260,ko00564,ko01100,ko05140,ko05146,ko05322
LIPID-N-1344	PS(17:2_22:4)	GP	PS	820.513	829.583	[M-H]-	C45H84NO10P	132710	114560	156610	113010	118630	159690	165020	114250	218660	195870	172880	277800	307980	237000	221710	316230	217370	189270	198810	C02737	-	52925416	-	-	-	-	ko00260,ko00564,ko01100,ko05140,ko05146,ko05322
LIPID-N-1348	PS(21:2_20:4)	GP	PS	848.544	849.552	[M-H]-	C47H80NO10P	112230	133460	133720	120020	131550	143290	131090	138740	175570	155020	153050	140230	142390	149600	154690	157960	139590	121400	138970	C02737	-	-	-	-	-	-	ko00260,ko00564,ko01100,ko05140,ko05146,ko05322
LIPID-N-1350	PS(20:0_22:6)	GP	PS	862.56	863.568	[M-H]-	C48H82NO10P	139330	101580	143200	96087	75009	116840	157520	106020	74466	73406	98923	76116	79095	84556	79777	89464	105270	127500	90667	C02737	HMDB0112868	52925945	-	-	-	-	ko00260,ko00564,ko01100,ko05140,ko05146,ko05322
LIPID-N-1351	PS(20:1_22:5)	GP	PS	862.56	863.568	[M-H]-	C48H82NO10P	33574	36924	35383	33455	38108	31473	39670	36284	24252	24566	18846	17103	9	22657	9	9	30355	22449	26725	C02737	-	-	-	-	-	-	ko00260,ko00564,ko01100,ko05140,ko05146,ko05322
LIPID-N-1354	PS(21:0_22:6)	GP	PS	876.575	889.677	[M-H]-	C49H96NO10P	79507	42138	92699	46404	31447	73823	67542	54879	32700	44979	45359	45552	57087	43199	51609	50062	36361	68606	48465	C02737	-	5283503	-	-	-	-	ko00260,ko00564,ko01100,ko05140,ko05146,ko05322
LIPID-N-1355	PS(16:1_22:6)	GP	PS	804.482	817.583	[M-H]-	C44H84NO10P	36494	24857	31585	28439	26165	43219	45257	33904	30331	24822	21505	39261	41197	28117	30191	33011	34807	33898	37832	C02737	HMDB0012373	52925154	-	-	-	-	ko00260,ko00564,ko01100,ko05140,ko05146,ko05322
LIPID-N-1357	PS(18:3_20:4)	GP	PS	804.482	817.583	[M-H]-	C44H84NO10P	97213	36788	60047	70565	55392	70281	63070	86728	15216	50957	48486	29853	71205	35805	44019	43324	55253	72215	56319	C02737	HMDB0112458	52925499	-	-	-	-	ko00260,ko00564,ko01100,ko05140,ko05146,ko05322
LIPID-N-1358	PS(17:1_22:6)	GP	PS	818.497	829.583	[M-H]-	C45H84NO10P	154920	92941	117760	135380	122670	222420	372920	150500	55123	58578	47341	59483	78077	54195	68599	85617	115020	118740	114030	C02737	-	52925387	-	-	-	-	ko00260,ko00564,ko01100,ko05140,ko05146,ko05322
LIPID-N-1361	PS(20:3_20:4)	GP	PS	832.513	825.458	[M-H]-	C46H68NO10P	173420	99130	129740	154990	138730	134740	132880	158860	186240	161760	163110	196700	184400	189220	140910	204210	196670	147310	151530	C02737	HMDB0012427	52925722	-	-	88513	-	ko00260,ko00564,ko01100,ko05140,ko05146,ko05322
LIPID-N-1363	PS(20:3_22:4)	GP	PS	860.544	863.568	[M-H]-	C48H82NO10P	48692	70264	61400	58109	64636	60675	59483	65918	70134	86283	97987	115350	90647	98120	76185	99977	71924	74735	81448	C02737	HMDB0112632	52925728	-	-	-	-	ko00260,ko00564,ko01100,ko05140,ko05146,ko05322
LIPID-N-1365	PS(18:2_22:6)	GP	PS	830.497	825.458	[M-H]-	C46H68NO10P	42429	27706	21910	15833	24934	29775	28682	31014	19834	15597	19776	15299	31296	23681	23769	14291	25866	32160	13111	C02737	HMDB0012446	52925939	-	-	-	-	ko00260,ko00564,ko01100,ko05140,ko05146,ko05322
LIPID-N-1367	PS(20:4_20:4)	GP	PS	830.497	825.458	[M-H]-	C46H68NO10P	95287	74491	120110	119430	39060	108360	99086	88186	78103	83384	78802	80739	81309	95245	73517	75567	65517	88925	66038	C02737	HMDB0012438	46891810	-	-	-	-	ko00260,ko00564,ko01100,ko05140,ko05146,ko05322
LIPID-N-1371	PI(10:0_12:0)	GP	PI	669.362	670.369	[M-H]-	C31H59O13P	41426	39902	44444	39021	43316	37320	40820	31491	40996	43760	55110	43715	53905	58445	43034	58364	53616	44576	40679	-	-	-	-	-	-	-	--
LIPID-N-1372	PI(12:0_13:0)	GP	PI	711.408	712.416	[M-H]-	C34H65O13P	12201	11758	11502	13307	11816	12201	11977	13486	14270	12598	15604	12030	11221	13481	12614	13382	15044	11850	14145	-	-	9547139	-	-	-	-	--
LIPID-N-1373	PI(10:0_16:0)	GP	PI	725.424	726.432	[M-H]-	C35H67O13P	2669	2350.1	2636.8	3443.4	3549	3964.3	4421.7	2525.1	2326.7	2556.6	2471.2	1922.2	2538.3	2741.3	3555.7	2661.1	2343.4	2559	2417.3	-	-	70698913	-	-	-	-	--
LIPID-N-1374	PI(12:0_18:0)	GP	PI	781.487	782.495	[M-H]-	C39H75O13P	18925	12608	25376	27342	26507	34616	28289	22789	20587	20030	20398	18784	18164	22867	26137	18331	19770	16950	20196	-	-	52928313	-	-	-	-	--
LIPID-N-1376	PI(16:0_16:0)	GP	PI	809.518	810.526	[M-H]-	C41H79O13P	79271	41279	104660	52974	61448	85452	79702	75405	45653	69320	58561	80552	69154	52796	69135	66122	66154	81213	64754	-	HMDB0009778	24779556	-	-	-	-	--
LIPID-N-1377	PI(14:0_19:0)	GP	PI	823.534	824.541	[M-H]-	C42H81O13P	22661	8848.8	29432	7086.2	4172.4	9629.8	16640	9940.2	8417	4645.4	8883.8	3553.4	11999	5680.5	17409	3189.8	7819.3	9264.8	12082	-	-	52927521	-	-	-	-	--
LIPID-N-1380	PI(16:0_19:0)	GP	PI	851.565	852.573	[M-H]-	C44H85O13P	241830	125400	419170	130530	130070	213300	214440	126220	163660	86769	66700	82829	156820	160360	202920	96694	178350	160420	169670	-	-	52928378	-	-	-	-	--
LIPID-N-0008	6,7-diketolithocholic acid	ST	BA	403.3	404.256	[M-H]-	C24H38O3	391080	415060	379550	424460	96031	370050	565550	368800	337930	57528	522630	426860	445770	431000	437020	383310	398780	353060	405480	-	-	137333800	-	-	-	-	--
LIPID-N-1383	PI(18:0_19:0)	GP	PI	879.596	880.604	[M-H]-	C46H89O13P	166250	124950	227360	131490	117910	177220	168770	148590	170520	118180	109710	142890	175940	157240	165130	128890	138750	154810	130310	-	-	52927738	-	-	-	-	--
LIPID-N-1385	PI(12:0_13:1)	GP	PI	709.393	710.401	[M-H]-	C34H63O13P	95497	103150	93788	102320	92883	89364	83656	96219	101890	102280	99932	95541	89757	96292	91786	95681	94259	98902	83594	-	-	-	-	-	-	-	--
LIPID-N-1386	PI(12:0_18:1)	GP	PI	779.471	780.479	[M-H]-	C39H73O13P	344170	443360	439490	399450	450550	356440	464750	427030	400610	414230	322100	323360	429800	338370	360350	358170	308710	295060	338420	-	-	52927743	-	-	-	-	--
LIPID-N-1387	PI(13:0_18:1)	GP	PI	793.487	794.495	[M-H]-	C40H75O13P	83293	62686	103200	70411	58735	102390	95905	77634	95575	190830	139410	134740	120120	127750	129950	96973	77370	121860	144460	-	-	52927498	-	-	-	-	--
LIPID-N-1388	PI(18:0_13:1)	GP	PI	793.487	794.495	[M-H]-	C40H75O13P	7069.5	3689.1	6894	6974.2	6864	7841.1	9828.8	6734.1	5039.2	5077.1	5670.4	4315.1	5977.2	5979.7	7541.4	6535.1	5259.7	4972.1	6247.6	-	-	-	-	-	-	-	--
LIPID-N-1389	PI(15:0_17:1)	GP	PI	807.502	808.51	[M-H]-	C41H77O13P	34968	14844	48121	15850	15278	25894	25931	18752	13664	19521	22174	20261	12349	18874	22609	16199	15102	10788	28026	-	-	52927564	-	-	-	-	--
LIPID-N-1390	PI(18:0_14:1)	GP	PI	807.502	808.51	[M-H]-	C41H77O13P	21710	10226	25991	28427	25194	31715	33571	22909	20588	21637	21005	17573	21872	22583	22483	20575	18734	21585	21892	-	-	52927540	-	-	-	-	--
LIPID-N-1392	PI(15:0_19:1)	GP	PI	835.534	836.541	[M-H]-	C43H81O13P	122070	88490	120220	77837	69705	109960	118310	83059	100950	103750	93318	118990	54336	97732	93894	53419	88624	116380	80192	-	-	52927570	-	-	-	-	--
LIPID-N-1396	PI(19:0_16:1)	GP	PI	849.549	850.557	[M-H]-	C44H83O13P	63397	22013	84733	22205	22305	37270	50387	18364	23588	9511.6	19474	10625	19790	21356	24779	14025	28633	23499	32669	-	-	52927635	-	-	-	-	--
LIPID-N-1400	PI(12:0_19:2)	GP	PI	791.471	792.479	[M-H]-	C40H73O13P	15036	12325	9696.3	17643	12336	6989.4	8913.9	15744	14922	16580	18486	19258	10574	14125	11509	11314	20042	13210	10626	-	-	-	-	-	-	-	--
LIPID-N-1401	PI(13:0_18:2)	GP	PI	791.471	792.479	[M-H]-	C40H73O13P	160470	81281	101500	84849	70466	97291	144380	129590	94937	95382	62993	94772	88450	58770	61287	74400	83297	77751	60750	-	-	52927499	-	-	-	-	--
LIPID-N-1403	PI(15:1_16:1)	GP	PI	791.471	792.479	[M-H]-	C40H73O13P	208630	133380	198850	183950	218220	223300	360660	145850	85111	84012	97938	117250	115520	120130	103080	155210	165360	167350	175260	-	-	52927589	-	-	-	-	--
LIPID-N-1406	PI(15:1_18:1)	GP	PI	819.502	820.51	[M-H]-	C42H77O13P	1232900	712760	1417300	765450	817950	1194400	1536500	899190	574980	674650	830180	939400	928320	717630	723570	864950	806790	877860	823990	-	-	52927594	-	-	-	-	--
LIPID-N-1407	PI(15:0_19:2)	GP	PI	833.518	834.526	[M-H]-	C43H79O13P	404760	211270	404350	230510	163470	413020	292340	275830	156510	196700	148220	191110	100860	118270	152010	106240	220270	227420	201290	-	-	-	-	-	-	-	--
LIPID-N-1419	PI(18:0_18:3)	GP	PI	859.534	860.541	[M-H]-	C45H81O13P	64265	48046	111100	12969	35156	43575	74854	51126	37259	33753	56416	44139	30227	33562	37180	24065	24075	21605	26414	-	HMDB0009810	52927736	-	-	88577	-	--
LIPID-N-1423	PI(18:0_20:3)	GP	PI	887.565	888.573	[M-H]-	C47H85O13P	767090	564810	950080	590680	475630	907740	679870	739070	818670	892790	681630	1033400	515140	630970	715850	655850	743520	710170	699100	-	HMDB0009887	52928021	-	-	89138	-	--
LIPID-N-1426	PI(13:0_20:4)	GP	PI	815.471	816.479	[M-H]-	C42H73O13P	13762	11060	19951	18513	18919	9265	19883	17208	35656	32839	27975	34723	42071	27828	36902	28415	26745	12665	24774	-	-	52927507	-	-	-	-	--
LIPID-N-1427	PI(15:1_18:3)	GP	PI	815.471	816.479	[M-H]-	C42H73O13P	19223	10003	24844	24383	11142	20352	33407	12855	5565.3	15139	9924.5	8246.5	14953	17569	13278	6885.7	12624	11429	11327	-	-	52927596	-	-	-	-	--
LIPID-N-1428	PI(12:0_22:4)	GP	PI	829.487	830.495	[M-H]-	C43H75O13P	319040	358260	326040	328000	335950	319330	308700	326820	340110	314130	329970	324240	324180	300590	329630	351930	337570	318090	310590	-	-	52927488	-	-	-	-	--
LIPID-N-1430	PI(18:1_18:3)	GP	PI	857.518	858.526	[M-H]-	C45H79O13P	49698	50740	79098	47078	47733	67156	72572	54615	53469	48169	49319	60822	35477	88693	24537	56543	44581	43650	44911	-	HMDB0009839	52927751	-	-	88613	-	--
LIPID-N-1432	PI(15:0_22:4)	GP	PI	871.534	872.541	[M-H]-	C46H81O13P	97858	91433	165730	72263	67400	103850	78355	61730	57196	64692	51835	87295	10791	47301	81177	56106	75315	68606	71734	-	-	52927580	-	-	-	-	--
LIPID-N-1433	PI(16:0_22:4)	GP	PI	885.549	886.557	[M-H]-	C47H83O13P	143360	105610	176380	123040	146670	168620	128890	179170	175750	170950	120520	195300	103160	141650	167710	166270	168020	171880	127940	-	HMDB0009914	52928215	-	-	89303	-	--
LIPID-N-1439	PI(15:1_20:4)	GP	PI	841.487	842.495	[M-H]-	C44H75O13P	547230	421890	560880	596380	444770	977480	1139300	527770	430810	435720	485660	743090	566170	472610	525900	774100	623150	672510	606170	-	-	52927605	-	-	-	-	--
LIPID-N-1440	PI(15:1_22:4)	GP	PI	869.518	870.526	[M-H]-	C46H79O13P	146830	74710	168240	104880	89708	177850	194660	134660	85998	123310	115230	150390	129360	114310	124530	150840	106920	119440	115060	-	-	52927611	-	-	-	-	--
LIPID-N-1441	PI(18:1_20:4)	GP	PI	883.534	884.541	[M-H]-	C47H81O13P	2577600	1555400	3663300	1753300	1376200	2914900	2167000	1720400	2064100	2007700	2114400	2763700	1290900	1806500	1558500	1691300	2064600	1781100	1912300	-	HMDB0009896	52928052	-	-	89126	-	--
LIPID-N-1442	PI(19:1_20:4)	GP	PI	897.549	898.557	[M-H]-	C48H83O13P	18929	13655	31976	17083	18082	14498	32500	15388	6822.1	3290.3	7752	16038	3362.2	11199	12033	7654.1	6779.1	16317	8545.9	-	-	52927924	-	-	-	-	--
LIPID-N-1443	PI(21:1_20:4)	GP	PI	925.581	926.588	[M-H]-	C50H87O13P	11222	18528	7889.8	12022	6918.7	16010	7760.1	2892	9999	10999	14109	15757	10980	14656	20155	2428.8	13240	14815	18134	-	-	-	-	-	-	-	--
LIPID-N-1444	PA(12:0_12:0)	GP	PA	535.34	536.348	[M-H]-	C27H53O8P	10328	15996	15823	40969	27071	26437	13244	21894	38437	20590	24026	32082	22496	28905	44430	15824	24214	29579	31215	C00416	-	9547171	-	-	-	-	ko00561,ko00564,ko01100,ko04024,ko04070,ko04072,ko04666,ko04912,ko04975,ko05200,ko05212,ko05231
LIPID-N-1446	PA(16:0_20:0)	GP	PA	703.528	704.536	[M-H]-	C39H77O8P	1258000	667380	1248200	722810	571170	1128300	1450500	845930	696960	736530	772490	941040	872890	912590	930700	976150	828940	864580	838140	C00416	HMDB0115064	52929455	-	-	-	-	ko00561,ko00564,ko01100,ko04024,ko04070,ko04072,ko04666,ko04912,ko04975,ko05200,ko05212,ko05231
LIPID-N-1448	PA(16:0_23:0)	GP	PA	745.575	746.583	[M-H]-	C42H83O8P	95774	53291	99346	61639	50892	89986	91486	66647	60366	68884	65235	82698	66247	61272	59420	64698	69537	66516	71332	C00416	-	-	-	-	-	-	ko00561,ko00564,ko01100,ko04024,ko04070,ko04072,ko04666,ko04912,ko04975,ko05200,ko05212,ko05231
LIPID-N-0075	FFA(18:0)	FA	FFA	283.264	284.272	[M-H]-	C18H36O2	17207000	10921000	14723000	14224000	16845000	17255000	23058000	9994800	16624000	11548000	21326000	14031000	13084000	15437000	16255000	17823000	15346000	17289000	14809000	C01530	HMDB0000827	5281	LMFA01010018	-	28842	189	ko00061,ko01040,ko04745
LIPID-N-1449	PA(18:0_21:0)	GP	PA	745.575	746.583	[M-H]-	C42H83O8P	1317500	792990	1557500	893950	996720	1403900	1465000	1229400	1266200	1271700	1340800	1498700	1410700	1469300	1387500	1406700	1252900	1312300	1299300	C00416	-	52928910	-	-	-	-	ko00561,ko00564,ko01100,ko04024,ko04070,ko04072,ko04666,ko04912,ko04975,ko05200,ko05212,ko05231
LIPID-N-1450	PA(18:0_23:0)	GP	PA	773.606	774.614	[M-H]-	C44H87O8P	50007	29225	59682	37847	34395	53092	54574	47201	47317	52103	49373	57728	55349	56239	60649	53757	46386	47662	43543	C00416	-	-	-	-	-	-	ko00561,ko00564,ko01100,ko04024,ko04070,ko04072,ko04666,ko04912,ko04975,ko05200,ko05212,ko05231
LIPID-N-1451	PA(20:0_21:0)	GP	PA	773.606	774.614	[M-H]-	C44H87O8P	15603	9170.2	17018	10710	10879	17941	16513	15360	16927	18810	16640	19728	19582	19039	16585	18773	16180	14936	14859	C00416	HMDB0115081	52929115	-	-	-	-	ko00561,ko00564,ko01100,ko04024,ko04070,ko04072,ko04666,ko04912,ko04975,ko05200,ko05212,ko05231
LIPID-N-1453	PA(21:0_22:0)	GP	PA	801.637	802.645	[M-H]-	C46H91O8P	8660.2	7059.4	10324	6668.7	9452.6	14032	12289	11475	10742	8394	10329	10355	9970.9	12121	7797.3	9695.5	10059	10514	10661	C00416	HMDB0115235	52929290	-	-	-	-	ko00561,ko00564,ko01100,ko04024,ko04070,ko04072,ko04666,ko04912,ko04975,ko05200,ko05212,ko05231
LIPID-N-1455	PA(16:0_20:1)	GP	PA	701.512	702.52	[M-H]-	C39H75O8P	2795400	1388200	3273900	1747600	1279600	2477800	3398200	2053300	1458300	1795800	1582400	2054700	1789400	1719700	1788100	2101300	1780100	1930200	1872600	C00416	HMDB0115094	52929125	-	-	-	-	ko00561,ko00564,ko01100,ko04024,ko04070,ko04072,ko04666,ko04912,ko04975,ko05200,ko05212,ko05231
LIPID-N-1456	PA(20:0_16:1)	GP	PA	701.512	702.52	[M-H]-	C39H75O8P	234140	126250	277770	142070	124700	202810	313330	203360	200710	132800	222650	285490	200890	263880	250560	293270	198920	216130	218960	C00416	HMDB0115065	52929105	-	-	-	-	ko00561,ko00564,ko01100,ko04024,ko04070,ko04072,ko04666,ko04912,ko04975,ko05200,ko05212,ko05231
LIPID-N-1459	PA(21:0_24:1)	GP	PA	827.653	828.661	[M-H]-	C48H93O8P	12076	6722	15119	5903.1	11380	16616	12770	14491	9526.7	9309.6	9887.4	9259.4	11865	11225	10503	11538	11535	12328	10752	C00416	-	-	-	-	-	-	ko00561,ko00564,ko01100,ko04024,ko04070,ko04072,ko04666,ko04912,ko04975,ko05200,ko05212,ko05231
LIPID-N-1462	PA(16:0_20:2)	GP	PA	699.496	700.504	[M-H]-	C39H73O8P	873160	606610	820640	710900	531890	824050	1172200	631640	283150	312180	292670	349890	409320	284640	311370	259120	489570	454440	475850	C00416	HMDB0115535	52929155	-	-	-	-	ko00561,ko00564,ko01100,ko04024,ko04070,ko04072,ko04666,ko04912,ko04975,ko05200,ko05212,ko05231
LIPID-N-1463	PA(17:1_21:1)	GP	PA	727.528	728.536	[M-H]-	C41H77O8P	114870	63824	134140	83501	62931	123150	129910	91356	84560	80469	75198	107660	48707	77130	88925	95576	85242	74164	93305	C00416	-	-	-	-	-	-	ko00561,ko00564,ko01100,ko04024,ko04070,ko04072,ko04666,ko04912,ko04975,ko05200,ko05212,ko05231
LIPID-N-1464	PA(18:1_20:1)	GP	PA	727.528	728.536	[M-H]-	C41H77O8P	2847500	1974700	3470200	2105100	2098800	2840600	3799800	2728300	2865100	2977800	3192600	3540800	2831900	3176700	3251400	3375600	2837300	2943600	2814800	C00416	HMDB0115098	52929131	-	-	-	-	ko00561,ko00564,ko01100,ko04024,ko04070,ko04072,ko04666,ko04912,ko04975,ko05200,ko05212,ko05231
LIPID-N-1465	PA(20:0_18:2)	GP	PA	727.528	728.536	[M-H]-	C41H77O8P	8701900	4889900	9684200	6699100	5137100	8856000	10008000	7357900	6380300	6745900	6232300	8732200	4400100	6059000	7968000	7737300	6934000	7124200	6946200	C00416	HMDB0114958	52928947	-	-	-	-	ko00561,ko00564,ko01100,ko04024,ko04070,ko04072,ko04666,ko04912,ko04975,ko05200,ko05212,ko05231
LIPID-N-1466	PA(19:1_24:1)	GP	PA	797.606	798.614	[M-H]-	C46H87O8P	28135	18891	27310	26289	21560	27411	29327	26782	25705	28047	31066	33860	26412	31674	34496	32826	22244	28604	27754	C00416	-	-	-	-	-	-	ko00561,ko00564,ko01100,ko04024,ko04070,ko04072,ko04666,ko04912,ko04975,ko05200,ko05212,ko05231
LIPID-N-1467	PA(18:1_26:1)	GP	PA	811.622	812.63	[M-H]-	C47H89O8P	80797	44276	74298	66052	42443	56919	85742	56924	63367	67196	67670	80588	67813	25027	54350	68280	60113	67300	73099	C00416	-	-	-	-	-	-	ko00561,ko00564,ko01100,ko04024,ko04070,ko04072,ko04666,ko04912,ko04975,ko05200,ko05212,ko05231
LIPID-N-1468	PA(24:0_20:2)	GP	PA	811.622	812.63	[M-H]-	C47H89O8P	50696	34902	71624	50156	36688	56712	69799	46104	55769	46269	31965	75655	41037	44261	40044	56145	56424	58043	57491	C00416	-	-	-	-	-	-	ko00561,ko00564,ko01100,ko04024,ko04070,ko04072,ko04666,ko04912,ko04975,ko05200,ko05212,ko05231
LIPID-N-1470	PA(18:0_20:3)	GP	PA	725.512	726.52	[M-H]-	C41H75O8P	994530	648240	1190800	802510	665820	928980	1230600	944560	571310	600620	498460	572780	462690	453330	555670	534430	666490	715580	686280	C00416	HMDB0115566	52929191	-	-	-	-	ko00561,ko00564,ko01100,ko04024,ko04070,ko04072,ko04666,ko04912,ko04975,ko05200,ko05212,ko05231
LIPID-N-1471	PA(18:1_20:2)	GP	PA	725.512	726.52	[M-H]-	C41H75O8P	643300	514150	642080	510740	492330	613140	834380	617350	415640	478950	577580	566740	494850	490500	460900	615540	571780	529790	511290	C00416	HMDB0115518	52928925	-	-	-	-	ko00561,ko00564,ko01100,ko04024,ko04070,ko04072,ko04666,ko04912,ko04975,ko05200,ko05212,ko05231
LIPID-N-1472	PA(20:1_18:2)	GP	PA	725.512	726.52	[M-H]-	C41H75O8P	3149500	2248700	1513200	2482800	1816600	2755600	3872600	2573500	1561200	1979500	1676800	2057400	1676100	1844500	1860900	2120600	2228300	2298900	2266100	C00416	HMDB0114959	52928948	-	-	-	-	ko00561,ko00564,ko01100,ko04024,ko04070,ko04072,ko04666,ko04912,ko04975,ko05200,ko05212,ko05231
LIPID-N-0099	FFA(22:4)	FA	FFA	331.264	332.272	[M-H]-	C22H36O2	4104800	2499700	4101300	3243100	4687200	4552700	7270900	4198400	5455400	4635200	7636600	8914500	9512200	12160000	8038100	12691000	6402000	6048400	5387900	C16527	HMDB0034295	5282938	LMFA01030177	-	-	-	ko01040,ko04216
LIPID-N-1474	PA(22:1_18:2)	GP	PA	753.543	754.551	[M-H]-	C43H79O8P	374120	168540	395310	251620	195260	281470	487740	290500	161200	189190	172110	223830	146080	191880	221600	229810	226860	232610	228660	C00416	-	52928954	-	-	-	-	ko00561,ko00564,ko01100,ko04024,ko04070,ko04072,ko04666,ko04912,ko04975,ko05200,ko05212,ko05231
LIPID-N-1475	PA(20:0_20:3)	GP	PA	753.543	754.551	[M-H]-	C43H79O8P	204340	138750	204520	154570	131420	228910	205820	161090	276250	296130	281710	356990	218720	266140	308660	278210	207460	212060	206630	C00416	HMDB0115529	52929113	-	-	-	-	ko00561,ko00564,ko01100,ko04024,ko04070,ko04072,ko04666,ko04912,ko04975,ko05200,ko05212,ko05231
LIPID-N-1477	PA(10:0_20:4)	GP	PA	611.371	612.379	[M-H]-	C33H57O8P	78275	58125	84739	63513	81195	67849	111660	79556	76451	66447	114810	96988	107550	151030	83350	141130	93850	81070	88413	C00416	-	-	-	-	-	-	ko00561,ko00564,ko01100,ko04024,ko04070,ko04072,ko04666,ko04912,ko04975,ko05200,ko05212,ko05231
LIPID-N-1478	PA(12:0_18:4)	GP	PA	611.371	612.379	[M-H]-	C33H57O8P	3688600	3250500	4169300	3645100	4325100	3539700	5037500	3780300	3713100	3515200	5329000	4935100	5341800	7299700	4500300	7586900	4370000	4270100	4497800	C00416	-	52928647	-	-	-	-	ko00561,ko00564,ko01100,ko04024,ko04070,ko04072,ko04666,ko04912,ko04975,ko05200,ko05212,ko05231
LIPID-N-1479	PA(12:0_22:4)	GP	PA	667.434	668.442	[M-H]-	C37H65O8P	172720	168630	177580	187530	195790	166590	205090	183430	191880	188310	222230	195480	216710	254160	210230	259750	194400	199510	208950	C00416	-	52928658	-	-	-	-	ko00561,ko00564,ko01100,ko04024,ko04070,ko04072,ko04666,ko04912,ko04975,ko05200,ko05212,ko05231
LIPID-N-1483	PA(19:0_20:4)	GP	PA	737.512	738.52	[M-H]-	C42H75O8P	508990	373900	628710	536600	400120	519360	616070	602330	166790	210850	238140	186720	164410	166300	205790	162390	475880	467710	458420	C00416	-	52929063	-	-	-	-	ko00561,ko00564,ko01100,ko04024,ko04070,ko04072,ko04666,ko04912,ko04975,ko05200,ko05212,ko05231
LIPID-N-1484	PA(18:0_22:4)	GP	PA	751.528	752.536	[M-H]-	C43H77O8P	3587300	2917800	4749000	3256800	3035700	4612900	4300400	3987300	5402300	5128500	5263500	6446500	4093000	4994600	5406000	5364500	4534300	4356900	4277300	C00416	HMDB0115328	52929390	-	-	-	-	ko00561,ko00564,ko01100,ko04024,ko04070,ko04072,ko04666,ko04912,ko04975,ko05200,ko05212,ko05231
LIPID-N-1485	PA(18:2_22:2)	GP	PA	751.528	752.536	[M-H]-	C43H77O8P	680190	437330	685140	575410	294040	679940	707030	560190	201180	222930	191450	185970	168040	154720	265020	168200	346000	304590	322200	C00416	HMDB0114966	52928955	-	-	-	-	ko00561,ko00564,ko01100,ko04024,ko04070,ko04072,ko04666,ko04912,ko04975,ko05200,ko05212,ko05231
LIPID-N-1486	PA(20:0_20:4)	GP	PA	751.528	752.536	[M-H]-	C43H77O8P	7549000	5065000	8290700	6104400	4530100	8400300	8272200	6484400	10311000	10387000	10630000	13462000	7584000	9600200	11044000	10767000	7449400	7880800	8236400	C00416	HMDB0115156	52929229	-	-	-	-	ko00561,ko00564,ko01100,ko04024,ko04070,ko04072,ko04666,ko04912,ko04975,ko05200,ko05212,ko05231
LIPID-N-1487	PA(20:1_20:3)	GP	PA	751.528	752.536	[M-H]-	C43H77O8P	292120	204780	367520	225320	197610	240370	339430	262520	159360	167490	174390	157300	135560	175210	192700	152220	222370	215770	194510	C00416	HMDB0115573	52929200	-	-	-	-	ko00561,ko00564,ko01100,ko04024,ko04070,ko04072,ko04666,ko04912,ko04975,ko05200,ko05212,ko05231
LIPID-N-1489	PA(20:0_22:4)	GP	PA	779.559	780.567	[M-H]-	C45H81O8P	1188300	911050	1414800	1065200	911620	1509600	1383400	1174800	2697900	2626700	2517500	3249100	1969300	2389800	2447900	2497800	1714400	1815100	1751800	C00416	HMDB0115085	52929118	-	-	-	-	ko00561,ko00564,ko01100,ko04024,ko04070,ko04072,ko04666,ko04912,ko04975,ko05200,ko05212,ko05231
LIPID-N-1490	PA(12:0_20:5)	GP	PA	637.387	638.395	[M-H]-	C35H59O8P	39555	56952	53153	47175	57688	62200	68155	49623	42312	49285	73667	49980	64828	60536	43440	48297	53980	34996	49292	C00416	-	52928654	-	-	-	-	ko00561,ko00564,ko01100,ko04024,ko04070,ko04072,ko04666,ko04912,ko04975,ko05200,ko05212,ko05231
LIPID-N-1492	PA(16:0_22:5)	GP	PA	721.481	722.489	[M-H]-	C41H71O8P	488040	306750	564430	432770	260450	395580	521490	335970	694160	718730	795970	834200	877070	832040	790250	920210	621200	624150	564530	C00416	-	-	-	-	-	-	ko00561,ko00564,ko01100,ko04024,ko04070,ko04072,ko04666,ko04912,ko04975,ko05200,ko05212,ko05231
LIPID-N-1493	PA(18:0_22:5)	GP	PA	749.512	750.52	[M-H]-	C43H75O8P	178100	143480	464070	405000	343820	397020	293160	139390	357550	170000	433180	439020	299130	512440	126990	346160	466420	228850	196220	C00416	-	-	-	-	-	-	ko00561,ko00564,ko01100,ko04024,ko04070,ko04072,ko04666,ko04912,ko04975,ko05200,ko05212,ko05231
LIPID-N-1494	PA(20:1_20:4)	GP	PA	749.512	750.52	[M-H]-	C43H75O8P	3600300	2489400	4022100	2663500	2759500	3315500	3759800	3020600	2673700	3403800	3127900	3783800	3199200	2952300	3081700	3438400	3142700	3543900	2916800	C00416	HMDB0115106	52929141	-	-	-	-	ko00561,ko00564,ko01100,ko04024,ko04070,ko04072,ko04666,ko04912,ko04975,ko05200,ko05212,ko05231
LIPID-N-1495	PA(20:2_20:3)	GP	PA	749.512	750.52	[M-H]-	C43H75O8P	25326	34021	45106	37858	33064	30011	42736	36288	7821.5	6162.3	16159	10899	9	9	9	23665	23022	38954	31646	C00416	HMDB0115547	52929171	-	-	-	-	ko00561,ko00564,ko01100,ko04024,ko04070,ko04072,ko04666,ko04912,ko04975,ko05200,ko05212,ko05231
LIPID-N-1496	PA(20:1_22:4)	GP	PA	777.543	778.551	[M-H]-	C45H79O8P	998290	673540	1332200	877620	896960	1216100	1011500	1058200	1350300	1396300	1423700	1734800	1158600	1306400	1512400	1541200	1171400	1182200	1100300	C00416	HMDB0115112	52929147	-	-	-	-	ko00561,ko00564,ko01100,ko04024,ko04070,ko04072,ko04666,ko04912,ko04975,ko05200,ko05212,ko05231
LIPID-N-1497	PA(22:1_20:4)	GP	PA	777.543	778.551	[M-H]-	C45H79O8P	269600	161070	313880	201350	144380	277760	265610	202970	238550	245120	271090	318480	185410	246190	276350	265230	188770	229660	216940	C00416	-	52929236	-	-	-	-	ko00561,ko00564,ko01100,ko04024,ko04070,ko04072,ko04666,ko04912,ko04975,ko05200,ko05212,ko05231
LIPID-N-1498	PA(24:1_20:4)	GP	PA	805.575	806.583	[M-H]-	C47H83O8P	173250	92752	192410	125850	91844	163990	206580	150720	168230	169240	168990	211500	141820	171930	212590	200250	160440	164250	162790	C00416	-	-	-	-	-	-	ko00561,ko00564,ko01100,ko04024,ko04070,ko04072,ko04666,ko04912,ko04975,ko05200,ko05212,ko05231
LIPID-N-1499	PA(12:0_22:6)	GP	PA	663.403	664.41	[M-H]-	C37H61O8P	490010	478790	507170	570340	578110	589330	603590	461150	496010	527640	561870	463430	464390	539560	492900	529570	533110	497200	537200	C00416	-	52929409	-	-	-	-	ko00561,ko00564,ko01100,ko04024,ko04070,ko04072,ko04666,ko04912,ko04975,ko05200,ko05212,ko05231
LIPID-N-1500	PA(16:1_22:5)	GP	PA	719.465	720.473	[M-H]-	C41H69O8P	117230	38527	111550	30862	30778	82686	108790	66462	99747	40385	98961	82813	81393	106630	84191	89793	99202	91936	90989	C00416	-	-	-	-	-	-	ko00561,ko00564,ko01100,ko04024,ko04070,ko04072,ko04666,ko04912,ko04975,ko05200,ko05212,ko05231
LIPID-N-1504	PA(20:2_20:4)	GP	PA	747.496	748.504	[M-H]-	C43H73O8P	238570	178420	256010	201150	154850	235400	243130	256430	156390	174800	206440	183330	127530	181500	147620	164880	172040	182570	192770	C00416	HMDB0115548	52929172	-	-	-	-	ko00561,ko00564,ko01100,ko04024,ko04070,ko04072,ko04666,ko04912,ko04975,ko05200,ko05212,ko05231
LIPID-N-1506	PA(20:0_22:6)	GP	PA	775.528	776.536	[M-H]-	C45H77O8P	681730	403220	816660	504510	420750	700260	740220	530700	539280	514990	518360	611250	492500	505710	667210	511910	523790	541050	504920	C00416	HMDB0115413	52929427	-	-	-	-	ko00561,ko00564,ko01100,ko04024,ko04070,ko04072,ko04666,ko04912,ko04975,ko05200,ko05212,ko05231
LIPID-N-0014	lithocholic acid-3-sulfate	ST	BA	455.6	456.255	[M-H]-	C24H38O3	69065	54731	51535	46163	45771	58992	44083	55166	53588	46171	56910	47597	59144	53196	55439	59090	57711	50560	48254	-	HMDB0000907	10253562	LMST05020015	34669-57-3	-	-	--
LIPID-N-1507	PA(20:1_22:5)	GP	PA	775.528	776.536	[M-H]-	C45H77O8P	96955	60612	80695	89886	47951	62714	52466	80759	193410	174760	185490	182610	187300	89942	172390	155450	130640	130690	110440	C00416	-	-	-	-	-	-	ko00561,ko00564,ko01100,ko04024,ko04070,ko04072,ko04666,ko04912,ko04975,ko05200,ko05212,ko05231
LIPID-N-1511	PA(20:2_22:5)	GP	PA	773.512	774.52	[M-H]-	C45H75O8P	3662700	2439800	3319300	2619700	1838800	3865400	3878300	3438800	2806800	3084000	2816200	3563100	3398100	3639200	3582500	3354500	2843100	2832900	3142800	C00416	-	-	-	-	-	-	ko00561,ko00564,ko01100,ko04024,ko04070,ko04072,ko04666,ko04912,ko04975,ko05200,ko05212,ko05231
LIPID-N-1512	PA(20:3_22:5)	GP	PA	771.496	772.504	[M-H]-	C45H73O8P	132030	95449	167700	79262	103920	150770	138040	125390	131090	97508	137440	127220	70207	87065	100660	86056	109500	98626	105950	C00416	-	-	-	-	-	-	ko00561,ko00564,ko01100,ko04024,ko04070,ko04072,ko04666,ko04912,ko04975,ko05200,ko05212,ko05231
LIPID-N-1513	PA(20:4_22:5)	GP	PA	769.481	770.489	[M-H]-	C45H71O8P	265140	130110	284640	151230	112870	246520	242910	203990	389770	358010	414720	521890	486250	475590	430460	395720	319730	343890	277140	C00416	-	-	-	-	-	-	ko00561,ko00564,ko01100,ko04024,ko04070,ko04072,ko04666,ko04912,ko04975,ko05200,ko05212,ko05231
LIPID-P-0350	LPC(14:0/0:0)	GP	LPC	468.309	467.301	[M+H]+	C22H46NO7P	523550	272070	516130	293760	257910	360540	385630	326310	292800	328170	335120	329990	806880	515260	510520	507860	441350	404370	404400	C04230	HMDB0010379	460604	LMGP01050012	20559-16-4	64489	-	ko00564,ko05231
LIPID-P-0351	LPC(0:0/15:0)	GP	LPC	482.322	481.317	[M+H]+	C23H48NO7P	113860	63703	99182	59913	52308	76953	90311	56272	35043	47324	39857	36342	139270	71944	86355	64388	69749	68614	86033	C04230	-	-	-	-	-	-	ko00564,ko05231
LIPID-P-0352	LPC(15:0/0:0)	GP	LPC	482.322	481.317	[M+H]+	C23H48NO7P	313620	206450	372300	259760	298710	333710	431660	288620	169260	208130	175740	256080	426870	382440	179310	295430	287300	282120	271930	C04230	HMDB0010381	24779458	LMGP01050016	-	580912	-	ko00564,ko05231
LIPID-P-0353	LPC(0:0/16:0)	GP	LPC	496.34	495.332	[M+H]+	C24H50NO7P	224220	155860	270430	180510	146450	214430	232360	172620	126850	152720	183170	188550	334860	244450	218380	221300	203420	212500	205390	C04230	-	-	LMGP01050074	-	-	-	ko00564,ko05231
LIPID-P-0354	LPC(16:0/0:0)	GP	LPC	496.34	495.332	[M+H]+	C24H50NO7P	313920	234870	326210	295200	278650	274410	431960	312510	250540	233300	257660	321280	388300	375480	244640	421540	294280	281140	287890	C04230	HMDB0010382	460602	LMGP01050018	-	72998	-	ko00564,ko05231
LIPID-P-0355	LPC(0:0/17:0)	GP	LPC	510.356	509.348	[M+H]+	C25H52NO7P	204790	163210	263040	168480	175340	183350	288390	197030	149740	154580	152210	190290	209360	222420	131290	229170	193040	220120	161530	C04230	-	-	-	-	-	-	ko00564,ko05231
LIPID-P-0356	LPC(17:0/0:0)	GP	LPC	510.356	509.348	[M+H]+	C25H52NO7P	821090	600840	1118500	717220	708910	891730	1299300	972480	536540	565560	612390	743950	857060	796960	569300	874180	808040	806190	827280	C04230	HMDB0012108	24779463	LMGP01050024	50930-23-9	74340	-	ko00564,ko05231
LIPID-P-0357	LPC(0:0/18:0)	GP	LPC	524.372	523.364	[M+H]+	C26H54NO7P	45841	36489	51016	36082	40279	43204	60156	51980	46595	54481	46666	60081	76098	67600	52028	65333	46110	48724	48196	C04230	HMDB0011128	24779491	LMGP01050076	4421-58-3	76076	-	ko00564,ko05231
LIPID-P-0358	LPC(18:0/0:0)	GP	LPC	524.372	523.364	[M+H]+	C26H54NO7P	220310	141210	224750	173810	178540	202880	277490	213370	211470	238550	253780	317080	346410	328380	239920	358910	226370	220750	226730	C04230	HMDB0010384	497299	LMGP01050026	-	73858	-	ko00564,ko05231
LIPID-P-0359	LPC(0:0/19:0)	GP	LPC	538.388	537.379	[M+H]+	C27H56NO7P	108920	83562	168690	138030	102320	148330	160950	137310	68752	77145	57686	76569	88347	82281	71544	89283	113630	94299	110470	C04230	-	-	-	-	-	-	ko00564,ko05231
LIPID-P-0360	LPC(19:0/0:0)	GP	LPC	538.388	537.379	[M+H]+	C27H56NO7P	297050	258170	438760	312130	326480	334070	521120	436280	120230	129830	108210	132560	188110	186670	123630	154720	265230	258950	237120	C04230	-	24779472	LMGP01050041	-	-	-	ko00564,ko05231
LIPID-P-0361	LPC(0:0/20:0)	GP	LPC	552.403	551.395	[M+H]+	C28H58NO7P	119610	57181	93436	83047	109010	66369	193640	79761	56623	49325	42414	60060	84249	53595	63852	69018	88804	90736	91452	C04230	-	-	-	-	-	-	ko00564,ko05231
LIPID-P-0362	LPC(20:0/0:0)	GP	LPC	552.403	551.395	[M+H]+	C28H58NO7P	316870	231110	308070	255090	263810	351460	360680	321530	162880	149980	125520	123750	266530	224110	171490	206550	247190	242120	222420	C04230	HMDB0010390	24779473	LMGP01050045	108341-80-6	74968	-	ko00564,ko05231
LIPID-P-0363	LPC(22:0/0:0)	GP	LPC	580.434	579.426	[M+H]+	C30H62NO7P	58134	36091	61919	27487	52237	58073	53139	59136	29853	32640	30966	42626	45316	38042	21786	43465	43049	54695	53772	C04230	HMDB0010398	24779479	LMGP01050053	-	-	-	ko00564,ko05231
LIPID-P-0364	LPC(24:0/0:0)	GP	LPC	608.466	607.458	[M+H]+	C32H66NO7P	83603	60126	12831	46852	17450	94736	91820	10220	40957	41154	13637	15599	21524	64446	15078	16290	65095	21170	47503	C04230	HMDB0010405	24779481	LMGP01050057	-	86260	-	ko00564,ko05231
LIPID-P-0368	LPC(16:1/0:0)	GP	LPC	494.325	493.317	[M+H]+	C24H48NO7P	2161500	852550	1810100	1148700	1180800	1129400	1643300	1109000	766470	885280	901930	1109200	2606500	1818400	551800	1542800	1429200	1414100	1424200	C04230	HMDB0010383	24779461	LMGP01050021	76790-27-7	73851	-	ko00564,ko05231
LIPID-P-0369	LPC(17:1/0:0)	GP	LPC	508.339	507.332	[M+H]+	C25H50NO7P	81527	41647	105810	63333	61272	50129	91121	89714	38881	37345	20190	64572	66990	58160	36582	96824	133190	76173	63837	C04230	-	42607442	LMGP01050002	-	-	-	ko00564,ko05231
LIPID-P-0370	LPC(0:0/18:1)	GP	LPC	522.356	521.348	[M+H]+	C26H52NO7P	102090	45087	88553	59845	53997	55639	69741	44466	58853	67853	67976	71213	148650	107130	116890	105520	79244	66718	75881	C04230	-	24779492	LMGP01050079	-	-	-	ko00564,ko05231
LIPID-P-0371	LPC(18:1/0:0)	GP	LPC	522.356	521.348	[M+H]+	C26H52NO7P	51757	28865	49636	35738	42186	23342	67760	38580	33881	43201	41529	52196	59692	65400	24637	50613	43294	41859	38461	C04230	HMDB0010385	53480465	LMGP01050029	-	86255	-	ko00564,ko05231
LIPID-P-0372	LPC(19:1/0:0)	GP	LPC	536.371	535.364	[M+H]+	C27H54NO7P	38177	22875	18156	36069	30754	34983	51703	34893	13432	24422	21780	27629	32981	26732	24302	39265	32597	35158	32034	C04230	-	52924049	LMGP01050130	-	-	-	ko00564,ko05231
LIPID-P-0373	LPC(0:0/20:1)	GP	LPC	550.387	549.379	[M+H]+	C28H56NO7P	85257	45744	89857	62461	56978	56352	104770	65523	68139	66608	59584	63357	123200	128390	127660	97091	83438	89162	85887	C04230	-	-	-	-	-	-	ko00564,ko05231
LIPID-P-0374	LPC(20:1/0:0)	GP	LPC	550.387	549.379	[M+H]+	C28H56NO7P	451820	241220	477330	317960	348600	372520	734510	414750	282870	352910	339330	422340	582500	561200	302890	651940	473280	450050	447750	C04230	HMDB0010391	52924051	LMGP01050047	-	88685	-	ko00564,ko05231
LIPID-P-0375	LPC(0:0/22:1)	GP	LPC	578.419	577.411	[M+H]+	C30H60NO7P	44791	29151	47202	23685	32634	40243	65747	42215	29028	35600	32583	37109	53114	51106	36051	53175	39984	38014	42848	C04230	-	-	-	-	-	-	ko00564,ko05231
LIPID-P-0376	LPC(22:1/0:0)	GP	LPC	578.419	577.411	[M+H]+	C30H60NO7P	43125	20377	50718	38186	28178	38422	59581	46332	30896	26892	32713	36123	49328	45772	34439	56656	43269	44901	46165	C04230	HMDB0010399	53480471	LMGP01050134	-	88684	-	ko00564,ko05231
LIPID-P-0377	LPC(24:1/0:0)	GP	LPC	606.45	605.442	[M+H]+	C32H64NO7P	40702	21923	43389	29121	21860	37770	56320	49199	24420	26384	26080	26342	36929	38562	25857	36192	41361	36696	38952	C04230	HMDB0010406	53480477	LMGP01050144	-	88948	-	ko00564,ko05231
LIPID-P-0378	LPC(0:0/18:2)	GP	LPC	520.34	519.332	[M+H]+	C26H50NO7P	112840	59920	85208	80851	75395	92697	91928	71092	72138	56843	48092	54755	135870	88991	97788	69724	87389	78663	84001	C04230	-	-	-	-	-	-	ko00564,ko05231
LIPID-P-0379	LPC(18:2/0:0)	GP	LPC	520.34	519.332	[M+H]+	C26H50NO7P	119970	46010	85564	89248	76230	75691	91222	70569	67187	50971	34585	63488	144040	99845	93579	68293	83452	74216	85259	C04230	HMDB0010386	11005824	LMGP01050034	22252-07-9	28733	-	ko00564,ko05231
LIPID-P-0380	LPC(0:0/20:2)	GP	LPC	548.372	547.364	[M+H]+	C28H54NO7P	236530	118090	199330	135150	115800	170260	194440	138350	162290	118060	110550	145660	304920	211520	244600	207880	159750	159670	175950	C04230	-	-	-	-	-	-	ko00564,ko05231
LIPID-P-0381	LPC(20:2/0:0)	GP	LPC	548.372	547.364	[M+H]+	C28H54NO7P	317130	240870	310940	303790	260650	290530	573780	335890	145900	198450	183580	223150	363620	268770	200080	327270	276480	243400	274320	C04230	HMDB0010392	52924053	LMGP01050132	-	83055	-	ko00564,ko05231
LIPID-P-0382	LPC(22:2/0:0)	GP	LPC	576.403	575.395	[M+H]+	C30H58NO7P	37202	13869	42155	30260	23183	35872	46399	17237	22111	25716	14862	18624	46649	24771	16254	18226	34542	33907	36242	C04230	HMDB0010400	52924059	LMGP01050135	-	88952	-	ko00564,ko05231
LIPID-P-0383	LPC(18:3/0:0)	GP	LPC	518.325	517.317	[M+H]+	C26H48NO7P	192780	89535	187190	117930	98736	133750	143910	125330	79155	79697	86004	97780	266290	157170	132220	169510	133370	139960	152980	C04230	HMDB0010388	24779469	LMGP01050038	-	88697	-	ko00564,ko05231
LIPID-P-0384	LPC(20:3/0:0)	GP	LPC	546.356	545.348	[M+H]+	C28H52NO7P	825740	319610	865460	532280	374280	529850	632200	433240	547170	398510	401410	395420	1050800	761600	1000200	591270	627320	624650	623900	C04230	HMDB0010393	53480467	LMGP01050133	1199257-41-4	74343	-	ko00564,ko05231
LIPID-P-0386	LPC(20:4/0:0)	GP	LPC	544.34	543.332	[M+H]+	C28H50NO7P	125270	57138	105360	77623	50970	86955	75223	63523	91202	98300	81115	90408	295820	169770	181720	112500	112250	94728	112340	C04230	HMDB0010395	24779476	LMGP01050048	60701-99-7	74344	-	ko00564,ko05231
LIPID-P-0387	LPC(0:0/22:4)	GP	LPC	572.372	571.364	[M+H]+	C30H54NO7P	731310	338460	631440	380340	337550	545100	427390	398570	590800	693450	634390	627010	2121900	1348800	1668800	961510	767980	798990	797450	C04230	-	-	-	-	-	-	ko00564,ko05231
LIPID-P-1568	SM(d18:1/26:0)	SP	SM	843.7	842.724	[M+H]+	C49H99N2O6P	222050	136590	238650	166960	141910	194580	258890	203130	132350	83217	176870	201340	119400	129720	175260	203530	222770	227040	207180	C00550	-	44260136	LMSP03010026	-	-	-	ko00600,ko01100,ko04071,ko04217
LIPID-P-0388	LPC(22:4/0:0)	GP	LPC	572.372	571.364	[M+H]+	C30H54NO7P	732300	334770	629140	384850	366470	572830	445540	404860	610280	730660	654400	640110	2346400	1351800	1747700	1022700	837670	812730	789700	C04230	HMDB0010401	52924039	LMGP01050124	-	88953	-	ko00564,ko05231
LIPID-P-0389	LPC(20:5/0:0)	GP	LPC	542.325	541.317	[M+H]+	C28H48NO7P	212750	70265	135020	100790	79284	98649	96482	83730	33604	36761	16167	26919	122810	52277	84218	46659	90680	88676	88885	C04230	HMDB0010397	11757087	LMGP01050050	-	-	-	ko00564,ko05231
LIPID-P-0390	LPC(0:0/22:5)	GP	LPC	570.364	569.348	[M+H]+	C30H52NO7P	191260	43048	281550	45220	53101	88953	125910	62238	77643	46123	42271	43568	178490	119640	198360	69853	100390	101400	113110	C04230	-	-	-	-	-	-	ko00564,ko05231
LIPID-P-0391	LPC(22:5/0:0)	GP	LPC	570.364	569.348	[M+H]+	C30H52NO7P	171450	52102	195930	61900	61882	107940	87580	63103	70578	44720	35736	29622	196950	130750	184130	64712	93317	99209	81295	C04230	HMDB0010402	53480475	LMGP01050142	-	74348	-	ko00564,ko05231
LIPID-P-0392	LPC(22:6/0:0)	GP	LPC	568.34	567.332	[M+H]+	C30H50NO7P	1621300	398830	2237900	398730	460570	818720	1063200	537580	677810	365970	334820	360260	1559800	1154600	1786900	594220	816290	871810	855460	C04230	HMDB0010404	10415542	LMGP01050056	-	73873	-	ko00564,ko05231
LIPID-P-0393	LPC(O-14:0)	GP	LPC-O	454.33	453.322	[M+H]+	C22H48NO6P	49184	26327	38729	29593	28207	26913	57327	35511	27447	26921	45045	44189	53930	110100	70333	99351	45927	48654	51033	C04230	-	15298292	LMGP01060007	-	-	-	ko00564,ko05231
LIPID-P-0394	LPC(O-16:0)	GP	LPC-O	482.361	481.353	[M+H]+	C24H52NO6P	10028000	5500600	8816500	7217000	5717600	7567700	15428000	8424400	7891100	8132700	11611000	11304000	13656000	25403000	16066000	24941000	12653000	12630000	12342000	C04230	-	162126	LMGP01060010	-	-	-	ko00564,ko05231
LIPID-P-0395	LPC(O-18:0)	GP	LPC-O	510.392	509.385	[M+H]+	C26H56NO6P	2624900	1315300	2335500	1806800	1444500	2046100	4341900	2274000	3415500	3648000	5399200	5366300	5250600	10006000	7156800	10210000	4359900	4196900	4230300	C04317	HMDB0011149	2733532	LMGP01060014	-	75216	-	ko00565,ko01100
LIPID-P-0396	LPC(O-20:0)	GP	LPC-O	538.424	537.416	[M+H]+	C28H60NO6P	124900	67343	101950	85465	72627	108870	210330	103540	128220	133350	191810	174370	166300	378030	231870	364720	169300	162480	169080	C04230	-	52924061	LMGP01060041	-	-	-	ko00564,ko05231
LIPID-P-0397	LPC(O-22:0)	GP	LPC-O	566.455	565.447	[M+H]+	C30H64NO6P	28575	21660	26609	36192	18850	33684	46507	31714	28688	23235	39058	39984	42147	62280	43039	71477	47261	39050	50058	C04230	-	-	-	-	-	-	ko00564,ko05231
LIPID-P-0399	LPC(O-16:1)	GP	LPC-O	480.345	479.338	[M+H]+	C24H50NO6P	253630	233130	308220	291470	367420	299840	462280	334630	287870	236300	329480	469560	215140	510310	264680	602530	377270	360310	335020	C04230	-	24779503	LMGP01060028	-	-	-	ko00564,ko05231
LIPID-P-0400	LPC(O-18:1)	GP	LPC-O	508.377	507.369	[M+H]+	C26H54NO6P	4725500	2162700	3716600	3136400	2980300	3196600	8749500	4021300	3763800	4388300	6927300	7135500	10320000	18813000	11146000	18285000	7642700	7320000	7587400	C04230	-	21672239	LMGP01060034	-	-	-	ko00564,ko05231
LIPID-P-0401	LPC(O-20:1)	GP	LPC-O	536.408	535.4	[M+H]+	C28H58NO6P	110720	52079	102440	61321	69435	69972	258180	93701	98541	101850	198940	170220	222490	540030	321200	418790	187450	187700	183620	C04230	-	-	-	-	-	-	ko00564,ko05231
LIPID-P-0403	LPC(O-18:2)	GP	LPC-O	506.361	505.353	[M+H]+	C26H52NO6P	672470	309660	551750	438240	429990	461650	1219200	528150	211190	253030	377380	387120	575540	1210300	704040	1045100	605220	566410	587680	C04230	HMDB0010408	24779513	LMGP01070012	-	84753	-	ko00564,ko05231
LIPID-P-0404	LPC(O-20:2)	GP	LPC-O	534.392	533.385	[M+H]+	C28H56NO6P	199740	106680	162130	142580	131930	156490	400490	169420	82766	92722	144250	145960	200500	422190	261710	377980	209120	232660	199070	C04230	-	-	-	-	-	-	ko00564,ko05231
LIPID-P-0405	LPC(O-22:2)	GP	LPC-O	562.424	561.416	[M+H]+	C30H60NO6P	112770	56252	94008	80040	78103	89383	254190	98397	52002	54562	88659	80422	98734	228700	139800	193070	106180	103320	111770	C04230	-	-	-	-	-	-	ko00564,ko05231
LIPID-P-0406	LPC(O-20:3)	GP	LPC-O	532.377	531.369	[M+H]+	C28H54NO6P	53761	28012	41829	40766	31659	34705	95404	39865	17101	20662	23459	30489	49213	77751	46575	74905	44047	51148	45282	C04230	-	-	-	-	-	-	ko00564,ko05231
LIPID-P-0407	LPE(0:0/16:0)	GP	LPE	454.293	453.286	[M+H]+	C21H44NO7P	408730	136780	245190	114910	61519	186220	221190	102380	39408	158030	111620	78125	553490	194780	260820	147140	202630	194650	194550	-	HMDB0011473	53480922	LMGP02050036	-	-	-	--
LIPID-P-0408	LPE(16:0/0:0)	GP	LPE	454.293	453.286	[M+H]+	C21H44NO7P	689280	393780	737710	501450	480730	586590	975880	594290	360900	383330	541150	565890	714360	720950	450240	785380	588670	559080	651860	-	HMDB0011503	9547069	LMGP02050002	53862-35-4	73004	-	--
LIPID-P-0409	LPE(17:0/0:0)	GP	LPE	468.305	467.301	[M+H]+	C22H46NO7P	38651	22526	42575	26803	24129	34972	64701	36701	14319	21585	23718	22067	29173	31555	22458	36918	32346	31749	30897	-	-	52925149	LMGP02050030	-	-	-	--
LIPID-P-0410	LPE(0:0/18:0)	GP	LPE	482.325	481.317	[M+H]+	C23H48NO7P	89136	50121	100730	62564	58724	83204	127830	74192	54143	76470	76336	81342	107590	110430	74403	116770	94390	88575	93712	-	HMDB0011129	53480667	LMGP02050038	-	133144	-	--
LIPID-P-0411	LPE(18:0/0:0)	GP	LPE	482.325	481.317	[M+H]+	C23H48NO7P	2643600	1521000	2962200	1857100	1737400	2406800	4211600	2406200	2132900	2472000	2762700	3107600	3451400	4190300	2738400	4846600	3036300	2891200	3021500	-	HMDB0011130	9547068	LMGP02050001	69747-55-3	75036	-	--
LIPID-P-0412	LPE(20:0/0:0)	GP	LPE	510.356	509.348	[M+H]+	C25H52NO7P	16452	5313.8	17227	10879	9205.8	11178	15820	8186.5	6979.8	11685	6105.6	6445.6	9	14103	9	9	10373	8363.6	8713.9	-	HMDB0011481	53480930	LMGP02050045	-	-	-	--
LIPID-P-0415	LPE(16:1/0:0)	GP	LPE	452.278	451.27	[M+H]+	C21H42NO7P	54885	17172	45184	25400	35531	22252	44874	28966	12883	23225	16886	22786	55309	50200	26680	27001	33703	29200	39109	-	HMDB0011474	53480923	LMGP02050037	-	-	-	--
LIPID-P-0417	LPE(0:0/18:1)	GP	LPE	480.309	479.301	[M+H]+	C23H46NO7P	1802700	599960	1249200	528310	288690	795460	955760	554960	342720	1165900	873250	459830	3565900	1930900	2010700	990920	1151900	1082300	1237300	-	HMDB0011476	53480925	LMGP02050040	-	76088	-	--
LIPID-P-0418	LPE(18:1/0:0)	GP	LPE	480.309	479.301	[M+H]+	C23H46NO7P	389070	192050	572770	302810	289320	306070	780410	376060	251240	358970	336290	475510	474880	474680	299980	695720	401310	403910	361580	-	HMDB0011506	9547071	LMGP02050004	89576-29-4	74971	-	--
LIPID-P-0419	LPE(0:0/20:1)	GP	LPE	508.34	507.332	[M+H]+	C25H50NO7P	38797	13687	39837	16630	8508.8	21014	21670	18930	7859.3	39021	25197	8841.2	76972	54229	50795	27428	28447	33662	26187	-	HMDB0011482	53480931	LMGP02050046	-	-	-	--
LIPID-P-0420	LPE(20:1/0:0)	GP	LPE	508.34	507.332	[M+H]+	C25H50NO7P	24853	9122.6	25498	13700	13075	17628	45983	21056	12245	16028	17060	17630	27435	28387	15303	34317	20975	20595	20709	-	HMDB0011512	52925139	LMGP02050020	-	-	-	--
LIPID-P-0423	LPE(0:0/18:2)	GP	LPE	478.293	477.286	[M+H]+	C23H44NO7P	2434700	710530	1463800	711960	236920	1031700	969830	635490	255610	826880	544660	253240	2009900	1227800	1715500	587940	1051100	1041100	1029500	-	HMDB0011477	53480926	LMGP02050041	-	76090	-	--
LIPID-P-0424	LPE(18:2/0:0)	GP	LPE	478.293	477.286	[M+H]+	C23H44NO7P	2666700	773520	1533100	728330	251610	1090900	998700	678770	260510	802480	578930	264470	2197700	1351700	1819600	572840	1092000	1112100	1100700	-	HMDB0011507	52925130	LMGP02050011	85046-18-0	83058	-	--
LIPID-P-0425	LPE(0:0/20:2)	GP	LPE	506.325	505.317	[M+H]+	C25H48NO7P	100530	38798	86471	29402	10557	47855	61103	41889	10708	27287	30932	16017	127700	44615	63011	26258	47418	49754	52418	-	HMDB0011483	53480932	LMGP02050047	-	-	-	--
LIPID-P-0426	LPE(20:2/0:0)	GP	LPE	506.325	505.317	[M+H]+	C25H48NO7P	129220	42366	64028	38407	15171	56340	47618	25385	12107	30336	30697	10909	121330	51339	73431	31925	60790	43294	57715	-	HMDB0011513	52925140	LMGP02050021	-	-	-	--
LIPID-P-0427	LPE(22:2/0:0)	GP	LPE	534.356	533.348	[M+H]+	C27H52NO7P	16847	6485.5	14134	6496.5	5014.9	9006.7	15842	5781.2	2349.9	6405	3826.8	1102.5	17884	13737	10943	7966.9	8632	13913	11938	-	HMDB0011492	53480941	LMGP02050056	-	-	-	--
LIPID-P-0429	LPE(0:0/20:3)	GP	LPE	504.309	503.301	[M+H]+	C25H46NO7P	400170	103430	220980	127730	46169	166360	174940	99968	47161	108810	82489	52667	347780	172940	252150	101050	163010	160940	168590	-	-	53480934	LMGP02050049	-	-	-	--
LIPID-P-0430	LPE(20:3/0:0)	GP	LPE	504.309	531.332	[M+H]+	C27H50NO7P	91343	23656	80288	19770	5944.7	42307	25495	21962	5959.4	45716	49227	27052	129390	108850	60349	39849	52252	54534	80964	-	HMDB0011516	52925141	LMGP02050022	-	-	-	--
LIPID-P-0431	LPE(22:3/0:0)	GP	LPE	532.34	531.332	[M+H]+	C27H50NO7P	59408	30896	52150	27259	8199.8	40510	37318	28272	21690	58559	41601	18441	178070	104060	111280	51586	51167	64181	56995	-	-	-	-	-	-	-	--
LIPID-P-0432	LPE(20:4/0:0)	GP	LPE	502.293	501.286	[M+H]+	C25H44NO7P	4673300	1575600	2990300	1425500	458790	2171600	1786800	1384500	637170	2404300	1745600	751800	8415100	4212900	4549600	1992000	2576500	2657500	2797600	-	HMDB0011487	53480936	LMGP02050051	-	72741	-	--
LIPID-P-0433	LPE(22:4/0:0)	GP	LPE	530.325	529.317	[M+H]+	C27H48NO7P	1637500	602540	1068300	551620	213290	879300	766220	488380	370440	1152000	861840	472880	4110000	2391200	2333400	1117700	1164200	1311300	1232900	-	HMDB0011493	53480942	LMGP02050057	-	-	-	--
LIPID-P-0434	LPE(20:5/0:0)	GP	LPE	500.278	499.27	[M+H]+	C25H42NO7P	74693	21628	34699	16052	5092.7	25365	25052	19621	7059.4	11023	5976	2202.4	39292	15113	19279	10561	24278	18450	19180	-	-	53480938	LMGP02050053	-	-	-	--
LIPID-P-0435	LPE(0:0/22:5)	GP	LPE	528.309	527.301	[M+H]+	C27H46NO7P	1075400	267640	512760	247720	95625	381580	305740	238930	55017	169240	126220	57654	791260	388940	402290	177610	346940	328490	331210	-	HMDB0011494	53480943	LMGP02050058	-	-	-	--
LIPID-P-0436	LPE(22:5/0:0)	GP	LPE	528.309	527.301	[M+H]+	C27H46NO7P	158090	55105	120910	57576	29264	97177	92166	64438	175100	246730	199750	139820	956530	658730	755790	316060	232560	254030	260460	-	HMDB0011524	53480954	LMGP02050069	-	-	-	--
LIPID-P-0437	LPE(22:6/0:0)	GP	LPE	526.293	525.286	[M+H]+	C27H44NO7P	3533700	1043900	2680500	1111100	555780	1728700	1658200	1061600	532480	884810	797560	458570	4262700	2256900	2470300	1003900	1761400	1735500	1690600	-	HMDB0011496	53480945	LMGP02050060	-	72749	-	--
LIPID-P-0438	LPE(P-16:0)	GP	LPE-P	438.3	437.291	[M+H]+	C21H44NO6P	716040	420270	842650	691100	709590	691110	1596900	773560	597040	560120	872150	949790	594660	1654400	807830	1766300	871660	958580	928040	-	HMDB0011152	42607469	LMGP02070001	174062-72-7	-	-	--
LIPID-P-0439	LPE(P-17:0)	GP	LPE-P	452.31	451.306	[M+H]+	C22H46NO6P	29984	17531	39356	24390	26008	24239	63711	28337	20765	19847	23676	26058	14858	37316	19437	51836	27488	32869	28173	-	-	-	-	-	-	-	--
LIPID-P-0440	LPE(P-18:0)	GP	LPE-P	466.3	465.322	[M+H]+	C23H48NO6P	451550	285050	542190	383110	397870	447280	1016000	508650	586530	603730	910310	1006500	583270	1656900	887440	1786200	798180	788370	743920	-	HMDB0240598	42607470	LMGP02070002	174062-73-8	-	-	--
LIPID-P-0441	LPE(P-20:0)	GP	LPE-P	494.3	493.353	[M+H]+	C25H52NO6P	23970	16918	28745	19415	15916	22879	37817	28685	28495	27302	24676	39919	21344	51124	37448	65020	38106	33117	37274	-	-	52925153	LMGP02070004	-	-	-	--
LIPID-P-0445	LPE(P-18:1)	GP	LPE-P	464.3	463.306	[M+H]+	C23H46NO6P	175100	121690	250760	157100	203660	172930	450790	196090	141150	161510	211590	259640	145130	331930	181160	438410	245390	235860	230640	-	-	-	-	-	-	-	--
LIPID-P-0471	PC(14:0_14:0)	GP	PC	678.507	677.5	[M+H]+	C36H72NO8P	1062700	641940	1239300	664130	561510	931310	1045500	743460	826570	840730	926870	1001900	1166200	894430	915580	943160	961460	888620	961520	C00157	HMDB0007866	5459377	LMGP01010477	18194-24-6	45240	-	ko00564,ko00590,ko00591,ko00592,ko01100,ko04723,ko05231
LIPID-P-0473	PC(15:0_16:0)	GP	PC	720.554	719.547	[M+H]+	C39H78NO8P	29674000	20774000	36174000	25212000	22865000	32477000	35540000	28887000	15487000	16585000	15262000	18114000	21382000	18926000	16231000	19282000	24506000	24709000	24673000	C00157	HMDB0007935	24778655	LMGP01010532	-	-	-	ko00564,ko00590,ko00591,ko00592,ko01100,ko04723,ko05231
LIPID-P-0474	PC(16:0_16:0)	GP	PC	734.57	733.562	[M+H]+	C40H80NO8P	5527000	3082700	6392300	4144100	3484900	5491100	5204100	4525600	3405900	3794100	3832800	4734600	4524000	4130200	3682300	4467700	4459200	4014000	4122800	C00157	HMDB0000564	452110	LMGP01010564	-	72999	5548	ko00564,ko00590,ko00591,ko00592,ko01100,ko04723,ko05231
LIPID-P-0475	PC(16:0_18:0)	GP	PC	762.601	761.593	[M+H]+	C42H84NO8P	54772000	31433000	58178000	46845000	34897000	58506000	28229000	42498000	54041000	67217000	53490000	81656000	71377000	66052000	57794000	75052000	59934000	60774000	58176000	C00157	HMDB0007970	24778686	LMGP01010573	-	73000	-	ko00564,ko00590,ko00591,ko00592,ko01100,ko04723,ko05231
LIPID-P-0476	PC(18:0_18:0)	GP	PC	790.633	789.625	[M+H]+	C44H88NO8P	9	1269900	9	9	804210	2058700	1952800	2009600	9	9	9	3016800	2852500	2589600	2306500	2818100	2153100	2201300	2004400	C00157	HMDB0008036	94190	LMGP01010006	-	83718	-	ko00564,ko00590,ko00591,ko00592,ko01100,ko04723,ko05231
LIPID-P-0477	PC(16:0_22:0)	GP	PC	818.664	817.656	[M+H]+	C46H92NO8P	1744200	1053000	1931100	1290000	1015000	1725400	1925600	1402100	1485100	1624900	1513900	1669400	2010500	1318200	1236900	1274800	2273600	2336800	2373600	C00157	HMDB0007985	7983123	LMGP01010636	-	86168	-	ko00564,ko00590,ko00591,ko00592,ko01100,ko04723,ko05231
LIPID-P-0478	PC(16:0_24:0)	GP	PC	846.695	845.687	[M+H]+	C48H96NO8P	476100	301490	558360	363760	281910	535500	425810	461460	297220	327240	338050	350960	364990	310490	291230	355200	435350	432960	397840	C00157	HMDB0008051	24778864	LMGP01010657	-	-	-	ko00564,ko00590,ko00591,ko00592,ko01100,ko04723,ko05231
LIPID-P-0480	PC(15:0_16:1)	GP	PC	718.539	717.531	[M+H]+	C39H76NO8P	2955500	1655400	3473300	1780500	1683400	2619800	3379300	2482000	1759100	1754300	1861200	1965800	1914200	2177000	1567100	1737300	2199100	2273500	2457400	C00157	HMDB0007936	24778657	LMGP01010535	-	-	-	ko00564,ko00590,ko00591,ko00592,ko01100,ko04723,ko05231
LIPID-P-0481	PC(16:0_16:1)	GP	PC	732.554	731.547	[M+H]+	C40H78NO8P	1562600	821270	1730300	885980	749840	1295600	1471400	1103700	882480	939330	1013000	1160900	1154900	1106300	923400	1068800	1164500	1081800	1093400	C00157	HMDB0007969	6443788	LMGP01010566	-	74000	-	ko00564,ko00590,ko00591,ko00592,ko01100,ko04723,ko05231
LIPID-P-0482	PC(16:0_18:1)	GP	PC	760.586	759.578	[M+H]+	C42H82NO8P	5227400	2534500	5152800	3198300	2670400	4197100	4960000	3791000	3906900	4258900	4247800	5228400	5085500	4735500	3919200	4870700	4188100	4207800	4093200	C00157	HMDB0007972	5497103	LMGP01010005	-	73001	-	ko00564,ko00590,ko00591,ko00592,ko01100,ko04723,ko05231
LIPID-P-0483	PC(17:0_18:1)	GP	PC	774.601	773.593	[M+H]+	C43H84NO8P	6972500	3963600	8214400	4855200	4419700	6480000	8195000	6006300	5490700	6832900	5836600	8155500	5993100	5957200	7244900	7983500	6111000	6121500	5666700	C00157	-	24778787	LMGP01010711	-	-	-	ko00564,ko00590,ko00591,ko00592,ko01100,ko04723,ko05231
LIPID-P-0484	PC(18:0_18:1)	GP	PC	788.617	787.609	[M+H]+	C44H86NO8P	543310	307170	575090	354990	358630	434650	573550	421820	572050	626430	597280	739490	719880	721750	596430	724870	601630	516850	526450	C00157	HMDB0008037	24778815	LMGP01010750	-	86109	-	ko00564,ko00590,ko00591,ko00592,ko01100,ko04723,ko05231
LIPID-P-0489	PC(14:0_18:2)	GP	PC	730.539	729.531	[M+H]+	C40H76NO8P	1069900	663630	1506600	674270	617630	880990	1392900	899300	369720	357320	745980	749820	861930	674000	565170	477550	824750	840830	915400	C00157	-	24778764	LMGP01010494	-	-	-	ko00564,ko00590,ko00591,ko00592,ko01100,ko04723,ko05231
LIPID-P-0490	PC(16:0_18:2)	GP	PC	758.57	757.562	[M+H]+	C42H80NO8P	4776400	3073000	4892500	3645200	2903900	4660000	4813300	3759200	2771900	2477500	2287300	2943000	3131600	3195900	2782200	2519600	3252500	3242400	3456200	C00157	HMDB0007973	5287971	LMGP01010585	-	73002	-	ko00564,ko00590,ko00591,ko00592,ko01100,ko04723,ko05231
LIPID-P-0491	PC(17:1_18:1)	GP	PC	772.586	771.578	[M+H]+	C43H82NO8P	5133500	12557000	18381000	3449800	4283600	9056400	22949000	6961400	3421100	4313200	4356700	4750600	5670700	5724900	7935200	3985000	14646000	5076800	12095000	C00157	-	52922543	LMGP01011532	-	-	-	ko00564,ko00590,ko00591,ko00592,ko01100,ko04723,ko05231
LIPID-P-0493	PC(19:0_18:2)	GP	PC	800.617	799.609	[M+H]+	C45H86NO8P	1921800	1033200	2379900	1539200	1471300	1779700	2260800	1842700	748860	814860	619030	761020	820220	876640	808750	791620	1356900	1368000	1328300	C00157	-	52922957	LMGP01011739	-	-	-	ko00564,ko00590,ko00591,ko00592,ko01100,ko04723,ko05231
LIPID-P-0494	PC(18:0_20:2)	GP	PC	814.633	813.625	[M+H]+	C46H88NO8P	6554200	4339200	7316900	7277400	6468600	11637000	8269900	6799700	1696800	9564200	9068200	3092100	5882600	4257900	9902000	5092800	5439400	10296000	10047000	C00157	HMDB0008045	24778847	LMGP01010788	-	-	-	ko00564,ko00590,ko00591,ko00592,ko01100,ko04723,ko05231
LIPID-P-0496	PC(18:1_24:1)	GP	PC	870.695	869.687	[M+H]+	C50H96NO8P	323170	228500	305670	209800	213370	377630	324040	343750	174170	153180	120410	69439	197680	155940	108490	152360	278770	324930	307470	C00157	HMDB0008092	53478901	LMGP01012162	-	89703	-	ko00564,ko00590,ko00591,ko00592,ko01100,ko04723,ko05231
LIPID-P-0497	PC(14:0_18:3)	GP	PC	728.523	727.515	[M+H]+	C40H74NO8P	1600000	816240	1800200	471840	670990	1322100	1504900	493230	1170800	1150500	1213300	1392100	1596400	1518700	1173600	1310500	1403000	1383000	1305400	C00157	HMDB0007876	7982984	LMGP01010497	-	86095	-	ko00564,ko00590,ko00591,ko00592,ko01100,ko04723,ko05231
LIPID-P-0498	PC(16:0_18:3)	GP	PC	756.554	755.547	[M+H]+	C42H78NO8P	12706000	8726900	14362000	8416300	5075000	12002000	9676800	11312000	7488700	7153000	7173200	7757800	7028900	7973100	6065300	8523200	8903200	9678000	9364900	C00157	HMDB0007974	24778699	LMGP01010598	-	84786	-	ko00564,ko00590,ko00591,ko00592,ko01100,ko04723,ko05231
LIPID-P-0500	PC(16:0_20:3)	GP	PC	784.586	783.578	[M+H]+	C44H82NO8P	500500	1187700	2308600	1555000	1354600	1951800	2183000	1651400	1560900	1514300	1321200	1692300	1916300	1777200	1772000	1576900	1659700	1683800	1545100	C00157	HMDB0007980	24778715	LMGP01010622	-	86119	-	ko00564,ko00590,ko00591,ko00592,ko01100,ko04723,ko05231
LIPID-P-0505	PC(14:0_20:4)	GP	PC	754.539	753.531	[M+H]+	C42H76NO8P	4640700	2742600	5562400	3175800	2286400	4471900	4607400	3403800	4463300	4107200	3999500	4860200	5066000	4862300	4329300	4384100	4408700	4146500	4135500	C00157	HMDB0007883	24778634	LMGP01010506	-	86102	-	ko00564,ko00590,ko00591,ko00592,ko01100,ko04723,ko05231
LIPID-P-0506	PC(15:0_20:4)	GP	PC	768.554	767.547	[M+H]+	C43H78NO8P	2375700	1550200	3276600	1922500	1749500	2805600	2615500	2393000	1793900	1676400	1614500	1866500	2350800	2094700	1682700	1518400	2175000	2319900	2180500	C00157	HMDB0007949	52922330	LMGP01011424	-	86344	-	ko00564,ko00590,ko00591,ko00592,ko01100,ko04723,ko05231
LIPID-P-0507	PC(16:0_20:4)	GP	PC	782.57	781.562	[M+H]+	C44H80NO8P	3395400	2179400	3875100	2565700	1801900	3607300	3214700	2869600	3695900	3396800	3235600	3930900	3773200	3918900	3531700	3415600	3226200	3205700	3247200	C00157	HMDB0007982	10747814	LMGP01010007	-	73003	-	ko00564,ko00590,ko00591,ko00592,ko01100,ko04723,ko05231
LIPID-P-0508	PC(20:4_17:0)	GP	PC	796.57	793.562	[M+H]+	C45H80NO8P	16726000	4226100	18690000	12193000	3469300	6029400	15931000	13458000	14641000	14845000	15596000	18589000	15506000	15799000	15551000	16809000	16303000	15691000	15960000	C00157	-	52923285	LMGP01011904	-	-	-	ko00564,ko00590,ko00591,ko00592,ko01100,ko04723,ko05231
LIPID-P-0509	PC(18:0_20:4)	GP	PC	810.601	809.593	[M+H]+	C46H84NO8P	1459100	932540	1455600	1057700	979130	1469200	1339000	1194100	1703500	1778100	1631500	2443200	2115600	1973300	1819800	1960000	1665500	1565300	1558900	C00157	HMDB0008048	16219824	LMGP01010802	-	74965	-	ko00564,ko00590,ko00591,ko00592,ko01100,ko04723,ko05231
LIPID-P-0510	PC(19:0_20:4)	GP	PC	824.617	823.609	[M+H]+	C47H86NO8P	1476100	892210	1826700	1204700	943950	1519100	1816400	1438000	9	9	9	919940	9	860750	9	9	1257400	1173800	1112000	C00157	-	52922975	LMGP01011748	-	-	-	ko00564,ko00590,ko00591,ko00592,ko01100,ko04723,ko05231
LIPID-P-0511	PC(18:0_22:4)	GP	PC	838.633	837.625	[M+H]+	C48H88NO8P	6905000	4405200	7948100	5691900	6659800	9042200	7036500	7599600	11241000	11735000	12129000	14942000	14598000	14581000	14307000	15059000	10781000	10768000	10802000	C00157	HMDB0008054	24778868	LMGP01010813	-	84565	-	ko00564,ko00590,ko00591,ko00592,ko01100,ko04723,ko05231
LIPID-P-0512	PC(20:3_22:1)	GP	PC	866.664	865.656	[M+H]+	C50H92NO8P	920250	347520	1013200	854850	1136800	1370600	334970	1201800	1003400	1150900	1124900	1334900	1750800	1205600	666420	1481500	1301500	1254200	1216500	C00157	HMDB0008285	123061181	LMGP01011893	-	89391	-	ko00564,ko00590,ko00591,ko00592,ko01100,ko04723,ko05231
LIPID-P-0513	PC(14:0_20:5)	GP	PC	752.523	751.515	[M+H]+	C42H74NO8P	211520	145560	274960	147780	100040	239800	226490	171950	464520	32292	64394	95178	9	9	9	87298	116000	105360	64922	C00157	HMDB0007885	7982995	LMGP01010508	-	-	-	ko00564,ko00590,ko00591,ko00592,ko01100,ko04723,ko05231
LIPID-P-0515	PC(16:0_20:5)	GP	PC	780.554	779.547	[M+H]+	C44H78NO8P	1470100	838380	1525900	783210	867730	1228700	1224400	989110	664910	680520	672420	858710	839080	740030	718800	749860	993930	967760	865270	C00157	HMDB0007984	52922296	LMGP01010633	-	86137	-	ko00564,ko00590,ko00591,ko00592,ko01100,ko04723,ko05231
LIPID-N-0073	FFA(16:0)	FA	FFA	255.232	256.24	[M-H]-	C16H32O2	6741100	4878800	5747300	6038700	6900900	5106400	7016900	6419600	6142200	4791100	5906600	7306600	5914000	10196000	4963500	8237600	5662200	7597100	6055400	C00249	HMDB0000220	985	LMFA01010001	-	15756	187	ko00061,ko00062,ko00071,ko01040,ko01100,ko01212
LIPID-P-0516	PC(17:1_20:4)	GP	PC	794.57	793.562	[M+H]+	C45H80NO8P	9	9	3719200	9	9	9	9	9	811060	9	9	9	757660	798840	1684200	1613200	1365800	1272300	1269800	C00157	-	52922565	LMGP01011543	-	-	-	ko00564,ko00590,ko00591,ko00592,ko01100,ko04723,ko05231
LIPID-P-0517	PC(16:0_22:5)	GP	PC	808.586	807.578	[M+H]+	C46H82NO8P	1021300	579700	1253700	606700	504770	945410	934560	766250	959170	959350	881120	1046300	1120400	861060	880320	799330	854900	833980	882620	C00157	HMDB0007989	24778735	LMGP01010645	-	84795	-	ko00564,ko00590,ko00591,ko00592,ko01100,ko04723,ko05231
LIPID-P-0518	PC(18:0_22:5)	GP	PC	836.617	835.609	[M+H]+	C48H86NO8P	13004000	7845800	13375000	8559300	8713000	14125000	12169000	11500000	10064000	11380000	8313900	12397000	14633000	11788000	10857000	11367000	11781000	11279000	11736000	C00157	HMDB0008055	24778871	LMGP01010816	-	73865	-	ko00564,ko00590,ko00591,ko00592,ko01100,ko04723,ko05231
LIPID-P-0520	PC(14:0_22:6)	GP	PC	778.539	777.531	[M+H]+	C44H76NO8P	1869600	713270	2712400	689800	739280	1436000	1752700	891780	1269300	786600	669540	926430	1486100	1268600	1550000	863680	1313200	1260800	1290900	C00157	HMDB0007892	24778639	LMGP01010512	-	86162	-	ko00564,ko00590,ko00591,ko00592,ko01100,ko04723,ko05231
LIPID-N-0700	FFA(28:0)	FA	FFA	423.42	424.428	[M-H]-	C28H56O2	113190	95351	110800	113160	111200	103890	126020	103320	94111	113370	106830	91654	152770	113260	91289	110740	89669	66068	87408	-	HMDB0002348	10470	LMFA01010028	-	31001	6638	--
LIPID-P-0521	PC(15:1_22:5)	GP	PC	792.554	791.547	[M+H]+	C45H78NO8P	13342000	7991900	13738000	9147700	6471400	12407000	12486000	9576000	6237100	7698100	6442300	8627900	5653700	6648700	8163600	7378300	9085000	8987000	9472100	C00157	-	-	-	-	-	-	ko00564,ko00590,ko00591,ko00592,ko01100,ko04723,ko05231
LIPID-P-0523	PC(22:6_17:0)	GP	PC	820.586	819.578	[M+H]+	C47H82NO8P	4383900	2155400	5903200	2835000	2069200	3735000	5044900	3366300	1978700	1903400	2490300	3024900	2484200	3134300	2971700	2959500	3468900	3066500	3269300	C00157	-	52923685	LMGP01012104	-	-	-	ko00564,ko00590,ko00591,ko00592,ko01100,ko04723,ko05231
LIPID-P-0524	PC(18:0_22:6)	GP	PC	834.601	833.593	[M+H]+	C48H84NO8P	1786600	832740	2283800	954250	990840	1812800	1781600	1317300	1340100	1021300	896650	1246800	1421100	1341300	1575000	1102100	1383200	1293600	1337200	C00157	HMDB0008057	24778876	LMGP01010821	-	84829	-	ko00564,ko00590,ko00591,ko00592,ko01100,ko04723,ko05231
LIPID-P-0526	PC(16:1_22:6)	GP	PC	804.554	803.547	[M+H]+	C46H78NO8P	6613200	2412200	9390300	2239600	2431800	4854200	5835400	3225400	3558700	1984400	2124900	2742900	3077400	3688500	3741600	2309100	3974200	3964100	3805500	C00157	HMDB0008023	24778773	LMGP01010696	-	-	-	ko00564,ko00590,ko00591,ko00592,ko01100,ko04723,ko05231
LIPID-P-0527	PC(18:1_22:6)	GP	PC	832.586	831.578	[M+H]+	C48H82NO8P	1053600	457010	1506800	584320	486080	890850	1019100	665840	576850	509560	479950	691080	739190	632870	667410	557760	739520	657650	733330	C00157	HMDB0008090	24778901	LMGP01010847	-	84812	-	ko00564,ko00590,ko00591,ko00592,ko01100,ko04723,ko05231
LIPID-P-0528	PC(20:1_22:6)	GP	PC	860.617	859.609	[M+H]+	C50H86NO8P	947500	449990	1116800	467840	510340	843200	1033200	811380	411850	425820	352460	561050	529410	328050	370630	427590	685990	576430	662310	C00157	HMDB0008321	52923147	LMGP01011834	-	-	-	ko00564,ko00590,ko00591,ko00592,ko01100,ko04723,ko05231
LIPID-P-0529	PC(20:4_20:4)	GP	PC	830.57	829.562	[M+H]+	C48H80NO8P	673130	319610	904740	360590	298340	635050	611410	420570	460720	402540	325740	497780	462240	428090	452720	371390	465150	447670	482190	C00157	-	-	LMGP01010947	-	-	-	ko00564,ko00590,ko00591,ko00592,ko01100,ko04723,ko05231
LIPID-P-0530	PC(20:2_22:6)	GP	PC	858.601	857.593	[M+H]+	C50H84NO8P	3133900	2077800	3814000	2341800	2094400	3704100	3146200	1447800	2148400	3312900	3223200	3949800	3811200	2817700	3286100	2866300	3346600	3122300	3267800	C00157	HMDB0008354	10854909	LMGP01011865	-	-	-	ko00564,ko00590,ko00591,ko00592,ko01100,ko04723,ko05231
LIPID-P-0531	PC(O-16:0_14:0)	GP	PC-O	692.559	691.552	[M+H]+	C38H78NO7P	2287000	1244900	2585600	1580400	1002200	2061800	2229900	1729700	1815600	2188800	1828800	2197500	1817100	1943000	2281200	1981800	1926600	1913900	1951500	C00157	-	24779275	LMGP01020178	-	-	-	ko00564,ko00590,ko00591,ko00592,ko01100,ko04723,ko05231
LIPID-P-0532	PC(O-16:0_16:0)	GP	PC-O	720.591	719.583	[M+H]+	C40H82NO7P	18581000	10368000	19663000	13275000	8680700	16401000	18683000	13914000	12358000	14500000	11938000	15656000	9999100	13376000	15412000	13490000	13817000	14172000	14115000	C00157	-	145911	LMGP01020029	-	-	-	ko00564,ko00590,ko00591,ko00592,ko01100,ko04723,ko05231
LIPID-P-0533	PC(O-18:0_16:0)	GP	PC-O	748.622	747.614	[M+H]+	C42H86NO7P	19412000	11777000	19271000	14672000	9260000	18495000	18651000	13936000	21253000	25023000	21456000	26667000	18497000	21056000	25436000	21926000	20712000	20671000	20069000	C00157	-	11803170	LMGP01020086	-	-	-	ko00564,ko00590,ko00591,ko00592,ko01100,ko04723,ko05231
LIPID-P-0535	PC(O-16:0_22:0)	GP	PC-O	804.685	803.677	[M+H]+	C46H94NO7P	457710	215540	431440	294640	250230	334580	371190	340500	323140	403150	355050	407290	385180	361600	403580	395130	515490	467320	437760	C00157	HMDB0013408	24779329	LMGP01020060	-	86243	-	ko00564,ko00590,ko00591,ko00592,ko01100,ko04723,ko05231
LIPID-P-0536	PC(O-16:0_14:1)	GP	PC-O	690.544	689.536	[M+H]+	C38H76NO7P	1564600	1222500	1655000	1359000	1037600	1519200	1773500	1431200	1251700	1465500	1386000	1723300	1565900	1729200	1561600	1445700	1632500	1529900	1651100	C00157	HMDB0013403	52923736	LMGP01020179	-	-	-	ko00564,ko00590,ko00591,ko00592,ko01100,ko04723,ko05231
LIPID-P-0537	PC(O-16:0_16:1)	GP	PC-O	718.575	717.567	[M+H]+	C40H80NO7P	44451000	24627000	41289000	29287000	19392000	11644000	14503000	31514000	32612000	26718000	33244000	17726000	27286000	34616000	44150000	14399000	36652000	37732000	38369000	C00157	HMDB0013404	52923742	LMGP01020182	-	89906	-	ko00564,ko00590,ko00591,ko00592,ko01100,ko04723,ko05231
LIPID-P-0538	PC(O-18:1_16:0)	GP	PC-O	746.606	745.599	[M+H]+	C42H84NO7P	163440000	77790000	180940000	112960000	79719000	70168000	156310000	54962000	148930000	100530000	160110000	185800000	151560000	66671000	188040000	183460000	154860000	156010000	151030000	C00157	HMDB0013426	53481719	LMGP01020152	-	84825	-	ko00564,ko00590,ko00591,ko00592,ko01100,ko04723,ko05231
LIPID-P-0541	PC(O-18:1_22:0)	GP	PC-O	830.7	829.692	[M+H]+	C48H96NO7P	1207600	704430	1571600	831540	755590	1127600	1149400	1031500	782800	721090	696870	922630	782000	849470	927310	854280	1167800	1122600	1232300	C00157	-	53481731	LMGP01020268	-	-	-	ko00564,ko00590,ko00591,ko00592,ko01100,ko04723,ko05231
LIPID-P-0543	PC(O-16:1_16:1)	GP	PC-O	716.559	715.552	[M+H]+	C40H78NO7P	2558800	1427100	2589000	1532100	1002900	2158100	2343300	1748500	1333200	1643800	1375500	1700600	1306000	1359000	1620100	1416500	1874900	1839100	1836300	C00157	-	53481705	-	-	-	-	ko00564,ko00590,ko00591,ko00592,ko01100,ko04723,ko05231
LIPID-P-0544	PC(O-16:0_18:2)	GP	PC-O	744.591	743.583	[M+H]+	C42H82NO7P	165120000	86818000	155590000	108140000	70491000	148760000	153420000	118080000	87119000	95386000	75729000	94623000	66506000	79040000	106690000	68820000	108450000	110910000	109910000	C00157	HMDB0011151	6443157	LMGP01020039	88542-95-4	86231	-	ko00564,ko00590,ko00591,ko00592,ko01100,ko04723,ko05231
LIPID-P-0545	PC(O-18:0_18:2)	GP	PC-O	772.622	771.614	[M+H]+	C44H86NO7P	1638200	902850	1737200	1277000	757040	1625600	1577300	1354200	1429500	1553500	1268400	1709500	909860	1173700	1565600	1247900	1425400	1388700	1229500	C00157	HMDB0013418	6443070	LMGP01020203	-	89895	-	ko00564,ko00590,ko00591,ko00592,ko01100,ko04723,ko05231
LIPID-P-0546	PC(O-18:1_20:1)	GP	PC-O	800.653	799.645	[M+H]+	C46H90NO7P	839250	549890	983830	626130	601070	777380	950680	868240	9	590970	9	9	708750	769600	613300	736890	757700	740890	747570	C00157	-	53481737	LMGP01020266	-	-	-	ko00564,ko00590,ko00591,ko00592,ko01100,ko04723,ko05231
LIPID-P-0547	PC(O-18:1_22:1)	GP	PC-O	828.685	827.677	[M+H]+	C48H94NO7P	1486900	801280	1417300	1029600	705500	1328200	1318300	1038100	969110	1035900	875770	1120000	810680	909800	185330	928690	1441500	1449200	1289500	C00157	-	-	-	-	-	-	ko00564,ko00590,ko00591,ko00592,ko01100,ko04723,ko05231
LIPID-P-0548	PC(O-18:1_24:1)	GP	PC-O	856.716	855.708	[M+H]+	C50H98NO7P	469020	278980	507940	374210	191630	626340	408270	415070	391980	413530	338620	516010	274240	382760	445190	370770	474440	453490	515720	C00157	-	-	-	-	-	-	ko00564,ko00590,ko00591,ko00592,ko01100,ko04723,ko05231
LIPID-P-0549	PC(O-16:1_18:2)	GP	PC-O	742.575	741.567	[M+H]+	C42H80NO7P	4595600	3010500	5011900	3527500	2739100	4564600	4085400	3892400	3145100	2666200	2740200	3342300	3417600	3258700	3640000	2870000	3779600	3690900	3459100	C00157	-	53481709	LMGP01020257	-	-	-	ko00564,ko00590,ko00591,ko00592,ko01100,ko04723,ko05231
LIPID-N-0084	FFA(18:1)	FA	FFA	281.248	282.256	[M-H]-	C18H34O2	29084000	15382000	28126000	26317000	29549000	17970000	52007000	29026000	29156000	32717000	40888000	46185000	54158000	67951000	29342000	79183000	39729000	37678000	27715000	C00712	HMDB0000207	445639	LMFA01030061	-	16196	190	ko00061,ko01040,ko04212
LIPID-P-0550	PC(O-18:1_18:2)	GP	PC-O	770.606	769.599	[M+H]+	C44H84NO7P	70647000	37642000	68855000	47527000	31805000	62197000	67758000	54535000	43325000	50626000	42341000	56253000	36543000	41451000	53666000	44992000	52122000	53237000	50669000	C00157	-	16759365	LMGP01020053	155575-01-2	-	-	ko00564,ko00590,ko00591,ko00592,ko01100,ko04723,ko05231
LIPID-P-0551	PC(O-18:0_20:3)	GP	PC-O	798.638	797.63	[M+H]+	C46H88NO7P	2025800	1055300	2047300	1365600	809810	1696900	1646600	1367500	1814600	1994200	1730700	1875600	1333700	1379500	2050000	1666000	1759300	1573400	1822000	C00157	-	52923798	LMGP01020211	-	-	-	ko00564,ko00590,ko00591,ko00592,ko01100,ko04723,ko05231
LIPID-P-0553	PC(O-14:0_20:4)	GP	PC-O	740.559	739.552	[M+H]+	C42H78NO7P	974450	536200	979620	625370	412730	850320	881450	709220	762360	913300	713520	1001500	669560	699160	865670	786230	743040	818540	888850	C00157	-	24779283	LMGP01020021	-	-	-	ko00564,ko00590,ko00591,ko00592,ko01100,ko04723,ko05231
LIPID-N-0096	FFA(22:3)	FA	FFA	333.279	334.287	[M-H]-	C22H38O2	1143800	297590	999780	262080	361440	384930	1438600	1091700	939030	443870	1176700	870240	987020	2050000	562800	1249700	876130	1265800	978570	-	HMDB0002823	5312557	LMFA01030161	-	77807	195	--
LIPID-P-0554	PC(O-16:0_20:4)	GP	PC-O	768.591	767.583	[M+H]+	C44H82NO7P	124780000	70408000	125760000	83279000	55381000	111870000	112820000	85663000	116570000	129840000	112110000	151330000	93178000	102820000	123290000	104550000	110260000	103670000	109620000	C00157	-	53481735	LMGP01020054	-	-	-	ko00564,ko00590,ko00591,ko00592,ko01100,ko04723,ko05231
LIPID-P-0555	PC(O-18:0_20:4)	GP	PC-O	796.622	795.614	[M+H]+	C46H86NO7P	22005000	12396000	22291000	15920000	9835200	19905000	17965000	14600000	31112000	34514000	28438000	40782000	22994000	26107000	30624000	26864000	24942000	25087000	23978000	C00157	-	6443065	LMGP01020100	-	-	-	ko00564,ko00590,ko00591,ko00592,ko01100,ko04723,ko05231
LIPID-P-0556	PC(O-20:0_20:4)	GP	PC-O	824.653	823.645	[M+H]+	C48H90NO7P	1336600	914980	1742200	1099600	908420	1522300	1344000	1310900	2470400	2932600	468770	2242300	1760700	1651300	2782800	1926100	1505200	1580700	1393000	C00157	HMDB0013442	52923852	LMGP01020238	-	-	-	ko00564,ko00590,ko00591,ko00592,ko01100,ko04723,ko05231
LIPID-P-0558	PC(O-24:0_20:4)	GP	PC-O	880.716	879.708	[M+H]+	C52H98NO7P	126410	67984	192260	113170	74217	9	9	9	9	9	9	9	9	95171	9	9	94260	115200	105850	C00157	-	53481765	LMGP01020254	-	-	-	ko00564,ko00590,ko00591,ko00592,ko01100,ko04723,ko05231
LIPID-P-0559	PC(O-16:1_20:4)	GP	PC-O	766.575	765.567	[M+H]+	C44H80NO7P	23555000	18937000	27687000	22072000	24141000	29472000	24555000	28302000	25155000	28646000	29381000	39241000	32967000	29719000	30029000	33094000	28373000	28592000	27292000	C00157	-	53481713	LMGP01020259	-	-	-	ko00564,ko00590,ko00591,ko00592,ko01100,ko04723,ko05231
LIPID-N-0062	TxB3	FA	Eicosanoid	367.212	368.22	[M-H]-	C20H32O6	3621.2	1507.5	2230.8	1539.5	1918.2	1737.1	1380.9	2843.1	2345.9	2147.8	2605.6	2262	5313.8	5178.8	2392.7	5445.1	1750	2268.6	1545.8	-	HMDB0005099	6438711	LMFA03030016	71953-80-5	-	-	--
LIPID-P-0560	PC(O-18:1_20:4)	GP	PC-O	794.606	793.599	[M+H]+	C46H84NO7P	79649000	41349000	82198000	52268000	36451000	67659000	74267000	58195000	77971000	95135000	88139000	113610000	76849000	91867000	99410000	96745000	79236000	81732000	81846000	C00157	-	24779379	LMGP01020104	-	-	-	ko00564,ko00590,ko00591,ko00592,ko01100,ko04723,ko05231
LIPID-P-0561	PC(O-20:1_20:4)	GP	PC-O	822.638	821.63	[M+H]+	C48H88NO7P	2310800	1299300	2578000	1707600	994020	2244200	2193200	1743800	2063900	2133300	1992800	2635900	1573800	2044500	2094000	2094200	2139900	1998800	1800500	C00157	-	53481743	LMGP01020274	-	-	-	ko00564,ko00590,ko00591,ko00592,ko01100,ko04723,ko05231
LIPID-P-0562	PC(O-22:1_20:4)	GP	PC-O	850.669	849.661	[M+H]+	C50H92NO7P	1171400	657550	1249800	815270	498270	1044000	979860	664870	1263100	1368300	1338600	1781900	830600	1148400	1587100	1277700	1152600	1127400	1126900	C00157	-	53481757	-	-	-	-	ko00564,ko00590,ko00591,ko00592,ko01100,ko04723,ko05231
LIPID-P-0563	PC(O-24:1_20:4)	GP	PC-O	878.7	877.692	[M+H]+	C52H96NO7P	966720	560810	966710	687610	406820	815010	813270	669720	642880	701330	653480	849190	536400	643220	794100	729350	990780	957460	907720	C00157	-	53481767	-	-	-	-	ko00564,ko00590,ko00591,ko00592,ko01100,ko04723,ko05231
LIPID-P-0564	PC(O-16:1_20:5)	GP	PC-O	764.559	763.552	[M+H]+	C44H78NO7P	921200	684370	855810	689920	790920	907790	822820	807690	533060	178840	778130	882020	887680	658740	684050	724960	786450	868450	740260	C00157	-	-	-	-	-	-	ko00564,ko00590,ko00591,ko00592,ko01100,ko04723,ko05231
LIPID-P-0565	PC(O-18:2_20:4)	GP	PC-O	792.591	791.583	[M+H]+	C46H82NO7P	33909000	20177000	37059000	24982000	20329000	31236000	33625000	26469000	19309000	21061000	21130000	26587000	20570000	19883000	20842000	22801000	26178000	24713000	25864000	C00157	HMDB0013409	16759366	LMGP01020064	-	86248	-	ko00564,ko00590,ko00591,ko00592,ko01100,ko04723,ko05231
LIPID-P-0566	PC(O-18:0_22:6)	GP	PC-O	820.622	819.614	[M+H]+	C48H86NO7P	5590300	4313400	4060700	5292700	4252400	7008200	7796400	6480600	3829400	4775800	4044300	5777000	3588700	3618300	4932100	4231700	5854100	5486600	5626600	C00157	HMDB0013422	24779341	LMGP01020110	-	86252	-	ko00564,ko00590,ko00591,ko00592,ko01100,ko04723,ko05231
LIPID-P-0567	PC(O-22:2_20:4)	GP	PC-O	848.653	847.645	[M+H]+	C50H90NO7P	2414000	1310600	2470300	1621200	1086000	2350800	2007100	1676900	1281800	1524800	1236100	1684800	836980	1113300	1588400	1127400	1680400	1640200	1541100	C00157	-	52923864	LMGP01020244	-	-	-	ko00564,ko00590,ko00591,ko00592,ko01100,ko04723,ko05231
LIPID-P-0568	PC(O-16:1_22:6)	GP	PC-O	790.575	789.567	[M+H]+	C46H80NO7P	8466900	4034000	12211000	2274500	4856400	8388000	7696400	6656100	6146300	3810000	4259500	4758600	6070400	6444600	6625200	4798600	6840400	6383900	6541800	C00157	-	-	-	-	-	-	ko00564,ko00590,ko00591,ko00592,ko01100,ko04723,ko05231
LIPID-N-0093	FFA(24:2)	FA	FFA	363.326	364.334	[M-H]-	C24H44O2	100260	52984	130770	46239	40106	94740	130540	65938	41685	29922	47754	70955	65029	74965	63695	57065	70859	45798	57403	-	-	52921853	LMFA01030901	-	-	-	--
LIPID-P-0569	PC(O-18:1_22:6)	GP	PC-O	818.606	817.599	[M+H]+	C48H84NO7P	20340000	11387000	19977000	13762000	10463000	16883000	20475000	15552000	11187000	13634000	15023000	18158000	12808000	14512000	13719000	16927000	16153000	15859000	15459000	C00157	-	-	-	-	-	-	ko00564,ko00590,ko00591,ko00592,ko01100,ko04723,ko05231
LIPID-P-0631	PE(P-18:0_18:0)	GP	PE-P	732.591	731.583	[M+H]+	C41H82NO7P	150790	72027	153370	114690	73524	116180	149070	112110	217550	219570	209650	298310	160130	241440	241150	253930	176420	178600	170730	C00350	HMDB0011373	52925078	LMGP02030045	-	-	-	ko00563,ko00564,ko01100,ko04136,ko04140,ko04723,ko05130,ko05167
LIPID-P-0634	PE(P-16:0_16:1)	GP	PE-P	674.512	673.505	[M+H]+	C37H72NO7P	1679500	988700	1780100	1094100	1093100	1418800	1941300	1255100	931200	992200	1009200	1159500	1101300	1158700	1037700	1143900	1288500	1248800	1353700	C00350	HMDB0011339	52925047	-	-	-	-	ko00563,ko00564,ko01100,ko04136,ko04140,ko04723,ko05130,ko05167
LIPID-P-0635	PE(P-16:0_17:1)	GP	PE-P	688.528	687.52	[M+H]+	C38H74NO7P	132400	63358	147880	78127	70077	66989	188070	58927	53552	83085	81282	101540	102950	81220	80509	62168	129880	119910	114070	C00350	-	52925049	LMGP02030016	-	-	-	ko00563,ko00564,ko01100,ko04136,ko04140,ko04723,ko05130,ko05167
LIPID-P-0636	PE(P-16:0_18:1)	GP	PE-P	702.544	701.536	[M+H]+	C39H76NO7P	15812000	9433700	17527000	11590000	10926000	15434000	17467000	14525000	14702000	16589000	14859000	18211000	14052000	15556000	16211000	15807000	14692000	14858000	14581000	C00350	HMDB0011342	52925128	LMGP02030095	-	84533	-	ko00563,ko00564,ko01100,ko04136,ko04140,ko04723,ko05130,ko05167
LIPID-P-0637	PE(P-18:0_18:1)	GP	PE-P	730.575	729.567	[M+H]+	C41H80NO7P	4205400	2416500	4612000	2959500	2321500	3817000	4556900	3435000	6082500	6755400	6579000	8431000	4960400	7059600	7024700	7649300	5137800	5382300	5267800	C00350	HMDB0011375	42607457	LMGP02030004	-	78340	-	ko00563,ko00564,ko01100,ko04136,ko04140,ko04723,ko05130,ko05167
LIPID-P-0638	PE(P-16:0_22:1)	GP	PE-P	758.606	757.599	[M+H]+	C43H84NO7P	89795	40888	107180	51423	50946	64350	84171	69426	51241	53989	26522	54822	53604	67928	50845	65014	116880	109750	91215	C00350	-	52925064	LMGP02030031	-	-	-	ko00563,ko00564,ko01100,ko04136,ko04140,ko04723,ko05130,ko05167
LIPID-P-0640	PE(P-16:0_18:2)	GP	PE-P	700.528	699.52	[M+H]+	C39H74NO7P	22679000	13066000	22355000	17090000	12126000	23042000	23404000	18281000	12164000	12031000	10246000	13611000	8797900	11234000	13095000	10538000	16761000	16078000	16135000	C00350	HMDB0011343	52925127	LMGP02030094	-	84532	-	ko00563,ko00564,ko01100,ko04136,ko04140,ko04723,ko05130,ko05167
LIPID-P-0641	PE(P-18:1_17:1)	GP	PE-P	714.544	713.536	[M+H]+	C40H76NO7P	51403	42573	83589	47342	45099	66774	106090	51473	30748	45304	37299	44175	65932	69604	37064	48939	55569	61421	52411	C00350	-	-	-	-	-	-	ko00563,ko00564,ko01100,ko04136,ko04140,ko04723,ko05130,ko05167
LIPID-P-0642	PE(P-18:1_18:1)	GP	PE-P	728.559	727.552	[M+H]+	C41H78NO7P	5931700	3340900	6963100	3850500	3696700	5455200	6782500	5242800	5238500	6145500	6200500	7118000	5662100	6378400	6261100	6566500	6025800	5780800	5675400	C00350	HMDB0009115	53479670	-	-	-	-	ko00563,ko00564,ko01100,ko04136,ko04140,ko04723,ko05130,ko05167
LIPID-P-0645	PE(P-16:0_18:3)	GP	PE-P	698.512	697.505	[M+H]+	C39H72NO7P	222320	494100	9	241750	388290	649990	283090	673190	141210	87176	109780	210650	188030	67083	159420	106390	211510	243520	197200	C00350	HMDB0011344	52925052	LMGP02030019	-	-	-	ko00563,ko00564,ko01100,ko04136,ko04140,ko04723,ko05130,ko05167
LIPID-P-0647	PE(P-18:1_18:2)	GP	PE-P	726.544	725.536	[M+H]+	C41H76NO7P	8544600	4344800	8748400	5425900	3928300	7143900	9242200	6416200	4132800	4380800	3932000	5053100	3968000	4249900	5118800	4497200	5909900	6138100	5990200	C00350	HMDB0011377	52925080	LMGP02030047	-	-	-	ko00563,ko00564,ko01100,ko04136,ko04140,ko04723,ko05130,ko05167
LIPID-P-0649	PE(P-18:0_20:3)	GP	PE-P	754.575	753.567	[M+H]+	C43H80NO7P	1507300	808410	1510800	1071800	763250	1438200	1287200	1178100	1915000	2063600	1830500	2580300	1428300	1719700	1993000	1847300	1653900	1699700	1612700	C00350	HMDB0011383	53480854	LMGP02030055	-	-	-	ko00563,ko00564,ko01100,ko04136,ko04140,ko04723,ko05130,ko05167
LIPID-P-0650	PE(P-18:0_22:3)	GP	PE-P	782.606	781.599	[M+H]+	C45H84NO7P	92595	47172	123320	55475	9	9	115040	9	194190	181890	160450	185020	44660	157080	60574	146150	216970	227830	201810	C00350	-	53480883	-	-	-	-	ko00563,ko00564,ko01100,ko04136,ko04140,ko04723,ko05130,ko05167
[truncated: 100 more rows]
