# Supplementary material for: Chondrocyte fatty acid oxidation drives osteoarthritis via SOX9 degradation and epigenetic regulation
Source: Nat Commun. 2025 May 27;16:4892. doi: 10.1038/s41467-025-60037-4 (PMC12117060; doi:10.1038/s41467-025-60037-4)
Supplement: Supplementary file 4 — Supplementary Data 2 [file 41467_2025_60037_MOESM4_ESM.xlsx]

## Sheet: Sheet1
Protein accession	Protein description	Gene name	MW [kDa]	Coverage [%]	MS/MS Counts	Peptides	Unique peptides	Razor + unique peptides	MS/MS count ND_1	MS/MS count ND_2	MS/MS count ND_3	MS/MS count HFD_1	MS/MS count HFD_2	MS/MS count HFD_3	Peptides ND_1	Peptides ND_2	Peptides ND_3	Peptides HFD_1	Peptides HFD_2	Peptides HFD_3	Unique peptides ND_1	Unique peptides ND_2	Unique peptides ND_3	Unique peptides HFD_1	Unique peptides HFD_2	Unique peptides HFD_3	Razor + unique peptides ND_1	Razor + unique peptides ND_2	Razor + unique peptides ND_3	Razor + unique peptides HFD_1	Razor + unique peptides HFD_2	Razor + unique peptides HFD_3	iBAQ ND_1	iBAQ ND_2	iBAQ ND_3	iBAQ HFD_1	iBAQ HFD_2	iBAQ HFD_3	LFQ intensity ND_1	LFQ intensity ND_2	LFQ intensity ND_3	LFQ intensity HFD_1	LFQ intensity HFD_2	LFQ intensity HFD_3	ND_1	ND_2	ND_3	HFD_1	HFD_2
A0A0B4J1G0	Low affinity immunoglobulin gamma Fc region receptor IV OS=Mus musculus OX=10090 GN=Fcgr4 PE=1 SV=1	Fcgr4	28.398	14.1	7	3	3	3	0	2	1	1	2	1	0	2	1	2	2	1	0	2	1	2	2	1	0	2	1	2	2	1		1584.5	869.76	2588.1	2425.6	1713.2	0	0	0	24248	23036	0				1.02563	0.974368
A0AUP1	Coiled-coil domain-containing protein 112 OS=Mus musculus OX=10090 GN=Ccdc112 PE=2 SV=2	Ccdc112	52.776	1.8	2	1	1	1	0	0	1	0	1	0	0	0	1	0	1	0	0	0	1	0	1	0	0	0	1	0	1	0			59024		57163		0	0	0	0	0	0
A1L314	Macrophage-expressed gene 1 protein OS=Mus musculus OX=10090 GN=Mpeg1 PE=1 SV=1	Mpeg1	78.39	13.9	38	8	8	8	4	5	6	8	8	7	6	6	7	7	8	8	6	6	7	7	8	8	6	6	7	7	8	8	9048.8	9588.4	9607.4	11837	12467	12777	75740	79804	78141	87962	91294	90966	0.901833	0.950223	0.930422	1.04736	1.08703
A2A432	Cullin-4B OS=Mus musculus OX=10090 GN=Cul4b PE=1 SV=1	Cul4b	110.7	7.6	13	6	4	4	3	2	3	1	2	2	5	5	5	4	5	4	3	3	3	2	3	2	3	3	3	2	3	2	389.39	706.14	699.59	652.28	735.76	286.76	19203	19901	19303	19163	21224	18527	0.982075	1.01777	0.987189	0.980029	1.08543
A2A5R2	Brefeldin A-inhibited guanine nucleotide-exchange protein 2 OS=Mus musculus OX=10090 GN=Arfgef2 PE=1 SV=1	Arfgef2	202.24	8.1	20	11	6	6	4	3	4	3	2	4	10	8	10	8	9	8	5	3	5	4	4	4	5	3	5	4	4	4	634.83	502.2	646.87	509.57	556.12	656.53	22317	20284	20852	22685	23042	23053	1.01262	0.920375	0.946148	1.02932	1.04552
A2A791	Zinc finger MYM-type protein 4 OS=Mus musculus OX=10090 GN=Zmym4 PE=1 SV=1	Zmym4	172.44	0.6	6	1	1	1	1	1	1	1	1	1	1	1	1	1	1	1	1	1	1	1	1	1	1	1	1	1	1	1	7291.5	7028.5	7086.4	7992.2	7761	7527.2	0	0	0	0	0	0
A2A8Z1	Oxysterol-binding protein-related protein 9 OS=Mus musculus OX=10090 GN=Osbpl9 PE=1 SV=1	Osbpl9	83.108	3.1	7	2	2	2	2	1	1	1	1	1	2	2	1	1	1	1	2	2	1	1	1	1	2	2	1	1	1	1	1033.9	1071.6	740.8	1079.7	851.68	902.73	34142	24478	0	0	0	0	1.16486	0.835142
A2AAJ9	Obscurin OS=Mus musculus OX=10090 GN=Obscn PE=1 SV=3	Obscn	966.58	16.9	237	61	61	61	35	36	35	44	47	40	46	48	45	52	55	51	46	48	45	52	55	51	46	48	45	52	55	51	4195.6	4169.2	3951.8	4927.1	4929.9	3528.7	500230	512060	500170	626610	625780	607560	0.889981	0.911028	0.889874	1.11483	1.11335
A2AAY5	SH3 and PX domain-containing protein 2B OS=Mus musculus OX=10090 GN=Sh3pxd2b PE=1 SV=1	Sh3pxd2b	101.52	3.6	7	2	2	2	1	1	1	1	2	1	1	1	1	1	2	1	1	1	1	1	2	1	1	1	1	1	2	1	183.48	258.31	177.38	288.42	396.61	162.45	0	0	0	0	0	0
A2ABU4	Myomesin-3 OS=Mus musculus OX=10090 GN=Myom3 PE=1 SV=1	Myom3	161.78	16.3	59	16	16	16	10	8	9	10	11	11	12	10	11	13	13	14	12	10	11	13	13	14	12	10	11	13	13	14	2627.5	2468.1	2921.5	3835	4572.2	4312.4	36787	37477	40939	47141	49581	52289	0.835391	0.85106	0.929678	1.07052	1.12593
A2ADY9	Protein DDI1 homolog 2 OS=Mus musculus OX=10090 GN=Ddi2 PE=1 SV=1	Ddi2	44.59	43.1	52	11	11	11	10	9	8	7	9	9	10	10	11	11	10	11	10	10	11	11	10	11	10	10	11	11	10	11	28923	28234	28012	32771	29085	30722	173880	163700	161670	171670	158320	167510	1.04668	0.985403	0.973183	1.03338	0.953017
A2AF47	Dedicator of cytokinesis protein 11 OS=Mus musculus OX=10090 GN=Dock11 PE=1 SV=1	Dock11	237.77	4.9	28	9	8	8	5	5	4	5	4	5	8	5	4	8	9	7	7	5	4	7	8	6	7	5	4	7	8	6	998.82	717.39	622.17	960.04	1071.6	832.96	36340	33843	34862	33453	36616	34238	1.0415	0.969936	0.99914	0.958758	1.04941
A2AGT5	Cytoskeleton-associated protein 5 OS=Mus musculus OX=10090 GN=Ckap5 PE=1 SV=1	Ckap5	225.63	12.3	65	20	20	20	10	12	9	11	13	10	14	17	13	17	18	18	14	17	13	17	18	18	14	17	13	17	18	18	5275.5	5454.6	4448.1	5985.8	6216.6	5079.6	165380	165640	161070	171740	177060	175250	0.976519	0.978054	0.95107	1.01407	1.04549
A2AIV8	Caspase recruitment domain-containing protein 9 OS=Mus musculus OX=10090 GN=Card9 PE=1 SV=1	Card9	62.461	9.5	8	4	4	4	2	1	1	2	1	1	3	2	3	2	3	2	3	2	3	2	3	2	3	2	3	2	3	2	1991.5	2308	2566	1921.7	2074.2	1383.5	29148	37319	38031	32360	31412	0	0.866108	1.1089	1.13006	0.96155	0.933381
A2ALW5	DnaJ homolog subfamily C member 25 OS=Mus musculus OX=10090 GN=Dnajc25 PE=1 SV=1	Dnajc25	41.937	3.9	4	1	1	1	0	0	1	1	1	1	0	0	1	1	1	1	0	0	1	1	1	1	0	0	1	1	1	1			536.85	425.74	452.14	490.21	0	0	0	0	0	0
A2AN08	E3 ubiquitin-protein ligase UBR4 OS=Mus musculus OX=10090 GN=Ubr4 PE=1 SV=1	Ubr4	572.28	8.6	104	31	31	31	16	17	18	19	16	18	25	24	24	27	28	25	25	24	24	27	28	25	25	24	24	27	28	25	1981.8	1919.6	2069.6	2217	2394.7	2242.6	55869	55504	56653	57263	56488	55095	0.995078	0.988577	1.00904	1.01991	1.0061
A2APV2	Formin-like protein 2 OS=Mus musculus OX=10090 GN=Fmnl2 PE=1 SV=2	Fmnl2	123.1	4.1	7	4	2	2	1	1	1	2	1	1	3	4	3	3	4	4	1	2	1	2	2	2	1	2	1	2	2	2	276.02	399.03	277.62	560.41	579.48	664.52	0	18633	0	24102	22144	24402		0.834802		1.07983	0.992104
A2APY7	Arginine-hydroxylase NDUFAF5, mitochondrial OS=Mus musculus OX=10090 GN=Ndufaf5 PE=1 SV=1	Ndufaf5	38.404	3.5	2	1	1	1	0	1	0	0	1	0	1	1	0	1	1	1	1	1	0	1	1	1	1	1	0	1	1	1	390.22	207.37		410.77	374.41	321.8	0	0	0	0	0	0
A2AQP0	Myosin-7B OS=Mus musculus OX=10090 GN=Myh7b PE=3 SV=1	Myh7b	221.49	5.2	4	14	3	3	0	0	1	1	1	1	12	12	12	14	14	14	1	1	1	3	3	3	1	1	1	3	3	3	86.852	150.95	104.45	1775.5	1788.9	1887.7	0	0	0	96711	99170	101620				0.975234	1.00003
A2AR02	Peptidyl-prolyl cis-trans isomerase G OS=Mus musculus OX=10090 GN=Ppig PE=1 SV=1	Ppig	88.324	2.8	5	2	2	2	1	1	0	1	0	2	2	2	1	2	0	2	2	2	1	2	0	2	2	2	1	2	0	2	1054.7	1337.6	223.97	1484.2		1172.6	16643	19887	0	20505	0	16569	0.904462	1.08076		1.11434
A2ASQ1	Agrin OS=Mus musculus OX=10090 GN=Agrn PE=1 SV=1	Agrn	207.54	6.3	15	8	8	8	1	1	2	3	5	3	4	3	3	5	5	5	4	3	3	5	5	5	4	3	3	5	5	5	6248.8	6066.8	6113.2	6881.7	6871.1	7077.7	543060	511140	518010	486740	479010	513710	1.06773	1.00497	1.01848	0.956997	0.941799
A2ASS6	Titin OS=Mus musculus OX=10090 GN=Ttn PE=1 SV=1	Ttn	3906.4	45.1	6576	1217	1216	1217	1055	1072	1063	1133	1129	1124	1124	1116	1109	1146	1145	1152	1124	1116	1109	1146	1145	1152	1124	1116	1109	1146	1145	1152	82463	80529	79618	93808	93817	94220	815490	818180	818960	901270	899270	897460	0.949969	0.953103	0.954011	1.04989	1.04757
A2AUC9	Kelch-like protein 41 OS=Mus musculus OX=10090 GN=Klhl41 PE=1 SV=1	Klhl41	68.189	24.9	63	13	13	13	11	12	9	9	8	14	12	13	11	11	11	13	12	13	11	11	11	13	12	13	11	11	11	13	35701	35494	33173	39072	32212	38770	155650	148900	147250	175610	171000	164690	0.969681	0.92763	0.91735	1.09403	1.06531
A2AVZ9	Solute carrier family 43 member 3 OS=Mus musculus OX=10090 GN=Slc43a3 PE=1 SV=1	Slc43a3	56.033	2	6	1	1	1	1	1	1	1	1	1	1	1	1	1	1	1	1	1	1	1	1	1	1	1	1	1	1	1	1236.3	1305.5	1223.7	1612.1	1359	1544.3	0	0	0	0	0	0
A2AWA9	Rab GTPase-activating protein 1 OS=Mus musculus OX=10090 GN=Rabgap1 PE=1 SV=1	Rabgap1	120.8	13.4	29	10	10	10	7	4	4	3	5	6	9	6	9	5	8	9	9	6	9	5	8	9	9	6	9	5	8	9	2907.5	2310.5	3020.8	2418.3	3055.6	3129.3	47330	47206	51356	49667	49049	48338	0.969394	0.966854	1.05185	1.01726	1.0046
A2BDX3	Adenylyltransferase and sulfurtransferase MOCS3 OS=Mus musculus OX=10090 GN=Mocs3 PE=1 SV=1	Mocs3	49.374	4.6	7	2	2	2	1	1	2	1	1	1	1	2	2	1	2	1	1	2	2	1	2	1	1	2	2	1	2	1	556.16	722.61	632.96	836.86	599.3	702.07	0	15366	19782	0	14423	0		0.929939	1.19719		0.872869
A2BH40	AT-rich interactive domain-containing protein 1A OS=Mus musculus OX=10090 GN=Arid1a PE=1 SV=1	Arid1a	242.09	4.8	39	8	8	8	7	7	8	5	6	6	8	8	8	6	7	7	8	8	8	6	7	7	8	8	8	6	7	7	2382.9	2268.5	2268.8	1860.4	1961	2273.5	58299	59284	56616	54015	47978	56872	1.05023	1.06797	1.01991	0.973056	0.864302
A2BIM8	Major urinary protein 18 OS=Mus musculus OX=10090 GN=Mup18 PE=3 SV=1	Mup18	20.762	78.5	111	15	0	15	17	17	18	19	22	18	14	14	14	15	15	15	0	0	0	0	0	0	14	14	14	15	15	15	295740	307420	310640	455580	450480	456950	692430	705400	706370	959710	949280	971660
A2CG49	Kalirin OS=Mus musculus OX=10090 GN=Kalrn PE=1 SV=1	Kalrn	337	0.9	4	2	2	2	1	2	0	1	0	0	2	2	1	2	1	1	2	2	1	2	1	1	2	2	1	2	1	1	542.34	512.23	470.82	568	522.91	579.57	74744	77642	0	77194	0	0	0.976705	1.01457		1.00872
A2RT60	Serine protease HTRA4 OS=Mus musculus OX=10090 GN=Htra4 PE=2 SV=1	Htra4	51.987	10.1	22	4	4	4	3	4	3	4	4	4	4	4	3	4	4	4	4	4	3	4	4	4	4	4	3	4	4	4	7773.2	8119.2	6801.8	9739.1	9482.2	9668.6	105360	116070	108530	134000	133810	126120	0.873282	0.962052	0.899557	1.11067	1.10909
A3KFM7	Chromodomain-helicase-DNA-binding protein 6 OS=Mus musculus OX=10090 GN=Chd6 PE=1 SV=1	Chd6	305.39	0.7	14	2	2	2	2	1	3	2	3	3	2	2	2	2	2	2	2	2	2	2	2	2	2	2	2	2	2	2	5905.5	6182.3	5992.6	5963.5	5873.4	6161.4	372180	394360	397590	355620	356520	365510	0.996119	1.05548	1.06413	0.951797	0.954206
A3KGB4	TBC1 domain family member 8B OS=Mus musculus OX=10090 GN=Tbc1d8b PE=1 SV=1	Tbc1d8b	127.89	5.2	10	3	3	3	2	2	1	1	1	3	2	3	1	1	1	3	2	3	1	1	1	3	2	3	1	1	1	3	667.41	988.17	545.38	566.73	531.93	1068.6	26909	33845	0	0	0	32913	0.861851	1.084
A3KGF7	1-phosphatidylinositol 4,5-bisphosphate phosphodiesterase beta-2 OS=Mus musculus OX=10090 GN=Plcb2 PE=1 SV=1	Plcb2	134.54	11.3	42	10	10	10	8	7	5	9	6	7	9	9	7	9	7	8	9	9	7	9	7	8	9	9	7	9	7	8	2994.4	2879.2	2285.4	2863.8	2283.2	2579.6	35772	36933	33882	31880	31758	34484	1.04847	1.0825	0.993078	0.9344	0.930824
A3KGV1	Outer dense fiber protein 2 OS=Mus musculus OX=10090 GN=Odf2 PE=1 SV=1	Odf2	95.54	3	2	2	2	2	1	1	0	0	0	0	1	2	1	0	2	0	1	2	1	0	2	0	1	2	1	0	2	0	92.282	245.47	137.94		300.07		0	0	0	0	0	0
A3KMP2	Tetratricopeptide repeat protein 38 OS=Mus musculus OX=10090 GN=Ttc38 PE=1 SV=2	Ttc38	52.223	19.1	28	7	7	7	3	4	5	5	6	5	7	5	6	7	7	6	7	5	6	7	7	6	7	5	6	7	7	6	7390.5	5408.9	6365.1	7558.2	7691.1	6100	36296	39431	38863	37548	37566	35665	0.966309	1.04977	1.03465	0.999641	1.00012
A6H584	Collagen alpha-5(VI) chain OS=Mus musculus OX=10090 GN=Col6a5 PE=1 SV=4	Col6a5	289.57	5.9	22	12	8	8	5	5	6	1	3	2	11	10	11	10	11	8	7	6	7	7	8	5	7	6	7	7	8	5	727.07	627.3	687.81	563.77	719.8	349.03	25456	27516	23113	17494	21640	14747	1.1752	1.2703	1.06703	0.807627	0.999031
A6H5Y3	Methionine synthase OS=Mus musculus OX=10090 GN=Mtr PE=1 SV=1	Mtr	139.07	3.5	7	4	4	4	3	1	0	2	1	0	4	2	2	2	2	2	4	2	2	2	2	2	4	2	2	2	2	2	492.69	338.35	354.38	373.38	408.3	314.68	13752	12386	13358	13716	14560	12217	1.03154	0.929078	1.00199	1.02884	1.09215
A6H611	Mitochondrial intermediate peptidase OS=Mus musculus OX=10090 GN=Mipep PE=1 SV=1	Mipep	80.851	2.7	2	1	1	1	0	0	1	0	1	0	0	0	1	0	1	1	0	0	1	0	1	1	0	0	1	0	1	1			110.17		95.181	115.94	0	0	0	0	0	0
A6H630	Damage-control phosphatase ARMT1 OS=Mus musculus OX=10090 GN=Armt1 PE=1 SV=1	Armt1	50.548	18	19	5	5	5	4	3	3	3	3	3	4	5	4	5	4	5	4	5	4	5	4	5	4	5	4	5	4	5	3600.6	3580.2	3240	3596.6	2612.9	3684.4	34987	34341	32445	30386	27262	30700	1.10415	1.08376	1.02393	0.958947	0.860357
A6H6A9	Rab GTPase-activating protein 1-like OS=Mus musculus OX=10090 GN=Rabgap1l PE=1 SV=1	Rabgap1l	92.403	3.4	9	2	2	2	1	1	2	2	2	1	2	2	2	2	2	2	2	2	2	2	2	2	2	2	2	2	2	2	11018	10312	10225	10840	10187	10213	0	0	311930	366510	311980	0			0.944842	1.11017	0.944993
A6H8H2	DENN domain-containing protein 4C OS=Mus musculus OX=10090 GN=Dennd4c PE=1 SV=1	Dennd4c	211.46	3	17	5	5	5	3	2	3	4	1	4	5	3	3	4	3	5	5	3	3	4	3	5	5	3	3	4	3	5	530.46	274.2	332.36	407.6	322.33	641.72	11786	13864	13190	12627	12065	12479	0.930339	1.09437	1.04117	0.996724	0.952362
A6X935	Inter alpha-trypsin inhibitor, heavy chain 4 OS=Mus musculus OX=10090 GN=Itih4 PE=1 SV=2	Itih4	104.66	33.9	115	23	21	23	17	19	19	20	20	20	21	23	22	22	22	21	19	21	20	20	20	19	21	23	22	22	22	21	40476	42358	41439	43147	42370	43770	201360	206550	206980	206930	204840	204140	0.981605	1.00691	1.009	1.00876	0.99857
A8C756	Thyroid adenoma-associated protein homolog OS=Mus musculus OX=10090 GN=Thada PE=1 SV=1	Thada	217.29	0.5	1	1	1	1	0	0	0	1	0	0	0	0	0	1	0	0	0	0	0	1	0	0	0	0	0	1	0	0				49.372			0	0	0	0	0	0
B1AVZ0	Uracil phosphoribosyltransferase homolog OS=Mus musculus OX=10090 GN=Uprt PE=1 SV=1	Uprt	34.278	6.1	5	1	1	1	1	1	1	0	1	1	1	1	1	0	1	1	1	1	1	0	1	1	1	1	1	0	1	1	599.94	711.15	662.34		950.69	896.05	0	0	0	0	0	0
B1AXH1	NHS-like protein 2 OS=Mus musculus OX=10090 GN=Nhsl2 PE=1 SV=2	Nhsl2	132.35	3.9	16	4	4	4	3	3	3	2	2	3	4	4	3	3	4	4	4	4	3	3	4	4	4	4	3	3	4	4	1482.8	1591.7	1313	1290.1	1397	1416.6	40551	42312	39080	40867	35717	35140	1.04125	1.08647	1.00348	1.04937	0.917126
B1AY13	Ubiquitin carboxyl-terminal hydrolase 24 OS=Mus musculus OX=10090 GN=Usp24 PE=1 SV=1	Usp24	294	10.1	81	19	19	19	13	15	13	16	12	12	17	14	15	16	16	19	17	14	15	16	16	19	17	14	15	16	16	19	2230.8	1572	1836.8	2222.7	1943.5	2209.5	41083	36315	38515	38186	37419	38255	1.07279	0.948284	1.00573	0.997141	0.977112
B1AZI6	THO complex subunit 2 OS=Mus musculus OX=10090 GN=Thoc2 PE=1 SV=1	Thoc2	182.77	2.6	11	3	3	3	1	3	1	1	2	3	2	3	2	1	3	3	2	3	2	1	3	3	2	3	2	1	3	3	250.53	824.97	245.74	308.66	1085.5	1236.2	27354	36031	31882	0	43226	50126	0.725113	0.955126	0.845143		1.14585
B1AZP2	Disks large-associated protein 4 OS=Mus musculus OX=10090 GN=Dlgap4 PE=1 SV=1	Dlgap4	108.04	5	11	4	4	4	3	1	3	1	2	1	4	3	3	4	4	4	4	3	3	4	4	4	4	3	3	4	4	4	1742.1	1652.3	1508.5	1806.1	1934.5	2072.8	29803	31926	29436	31117	32781	33949	0.946067	1.01346	0.934417	0.987779	1.0406
B2RPV6	Multimerin-1 OS=Mus musculus OX=10090 GN=Mmrn1 PE=1 SV=2	Mmrn1	136.1	11.5	43	9	9	9	7	8	4	9	6	9	9	8	8	9	9	9	9	8	8	9	9	9	9	8	8	9	9	9	4042.3	3934.7	3142.2	4886.4	4977.4	4903.3	58866	63396	65251	74182	68172	72083	0.878706	0.946327	0.974017	1.10733	1.01762
B2RQC6	CAD protein OS=Mus musculus OX=10090 GN=Cad PE=1 SV=1	Cad	243.24	33.1	238	52	52	52	37	39	42	40	38	42	42	46	49	45	43	46	42	46	49	45	43	46	42	46	49	45	43	46	24408	25776	26284	24334	23331	26002	230660	224810	230150	222670	216550	221630	1.02784	1.00178	1.02557	0.992239	0.964968
B2RRE7	OTU domain-containing protein 4 OS=Mus musculus OX=10090 GN=Otud4 PE=1 SV=1	Otud4	123.05	2.6	6	2	2	2	0	1	1	2	1	1	2	2	2	2	1	2	2	2	2	2	1	2	2	2	2	2	1	2	349.55	346.95	382.92	367.41	222.27	391.83	10306	10313	10674	10395	0	10555	0.986352	0.987022	1.02157	0.99487
B2RSH2	Guanine nucleotide-binding protein G(i) subunit alpha-1 OS=Mus musculus OX=10090 GN=Gnai1 PE=1 SV=1	Gnai1	40.361	29.7	5	9	2	2	0	0	2	1	1	1	9	9	9	8	8	8	2	2	2	1	2	2	2	2	2	1	2	2	2381.6	3133.7	2715.1	1490.7	3006.2	2733.4	24535	28980	27436	0	28846	25357	0.907668	1.07211	1.01499		1.06715
B2RUP2	Protein unc-13 homolog D OS=Mus musculus OX=10090 GN=Unc13d PE=1 SV=2	Unc13d	123.12	12.2	27	8	8	8	4	6	3	4	5	5	7	6	4	7	6	7	7	6	4	7	6	7	7	6	4	7	6	7	15370	16068	14710	14428	13761	15015	568910	751080	617580	665730	635110	692170	0.868437	1.14652	0.942731	1.01623	0.969491
B2RWS6	Histone acetyltransferase p300 OS=Mus musculus OX=10090 GN=Ep300 PE=1 SV=2	Ep300	263.3	2.1	14	4	4	4	2	2	3	2	2	3	2	3	3	2	3	3	2	3	3	2	3	3	2	3	3	2	3	3	242.83	794.07	714.47	677.94	774.55	634.93	27193	35799	28527	29617	29332	23805	0.936221	1.23251	0.982149	1.01968	1.00986
B2RXC1	Trafficking protein particle complex subunit 11 OS=Mus musculus OX=10090 GN=Trappc11 PE=1 SV=1	Trappc11	128.39	7.7	18	7	7	7	4	1	2	3	5	3	4	3	3	4	5	4	4	3	3	4	5	4	4	3	3	4	5	4	1130.1	738.92	866.89	798.02	1022.8	1169.3	25405	27419	24926	21464	20119	23901	1.0642	1.14857	1.04414	0.899116	0.842775
B2RXR6	Serine/threonine-protein phosphatase 6 regulatory ankyrin repeat subunit B OS=Mus musculus OX=10090 GN=Ankrd44 PE=1 SV=1	Ankrd44	107.38	28.8	82	19	19	19	14	14	13	13	14	14	16	17	17	16	16	18	16	17	17	16	16	18	16	17	17	16	16	18	9391.7	9618.9	10460	9071.6	10071	11012	65049	69345	74725	62698	66794	66939	0.962382	1.02594	1.10554	0.9276	0.988199
B2RXS4	Plexin-B2 OS=Mus musculus OX=10090 GN=Plxnb2 PE=1 SV=1	Plxnb2	206.23	12.6	56	16	16	16	8	9	12	8	8	11	14	13	16	16	14	15	14	13	16	16	14	15	14	13	16	16	14	15	3704.1	3949.4	4689.5	5215.7	4158.1	5153.5	52181	52008	54617	56708	56431	54317	0.959615	0.956434	1.00441	1.04287	1.03777
B2RY04	Dedicator of cytokinesis protein 5 OS=Mus musculus OX=10090 GN=Dock5 PE=1 SV=2	Dock5	214.43	1.2	2	2	2	2	1	1	0	0	0	0	2	1	2	1	1	1	2	1	2	1	1	1	2	1	2	1	1	1	151.43	83.304	134.92	60.124	51.219	65.824	0	0	0	0	0	0
B2RY56	RNA-binding protein 25 OS=Mus musculus OX=10090 GN=Rbm25 PE=1 SV=2	Rbm25	99.551	12.6	22	9	9	9	3	4	3	4	5	3	7	6	6	7	8	8	7	6	6	7	8	8	7	6	6	7	8	8	3829.1	3612.6	3456	4548.7	6063.3	5479.9	33863	36793	33911	42510	46157	44593	0.85431	0.928229	0.855521	1.07246	1.16447
B5X0G2	Major urinary protein 17 OS=Mus musculus OX=10090 GN=Mup17 PE=2 SV=2	Mup17	20.638	77.8	13	14	3	3	3	2	2	2	2	2	13	12	13	14	14	14	3	2	3	3	3	3	3	2	3	3	3	3	10357	9844.6	10862	12991	13516	12715	63636	68299	68238	77330	81202	76419	0.877488	0.941787	0.940946	1.06632	1.11971
B8ZXI1	Queuine tRNA-ribosyltransferase accessory subunit 2 OS=Mus musculus OX=10090 GN=Qtrt2 PE=1 SV=2	Qtrt2	46.288	4.1	2	1	1	1	0	0	1	0	1	0	0	0	1	0	1	0	0	0	1	0	1	0	0	0	1	0	1	0			127.44		403.89		0	0	0	0	0	0
B9EJ86	Oxysterol-binding protein-related protein 8 OS=Mus musculus OX=10090 GN=Osbpl8 PE=1 SV=1	Osbpl8	101.27	6.6	24	4	4	4	4	4	4	4	4	4	4	4	4	4	4	4	4	4	4	4	4	4	4	4	4	4	4	4	2557.5	2558.2	2561.4	1586	1670.5	1500.3	41323	44781	44038	44114	45251	41052	0.951562	1.03119	1.01408	1.01583	1.04201
C0HKE9	Histone H2A type 1-P OS=Mus musculus OX=10090 GN=Hist1h2ap PE=1 SV=1	Hist1h2ap	14.135	40.8	51	6	3	6	9	9	9	8	8	8	4	5	5	5	6	5	1	2	2	2	3	2	4	5	5	5	6	5	8673800	8527500	8364000	8349700	8626800	8544400	22105000	21565000	21835000	21082000	21763000	21059000	1.02489	0.999853	1.01237	0.977459	1.00903
C0HKG6	Ribonuclease T2-B OS=Mus musculus OX=10090 GN=Rnaset2b PE=1 SV=1	Rnaset2b	29.608	32	27	6	6	6	5	4	4	4	4	6	6	6	5	5	5	5	6	6	5	5	5	5	6	6	5	5	5	5	39888	40086	37999	39236	41269	41207	146490	153140	144750	148710	148120	146530	0.990087	1.03503	0.978327	1.00509	1.0011
D0QMC3	Myeloid cell nuclear differentiation antigen-like protein OS=Mus musculus OX=10090 GN=Mndal PE=1 SV=1	Mndal	60.526	23.8	8	9	3	3	2	2	1	1	1	1	9	9	8	9	9	8	3	3	2	3	3	3	3	3	2	3	3	3	2494.7	2540.8	916.1	2896.1	3339.1	3123.6	37259	45778	39412	47523	51031	46237	0.836529	1.0278	0.884868	1.06697	1.14573
D3YXK2	Scaffold attachment factor B1 OS=Mus musculus OX=10090 GN=Safb PE=1 SV=2	Safb	105.1	5.1	4	4	2	2	1	0	1	1	0	1	3	2	3	3	2	4	1	0	1	1	0	2	1	0	1	1	0	2	1483.3		91.968	1408.7		1412	0	0	0	0	0	0
D3YZP9	Coiled-coil domain-containing protein 6 OS=Mus musculus OX=10090 GN=Ccdc6 PE=1 SV=1	Ccdc6	52.938	12.4	11	4	4	4	1	2	3	2	2	1	2	2	3	3	3	1	2	2	3	3	3	1	2	2	3	3	3	1	2485.3	2543.3	2753.3	3035	2313.6	1502.6	35633	35351	33102	34484	37258	0	1.01329	1.00527	0.941318	0.980617	1.0595
P0DMN7	S-adenosylmethionine decarboxylase proenzyme 1 OS=Mus musculus OX=10090 GN=Amd1 PE=1 SV=1	Amd1	38.272	3.6	4	1	1	1	0	0	1	1	1	1	0	1	1	1	1	1	0	1	1	1	1	1	0	1	1	1	1	1		1460.1	1498.7	1247	1458.8	1551	0	0	0	0	0	0
D3Z6Q9	Bridging integrator 2 OS=Mus musculus OX=10090 GN=Bin2 PE=1 SV=1	Bin2	52.553	25.6	48	9	8	8	8	6	8	8	8	10	8	8	7	9	8	9	7	7	6	8	7	8	7	7	6	8	7	8	42880	41831	42371	47655	47716	48327	211450	211740	212540	224670	224840	219500	0.972378	0.973711	0.97739	1.03317	1.03395
D3Z7H8	Cartilage intermediate layer protein 2 OS=Mus musculus OX=10090 GN=Cilp2 PE=1 SV=1	Cilp2	125.93	22.3	118	23	23	23	23	19	16	19	20	21	22	23	17	21	22	22	22	23	17	21	22	22	22	23	17	21	22	22	129210	124940	114640	120100	124630	124840	1326200	1317100	1297400	1175900	1203900	1186300	1.06	1.05273	1.03698	0.939868	0.962248
D3Z7P3	Glutaminase kidney isoform, mitochondrial OS=Mus musculus OX=10090 GN=Gls PE=1 SV=1	Gls	73.963	28.2	62	12	12	12	10	11	8	11	11	11	11	11	10	11	11	11	11	11	10	11	11	11	11	11	10	11	11	11	18939	18771	16511	20012	17678	18492	112330	116440	115130	115880	115480	112000	0.980677	1.01656	1.00512	1.01167	1.00818
E9PV24	Fibrinogen alpha chain OS=Mus musculus OX=10090 GN=Fga PE=1 SV=1	Fga	87.428	34.5	113	22	22	22	21	20	17	19	18	18	22	22	22	22	21	21	22	22	22	22	21	21	22	22	22	22	21	21	281200	271280	270240	223730	223860	216240	991440	972730	965580	768230	777140	757140	1.13692	1.11546	1.10726	0.880954	0.891171
E9PVA8	eIF-2-alpha kinase activator GCN1 OS=Mus musculus OX=10090 GN=Gcn1 PE=1 SV=1	Gcn1	293.02	18.6	168	40	40	40	29	24	29	26	32	28	33	31	36	32	37	34	33	31	36	32	37	34	33	31	36	32	37	34	6493.3	5711.4	6102.2	6660.4	7087.1	6611.6	70652	68080	67148	71620	69464	68316	1.02079	0.983626	0.97016	1.03477	1.00362
E9PVX6	Proliferation marker protein Ki-67 OS=Mus musculus OX=10090 GN=Mki67 PE=1 SV=1	Mki67	350.86	17.3	141	40	40	40	22	24	24	23	20	28	29	29	32	30	30	32	29	29	32	30	30	32	29	29	32	30	30	32	10553	8937.4	9690.3	10207	10597	11867	359010	350610	349880	359320	364630	371540	0.999568	0.976181	0.974148	1.00043	1.01522
E9PYH6	Histone-lysine N-methyltransferase SETD1A OS=Mus musculus OX=10090 GN=Setd1a PE=1 SV=1	Setd1a	186.06	1.5	6	2	2	2	0	0	1	1	2	2	0	2	2	2	2	2	0	2	2	2	2	2	0	2	2	2	2	2		953.71	707.68	1413.4	274.49	302.1	0	53022	47783	65363	13697	15489		1.35707	1.22298	1.67294	0.350569
E9PZQ0	Ryanodine receptor 1 OS=Mus musculus OX=10090 GN=Ryr1 PE=1 SV=1	Ryr1	565.03	21.2	329	77	77	77	53	49	53	57	58	59	58	61	61	63	67	67	58	61	61	63	67	67	58	61	61	63	67	67	8610.9	9249.6	9211.1	12493	12511	11573	167950	161890	165170	196970	193090	195230	0.932796	0.899139	0.917356	1.09397	1.07242
E9Q1P8	Interferon regulatory factor 2-binding protein 2 OS=Mus musculus OX=10090 GN=Irf2bp2 PE=1 SV=1	Irf2bp2	59.291	34.9	70	14	11	14	9	9	13	15	11	13	13	14	13	13	12	12	10	11	10	10	9	9	13	14	13	13	12	12	26516	25005	23861	24446	24023	23438	185690	178830	183260	161030	171160	161000	1.07029	1.03075	1.05628	0.928154	0.986541
E9Q2M9	WD repeat- and FYVE domain-containing protein 4 OS=Mus musculus OX=10090 GN=Wdfy4 PE=1 SV=2	Wdfy4	354.33	10	97	25	25	25	12	18	15	15	18	19	19	19	21	17	22	22	19	19	21	17	22	22	19	19	21	17	22	22	2273.8	2140.4	2545.5	2807.3	3381.6	2928.7	48346	44527	46683	49267	50596	51743	0.99627	0.917572	0.962001	1.01525	1.04264
E9Q394	A-kinase anchor protein 13 OS=Mus musculus OX=10090 GN=Akap13 PE=1 SV=1	Akap13	303.97	5.6	21	10	10	10	3	6	4	4	1	3	6	8	7	7	7	5	6	8	7	7	7	5	6	8	7	7	7	5	668.67	754.62	763.52	754.42	676.51	608.46	23437	24675	20315	22107	21318	24545	1.03098	1.08543	0.893641	0.97247	0.937763
E9Q3L2	Phosphatidylinositol 4-kinase alpha OS=Mus musculus OX=10090 GN=Pi4ka PE=1 SV=2	Pi4ka	237.04	12.8	55	19	19	19	7	10	8	11	10	9	9	15	12	13	13	10	9	15	12	13	13	10	9	15	12	13	13	10	1342.9	1863.9	1461.5	1896.8	1483.2	1456.6	43219	42733	41887	44053	42884	44152	1.00149	0.990229	0.970625	1.02082	0.993728
E9Q414	Apolipoprotein B-100 OS=Mus musculus OX=10090 GN=Apob PE=1 SV=1	Apob	509.43	1.9	18	7	7	7	2	3	3	4	4	2	5	5	6	5	5	3	5	5	6	5	5	3	5	5	6	5	5	3	319.22	230.25	261.69	337.89	254.41	225.48	38057	26858	30626	34114	31851	33837	1.16893	0.824949	0.940684	1.04782	0.97831
E9Q555	E3 ubiquitin-protein ligase RNF213 OS=Mus musculus OX=10090 GN=Rnf213 PE=1 SV=2	Rnf213	584.78	13.3	159	53	53	53	25	26	25	26	28	29	42	36	36	41	41	41	42	36	36	41	41	41	42	36	36	41	41	41	3523.5	3106.2	3080	3611.1	3681.5	3771.8	205420	207620	201470	213520	220310	217390	0.973762	0.984191	0.955038	1.01216	1.04435
E9Q634	Unconventional myosin-Ie OS=Mus musculus OX=10090 GN=Myo1e PE=1 SV=1	Myo1e	126.82	7.4	14	6	3	3	2	2	2	3	2	3	5	4	5	6	5	5	2	2	2	3	2	3	2	2	2	3	2	3	882.33	837.63	812.47	1485.4	1101.1	1515.7	32203	30279	30015	42940	38721	44039	0.885521	0.832615	0.825355	1.18077	1.06475
E9Q735	Ubiquitin conjugation factor E4 A OS=Mus musculus OX=10090 GN=Ube4a PE=1 SV=1	Ube4a	118.2	5.1	8	4	4	4	0	3	2	0	1	2	2	3	3	2	2	4	2	3	3	2	2	4	2	3	3	2	2	4	659.29	1146.6	922.94	580.35	684.23	1459.3	20450	23853	18295	19523	23997	25311	0.933584	1.08894	0.835204	0.891264	1.09551
E9Q7G0	Nuclear mitotic apparatus protein 1 OS=Mus musculus OX=10090 GN=Numa1 PE=1 SV=1	Numa1	235.63	39.9	282	63	63	63	46	47	44	48	47	50	54	51	55	61	54	56	54	51	55	61	54	56	54	51	55	61	54	56	25290	22871	24072	29050	25980	29402	187960	192340	193440	197110	197190	199310	0.966086	0.988598	0.994252	1.01312	1.01353
E9Q7T7	Chondroadherin-like protein OS=Mus musculus OX=10090 GN=Chadl PE=1 SV=1	Chadl	81.36	25.1	56	13	13	13	7	9	8	11	12	9	9	10	11	12	12	9	9	10	11	12	12	9	9	10	11	12	12	9	9075	9557.4	8703.2	12467	12727	11074	81707	87272	77881	105150	110760	103020	0.866473	0.925488	0.8259	1.11508	1.17457
E9QAT4	Protein transport protein Sec16A OS=Mus musculus OX=10090 GN=Sec16a PE=1 SV=1	Sec16a	254.2	3.8	18	6	6	6	3	5	3	3	3	1	4	6	4	5	4	3	4	6	4	5	4	3	4	6	4	5	4	3	663.88	1210.6	724.97	838.71	629.06	436.84	25466	22201	24426	19668	23049	20113	1.13247	0.987274	1.08622	0.874632	1.02498
E9QMW4	Uncharacterized protein C16orf96 homolog OS=Mus musculus OX=10090 PE=2 SV=1	--	127.66	0.6	6	1	1	1	1	1	1	1	1	1	1	1	1	1	1	1	1	1	1	1	1	1	1	1	1	1	1	1	956.33	753.76	846.86	986.92	923.24	971.55	0	0	0	0	0	0
F6ZDS4	Nucleoprotein TPR OS=Mus musculus OX=10090 GN=Tpr PE=1 SV=1	Tpr	273.99	27.5	234	52	52	52	40	38	40	40	37	39	45	48	46	47	44	44	45	48	46	47	44	44	45	48	46	47	44	44	18957	18045	18235	20430	18940	20358	115860	109650	111930	116280	113070	115890	1.01828	0.963702	0.983741	1.02197	0.99376
F7BJB9	MORC family CW-type zinc finger protein 3 OS=Mus musculus OX=10090 GN=Morc3 PE=1 SV=1	Morc3	106.52	12.7	27	8	8	8	5	6	2	4	4	6	6	7	5	7	4	7	6	7	5	7	4	7	6	7	5	7	4	7	2360.6	2116.3	2533.8	2601.6	1008.1	2615.6	43001	49041	41092	41176	45178	42354	0.98535	1.12375	0.941606	0.943531	1.03523
F8VPU2	FERM, ARHGEF and pleckstrin domain-containing protein 1 OS=Mus musculus OX=10090 GN=Farp1 PE=1 SV=1	Farp1	118.87	5.7	7	4	4	4	1	1	2	2	0	1	1	1	2	2	1	1	1	1	2	2	1	1	1	1	2	2	1	1	2428.4	161.18	1679.6	386.64	226.83	36.797	0	0	0	0	0	0
G3X987	GTPase IMAP family member 9 OS=Mus musculus OX=10090 GN=Gimap9 PE=1 SV=1	Gimap9	33.298	4.5	1	1	1	1	0	0	0	0	0	1	0	0	0	1	0	1	0	0	0	1	0	1	0	0	0	1	0	1				387.93		529.71	0	0	0	0	0	0
G3X9K3	Brefeldin A-inhibited guanine nucleotide-exchange protein 1 OS=Mus musculus OX=10090 GN=Arfgef1 PE=1 SV=1	Arfgef1	208.5	9.4	49	14	9	14	9	6	12	8	6	8	10	11	13	12	11	12	5	6	8	8	6	8	10	11	13	12	11	12	2062.5	2313.8	2493.9	2308	2008.4	2411	45729	44751	42921	40914	40756	43478	1.06121	1.03851	0.996043	0.949468	0.945801
G5E829	Plasma membrane calcium-transporting ATPase 1 OS=Mus musculus OX=10090 GN=Atp2b1 PE=1 SV=1	Atp2b1	134.75	21.7	83	17	11	17	14	14	16	12	14	13	17	17	17	16	17	16	11	11	11	10	11	10	17	17	17	16	17	16	24420	18586	21738	22772	24469	24433	231610	235420	226080	231710	236000	233690	0.996522	1.01291	0.972729	0.996952	1.01541
G5E870	E3 ubiquitin-protein ligase TRIP12 OS=Mus musculus OX=10090 GN=Trip12 PE=1 SV=1	Trip12	224.13	5.6	27	8	8	8	5	5	2	5	5	5	6	7	4	7	7	6	6	7	4	7	7	6	6	7	4	7	7	6	1573.4	540.07	376.16	1052.2	3223.4	852.04	58253	58304	56634	81623	80957	81660	0.837307	0.83804	0.814036	1.17322	1.16365
G5E897	Protein O-glucosyltransferase 3 OS=Mus musculus OX=10090 GN=Poglut3 PE=1 SV=1	Poglut3	57.685	14.3	25	5	5	5	4	5	4	4	4	4	5	5	5	4	4	4	5	5	5	4	4	4	5	5	5	4	4	4	7151.7	7101	6693.6	7175.4	7135.3	7279.9	61300	64610	60504	68041	66411	69398	0.942439	0.993328	0.930201	1.04608	1.02102
O08528	Hexokinase-2 OS=Mus musculus OX=10090 GN=Hk2 PE=1 SV=1	Hk2	102.53	37.7	125	27	23	25	22	17	24	23	19	20	24	25	25	24	25	25	20	21	21	21	21	22	22	23	23	22	23	23	22925	22871	23303	21135	22350	21388	108200	105500	109130	94975	96805	99428	1.05726	1.03088	1.06635	0.928037	0.945919
O08529	Calpain-2 catalytic subunit OS=Mus musculus OX=10090 GN=Capn2 PE=1 SV=4	Capn2	79.871	29.1	104	14	14	14	16	18	18	18	16	18	14	14	14	13	13	14	14	14	14	13	13	14	14	14	14	13	13	14	60140	60593	59239	60796	62550	65175	322650	328530	315890	316940	319720	325440	1.00349	1.02178	0.982464	0.98573	0.994376
O08532	Voltage-dependent calcium channel subunit alpha-2/delta-1 OS=Mus musculus OX=10090 GN=Cacna2d1 PE=1 SV=1	Cacna2d1	124.63	24.8	75	21	21	21	14	11	14	11	13	12	18	16	19	19	18	19	18	16	19	19	18	19	18	16	19	19	18	19	13689	11885	12966	15585	14259	15530	98245	92173	92736	103640	102030	102760	0.996427	0.934843	0.940553	1.05114	1.03482
O08539	Myc box-dependent-interacting protein 1 OS=Mus musculus OX=10090 GN=Bin1 PE=1 SV=1	Bin1	64.469	23.5	62	11	10	11	8	10	9	13	10	12	10	11	11	11	11	11	9	10	10	10	10	10	10	11	11	11	11	11	37997	40052	38692	42625	42354	43544	154790	163000	158890	159360	163530	165790	0.962066	1.01309	0.987549	0.99047	1.01639
O08547	Vesicle-trafficking protein SEC22b OS=Mus musculus OX=10090 GN=Sec22b PE=1 SV=3	Sec22b	24.74	45.1	44	7	7	7	8	8	8	6	7	7	7	7	7	6	7	7	7	7	7	6	7	7	7	7	7	6	7	7	94022	88899	88561	102630	100250	103750	309150	306550	304440	334690	331490	332380	0.966748	0.958618	0.95202	1.04661	1.03661
O08553	Dihydropyrimidinase-related protein 2 OS=Mus musculus OX=10090 GN=Dpysl2 PE=1 SV=2	Dpysl2	62.277	58.6	161	22	19	22	27	30	26	26	26	26	22	20	21	21	20	21	19	18	19	19	18	19	22	20	21	21	20	21	182100	165560	167930	192860	194350	195480	595500	537110	545530	593520	605490	591770	1.03	0.92901	0.943573	1.02658	1.04728
O08573	Galectin-9 OS=Mus musculus OX=10090 GN=Lgals9 PE=1 SV=1	Lgals9	40.035	41.4	51	11	11	11	8	7	8	10	10	8	10	10	9	11	11	10	10	10	9	11	11	10	10	10	9	11	11	10	36517	36736	34029	36551	37019	36646	120650	121310	121460	111640	114710	114460	1.02793	1.03355	1.03483	0.951167	0.977323
O08579	Emerin OS=Mus musculus OX=10090 GN=Emd PE=1 SV=1	Emd	29.435	40.9	42	8	8	8	6	8	7	7	8	6	7	8	8	8	8	8	7	8	8	8	8	8	7	8	8	8	8	8	39972	44793	44421	38239	40769	40026	85588	83724	84467	69241	72383	70728	1.10168	1.07769	1.08725	0.891264	0.931708
O08582	GTP-binding protein 1 OS=Mus musculus OX=10090 GN=Gtpbp1 PE=1 SV=2	Gtpbp1	72.3	17.2	27	9	9	9	2	4	4	5	6	6	4	4	5	7	6	7	4	4	5	7	6	7	4	4	5	7	6	7	3051	2913	3335.1	5264.1	4397.7	4272.3	35179	33371	33486	44155	42830	43606	0.90735	0.860717	0.863683	1.13886	1.10469
O08583	THO complex subunit 4 OS=Mus musculus OX=10090 GN=Alyref PE=1 SV=3	Alyref	26.94	29	33	5	5	5	6	6	4	5	5	7	5	5	5	4	4	5	5	5	5	4	4	5	5	5	5	4	4	5	15503	16062	15577	25703	24130	25876	50703	52978	53180	87172	75653	74138	0.772472	0.807132	0.81021	1.32809	1.15259
O08585	Clathrin light chain A OS=Mus musculus OX=10090 GN=Clta PE=1 SV=2	Clta	25.604	13.2	21	4	4	4	4	4	3	2	5	3	4	4	4	4	4	4	4	4	4	4	4	4	4	4	4	4	4	4	116960	62498	125390	107810	110940	70040	360730	313050	357800	305730	288440	276340	1.1379	0.987493	1.12865	0.964402	0.909862
O08599	Syntaxin-binding protein 1 OS=Mus musculus OX=10090 GN=Stxbp1 PE=1 SV=2	Stxbp1	67.568	15.7	20	7	7	7	4	5	2	3	4	2	6	7	5	6	6	6	6	7	5	6	6	6	6	7	5	6	6	6	5372.3	5673.7	4773.1	4604.8	5637.1	4863.5	64663	71065	75692	63711	64766	45306	1.0072	1.10692	1.17899	0.992375	1.00881
O08600	Endonuclease G, mitochondrial OS=Mus musculus OX=10090 GN=Endog PE=1 SV=1	Endog	32.19	21.8	17	5	5	5	2	4	1	4	2	4	3	5	2	4	4	5	3	5	2	4	4	5	3	5	2	4	4	5	4155.7	5558.3	3365.6	6034.8	5371.4	6660.3	32477	33696	31982	42582	35254	40978	0.89811	0.93182	0.884421	1.17755	0.974904
O08605	MAP kinase-interacting serine/threonine-protein kinase 1 OS=Mus musculus OX=10090 GN=Mknk1 PE=1 SV=2	Mknk1	47.914	2.8	5	1	1	1	1	1	1	1	1	0	1	1	1	1	1	1	1	1	1	1	1	1	1	1	1	1	1	1	730.82	696.34	801.23	855.54	877.25	790.45	0	0	0	0	0	0
O08638	Myosin-11 OS=Mus musculus OX=10090 GN=Myh11 PE=1 SV=1	Myh11	227.03	36.8	235	59	44	47	42	42	44	37	34	36	57	57	58	55	53	54	43	42	43	40	41	40	46	45	46	43	43	42	35393	34387	34545	25205	24903	24283	208360	215890	216050	141080	143920	138760	1.1749	1.21736	1.21826	0.795519	0.811533
O08663	Methionine aminopeptidase 2 OS=Mus musculus OX=10090 GN=Metap2 PE=1 SV=1	Metap2	52.921	29.5	51	11	11	11	8	8	9	9	8	9	8	8	8	11	9	9	8	8	8	11	9	9	8	8	8	11	9	9	13029	12974	12999	14519	12603	13949	77450	77751	76843	64472	62608	64167	1.09783	1.10209	1.08922	0.913868	0.887446
O08677	Kininogen-1 OS=Mus musculus OX=10090 GN=Kng1 PE=1 SV=1	Kng1	73.101	32.5	94	17	17	17	17	15	15	16	14	17	16	17	17	16	14	16	16	17	17	16	14	16	16	17	17	16	14	16	107960	106820	113280	101130	94304	98904	531780	515920	527900	458910	457480	454900	1.08273	1.05044	1.07483	0.934361	0.93145
O08692	Neutrophilic granule protein OS=Mus musculus OX=10090 GN=Ngp PE=1 SV=1	Ngp	19.331	67.7	118	14	14	14	22	21	20	19	18	18	13	13	12	14	12	14	13	13	12	14	12	14	13	13	12	14	12	14	1615000	1627800	1576600	1634200	1605300	1527300	9600700	9416500	9088300	8179800	8116400	7964800	1.10002	1.07891	1.04131	0.937217	0.929953
O08709	Peroxiredoxin-6 OS=Mus musculus OX=10090 GN=Prdx6 PE=1 SV=3	Prdx6	24.87	71.9	121	14	14	14	19	20	21	19	20	22	14	14	14	14	14	14	14	14	14	14	14	14	14	14	14	14	14	14	414810	406550	409220	407410	401610	416950	1002100	1006800	1034100	966690	962440	953610	1.01466	1.01942	1.04706	0.978804	0.974501
O08712	Tumor necrosis factor receptor superfamily member 11B OS=Mus musculus OX=10090 GN=Tnfrsf11b PE=1 SV=1	Tnfrsf11b	45.923	17	21	5	5	5	4	3	3	4	3	4	4	3	4	4	5	5	4	3	4	4	5	5	4	3	4	4	5	5	4258.1	3716.9	4079.8	3403.9	3890.8	4119.1	34349	36540	34745	26789	27378	27416	1.10083	1.17105	1.11352	0.858544	0.87742
O08734	Bcl-2 homologous antagonist/killer OS=Mus musculus OX=10090 GN=Bak1 PE=1 SV=3	Bak1	23.294	18.7	21	4	4	4	3	4	4	3	4	3	3	4	4	3	4	3	3	4	4	3	4	3	3	4	4	3	4	3	9541.5	11187	10579	9175.1	11064	9934.8	45575	47266	45560	41808	44270	45136	1.01422	1.05186	1.01389	0.930393	0.985183
O08738	Caspase-6 OS=Mus musculus OX=10090 GN=Casp6 PE=1 SV=1	Casp6	31.595	18.5	21	4	4	4	4	4	4	4	2	3	4	4	4	4	4	4	4	4	4	4	4	4	4	4	4	4	4	4	9140.4	8960.1	8378.6	9989.3	9998.2	10612	38305	38867	35999	40422	40506	41767	0.974409	0.988705	0.915749	1.02826	1.0304
O08739	AMP deaminase 3 OS=Mus musculus OX=10090 GN=Ampd3 PE=1 SV=2	Ampd3	88.651	13.1	24	9	7	7	5	3	3	3	6	4	9	8	8	8	9	7	7	6	6	6	7	6	7	6	6	6	7	6	4098.9	3715.8	3611.7	3263.7	3588.1	3191	42489	41258	46065	35910	37078	35456	1.07	1.039	1.16005	0.904321	0.933735
O08742	Platelet glycoprotein V OS=Mus musculus OX=10090 GN=Gp5 PE=1 SV=1	Gp5	63.467	6	14	3	3	3	2	2	3	2	2	3	2	2	3	2	2	2	2	2	3	2	2	2	2	2	3	2	2	2	5675.5	5540.2	5905	6044.6	5930.9	6598.4	90025	92062	95019	96677	94240	98082	0.954152	0.975741	1.00708	1.02465	0.998825
O08746	Matrilin-2 OS=Mus musculus OX=10090 GN=Matn2 PE=2 SV=2	Matn2	106.75	5.5	6	3	3	3	0	2	1	0	2	1	2	2	2	1	3	3	2	2	2	1	3	3	2	2	2	1	3	3	1728.2	1536.1	1662.2	1725.3	1989.8	2432.5	0	77079	78326	0	70481	68403		1.04766	1.06461		0.957983
O08749	Dihydrolipoyl dehydrogenase, mitochondrial OS=Mus musculus OX=10090 GN=Dld PE=1 SV=2	Dld	54.272	27.1	85	10	10	10	15	14	16	14	12	14	10	10	10	10	10	10	10	10	10	10	10	10	10	10	10	10	10	10	146650	140300	141320	148010	148200	148750	705430	690360	694700	675080	693700	688610	1.02042	0.998621	1.0049	0.976518	1.00345
O08756	3-hydroxyacyl-CoA dehydrogenase type-2 OS=Mus musculus OX=10090 GN=Hsd17b10 PE=1 SV=4	Hsd17b10	27.418	47.9	44	9	9	9	9	5	7	7	8	8	9	9	9	8	8	8	9	9	9	8	8	8	9	9	9	8	8	8	107820	106330	111110	108540	107840	113170	420550	428730	447880	416860	415320	416650	0.991088	1.01037	1.0555	0.982392	0.978763
O08759	Ubiquitin-protein ligase E3A OS=Mus musculus OX=10090 GN=Ube3a PE=1 SV=2	Ube3a	99.818	21.4	50	14	14	14	8	7	12	8	8	7	12	7	12	10	9	8	12	7	12	10	9	8	12	7	12	10	9	8	7990.4	4110.2	8507	5716.8	5362.5	5595.1	46878	47560	47255	43752	41814	42520	1.04259	1.05775	1.05097	0.973063	0.929961
O08788	Dynactin subunit 1 OS=Mus musculus OX=10090 GN=Dctn1 PE=1 SV=3	Dctn1	141.67	37.9	184	36	36	36	31	35	31	29	28	30	34	35	34	34	32	33	34	35	34	34	32	33	34	35	34	34	32	33	27778	29408	30664	30552	28671	31571	138860	142520	140790	145000	143160	141470	0.978117	1.0039	0.991712	1.02137	1.00841
O08795	Glucosidase 2 subunit beta OS=Mus musculus OX=10090 GN=Prkcsh PE=1 SV=1	Prkcsh	58.792	21.5	45	10	10	10	7	7	8	8	8	7	10	9	10	10	10	9	10	9	10	10	10	9	10	9	10	10	10	9	40955	38397	38491	38388	40841	33843	128090	125190	126400	116780	115540	113110	1.05989	1.0359	1.04591	0.966309	0.956048
O08796	Eukaryotic elongation factor 2 kinase OS=Mus musculus OX=10090 GN=Eef2k PE=1 SV=1	Eef2k	81.738	5.1	4	3	3	3	0	0	0	1	0	3	3	1	2	2	2	3	3	1	2	2	2	3	3	1	2	2	2	3	882.43	397.46	759.26	1393.4	900.42	1439.9	18968	0	20251	26516	21068	30322	0.809733		0.864504	1.13195	0.899381
O08800	Serpin B8 OS=Mus musculus OX=10090 GN=Serpinb8 PE=1 SV=2	Serpinb8	42.15	12.3	14	3	3	3	1	3	2	3	3	2	2	3	3	3	3	3	2	3	3	3	3	3	2	3	3	3	3	3	3853.8	4723.4	4085.3	5709.2	5634.1	5472.4	33392	35541	29240	40982	40555	38059	0.920021	0.97923	0.805624	1.12914	1.11738
O08807	Peroxiredoxin-4 OS=Mus musculus OX=10090 GN=Prdx4 PE=1 SV=1	Prdx4	31.052	55.1	67	11	9	9	11	10	12	11	12	11	11	11	11	10	11	10	9	9	9	9	9	9	9	9	9	9	9	9	169210	163430	159330	179440	170100	176600	1413900	1397200	1425900	1450100	1391800	1458000	0.993733	0.981996	1.00217	1.01918	0.978201
O08808	Protein diaphanous homolog 1 OS=Mus musculus OX=10090 GN=Diaph1 PE=1 SV=1	Diaph1	139.34	19.4	100	21	21	21	14	18	17	15	18	18	16	20	18	19	19	20	16	20	18	19	19	20	16	20	18	19	19	20	10686	11834	10790	13230	12492	12792	109110	103430	105190	111770	109060	105160	1.01699	0.964053	0.980457	1.04179	1.01653
O08810	116 kDa U5 small nuclear ribonucleoprotein component OS=Mus musculus OX=10090 GN=Eftud2 PE=1 SV=1	Eftud2	109.36	30.4	97	20	19	19	16	16	17	18	17	13	18	19	18	19	20	18	17	18	17	18	19	17	17	18	17	18	19	17	21933	21543	21305	25303	23554	22238	132150	128620	134140	134970	130790	131410	1.00104	0.974296	1.01611	1.0224	0.990733
O08848	60 kDa SS-A/Ro ribonucleoprotein OS=Mus musculus OX=10090 GN=RO60 PE=1 SV=1	RO60	60.123	5.8	11	2	2	2	1	2	2	2	2	2	1	2	2	2	2	2	1	2	2	2	2	2	1	2	2	2	2	2	686.62	1049.4	1087.5	1096.9	1117	1117.1	0	16011	16856	16190	16324	16315		0.979913	1.03163	0.990869	0.99907
O08911	Mitogen-activated protein kinase 12 OS=Mus musculus OX=10090 GN=Mapk12 PE=1 SV=1	Mapk12	42.043	17.4	18	5	5	5	3	3	2	3	5	2	4	5	3	3	5	4	4	5	3	3	5	4	4	5	3	3	5	4	2392.2	2657.9	2041.6	2442.3	3479.2	3142.6	27421	26984	28579	30587	35994	35967	0.88678	0.872647	0.924229	0.989166	1.16403
O08912	Polypeptide N-acetylgalactosaminyltransferase 1 OS=Mus musculus OX=10090 GN=Galnt1 PE=1 SV=1	Galnt1	64.254	22.7	48	10	10	10	7	9	8	7	7	10	8	9	8	8	9	9	8	9	8	8	9	9	8	9	8	8	9	9	9733.8	9945	7950.9	10418	10504	11052	61700	61777	59434	60302	60376	63105	1.00956	1.01082	0.972484	0.986686	0.987897
O08915	AH receptor-interacting protein OS=Mus musculus OX=10090 GN=Aip PE=1 SV=1	Aip	37.605	45.5	68	11	11	11	11	12	14	11	9	11	11	11	11	11	11	11	11	11	11	11	11	11	11	11	11	11	11	11	70477	64496	66193	65173	54436	61545	135020	136480	133320	128420	125900	130670	1.02572	1.03681	1.0128	0.975576	0.956433
O08917	Flotillin-1 OS=Mus musculus OX=10090 GN=Flot1 PE=1 SV=1	Flot1	47.513	53	91	17	17	17	15	14	18	15	14	15	15	13	15	14	15	15	15	13	15	14	15	15	15	13	15	14	15	15	37332	37632	41628	37280	37323	38914	219060	227840	224630	200240	198870	199390	1.0349	1.07638	1.06122	0.945993	0.939521
O08966	Solute carrier family 22 member 1 OS=Mus musculus OX=10090 GN=Slc22a1 PE=1 SV=2	Slc22a1	61.52	5	14	2	2	2	2	3	3	3	2	1	2	2	2	2	2	2	2	2	2	2	2	2	2	2	2	2	2	2	159390	159510	149400	148620	149740	143310	2575500	2672500	2625500	2659600	2623500	2577300	0.982147	1.01914	1.00121	1.01422	1.00045
O08992	Syntenin-1 OS=Mus musculus OX=10090 GN=Sdcbp PE=1 SV=1	Sdcbp	32.379	34.8	35	6	6	6	5	6	6	7	6	5	5	5	5	6	5	4	5	5	5	6	5	4	5	5	5	6	5	4	82985	76006	76211	80877	80195	56238	269920	262810	255250	258640	263950	253680	1.03533	1.00806	0.979063	0.992066	1.01243
O08997	Copper transport protein ATOX1 OS=Mus musculus OX=10090 GN=Atox1 PE=1 SV=1	Atox1	7.3384	85.3	56	6	6	6	10	7	8	11	10	10	6	5	6	5	6	6	6	5	6	5	6	6	6	5	6	5	6	6	544310	433060	503660	639600	625280	615580	976690	1060800	963110	1095800	1007200	1090500	0.946084	1.02756	0.93293	1.06146	0.975638
O08999	Latent-transforming growth factor beta-binding protein 2 OS=Mus musculus OX=10090 GN=Ltbp2 PE=1 SV=2	Ltbp2	195.83	2	6	2	2	2	0	1	1	1	2	1	0	2	1	1	2	1	0	2	1	1	2	1	0	2	1	1	2	1		185.66	158.74	202.81	270.01	222.2	0	7716.2	0	0	11125	0		0.819077			1.18092
O09005	Sphingolipid delta(4)-desaturase DES1 OS=Mus musculus OX=10090 GN=Degs1 PE=1 SV=1	Degs1	38.241	6.8	7	2	2	2	2	1	1	1	1	1	2	1	1	1	1	1	2	1	1	1	1	1	2	1	1	1	1	1	5605.5	3825.2	4129.3	6243.3	5296.4	5778.5	0	0	0	0	0	0
O09012	Peroxisomal targeting signal 1 receptor OS=Mus musculus OX=10090 GN=Pex5 PE=1 SV=2	Pex5	70.755	9.4	11	4	4	4	1	3	2	2	0	3	1	3	2	2	2	4	1	3	2	2	2	4	1	3	2	2	2	4	199.38	950	690.9	488.62	603.38	1342.8	0	12983	12281	11066	0	13232		1.04782	0.991163	0.893104
O09043	Napsin-A OS=Mus musculus OX=10090 GN=Napsa PE=1 SV=1	Napsa	45.544	4.3	12	2	2	2	2	2	2	2	2	2	2	2	2	2	2	2	2	2	2	2	2	2	2	2	2	2	2	2	10311	10197	10331	7998	8512	8914.8	90933	91713	95861	68117	74636	76252	1.09665	1.10606	1.15608	0.821492	0.900111
O09044	Synaptosomal-associated protein 23 OS=Mus musculus OX=10090 GN=Snap23 PE=1 SV=1	Snap23	23.261	68.1	52	10	8	10	9	9	9	9	9	7	10	8	9	9	8	7	8	7	8	8	7	6	10	8	9	9	8	7	79895	66286	58427	72178	63052	66460	252230	243330	243000	232650	216290	224940	1.07146	1.03366	1.03226	0.98829	0.918793
O09061	Proteasome subunit beta type-1 OS=Mus musculus OX=10090 GN=Psmb1 PE=1 SV=1	Psmb1	26.372	41.7	56	7	7	7	8	9	10	9	10	10	5	6	6	6	6	6	5	6	6	6	6	6	5	6	6	6	6	6	128220	110570	119430	137600	130020	129860	455970	426030	432460	474620	456790	449490	1.01501	0.948363	0.962677	1.05653	1.01684
O09106	Histone deacetylase 1 OS=Mus musculus OX=10090 GN=Hdac1 PE=1 SV=1	Hdac1	55.074	18.3	35	6	4	6	6	5	6	6	5	7	6	5	6	6	5	6	4	3	4	4	3	4	6	5	6	6	5	6	6752.1	7731.9	8592.5	6242.3	5502.9	5129.5	70163	75271	77668	51042	55035	50042	1.11011	1.19093	1.22886	0.807582	0.870759
O09110	Dual specificity mitogen-activated protein kinase kinase 3 OS=Mus musculus OX=10090 GN=Map2k3 PE=1 SV=2	Map2k3	39.296	23.1	31	6	4	6	3	6	4	5	8	5	5	5	5	4	6	6	3	3	3	2	4	4	5	5	5	4	6	6	6252.2	6858.7	6329.2	5715.1	7366.1	7416.3	32081	33653	34176	31968	33540	31875	0.975635	1.02344	1.03935	0.972199	1.02001
O09111	NADH dehydrogenase [ubiquinone] 1 beta subcomplex subunit 11, mitochondrial OS=Mus musculus OX=10090 GN=Ndufb11 PE=1 SV=2	Ndufb11	17.444	37.1	23	3	3	3	4	3	5	3	4	4	3	3	3	3	3	3	3	3	3	3	3	3	3	3	3	3	3	3	46638	43503	44339	56014	52587	54904	165780	167780	166970	194960	190630	200370	0.915499	0.926543	0.92207	1.07664	1.05273
O09117	Synaptophysin-like protein 1 OS=Mus musculus OX=10090 GN=Sypl1 PE=1 SV=2	Sypl1	28.899	13	12	2	2	2	2	2	2	2	2	2	2	2	2	2	2	2	2	2	2	2	2	2	2	2	2	2	2	2	37007	37089	34895	33472	32213	36048	240760	242300	239300	200750	194900	219090	1.08037	1.08728	1.07382	0.90083	0.874579
O09126	Semaphorin-4D OS=Mus musculus OX=10090 GN=Sema4d PE=1 SV=2	Sema4d	95.639	3.8	8	2	2	2	1	2	1	2	0	2	1	2	2	2	2	2	1	2	2	2	2	2	1	2	2	2	2	2	463.84	735.49	903.78	872.85	714.19	681.52	0	21491	28559	27191	20403	21769		0.89986	1.19581	1.13853	0.854304
O09131	Glutathione S-transferase omega-1 OS=Mus musculus OX=10090 GN=Gsto1 PE=1 SV=2	Gsto1	27.497	40.8	49	11	11	11	8	7	8	8	10	8	10	11	11	10	11	11	10	11	11	10	11	11	10	11	11	10	11	11	75579	71983	75259	74661	75683	74552	278760	273950	284600	268280	266340	262440	1.02337	1.00571	1.04481	0.984893	0.977771
O09159	Lysosomal alpha-mannosidase OS=Mus musculus OX=10090 GN=Man2b1 PE=1 SV=4	Man2b1	114.65	25.5	100	18	18	18	19	16	17	15	17	16	17	18	16	17	15	16	17	18	16	17	15	16	17	18	16	17	15	16	42606	40091	39917	37546	33677	37160	217970	215270	217760	184470	188380	185120	1.08176	1.06836	1.08072	0.915507	0.934912
O09164	Extracellular superoxide dismutase [Cu-Zn] OS=Mus musculus OX=10090 GN=Sod3 PE=1 SV=1	Sod3	27.392	39.8	40	7	7	7	7	7	7	5	7	7	7	6	7	6	7	7	7	6	7	6	7	7	7	6	7	6	7	7	176250	171930	182990	176700	181710	183610	554720	561180	574950	544740	528380	550980	1.00403	1.01573	1.04065	0.98597	0.956358
O09165	Calsequestrin-1 OS=Mus musculus OX=10090 GN=Casq1 PE=1 SV=3	Casq1	46.377	14.6	53	8	8	8	7	9	12	6	8	11	7	8	8	7	8	8	7	8	8	7	8	8	7	8	8	7	8	8	246000	293180	254200	228410	255160	286690	1063300	963500	967340	936500	914940	900990	1.11019	1.00599	1.01	0.977801	0.95529
O09172	Glutamate--cysteine ligase regulatory subunit OS=Mus musculus OX=10090 GN=Gclm PE=1 SV=1	Gclm	30.534	34.3	41	7	7	7	6	8	8	6	6	7	6	7	7	7	7	7	6	7	7	7	7	7	6	7	7	7	7	7	68111	72454	76227	67756	66887	67704	320310	308770	337650	281730	271650	273490	1.07151	1.03291	1.12952	0.942451	0.908731
O35074	Prostacyclin synthase OS=Mus musculus OX=10090 GN=Ptgis PE=1 SV=1	Ptgis	57.046	40.3	94	15	15	15	15	15	17	16	15	16	13	15	14	15	14	14	13	15	14	15	14	14	13	15	14	15	14	14	40527	38781	40946	44055	45158	41505	187470	194860	190400	197200	193490	187240	0.977543	1.01608	0.992822	1.02828	1.00893
O35075	Vacuolar protein sorting-associated protein 26C OS=Mus musculus OX=10090 GN=Vps26c PE=1 SV=1	Vps26c	32.97	28.3	20	6	6	6	2	3	2	5	5	3	5	6	5	6	6	4	5	6	5	6	6	4	5	6	5	6	6	4	37882	42677	34251	50729	44389	13900	378910	412420	419300	423180	419220	418950	0.919692	1.00103	1.01773	1.02714	1.01753
O35099	Mitogen-activated protein kinase kinase kinase 5 OS=Mus musculus OX=10090 GN=Map3k5 PE=1 SV=3	Map3k5	154.51	2.7	6	3	3	3	1	2	1	1	0	1	1	2	1	1	1	1	1	2	1	1	1	1	1	2	1	1	1	1	92.201	184.45	96.505	103.44	110.12	1653.9	0	0	0	0	0	0
O35103	Osteomodulin OS=Mus musculus OX=10090 GN=Omd PE=2 SV=1	Omd	49.745	21.3	48	7	7	7	7	10	7	8	8	8	5	7	5	7	7	7	5	7	5	7	7	7	5	7	5	7	7	7	69037	76224	68814	85868	84694	80077	276720	265390	277200	277670	273810	260730	1.01765	0.975986	1.01942	1.02115	1.00695
O35114	Lysosome membrane protein 2 OS=Mus musculus OX=10090 GN=Scarb2 PE=1 SV=3	Scarb2	54.043	11.9	21	5	5	5	3	4	2	4	4	4	3	5	3	3	4	4	3	5	3	3	4	4	3	5	3	3	4	4	12258	18267	16304	17540	17723	15829	133200	147420	143190	145170	142060	141130	0.937841	1.03796	1.00818	1.02212	1.00022
O35127	Protein C10 OS=Mus musculus OX=10090 GN=Grcc10 PE=1 SV=1	Grcc10	13.194	23	7	2	2	2	1	1	1	2	1	1	2	2	2	2	2	2	2	2	2	2	2	2	2	2	2	2	2	2	5650.4	5060.1	5846	6980.2	7236.9	7173.2	32309	30269	34742	40255	40081	38397	0.897252	0.840599	0.964819	1.11792	1.11309
O35129	Prohibitin-2 OS=Mus musculus OX=10090 GN=Phb2 PE=1 SV=1	Phb2	33.296	49.5	62	12	12	12	12	7	11	11	9	12	12	10	11	12	11	12	12	10	11	12	11	12	12	10	11	12	11	12	59997	48402	60337	66486	68242	67929	278270	284120	288300	304240	319940	309230	0.935833	0.955507	0.969564	1.02317	1.07597
O35143	ATPase inhibitor, mitochondrial OS=Mus musculus OX=10090 GN=Atp5if1 PE=1 SV=2	Atp5if1	12.159	11.3	10	2	2	2	2	2	1	2	2	1	2	2	2	2	2	2	2	2	2	2	2	2	2	2	2	2	2	2	11239	13700	11212	12120	8186.8	9062.6	44079	56333	45897	46016	31203	31837	1.03567	1.32359	1.07839	1.08118	0.733139
O35166	Golgi SNAP receptor complex member 2 OS=Mus musculus OX=10090 GN=Gosr2 PE=1 SV=2	Gosr2	24.725	17.9	9	3	3	3	2	0	1	2	2	2	2	0	1	2	3	3	2	0	1	2	3	3	2	0	1	2	3	3	2153.6		1229.5	10505	10567	9563.4	43785	0	0	42777	44470	47949	0.97854			0.956012	0.993849
O35206	Collagen alpha-1(XV) chain OS=Mus musculus OX=10090 GN=Col15a1 PE=1 SV=2	Col15a1	140.47	6.8	62	7	7	7	11	11	9	10	11	10	7	7	7	7	7	7	7	7	7	7	7	7	7	7	7	7	7	7	9480.3	9213.4	9296	10740	10858	11066	104910	107990	107960	120220	117630	118360	0.929682	0.956976	0.956711	1.06536	1.0424
O35215	D-dopachrome decarboxylase OS=Mus musculus OX=10090 GN=Ddt PE=1 SV=3	Ddt	13.077	83.9	55	8	8	8	8	10	10	9	8	10	8	8	8	8	8	8	8	8	8	8	8	8	8	8	8	8	8	8	187040	187230	188570	180770	184440	171770	387510	397230	397420	358910	370160	361640	1.02296	1.04862	1.04912	0.947463	0.977161
O35218	Cleavage and polyadenylation specificity factor subunit 2 OS=Mus musculus OX=10090 GN=Cpsf2 PE=1 SV=1	Cpsf2	88.382	3.6	5	2	2	2	1	1	2	0	1	0	1	1	2	1	2	0	1	1	2	1	2	0	1	1	2	1	2	0	86.142	143.83	403.52	147.11	310.97		0	0	10708	0	8311.8	0			1.12598		0.874015
O35226	26S proteasome non-ATPase regulatory subunit 4 OS=Mus musculus OX=10090 GN=Psmd4 PE=1 SV=1	Psmd4	40.703	32.2	45	9	9	9	6	8	8	8	8	7	8	8	8	9	7	8	8	8	8	9	7	8	8	8	8	9	7	8	59023	54870	60395	65786	56455	60304	205980	199860	211010	201220	199760	198560	1.01602	0.985835	1.04083	0.992544	0.985342
O35239	Tyrosine-protein phosphatase non-receptor type 9 OS=Mus musculus OX=10090 GN=Ptpn9 PE=1 SV=2	Ptpn9	67.969	5.9	13	3	3	3	2	2	2	2	3	2	3	2	3	3	3	3	3	2	3	3	3	3	3	2	3	3	3	3	2549.5	1284.2	2191.9	2346.3	2543.3	2608.6	39627	41549	37656	37054	40882	39300	1.00718	1.05603	0.95708	0.941779	1.03907
O35250	Exocyst complex component 7 OS=Mus musculus OX=10090 GN=Exoc7 PE=1 SV=2	Exoc7	79.959	16.8	40	10	10	10	7	7	9	5	6	6	9	9	9	9	9	9	9	9	9	9	9	9	9	9	9	9	9	9	24713	23902	24873	17055	17118	16796	541550	511140	462530	509650	531420	508340	1.06026	1.00072	0.905551	0.997804	1.04043
O35286	Pre-mRNA-splicing factor ATP-dependent RNA helicase DHX15 OS=Mus musculus OX=10090 GN=Dhx15 PE=1 SV=2	Dhx15	91.006	38.9	138	25	24	25	23	21	24	24	23	23	23	20	24	24	23	24	22	19	23	23	22	23	23	20	24	24	23	24	52937	46589	53595	55975	58035	60306	184500	179840	184140	181980	182920	185710	1.0072	0.981758	1.00523	0.99344	0.998572
O35295	Transcriptional activator protein Pur-beta OS=Mus musculus OX=10090 GN=Purb PE=1 SV=3	Purb	33.901	17.6	15	4	4	4	3	1	2	1	4	4	4	4	4	3	4	3	4	4	4	3	4	3	4	4	4	3	4	3	26434	23526	23696	14415	21748	22077	101400	92573	101970	82001	83091	81290	1.12184	1.02418	1.12814	0.907216	0.919275
O35309	N-myc-interactor OS=Mus musculus OX=10090 GN=Nmi PE=1 SV=1	Nmi	35.235	26.1	19	6	6	6	3	2	3	4	2	5	5	5	6	4	5	6	5	5	6	4	5	6	5	5	6	4	5	6	9273	7624.4	9677.5	7158.2	9874.8	10556	47908	50886	47045	49460	54209	49439	0.961535	1.0213	0.944214	0.992684	1.088
O35326	Serine/arginine-rich splicing factor 5 OS=Mus musculus OX=10090 GN=Srsf5 PE=1 SV=2	Srsf5	30.891	17.1	23	4	3	3	5	3	4	4	4	3	4	4	4	4	4	4	3	3	3	3	3	3	3	3	3	3	3	3	45094	37444	43903	45694	44757	44603	161360	157960	175980	175930	176860	172380	0.948739	0.928749	1.0347	1.03441	1.03987
O35343	Importin subunit alpha-3 OS=Mus musculus OX=10090 GN=Kpna4 PE=1 SV=1	Kpna4	57.922	33.8	60	9	7	9	9	10	11	9	10	11	9	8	9	8	9	9	7	6	7	6	7	7	9	8	9	8	9	9	32597	30263	30571	31860	33549	33194	109470	112340	107710	110830	113700	112990	0.984679	1.01049	0.968847	0.996912	1.02273
O35344	Importin subunit alpha-4 OS=Mus musculus OX=10090 GN=Kpna3 PE=1 SV=1	Kpna3	57.772	24.2	28	7	5	5	4	5	6	4	5	4	5	7	7	6	6	6	3	5	5	4	4	4	3	5	5	4	4	4	16482	16896	17512	17460	16438	17632	96188	97693	99423	95372	90501	97499	1.00078	1.01644	1.03444	0.992294	0.941614
O35345	Importin subunit alpha-7 OS=Mus musculus OX=10090 GN=Kpna6 PE=1 SV=2	Kpna6	59.964	16.4	12	6	2	2	2	2	2	2	2	2	6	6	6	6	6	6	2	2	2	2	2	2	2	2	2	2	2	2	6799.7	6316.5	6299.9	6842.1	6372.9	6981.4	107990	98998	103040	105480	98147	103560	1.04978	0.962368	1.00166	1.02538	0.954095
O35350	Calpain-1 catalytic subunit OS=Mus musculus OX=10090 GN=Capn1 PE=1 SV=1	Capn1	82.105	41.8	111	26	26	26	17	21	22	17	18	16	23	25	22	19	20	21	23	25	22	19	20	21	23	25	22	19	20	21	61027	63824	63769	50239	54326	53954	648410	665270	647900	615790	627600	619230	1.01733	1.04378	1.01653	0.966147	0.984677
O35367	Keratocan OS=Mus musculus OX=10090 GN=Kera PE=2 SV=1	Kera	40.403	41.3	74	10	10	10	14	12	13	12	13	10	10	9	10	9	10	10	10	9	10	9	10	10	10	9	10	9	10	10	88208	78108	88431	83455	92158	84383	395540	395160	412940	413110	404200	409160	0.976598	0.97566	1.01956	1.01998	0.99798
O35375	Neuropilin-2 OS=Mus musculus OX=10090 GN=Nrp2 PE=1 SV=2	Nrp2	104.63	4.4	10	3	3	3	3	2	1	1	1	2	3	3	3	3	3	3	3	3	3	3	3	3	3	3	3	3	3	3	1130.3	1004.2	1114.5	1644	1262.1	1429.9	25802	24814	26356	28900	31502	30167	0.924025	0.888642	0.943864	1.03497	1.12815
O35379	Multidrug resistance-associated protein 1 OS=Mus musculus OX=10090 GN=Abcc1 PE=1 SV=1	Abcc1	171.18	6.9	20	7	7	7	4	4	2	4	2	4	5	5	2	6	4	5	5	5	2	6	4	5	5	5	2	6	4	5	539.98	811.83	256.77	907.24	580.85	1048.1	15396	19058	17596	15290	18508	19014	0.880929	1.09046	1.00681	0.874864	1.05899
O35381	Acidic leucine-rich nuclear phosphoprotein 32 family member A OS=Mus musculus OX=10090 GN=Anp32a PE=1 SV=1	Anp32a	28.537	26.7	38	7	4	7	7	7	5	7	6	6	7	7	6	7	7	7	4	4	4	4	4	4	7	7	6	7	7	7	113750	112580	108350	92185	93923	95345	337340	339990	336430	270390	274300	275400	1.10371	1.11238	1.10073	0.884663	0.897456
O35382	Exocyst complex component 4 OS=Mus musculus OX=10090 GN=Exoc4 PE=1 SV=2	Exoc4	110.54	16.8	53	12	12	12	10	8	9	10	10	6	10	11	11	11	12	8	10	11	11	11	12	8	10	11	11	11	12	8	3919.6	3855.6	4211.2	4186.7	4275.3	3073.9	34893	34800	35047	33650	33170	33018	1.02337	1.02064	1.02788	0.98691	0.972832
O35385	Serine/threonine-protein phosphatase with EF-hands 2 OS=Mus musculus OX=10090 GN=Ppef2 PE=2 SV=1	Ppef2	86.644	2.8	7	2	2	2	0	2	1	1	1	2	2	2	2	2	2	2	2	2	2	2	2	2	2	2	2	2	2	2	4818.1	4650.9	4606.6	4935.2	4657.7	4783.3	168050	173240	164710	154270	148110	141180	1.06186	1.09465	1.04076	0.974788	0.935865
O35405	5'-3' exonuclease PLD3 OS=Mus musculus OX=10090 GN=Pld3 PE=1 SV=1	Pld3	54.388	11.3	26	5	5	5	4	5	4	5	4	4	5	5	4	5	5	5	5	5	4	5	5	5	5	5	4	5	5	5	21469	28950	12611	24268	27951	22766	185750	200280	179910	174560	173800	155330	1.04195	1.12345	1.00919	0.97918	0.974917
O35448	Lysosomal thioesterase PPT2 OS=Mus musculus OX=10090 GN=Ppt2 PE=1 SV=1	Ppt2	34.366	16.2	7	4	4	4	0	0	1	3	1	2	1	1	1	3	2	3	1	1	1	3	2	3	1	1	1	3	2	3	723.58	1131.9	1224.6	3644.7	3500.6	4489.7	0	0	0	17262	20602	19129				0.908638	1.08445
O35459	Delta(3,5)-Delta(2,4)-dienoyl-CoA isomerase, mitochondrial OS=Mus musculus OX=10090 GN=Ech1 PE=1 SV=1	Ech1	36.118	32.4	44	8	8	8	7	5	6	8	9	9	8	8	7	8	8	8	8	8	7	8	8	8	8	8	7	8	8	8	30335	27824	27004	45151	43320	44666	165920	160760	161630	255080	242930	261920	0.797539	0.772736	0.776918	1.22611	1.16771
O35465	Peptidyl-prolyl cis-trans isomerase FKBP8 OS=Mus musculus OX=10090 GN=Fkbp8 PE=1 SV=2	Fkbp8	43.528	11.2	14	3	3	3	2	3	2	2	2	3	3	3	3	3	3	3	3	3	3	3	3	3	3	3	3	3	3	3	7759.2	10480	7171.7	8611.7	7188.1	9086.3	68704	85065	70944	73778	74982	74249	0.920714	1.13997	0.950733	0.988712	1.00485
O35474	EGF-like repeat and discoidin I-like domain-containing protein 3 OS=Mus musculus OX=10090 GN=Edil3 PE=1 SV=2	Edil3	53.711	20.6	23	8	8	8	3	5	4	3	5	3	6	6	7	6	7	5	6	6	7	6	7	5	6	6	7	6	7	5	3398.8	3194.3	3173.9	4762.4	5192.7	3652.3	26970	26630	23868	34445	34423	33705	0.898795	0.887465	0.795419	1.14791	1.14717
P28076	Proteasome subunit beta type-9 OS=Mus musculus OX=10090 GN=Psmb9 PE=1 SV=1	Psmb9	23.396	18.3	15	3	3	3	3	2	2	3	2	3	3	3	3	3	3	3	3	3	3	3	3	3	3	3	3	3	3	3	16837	16049	17139	17889	18954	19595	102180	91101	100530	100130	105310	103890	1.01648	0.906266	1.00006	0.996085	1.04762
O35551	Rab GTPase-binding effector protein 1 OS=Mus musculus OX=10090 GN=Rabep1 PE=1 SV=2	Rabep1	99.523	2.2	5	1	1	1	0	0	2	1	1	1	1	1	1	1	1	1	1	1	1	1	1	1	1	1	1	1	1	1	1382.2	1084.4	1266.3	1458.4	1597.1	1718.7	0	0	0	0	0	0
O35566	CD151 antigen OS=Mus musculus OX=10090 GN=Cd151 PE=1 SV=2	Cd151	28.246	13	13	3	3	3	3	2	2	2	2	2	3	3	3	3	3	3	3	3	3	3	3	3	3	3	3	3	3	3	8793.8	8197.4	8197.1	8345.4	7898	8985.5	55790	50585	50534	49360	47632	54653	1.08487	0.983653	0.982661	0.959832	0.92623
O35593	26S proteasome non-ATPase regulatory subunit 14 OS=Mus musculus OX=10090 GN=Psmd14 PE=1 SV=2	Psmd14	34.577	27.4	35	9	9	9	6	4	8	5	7	5	9	9	9	9	8	9	9	9	9	9	8	9	9	9	9	9	8	9	58353	58738	55746	60489	56861	59725	298710	304900	296110	293160	288790	296720	1.0078	1.02868	0.999027	0.989074	0.974331
O35598	Disintegrin and metalloproteinase domain-containing protein 10 OS=Mus musculus OX=10090 GN=Adam10 PE=1 SV=2	Adam10	83.967	20.4	40	11	11	11	7	7	6	6	6	8	10	10	9	9	10	10	10	10	9	9	10	10	10	10	9	9	10	10	12355	13223	10033	11627	11954	11748	94422	99849	93520	86600	86670	87523	1.03272	1.09207	1.02285	0.947166	0.947931
O35604	NPC intracellular cholesterol transporter 1 OS=Mus musculus OX=10090 GN=Npc1 PE=1 SV=2	Npc1	142.88	2	5	2	2	2	1	1	1	0	1	1	2	2	2	1	2	1	2	2	2	1	2	1	2	2	2	1	2	1	2554	2531.2	2529.9	1604.8	2214.3	1771.5	0	0	0	0	0	0
O35609	Secretory carrier-associated membrane protein 3 OS=Mus musculus OX=10090 GN=Scamp3 PE=1 SV=3	Scamp3	38.458	24.9	29	5	5	5	4	5	5	5	5	5	4	5	5	5	5	5	4	5	5	5	5	5	4	5	5	5	5	5	22386	28331	29045	26969	27198	28122	143200	156360	157310	138520	139570	143810	0.97773	1.06758	1.07407	0.945776	0.952946
O35638	Cohesin subunit SA-2 OS=Mus musculus OX=10090 GN=Stag2 PE=1 SV=3	Stag2	141.28	16.3	65	15	13	15	9	10	11	11	13	11	11	12	13	14	15	13	10	11	11	12	13	11	11	12	13	14	15	13	4096.6	3888.6	4247.7	5303.7	4208.8	3807.7	51446	50411	52001	48177	44671	45214	1.0574	1.03613	1.06881	0.99021	0.918149
O35639	Annexin A3 OS=Mus musculus OX=10090 GN=Anxa3 PE=1 SV=4	Anxa3	36.384	58.2	88	15	15	15	13	15	16	14	16	14	14	15	15	15	15	15	14	15	15	15	15	15	14	15	15	15	15	15	132790	151840	151480	141600	137130	146620	533190	529880	532690	464310	464330	482180	1.06405	1.05744	1.06305	0.926588	0.926628
O35640	Annexin A8 OS=Mus musculus OX=10090 GN=Anxa8 PE=1 SV=2	Anxa8	36.724	51.1	76	13	13	13	14	14	12	11	14	11	13	13	11	13	12	12	13	13	11	13	12	12	13	13	11	13	12	12	70023	67892	67994	71363	69357	69868	301060	287620	302820	298110	292370	294730	1.01669	0.971301	1.02263	1.00673	0.987342
O35643	AP-1 complex subunit beta-1 OS=Mus musculus OX=10090 GN=Ap1b1 PE=1 SV=2	Ap1b1	103.93	39.1	153	29	16	29	27	22	26	26	26	26	26	25	25	27	27	26	13	13	13	14	14	14	26	25	25	27	27	26	82207	80915	77209	87225	86234	80821	433690	440830	439750	427800	431300	428020	1.00029	1.01676	1.01427	0.986703	0.994776
O35654	DNA polymerase delta subunit 2 OS=Mus musculus OX=10090 GN=Pold2 PE=1 SV=2	Pold2	51.354	25.4	37	8	8	8	5	7	6	8	4	7	8	7	8	7	6	7	8	7	8	7	6	7	8	7	8	7	6	7	14684	12312	11730	13652	10885	14742	62594	63987	64255	66929	66503	64838	0.965197	0.986677	0.99081	1.03204	1.02547
O35658	Complement component 1 Q subcomponent-binding protein, mitochondrial OS=Mus musculus OX=10090 GN=C1qbp PE=1 SV=1	C1qbp	31.013	15.1	22	4	4	4	3	4	4	4	4	3	4	4	4	4	4	4	4	4	4	4	4	4	4	4	4	4	4	4	25508	24752	25066	25074	24892	25389	185370	181640	193750	175830	180250	176680	1.0171	0.996635	1.06308	0.964756	0.989008
O35678	Monoglyceride lipase OS=Mus musculus OX=10090 GN=Mgll PE=1 SV=1	Mgll	33.387	48.2	47	10	10	10	10	9	6	7	7	8	9	10	8	9	8	9	9	10	8	9	8	9	9	10	8	9	8	9	23444	23655	22218	22968	22809	23046	104440	105440	102110	94655	98246	94035	1.04627	1.05629	1.02293	0.948247	0.984222
O35682	Myeloid-associated differentiation marker OS=Mus musculus OX=10090 GN=Myadm PE=1 SV=2	Myadm	35.284	8.4	13	2	2	2	2	2	2	2	2	3	2	2	2	2	2	2	2	2	2	2	2	2	2	2	2	2	2	2	33594	32950	34428	34429	34203	36521	221230	220650	229080	211820	213090	218330	1.01003	1.00738	1.04587	0.967067	0.972866
O35685	Nuclear migration protein nudC OS=Mus musculus OX=10090 GN=Nudc PE=1 SV=1	Nudc	38.358	40.1	47	12	12	12	7	9	8	8	7	8	9	9	10	10	9	10	9	9	10	10	9	10	9	9	10	10	9	10	32883	31554	33989	28165	29718	29375	129310	129650	130130	115840	114870	113200	1.05847	1.06126	1.06518	0.948213	0.940273
O35691	Pinin OS=Mus musculus OX=10090 GN=Pnn PE=1 SV=4	Pnn	82.435	3.7	9	2	2	2	2	0	2	2	1	2	2	0	2	2	1	2	2	0	2	2	1	2	2	0	2	2	1	2	1293		1429.4	1461.4	720.77	1173.5	23819	0	27062	25719	0	20873	0.97746		1.11054	1.05543
O35701	Matrilin-3 OS=Mus musculus OX=10090 GN=Matn3 PE=1 SV=2	Matn3	51.845	51.4	106	18	18	18	18	22	17	17	17	15	18	18	18	18	18	18	18	18	18	18	18	18	18	18	18	18	18	18	236490	228920	237480	256970	254910	263390	811980	805290	818080	861690	835220	847440	0.978348	0.970287	0.985698	1.03824	1.00635
O35704	Serine palmitoyltransferase 1 OS=Mus musculus OX=10090 GN=Sptlc1 PE=1 SV=2	Sptlc1	52.534	3	6	1	1	1	1	1	1	1	1	1	1	1	1	1	1	1	1	1	1	1	1	1	1	1	1	1	1	1	1798.9	1438.2	1660.8	1584.8	1506.1	1592.5	0	0	0	0	0	0
O35711	Liprin-beta-2 OS=Mus musculus OX=10090 GN=Ppfibp2 PE=1 SV=3	Ppfibp2	98.752	2.6	3	2	1	1	0	0	1	0	1	1	1	1	2	1	2	2	0	0	1	0	1	1	0	0	1	0	1	1			93.746		87.201	94.585	0	0	0	0	0	0
Q9CQJ4	E3 ubiquitin-protein ligase RING2 OS=Mus musculus OX=10090 GN=Rnf2 PE=1 SV=1	Rnf2	37.623	8.9	3	2	2	2	0	0	1	0	1	1	2	2	2	2	2	1	2	2	2	2	2	1	2	2	2	2	2	1	2042.8	1800.1	1817.1	2389.6	1720	1729.2	0	0	0	0	0	0
O35737	Heterogeneous nuclear ribonucleoprotein H OS=Mus musculus OX=10090 GN=Hnrnph1 PE=1 SV=3	Hnrnph1	49.199	41.4	111	15	7	15	18	18	16	19	22	18	15	14	14	15	15	15	7	6	6	7	7	7	15	14	14	15	15	15	384970	353720	354210	379080	383150	393220	1338100	1364300	1359000	1319300	1321200	1331300	0.999427	1.019	1.01504	0.985386	0.986805
O35744	Chitinase-like protein 3 OS=Mus musculus OX=10090 GN=Chil3 PE=1 SV=2	Chil3	44.458	67.6	273	20	15	20	43	50	48	46	40	46	20	20	19	19	19	19	15	15	14	14	14	14	20	20	19	19	19	19	5436900	5447900	5404500	5305800	5317700	5441400	19239000	19615000	19548000	17727000	18024000	18046000	1.02883	1.04894	1.04536	0.947976	0.963859
O35841	Apoptosis inhibitor 5 OS=Mus musculus OX=10090 GN=Api5 PE=1 SV=2	Api5	56.784	34.5	53	15	15	15	10	9	11	8	8	7	12	13	13	13	11	11	12	13	13	13	11	11	12	13	13	13	11	11	42575	50094	48579	45843	44960	45972	274630	265530	261880	290170	292270	289620	0.984278	0.951664	0.938582	1.03997	1.0475
O35855	Branched-chain-amino-acid aminotransferase, mitochondrial OS=Mus musculus OX=10090 GN=Bcat2 PE=1 SV=2	Bcat2	44.127	33.1	79	12	12	12	13	14	15	12	13	12	12	12	12	10	11	11	12	12	12	10	11	11	12	12	12	10	11	11	56477	55557	55597	49613	49262	49876	261220	254670	257600	211890	217880	213810	1.10603	1.0783	1.0907	0.897161	0.922523
O35857	Mitochondrial import inner membrane translocase subunit TIM44 OS=Mus musculus OX=10090 GN=Timm44 PE=1 SV=2	Timm44	51.091	27.7	42	10	10	10	7	5	7	8	9	6	8	8	9	9	10	7	8	8	9	9	10	7	8	8	9	9	10	7	15392	18547	18791	22269	22191	16309	149240	159750	155700	170370	164130	166470	0.927283	0.992585	0.967421	1.05857	1.0198
O35864	COP9 signalosome complex subunit 5 OS=Mus musculus OX=10090 GN=Cops5 PE=1 SV=3	Cops5	37.548	50	60	12	12	12	11	10	11	10	8	10	11	11	11	12	11	11	11	11	11	12	11	11	11	11	11	12	11	11	38665	37849	36975	40491	39238	38728	110890	116600	108330	110390	109960	106470	1.00407	1.05578	0.980895	0.999547	0.995654
O35874	Neutral amino acid transporter A OS=Mus musculus OX=10090 GN=Slc1a4 PE=1 SV=1	Slc1a4	56.061	2.1	6	1	1	1	1	1	1	1	1	1	1	1	1	1	1	1	1	1	1	1	1	1	1	1	1	1	1	1	553.63	459.83	590.93	617.48	573.2	569.68	0	0	0	0	0	0
O35887	Calumenin OS=Mus musculus OX=10090 GN=Calu PE=1 SV=1	Calu	37.063	61.3	100	14	14	14	16	15	17	17	17	18	14	13	14	13	13	14	14	13	14	13	13	14	14	13	14	13	13	14	319380	281260	308840	301500	300520	341880	764750	765590	764890	772760	777690	767850	0.994575	0.995667	0.994757	1.00499	1.0114
O35892	Nuclear autoantigen Sp-100 OS=Mus musculus OX=10090 GN=Sp100 PE=1 SV=2	Sp100	54.726	12.9	16	5	2	5	3	2	3	4	1	3	4	4	4	4	2	4	2	2	2	1	1	2	4	4	4	4	2	4	6783.4	5811.5	7461.4	13009	3763.7	8976.9	60375	53542	63951	76590	73651	74393	0.899996	0.798138	0.953302	1.14171	1.0979
O35900	U6 snRNA-associated Sm-like protein LSm2 OS=Mus musculus OX=10090 GN=Lsm2 PE=1 SV=1	Lsm2	10.834	47.4	16	3	3	3	3	3	2	2	2	4	2	3	3	3	3	3	2	3	3	3	3	3	2	3	3	3	3	3	89419	93765	91409	88459	101060	100620	459800	488100	499460	454420	483700	473090	0.965098	1.0245	1.04834	0.953806	1.01526
O35904	Phosphatidylinositol 4,5-bisphosphate 3-kinase catalytic subunit delta isoform OS=Mus musculus OX=10090 GN=Pik3cd PE=1 SV=2	Pik3cd	119.71	4.2	16	3	3	3	3	3	1	3	3	3	3	3	2	3	3	3	3	3	2	3	3	3	3	3	2	3	3	3	996.6	863.88	568.86	1182.3	1255.5	1164.4	23270	24341	25920	27137	27434	26300	0.904263	0.945882	1.00724	1.05453	1.06607
O35930	Platelet glycoprotein Ib alpha chain OS=Mus musculus OX=10090 GN=Gp1ba PE=1 SV=2	Gp1ba	80.054	6.8	22	5	5	5	2	3	4	4	5	4	4	4	5	4	5	4	4	4	5	4	5	4	4	4	5	4	5	4	12451	12086	13800	11700	13255	10955	85982	87459	85208	79614	77734	74683	1.05138	1.06944	1.04192	0.973514	0.950526
O35943	Frataxin, mitochondrial OS=Mus musculus OX=10090 GN=Fxn PE=1 SV=1	Fxn	22.924	8.2	7	1	1	1	1	1	1	2	1	1	1	1	1	1	1	1	1	1	1	1	1	1	1	1	1	1	1	1	3365.3	4067.9	3136.6	4510.5	3962.6	3997.2	40499	48637	0	64798	0	0
O35945	Aldehyde dehydrogenase, cytosolic 1 OS=Mus musculus OX=10090 GN=Aldh1a7 PE=1 SV=1	Aldh1a7	54.587	24.6	15	9	2	3	2	3	2	3	2	3	9	9	8	7	8	9	2	2	2	2	2	2	3	3	2	2	2	3	2431.3	2599	1937.9	1890.1	1680.9	2261.7	35375	34809	31616	30251	24843	28382	1.14559	1.12726	1.02386	0.979652	0.804519
O35955	Proteasome subunit beta type-10 OS=Mus musculus OX=10090 GN=Psmb10 PE=1 SV=1	Psmb10	29.063	23.8	23	5	5	5	4	4	4	4	4	3	5	5	5	5	5	4	5	5	5	5	5	4	5	5	5	5	5	4	33796	34176	34443	37832	38910	33851	118340	124530	128180	131730	140080	142090	0.904567	0.951882	0.979782	1.00692	1.07074
O35963	Ras-related protein Rab-33B OS=Mus musculus OX=10090 GN=Rab33b PE=1 SV=1	Rab33b	25.766	13.1	4	2	2	2	0	1	1	1	0	1	2	2	2	1	1	1	2	2	2	1	1	1	2	2	2	1	1	1	1430.9	1951.5	1863.7	1071.7	982.5	869.68	0	0	0	0	0	0
O35969	Guanidinoacetate N-methyltransferase OS=Mus musculus OX=10090 GN=Gamt PE=1 SV=1	Gamt	26.336	29.7	14	4	4	4	2	3	2	3	2	2	4	3	3	3	3	2	4	3	3	3	3	2	4	3	3	3	3	2	9969.1	7273	9041.9	7640.5	7608.1	6813.2	46171	43818	42969	42885	43076	40695	1.06707	1.01269	0.993067	0.991125	0.99554
O54692	Centromere/kinetochore protein zw10 homolog OS=Mus musculus OX=10090 GN=Zw10 PE=1 SV=3	Zw10	88.062	23.7	52	12	12	12	9	10	10	7	9	7	10	11	10	8	11	10	10	11	10	8	11	10	10	11	10	8	11	10	6915.2	7064.6	7250.5	5283.2	6889	7006	68714	70189	71027	60957	62876	64368	1.03555	1.05778	1.07041	0.918647	0.947568
O54724	Caveolae-associated protein 1 OS=Mus musculus OX=10090 GN=Cavin1 PE=1 SV=1	Cavin1	43.953	37	72	12	12	12	13	12	13	11	12	11	11	11	11	10	12	11	11	11	11	10	12	11	11	11	11	10	12	11	191220	191110	193290	149810	162010	152170	1166900	1190900	1196800	939070	928890	916220	1.10453	1.12725	1.13284	0.888881	0.879245
O54734	Dolichyl-diphosphooligosaccharide--protein glycosyltransferase 48 kDa subunit OS=Mus musculus OX=10090 GN=Ddost PE=1 SV=2	Ddost	49.027	34.2	74	12	12	12	11	12	12	13	13	13	11	11	11	12	12	12	11	11	11	12	12	12	11	11	11	12	12	12	115690	112510	114290	122880	121720	122510	323650	325120	329370	331410	327760	331640	0.986262	0.990741	1.00369	1.00991	0.998786
O54774	AP-3 complex subunit delta-1 OS=Mus musculus OX=10090 GN=Ap3d1 PE=1 SV=1	Ap3d1	135.08	13.4	54	12	12	12	9	8	10	9	11	7	12	10	10	10	12	9	12	10	10	10	12	9	12	10	10	10	12	9	4516.6	3817.4	3667.8	4346	5056.8	3627.3	56031	56685	61721	62539	65207	65678	0.913894	0.924561	1.0067	1.02004	1.06356
O54782	Epididymis-specific alpha-mannosidase OS=Mus musculus OX=10090 GN=Man2b2 PE=1 SV=2	Man2b2	115.61	13.4	56	11	11	11	8	10	9	8	12	9	8	11	11	10	11	10	8	11	11	10	11	10	8	11	11	10	11	10	6864.4	7716.9	7403.1	7141.1	7338.5	7728.1	62592	63033	58057	58016	57084	58130	1.05223	1.05964	0.975988	0.975299	0.959632
O54786	DNA fragmentation factor subunit alpha OS=Mus musculus OX=10090 GN=Dffa PE=1 SV=2	Dffa	36.572	9.1	10	2	2	2	1	2	1	2	2	2	1	2	1	2	2	2	1	2	1	2	2	2	1	2	1	2	2	2	3757	5902.8	3011.8	6132.9	5972.7	4877.2	0	58852	0	57926	56503	44828		1.07931		1.06233	1.03623
O54824	Pro-interleukin-16 OS=Mus musculus OX=10090 GN=Il16 PE=1 SV=3	Il16	141.43	17.6	88	16	16	16	15	15	16	13	15	14	15	15	16	15	15	14	15	15	16	15	15	14	15	15	16	15	15	14	19885	19725	20131	18674	18618	18702	142620	142090	143260	130220	130390	129320	1.04624	1.04235	1.05094	0.955276	0.956523
O54833	Casein kinase II subunit alpha' OS=Mus musculus OX=10090 GN=Csnk2a2 PE=1 SV=1	Csnk2a2	41.215	19.7	15	5	5	5	3	2	3	2	3	2	4	3	3	4	4	4	4	3	3	4	4	4	4	3	3	4	4	4	3399.9	3064.4	2863.1	3512.1	3825.2	3464.2	35486	34466	35961	35430	43254	38535	0.954215	0.926788	0.966988	0.95271	1.1631
O54865	Guanylate cyclase soluble subunit beta-1 OS=Mus musculus OX=10090 GN=Gucy1b1 PE=1 SV=1	Gucy1b1	70.597	8.1	4	3	3	3	1	1	1	1	0	0	2	1	2	2	0	1	2	1	2	2	0	1	2	1	2	2	0	1	487.07	248.55	405.2	192.74		78.669	13934	0	11454	0	0	0	1.09768		0.902316
O54890	Integrin beta-3 OS=Mus musculus OX=10090 GN=Itgb3 PE=1 SV=2	Itgb3	86.738	39.9	108	21	21	21	19	18	18	17	19	17	20	19	19	19	19	19	20	19	19	19	19	19	20	19	19	19	19	19	54792	48722	51984	47630	48871	47245	233770	229580	234300	220700	217490	215350	1.03806	1.01946	1.04042	0.980025	0.965771
O54901	OX-2 membrane glycoprotein OS=Mus musculus OX=10090 GN=Cd200 PE=1 SV=1	Cd200	31.256	15.8	17	4	4	4	4	2	3	2	2	4	4	3	3	3	3	4	4	3	3	3	3	4	4	3	3	3	3	4	18218	13519	14482	14001	14094	15164	97478	83115	92343	85047	89955	84068	1.09936	0.937377	1.04145	0.959166	1.01452
O54916	RalBP1-associated Eps domain-containing protein 1 OS=Mus musculus OX=10090 GN=Reps1 PE=1 SV=2	Reps1	86.518	1.9	6	1	1	1	1	1	1	1	1	1	1	1	1	1	1	1	1	1	1	1	1	1	1	1	1	1	1	1	484.87	392.14	420.54	434.32	462.6	578.32	0	0	0	0	0	0
O54931	A-kinase anchor protein 2 OS=Mus musculus OX=10090 GN=Akap2 PE=1 SV=3	Akap2	98.577	9.2	9	5	5	5	2	0	2	1	1	3	4	5	4	4	2	4	4	5	4	4	2	4	4	5	4	4	2	4	2745	2935.3	1654.3	2494.8	1058.6	2528	42306	39800	38071	34765	40519	33845	1.10697	1.0414	0.996162	0.909658	1.06022
O54941	SWI/SNF-related matrix-associated actin-dependent regulator of chromatin subfamily E member 1 OS=Mus musculus OX=10090 GN=Smarce1 PE=1 SV=1	Smarce1	46.638	21.7	37	7	7	7	6	6	6	4	7	8	7	6	7	7	6	7	7	6	7	7	6	7	7	6	7	7	6	7	15723	12979	14242	15757	15448	17037	72490	67940	72116	73633	74729	77195	0.99278	0.930466	0.987658	1.00843	1.02344
O54946	DnaJ homolog subfamily B member 6 OS=Mus musculus OX=10090 GN=Dnajb6 PE=1 SV=4	Dnajb6	39.807	6.6	10	2	2	2	2	1	1	2	2	2	2	2	2	2	2	2	2	2	2	2	2	2	2	2	2	2	2	2	6660.5	6782.2	6568.6	7204.8	7641.1	7146.2	50753	52542	51110	53487	57055	52649	0.958822	0.99262	0.965566	1.01047	1.07788
O54950	5'-AMP-activated protein kinase subunit gamma-1 OS=Mus musculus OX=10090 GN=Prkag1 PE=1 SV=2	Prkag1	37.52	31.5	50	9	9	9	8	7	8	9	9	9	9	9	9	9	9	9	9	9	9	9	9	9	9	9	9	9	9	9	15264	16734	15743	15648	15854	16219	62729	68736	65125	61284	62287	62693	0.983074	1.07721	1.02062	0.960429	0.976148
O54956	DNA polymerase epsilon subunit 2 OS=Mus musculus OX=10090 GN=Pole2 PE=2 SV=2	Pole2	59.386	11	10	4	4	4	3	1	1	3	1	1	4	4	2	4	3	3	4	4	2	4	3	3	4	4	2	4	3	3	76397	66121	65638	65716	60600	62718	1948100	1700400	1678000	1594800	1592000	1642400	1.15094	1.0046	0.991364	0.94221	0.940556
O54962	Barrier-to-autointegration factor OS=Mus musculus OX=10090 GN=Banf1 PE=1 SV=1	Banf1	10.102	56.2	26	5	5	5	5	5	4	3	5	4	4	5	4	5	5	5	4	5	4	5	5	5	4	5	4	5	5	5	193950	193890	198420	177850	181460	187040	482970	503400	503140	467150	460510	467870	1.00443	1.04692	1.04638	0.971529	0.95772
O54984	ATPase GET3 OS=Mus musculus OX=10090 GN=Get3 PE=1 SV=2	Get3	38.822	33.6	41	8	8	8	6	8	8	7	7	5	8	8	8	8	8	8	8	8	8	8	8	8	8	8	8	8	8	8	43631	44480	40416	43545	43084	41879	147610	146980	136560	139100	139020	131720	1.05312	1.04862	0.97428	0.992402	0.991831
O54988	STE20-like serine/threonine-protein kinase OS=Mus musculus OX=10090 GN=Slk PE=1 SV=2	Slk	141.46	19.4	65	16	15	16	10	11	10	11	12	11	11	13	12	11	13	13	10	12	11	11	12	13	11	13	12	11	13	13	5135.4	6419.7	6725.9	7499.1	6574.8	7148.9	70738	71479	71138	69180	71224	73264	0.993923	1.00433	0.999543	0.972032	1.00075
O54998	Peptidyl-prolyl cis-trans isomerase FKBP7 OS=Mus musculus OX=10090 GN=Fkbp7 PE=1 SV=1	Fkbp7	24.913	27.1	16	5	5	5	2	3	3	2	4	2	3	3	4	3	4	3	3	3	4	3	4	3	3	3	4	3	4	3	6187.9	10985	6030.3	12319	8006.8	8119.5	65904	67937	62495	74062	73033	79054	0.935948	0.96482	0.887534	1.05181	1.03719
O55013	Trafficking protein particle complex subunit 3 OS=Mus musculus OX=10090 GN=Trappc3 PE=1 SV=1	Trappc3	20.302	29.4	9	4	4	4	1	1	2	1	3	1	3	2	3	4	4	3	3	2	3	4	4	3	3	2	3	4	4	3	17967	8956.8	18876	18151	18356	17807	81273	82775	94708	79316	81119	77376	0.982019	1.00017	1.14435	0.958372	0.980158
O55022	Membrane-associated progesterone receptor component 1 OS=Mus musculus OX=10090 GN=Pgrmc1 PE=1 SV=4	Pgrmc1	21.694	26.7	16	5	4	5	2	4	2	3	2	3	5	5	3	4	5	5	4	4	3	4	4	4	5	5	3	4	5	5	51301	57399	42648	52199	56257	55922	210220	241150	236210	225810	224520	215900	0.931682	1.06876	1.04687	1.00078	0.995058
O55023	Inositol monophosphatase 1 OS=Mus musculus OX=10090 GN=Impa1 PE=1 SV=1	Impa1	30.436	42.6	58	11	11	11	8	11	10	10	10	9	11	11	11	11	10	10	11	11	11	11	10	10	11	11	11	11	10	10	99986	95471	99224	102480	100600	86441	353480	349670	357910	343500	344610	351530	1.00961	0.998724	1.02226	0.981102	0.984272
O55026	Ectonucleoside triphosphate diphosphohydrolase 2 OS=Mus musculus OX=10090 GN=Entpd2 PE=1 SV=2	Entpd2	54.319	16.8	23	7	7	7	4	4	5	4	3	3	6	6	6	6	5	6	6	6	6	6	5	6	6	6	6	6	5	6	8923.8	8630.7	7536.3	6525.2	7030	7346.3	44292	44720	44374	36729	35660	36450	1.09713	1.10773	1.09916	0.90979	0.883311
O55028	[3-methyl-2-oxobutanoate dehydrogenase [lipoamide]] kinase, mitochondrial OS=Mus musculus OX=10090 GN=Bckdk PE=1 SV=1	Bckdk	46.587	5.1	3	1	1	1	0	1	0	1	1	0	1	1	0	1	1	0	1	1	0	1	1	0	1	1	0	1	1	0	682.25	509.25		637.03	536.47		0	0	0	0	0	0
O55029	Coatomer subunit beta' OS=Mus musculus OX=10090 GN=Copb2 PE=1 SV=2	Copb2	102.45	45.9	168	31	31	31	31	25	29	29	28	26	30	29	30	30	29	25	30	29	30	30	29	25	30	29	30	30	29	25	84424	57787	65243	92201	90819	87776	959750	953690	984390	983210	950210	952700	0.9956	0.989314	1.02116	1.01994	0.985704
O55042	Alpha-synuclein OS=Mus musculus OX=10090 GN=Snca PE=1 SV=2	Snca	14.485	41.4	30	4	3	4	5	5	5	5	5	5	4	4	4	3	4	4	3	3	3	3	3	3	4	4	4	3	4	4	137620	137190	133320	92920	104360	107520	460070	473950	459920	338370	317220	321190	1.16438	1.19951	1.164	0.856373	0.802845
O55047	Serine/threonine-protein kinase tousled-like 2 OS=Mus musculus OX=10090 GN=Tlk2 PE=1 SV=2	Tlk2	82.26	1.3	2	1	1	1	0	0	0	0	1	1	0	0	0	0	1	1	0	0	0	0	1	1	0	0	0	0	1	1					221.31	175.32	0	0	0	0	0	0
O55057	Retinal rod rhodopsin-sensitive cGMP 3',5'-cyclic phosphodiesterase subunit delta OS=Mus musculus OX=10090 GN=Pde6d PE=1 SV=1	Pde6d	17.348	28.7	18	3	3	3	3	2	4	2	4	3	3	3	3	3	3	3	3	3	3	3	3	3	3	3	3	3	3	3	38244	35805	33804	37495	36709	40012	58658	61679	54863	56929	56559	58103	1.01487	1.06714	0.949211	0.984956	0.978555
O55060	Thiopurine S-methyltransferase OS=Mus musculus OX=10090 GN=Tpmt PE=1 SV=1	Tpmt	27.585	4.2	3	1	1	1	1	1	0	1	0	0	1	1	1	1	0	0	1	1	1	1	0	0	1	1	1	1	0	0	236.85	374.45	208.89	209.5			0	0	0	0	0	0
O55098	Serine/threonine-protein kinase 10 OS=Mus musculus OX=10090 GN=Stk10 PE=1 SV=2	Stk10	111.9	7.5	15	6	5	5	2	2	2	4	3	2	3	4	4	5	5	4	2	3	3	5	4	4	2	3	3	5	4	4	1858.4	1802.9	1759.6	2540.5	2471.1	2017.8	59964	47194	50670	52224	54648	45504	1.15983	0.912832	0.980065	1.01012	1.05701
O55101	Synaptogyrin-2 OS=Mus musculus OX=10090 GN=Syngr2 PE=2 SV=1	Syngr2	24.778	12.5	9	2	2	2	1	1	1	2	2	2	1	1	1	2	2	2	1	1	1	2	2	2	1	1	1	2	2	2	35157	35411	35479	37376	38052	38779	0	0	0	133420	136480	148760				0.95605	0.977977
O55102	Biogenesis of lysosome-related organelles complex 1 subunit 1 OS=Mus musculus OX=10090 GN=Bloc1s1 PE=1 SV=2	Bloc1s1	14.281	21.6	8	2	2	2	1	1	1	2	1	2	1	1	2	2	2	2	1	1	2	2	2	2	1	1	2	2	2	2	1850.5	1932.2	4138.4	3978.4	3939.7	4326.1	0	0	15884	14771	14767	15913			1.03588	0.9633	0.963039
O55106	Striatin OS=Mus musculus OX=10090 GN=Strn PE=1 SV=2	Strn	85.965	29.2	71	16	16	16	10	13	13	12	12	11	13	15	14	14	16	12	13	15	14	14	16	12	13	15	14	14	16	12	12236	13463	12653	11925	15682	13140	80553	82500	80541	85017	80021	81793	0.985508	1.00933	0.985362	1.04012	0.979
O55125	Protein NipSnap homolog 1 OS=Mus musculus OX=10090 GN=Nipsnap1 PE=1 SV=1	Nipsnap1	33.363	21.8	8	5	5	5	0	2	1	3	1	1	2	3	3	3	3	4	2	3	3	3	3	4	2	3	3	3	3	4	26875	27245	27126	30963	30406	32570	0	383240	424490	429760	336320	0		0.974044	1.07888	1.09228	0.854792
O55126	Protein NipSnap homolog 2 OS=Mus musculus OX=10090 GN=Nipsnap2 PE=1 SV=1	Nipsnap2	32.932	33.5	56	10	10	10	10	9	8	11	8	10	10	10	8	9	8	9	10	10	8	9	8	9	10	10	8	9	8	9	56899	56754	47309	63687	45254	63302	213830	227260	231100	223490	210180	225310	0.963799	1.02433	1.04164	1.00734	0.947347
O55128	Histone deacetylase complex subunit SAP18 OS=Mus musculus OX=10090 GN=Sap18 PE=1 SV=1	Sap18	17.595	31.4	18	5	5	5	4	3	2	1	5	3	5	4	4	3	5	5	5	4	4	3	5	5	5	4	4	3	5	5	9215.2	8890.6	7775.7	5244.5	10341	10055	36812	43860	38945	42576	41601	39483	0.907903	1.08173	0.96051	1.05006	1.02602
O55131	Septin-7 OS=Mus musculus OX=10090 GN=Septin7 PE=1 SV=1	Septin7	50.549	50	96	17	15	17	15	16	16	18	15	16	16	16	15	16	17	16	14	14	13	14	15	14	16	16	15	16	17	16	125290	122070	122690	122170	126700	125140	610750	608590	618810	588230	600230	615070	1.00627	1.00271	1.01955	0.969163	0.988934
O55135	Eukaryotic translation initiation factor 6 OS=Mus musculus OX=10090 GN=Eif6 PE=1 SV=2	Eif6	26.511	41.2	28	6	6	6	5	5	5	5	4	4	6	6	6	5	5	5	6	6	6	5	5	5	6	6	6	5	5	5	45478	47174	46080	46341	46841	46293	145760	153500	150770	146990	151040	149420	0.974462	1.02621	1.00796	0.982685	1.00976
O55137	Acyl-coenzyme A thioesterase 1 OS=Mus musculus OX=10090 GN=Acot1 PE=1 SV=1	Acot1	46.135	27.2	32	10	3	10	4	5	3	5	8	7	7	9	8	9	10	10	1	2	1	2	3	3	7	9	8	9	10	10	16618	17904	18042	25272	26960	26878	108440	109710	111500	151730	156350	153070	0.822762	0.832398	0.845979	1.15121	1.18627
O55142	60S ribosomal protein L35a OS=Mus musculus OX=10090 GN=Rpl35a PE=1 SV=2	Rpl35a	12.554	20.9	14	3	3	3	3	2	1	3	2	3	3	2	3	3	3	3	3	2	3	3	3	3	3	2	3	3	3	3	26702	23942	24777	21426	21587	22202	129190	137070	126060	98973	99299	102800	1.1179	1.18608	1.09081	0.856425	0.859246
O55143	Sarcoplasmic/endoplasmic reticulum calcium ATPase 2 OS=Mus musculus OX=10090 GN=Atp2a2 PE=1 SV=2	Atp2a2	114.86	40.1	85	34	17	20	13	13	15	16	12	16	33	32	32	32	31	31	16	15	15	15	14	15	19	18	18	18	17	18	30047	23926	23948	27715	27297	30645	164820	156480	156550	166600	168260	170470	1.00584	0.954942	0.955369	1.0167	1.02683
O55186	CD59A glycoprotein OS=Mus musculus OX=10090 GN=Cd59a PE=2 SV=1	Cd59a	13.648	13.8	2	1	1	1	0	0	1	1	0	0	1	1	1	1	0	1	1	1	1	1	0	1	1	1	1	1	0	1	2536.5	1528.8	3032.9	2687.7		1396.2	0	0	0	0	0	0
O55201	Transcription elongation factor SPT5 OS=Mus musculus OX=10090 GN=Supt5h PE=1 SV=1	Supt5h	120.66	16.3	52	13	13	13	14	8	10	7	6	7	13	9	11	10	10	10	13	9	11	10	10	10	13	9	11	10	10	10	7432.6	5685.7	7438.8	6478.1	6666.3	6816.2	106150	102540	107530	95453	98910	99176	1.04451	1.00899	1.05809	0.939253	0.97327
O55222	Integrin-linked protein kinase OS=Mus musculus OX=10090 GN=Ilk PE=1 SV=2	Ilk	51.373	43.4	107	16	16	16	18	16	19	17	19	18	15	13	16	16	16	16	15	13	16	16	16	16	15	13	16	16	16	16	92916	83350	91908	90670	96548	98145	284760	294280	300120	273870	272380	268890	1.00842	1.04213	1.06281	0.969852	0.964575
O55226	Chondroadherin OS=Mus musculus OX=10090 GN=Chad PE=2 SV=1	Chad	40.348	46.4	91	13	13	13	15	14	19	14	15	14	11	12	13	12	11	12	11	12	13	12	11	12	11	12	13	12	11	12	1174300	1138000	1147900	1308300	1254700	1273600	3061900	2971300	3047200	3280400	3187400	3160700	0.98196	0.952905	0.977246	1.05203	1.02221
O55229	Choline/ethanolamine kinase OS=Mus musculus OX=10090 GN=Chkb PE=1 SV=3	Chkb	45.126	13.7	9	3	3	3	3	1	1	1	2	1	3	2	1	3	2	2	3	2	1	3	2	2	3	2	1	3	2	2	1815.7	1289.1	706.84	1635.8	1262.3	1300.2	27228	19793	0	21028	21279	19201	1.25441	0.911876		0.968773	0.980337
O55234	Proteasome subunit beta type-5 OS=Mus musculus OX=10090 GN=Psmb5 PE=1 SV=3	Psmb5	28.532	31.4	42	8	8	8	9	8	6	6	6	7	8	8	7	7	7	7	8	8	7	7	7	7	8	8	7	7	7	7	42946	43499	41459	42082	41760	46072	170850	168340	171600	168610	168350	166430	1.01077	0.995918	1.0152	0.997515	0.995977
O70126	Aurora kinase B OS=Mus musculus OX=10090 GN=Aurkb PE=1 SV=2	Aurkb	39.384	9.3	9	2	2	2	1	2	1	2	2	1	2	2	2	2	2	2	2	2	2	2	2	2	2	2	2	2	2	2	2457	2348.7	2099.7	2730.8	2288.2	2525.5	24668	25198	22660	27911	23337	24859	0.995795	1.01719	0.914736	1.12671	0.942065
O70131	Ninjurin-1 OS=Mus musculus OX=10090 GN=Ninj1 PE=1 SV=1	Ninj1	16.555	7.9	4	1	1	1	1	1	1	1	0	0	1	1	1	1	1	0	1	1	1	1	1	0	1	1	1	1	1	0	1633.3	1242.6	1307.3	917.57	1479.2		0	0	0	0	0	0
O70133	ATP-dependent RNA helicase A OS=Mus musculus OX=10090 GN=Dhx9 PE=1 SV=2	Dhx9	149.47	29.9	180	32	32	32	32	30	27	30	32	29	30	28	28	28	29	28	30	28	28	28	29	28	30	28	28	28	29	28	54160	54422	47640	61883	62588	58545	320790	323000	324640	355060	347560	349380	0.952639	0.959202	0.964072	1.05441	1.03214
O70138	Neutrophil collagenase OS=Mus musculus OX=10090 GN=Mmp8 PE=2 SV=2	Mmp8	53.125	29.2	66	12	12	12	10	12	12	11	9	12	11	12	12	11	11	12	11	12	12	11	11	12	11	12	12	11	11	12	75691	72856	70855	75657	65638	74836	337840	335630	330720	333300	328760	326390	1.01726	1.01061	0.995825	1.00359	0.989923
O70145	Neutrophil cytosol factor 2 OS=Mus musculus OX=10090 GN=Ncf2 PE=1 SV=1	Ncf2	59.485	45.5	87	18	18	18	14	16	14	13	15	15	16	18	17	16	18	17	16	18	17	16	18	17	16	18	17	16	18	17	57189	59256	58162	54784	58122	57957	325170	332610	335340	319100	326180	321900	0.995266	1.01804	1.02639	0.976687	0.998357
O70152	Dolichol-phosphate mannosyltransferase subunit 1 OS=Mus musculus OX=10090 GN=Dpm1 PE=1 SV=1	Dpm1	29.174	35.8	38	7	7	7	6	6	5	6	8	7	6	5	5	5	7	6	6	5	5	5	7	6	6	5	5	5	7	6	12854	6291.9	6293.1	12485	14249	13752	84170	74306	76546	82764	82852	85484	1.03888	0.917128	0.944775	1.02152	1.02261
O70165	Ficolin-1 OS=Mus musculus OX=10090 GN=Fcn1 PE=1 SV=1	Fcn1	36.298	7.8	9	2	2	2	2	2	2	1	1	1	2	2	2	1	2	1	2	2	2	1	2	1	2	2	2	1	2	1	1666.1	1453.5	1402.9	917.85	1533.7	834.03	21195	18990	17045	0	18929	0	1.1132	0.997387	0.895232		0.994183
O70172	Phosphatidylinositol 5-phosphate 4-kinase type-2 alpha OS=Mus musculus OX=10090 GN=Pip4k2a PE=1 SV=1	Pip4k2a	46.151	7.9	8	2	1	2	1	2	1	1	1	2	2	2	2	2	2	2	1	1	1	1	1	1	2	2	2	2	2	2	2806.9	2925.7	2720.4	2971.2	3084.3	3261.6	29137	31572	29039	29526	30013	32548
O70194	Eukaryotic translation initiation factor 3 subunit D OS=Mus musculus OX=10090 GN=Eif3d PE=1 SV=2	Eif3d	63.988	27	43	10	10	10	7	6	7	8	8	7	8	10	9	9	9	10	8	10	9	9	9	10	8	10	9	9	9	10	10646	14172	13188	17788	13241	14907	82656	78142	79987	83774	85002	84349	1.0041	0.949266	0.971679	1.01768	1.0326
O70200	Allograft inflammatory factor 1 OS=Mus musculus OX=10090 GN=Aif1 PE=1 SV=1	Aif1	16.91	18.4	12	2	2	2	2	2	2	2	2	2	2	2	2	2	2	2	2	2	2	2	2	2	2	2	2	2	2	2	25947	26053	26774	32749	32801	34106	89428	91817	95004	109180	110000	112540	0.882558	0.906135	0.937587	1.07749	1.08558
O70201	Baculoviral IAP repeat-containing protein 5 OS=Mus musculus OX=10090 GN=Birc5 PE=1 SV=1	Birc5	16.297	21.4	7	2	2	2	0	1	1	1	2	2	1	2	2	2	2	2	1	2	2	2	2	2	1	2	2	2	2	2	4979	5745.5	6480.7	7383	6354.5	6412.7	0	30668	34138	38195	33535	32787		0.905606	1.00807	1.12787	0.990267
O70209	PDZ and LIM domain protein 3 OS=Mus musculus OX=10090 GN=Pdlim3 PE=1 SV=1	Pdlim3	34.299	32.9	28	6	6	6	4	4	5	5	6	4	5	5	6	6	6	5	5	5	6	6	6	5	5	5	6	6	6	5	19115	20096	21318	19703	19432	20232	113830	119070	121030	108420	107280	106050	1.0108	1.05733	1.07474	0.962763	0.95264
O70250	Phosphoglycerate mutase 2 OS=Mus musculus OX=10090 GN=Pgam2 PE=1 SV=3	Pgam2	28.827	66	96	13	10	13	16	16	15	17	16	16	13	13	13	13	13	13	10	10	10	10	10	10	13	13	13	13	13	13	841340	832980	831220	859340	857730	876490	2427900	2465800	2457100	2405700	2410000	2414200	0.999088	1.01468	1.0111	0.989952	0.991722
O70251	Elongation factor 1-beta OS=Mus musculus OX=10090 GN=Eef1b PE=1 SV=5	Eef1b	24.693	37.8	32	7	5	5	5	5	6	5	6	5	7	7	7	7	7	7	5	5	5	5	5	5	5	5	5	5	5	5	120210	115430	104740	119770	123090	126220	493800	485210	487710	533030	526730	548010	0.963672	0.946908	0.951787	1.04023	1.02794
O70252	Heme oxygenase 2 OS=Mus musculus OX=10090 GN=Hmox2 PE=1 SV=1	Hmox2	35.738	41.3	38	8	7	8	6	6	8	8	6	4	6	7	8	8	8	6	5	6	7	7	7	6	6	7	8	8	8	6	42358	30841	45898	49435	50230	27859	238820	229270	234260	238020	233800	242310	1.01161	0.971154	0.992291	1.00822	0.990342
O70258	Epsilon-sarcoglycan OS=Mus musculus OX=10090 GN=Sgce PE=1 SV=2	Sgce	49.735	11.9	11	4	4	4	1	2	2	2	2	2	2	2	3	3	3	2	2	2	3	3	3	2	2	2	3	3	3	2	2112.6	2296.9	2156.8	2056.5	2046.7	967.61	28972	35977	26178	0	28763	0	0.966619	1.20033	0.873401		0.959646
O70274	Protein tyrosine phosphatase type IVA 2 OS=Mus musculus OX=10090 GN=Ptp4a2 PE=1 SV=1	Ptp4a2	19.127	21	13	3	3	3	2	3	2	2	2	2	3	3	3	3	3	3	3	3	3	3	3	3	3	3	3	3	3	3	12371	12778	13061	12911	13861	14086	66067	67815	67623	66185	68236	68999	0.978952	1.00485	1.00201	0.9807	1.01109
O70309	Integrin beta-5 OS=Mus musculus OX=10090 GN=Itgb5 PE=1 SV=2	Itgb5	87.908	6	21	4	4	4	4	3	4	3	5	2	4	4	4	4	4	3	4	4	4	4	4	3	4	4	4	4	4	3	3845.3	3696	3503.2	4641.4	4657.3	3983.6	116360	114950	111740	134410	131670	121300	0.955821	0.944238	0.91787	1.10409	1.08158
O70310	Glycylpeptide N-tetradecanoyltransferase 1 OS=Mus musculus OX=10090 GN=Nmt1 PE=1 SV=1	Nmt1	56.888	12.3	22	5	5	5	4	3	4	4	4	3	5	4	5	4	4	3	5	4	5	4	4	3	5	4	5	4	4	3	11189	12101	11003	12407	11817	11466	166830	170510	159690	181980	172460	180050	0.970393	0.991799	0.928862	1.05852	1.00314
O70318	Band 4.1-like protein 2 OS=Mus musculus OX=10090 GN=Epb41l2 PE=1 SV=2	Epb41l2	109.94	24	99	18	14	18	16	18	18	17	16	14	18	18	18	18	17	17	14	14	14	14	13	13	18	18	18	18	17	17	17745	16899	18477	17070	16512	16156	171710	173410	178810	152090	153890	153410	1.04774	1.05811	1.09106	0.928019	0.939003
O70325	Phospholipid hydroperoxide glutathione peroxidase OS=Mus musculus OX=10090 GN=Gpx4 PE=1 SV=4	Gpx4	22.228	42.1	35	8	8	8	6	5	7	5	7	5	6	7	7	6	7	6	6	7	7	6	7	6	6	7	7	6	7	6	55698	69543	53103	54639	69030	54686	286790	263640	272340	264420	271620	264330	1.06013	0.974555	1.00672	0.977439	1.00405
O70362	Phosphatidylinositol-glycan-specific phospholipase D OS=Mus musculus OX=10090 GN=Gpld1 PE=1 SV=1	Gpld1	93.254	12.7	20	7	7	7	5	2	3	3	4	3	6	5	4	5	6	6	6	5	4	5	6	6	6	5	4	5	6	6	11468	10113	11865	11726	11845	11865	368690	386790	380640	358010	342770	340490	1.01596	1.06584	1.04889	0.98653	0.944535
O70370	Cathepsin S OS=Mus musculus OX=10090 GN=Ctss PE=1 SV=2	Ctss	38.474	29.1	48	6	6	6	8	8	7	8	8	9	5	5	5	5	5	6	5	5	5	5	5	6	5	5	5	5	5	6	104650	106710	101370	119760	116720	119580	457420	471600	463750	513380	504260	497020	0.943968	0.973231	0.957031	1.05945	1.04063
O70378	ER membrane protein complex subunit 8 OS=Mus musculus OX=10090 GN=Emc8 PE=1 SV=1	Emc8	23.348	37.2	24	5	5	5	4	3	4	5	4	4	4	3	4	5	5	4	4	3	4	5	5	4	4	3	4	5	5	4	15103	12760	14102	18776	16363	15245	54814	51940	51070	51625	49241	51275	1.06104	1.0054	0.988563	0.999306	0.953159
O70400	PDZ and LIM domain protein 1 OS=Mus musculus OX=10090 GN=Pdlim1 PE=1 SV=4	Pdlim1	35.774	51.7	70	13	13	13	12	13	12	13	10	10	13	12	13	13	12	12	13	12	13	13	12	12	13	12	13	13	12	12	87423	78237	83805	79311	74733	73503	224160	222390	223430	197570	206330	200950	1.05501	1.04668	1.05158	0.929865	0.971094
O70404	Vesicle-associated membrane protein 8 OS=Mus musculus OX=10090 GN=Vamp8 PE=1 SV=1	Vamp8	11.451	50.5	19	5	5	5	4	3	3	3	4	2	4	5	4	4	5	4	4	5	4	4	5	4	4	5	4	4	5	4	76658	83056	78977	62948	72237	67156	228060	234870	240580	188650	188910	192040	1.07482	1.10691	1.13382	0.889083	0.890308
O70423	Membrane primary amine oxidase OS=Mus musculus OX=10090 GN=Aoc3 PE=1 SV=3	Aoc3	84.533	26.4	91	14	14	14	14	14	18	14	15	16	12	13	12	13	14	13	12	13	12	13	14	13	12	13	12	13	14	13	46609	43376	47307	44687	51529	48226	259840	258750	268530	248920	253880	253100	1.01038	1.00614	1.04417	0.96792	0.987207
O70433	Four and a half LIM domains protein 2 OS=Mus musculus OX=10090 GN=Fhl2 PE=1 SV=1	Fhl2	32.072	36.6	39	7	7	7	6	7	8	6	7	5	6	6	7	6	6	6	6	6	7	6	6	6	6	6	7	6	6	6	12277	12816	29159	13473	13844	13523	123530	126490	127480	121340	124220	122700	0.993859	1.01767	1.02564	0.976239	0.99941
O70435	Proteasome subunit alpha type-3 OS=Mus musculus OX=10090 GN=Psma3 PE=1 SV=3	Psma3	28.405	28.6	31	6	6	6	5	6	4	5	6	5	5	6	5	5	6	5	5	6	5	5	6	5	5	6	5	5	6	5	56926	59593	56171	68149	66483	67509	270870	279750	277240	317360	299920	307990	0.927039	0.95743	0.94884	1.08615	1.02646
O70439	Syntaxin-7 OS=Mus musculus OX=10090 GN=Stx7 PE=1 SV=3	Stx7	29.82	29.9	25	6	6	6	5	3	4	4	5	4	6	4	6	6	5	4	6	4	6	6	5	4	6	4	6	6	5	4	41975	33537	40110	45117	36505	36666	173180	191380	159500	190530	175420	179570	0.971484	1.07358	0.894744	1.06881	0.98405
O70456	14-3-3 protein sigma OS=Mus musculus OX=10090 GN=Sfn PE=1 SV=2	Sfn	27.706	20.6	8	5	3	3	0	1	1	2	1	3	4	5	4	4	4	5	2	3	2	2	2	3	2	3	2	2	2	3	17169	21528	16550	13880	16043	17160	282690	322190	326820	162550	228210	210960	1.10612	1.26067	1.27879	0.636029	0.892945
O70469	Docking protein 2 OS=Mus musculus OX=10090 GN=Dok2 PE=1 SV=1	Dok2	45.522	11.4	9	4	4	4	1	1	1	1	2	3	1	1	2	1	2	3	1	1	2	1	2	3	1	1	2	1	2	3	564.91	585.95	2723.4	495.76	4401.1	4943.3	0	0	53874	0	82791	81975			0.739215		1.13599
O70475	UDP-glucose 6-dehydrogenase OS=Mus musculus OX=10090 GN=Ugdh PE=1 SV=1	Ugdh	54.831	51.7	101	19	19	19	17	18	16	17	16	17	17	18	16	17	18	18	17	18	16	17	18	18	17	18	16	17	18	18	61001	66633	59426	65640	72538	74570	262790	267380	262660	267980	265130	271110	0.987283	1.00453	0.986794	1.00678	0.996074
O70479	BTB/POZ domain-containing adapter for CUL3-mediated RhoA degradation protein 2 OS=Mus musculus OX=10090 GN=Tnfaip1 PE=2 SV=1	Tnfaip1	36.134	4.7	3	1	1	1	1	0	0	0	1	1	1	1	0	1	1	1	1	1	0	1	1	1	1	1	0	1	1	1	291.89	414.03		500.25	348.42	519.42	0	0	0	0	0	0
O70481	E3 ubiquitin-protein ligase UBR1 OS=Mus musculus OX=10090 GN=Ubr1 PE=1 SV=2	Ubr1	200.24	4.2	9	4	4	4	2	1	3	1	0	2	3	2	3	2	2	3	3	2	3	2	2	3	3	2	3	2	2	3	415.59	246.73	376.15	202	141.25	417.36	18846	13572	18581	12708	10152	13789	1.29012	0.92908	1.27197	0.869934	0.694962
O70492	Sorting nexin-3 OS=Mus musculus OX=10090 GN=Snx3 PE=1 SV=3	Snx3	18.757	40.1	34	7	6	7	7	6	5	5	5	6	7	7	6	6	6	7	6	6	5	5	5	6	7	7	6	6	6	7	59202	56541	55870	60111	60424	64695	196310	197280	198230	210280	207290	202520	0.971904	0.976706	0.98141	1.04107	1.02626
O70493	Sorting nexin-12 OS=Mus musculus OX=10090 GN=Snx12 PE=1 SV=1	Snx12	19.116	33.9	20	5	4	4	4	2	4	4	2	4	5	5	5	5	5	5	4	4	4	4	4	4	4	4	4	4	4	4	34494	31217	32539	36945	38772	32293	150420	142740	144970	152060	160440	137020	1.01675	0.96484	0.979913	1.02784	1.08448
O70496	H(+)/Cl(-) exchange transporter 7 OS=Mus musculus OX=10090 GN=Clcn7 PE=1 SV=1	Clcn7	88.712	4.5	11	2	2	2	2	2	1	2	2	2	2	2	2	2	2	2	2	2	2	2	2	2	2	2	2	2	2	2	2088.1	1858.1	2067.7	1787.1	2252.3	2508.4	30802	28791	32747	24204	33456	38066	0.982698	0.918539	1.04475	0.772197	1.06737
O70497	Ficolin-2 OS=Mus musculus OX=10090 GN=Fcn2 PE=2 SV=2	Fcn2	33.984	22.3	26	4	4	4	4	4	5	5	4	4	4	4	4	4	3	4	4	4	4	4	3	4	4	4	4	4	3	4	12230	10686	10844	10157	9731.4	10956	72507	71540	65265	59589	59694	61217	1.11603	1.10115	1.00456	0.917196	0.918812
O70503	Very-long-chain 3-oxoacyl-CoA reductase OS=Mus musculus OX=10090 GN=Hsd17b12 PE=1 SV=1	Hsd17b12	34.741	19.2	32	5	5	5	5	5	6	7	4	5	5	5	5	5	4	5	5	5	5	5	4	5	5	5	5	5	4	5	20794	21517	21661	22653	21280	19838	119780	128910	114370	122060	125200	113100	0.993448	1.06917	0.948578	1.01236	1.0384
O70548	Telethonin OS=Mus musculus OX=10090 GN=Tcap PE=1 SV=1	Tcap	19.077	38.3	19	4	4	4	3	3	2	4	4	3	4	3	4	4	4	4	4	3	4	4	4	4	4	3	4	4	4	4	15276	11790	13425	19340	19732	19625	83851	83240	75416	95360	97315	97853	0.943852	0.936974	0.848905	1.0734	1.09541
O70551	SRSF protein kinase 1 OS=Mus musculus OX=10090 GN=Srpk1 PE=1 SV=2	Srpk1	73.088	3.5	4	2	2	2	1	0	2	0	1	0	1	2	2	1	1	0	1	2	2	1	1	0	1	2	2	1	1	0	906.48	1298.1	1060.3	807.38	503.5		0	28947	23787	0	0	0		1.09785	0.90215
O70566	Protein diaphanous homolog 2 OS=Mus musculus OX=10090 GN=Diaph2 PE=1 SV=2	Diaph2	124.87	2.8	12	2	2	2	2	2	2	2	2	2	2	2	2	2	2	2	2	2	2	2	2	2	2	2	2	2	2	2	375.77	414.35	417.46	469.92	412.94	436.93	12167	13727	14062	14721	13113	13111	0.902362	1.01806	1.0429	1.09178	0.972522
O70571	[Pyruvate dehydrogenase (acetyl-transferring)] kinase isozyme 4, mitochondrial OS=Mus musculus OX=10090 GN=Pdk4 PE=1 SV=1	Pdk4	46.596	16.7	7	4	4	4	0	0	0	3	3	1	0	0	0	3	4	3	0	0	0	3	4	3	0	0	0	3	4	3				4478.6	5257.6	4161.4	0	0	0	46665	44986	47779				1.00405	0.967927
O70589	Peripheral plasma membrane protein CASK OS=Mus musculus OX=10090 GN=Cask PE=1 SV=2	Cask	105.11	5.9	13	4	4	4	1	2	3	3	2	2	3	3	4	3	3	3	3	3	4	3	3	3	3	3	4	3	3	3	784.48	905.34	988.21	1428	1243.6	1039.3	27455	20548	23625	28425	28795	26316	1.06165	0.794566	0.91355	1.09916	1.11347
O70591	Prefoldin subunit 2 OS=Mus musculus OX=10090 GN=Pfdn2 PE=1 SV=2	Pfdn2	16.534	29.2	15	4	4	4	2	3	2	3	2	3	4	4	4	4	4	4	4	4	4	4	4	4	4	4	4	4	4	4	43191	42743	42211	42130	42243	42986	168740	176720	172240	163630	161530	164810	1.00473	1.05225	1.02557	0.974307	0.961803
O70622	Reticulon-2 OS=Mus musculus OX=10090 GN=Rtn2 PE=1 SV=1	Rtn2	51.346	13.2	32	4	4	4	5	5	6	6	5	5	4	4	4	4	4	4	4	4	4	4	4	4	4	4	4	4	4	4	72439	66384	70620	76288	67971	69284	444080	408190	432970	448190	406210	426020	1.03852	0.954585	1.01253	1.04813	0.949954
O70624	Myocilin OS=Mus musculus OX=10090 GN=Myoc PE=1 SV=1	Myoc	55.313	43.3	73	16	16	16	13	12	12	13	13	10	15	15	13	15	15	14	15	15	13	15	15	14	15	15	13	15	15	14	58923	57258	42330	60665	58246	44225	325120	322660	333810	314470	320040	321710	1.00666	0.999045	1.03357	0.973687	0.990933
O88186	Platelet glycoprotein IX OS=Mus musculus OX=10090 GN=Gp9 PE=1 SV=1	Gp9	19.664	9.6	10	1	1	1	2	1	1	2	2	2	1	1	1	1	1	1	1	1	1	1	1	1	1	1	1	1	1	1	6907	7507.2	7230	5082.2	6772.5	3946.2	0	0	0	0	0	0
O88188	Lymphocyte antigen 86 OS=Mus musculus OX=10090 GN=Ly86 PE=1 SV=1	Ly86	17.811	5.6	3	1	1	1	0	1	0	1	0	1	0	1	1	1	1	1	0	1	1	1	1	1	0	1	1	1	1	1		2191.3	1821.8	2311.7	1920.1	1811.4	0	0	0	0	0	0
O88200	C-type lectin domain family 11 member A OS=Mus musculus OX=10090 GN=Clec11a PE=1 SV=1	Clec11a	36.451	41.2	70	11	11	11	11	12	11	11	13	12	10	10	10	10	11	9	10	10	10	10	11	9	10	10	10	10	11	9	98161	114790	95064	100280	103910	100980	337100	347070	343360	341970	337010	345040	0.985889	1.01505	1.0042	1.00013	0.985626
O88207	Collagen alpha-1(V) chain OS=Mus musculus OX=10090 GN=Col5a1 PE=1 SV=2	Col5a1	183.67	2.9	18	4	4	4	3	2	3	4	3	3	4	4	4	4	4	4	4	4	4	4	4	4	4	4	4	4	4	4	3335.8	3071.6	3073.3	4061.7	3847	4025	214820	199350	202960	255500	244340	250160	0.942793	0.874899	0.890742	1.12133	1.07235
O88271	Craniofacial development protein 1 OS=Mus musculus OX=10090 GN=Cfdp1 PE=1 SV=1	Cfdp1	32.921	5.4	5	1	1	1	1	1	0	1	1	1	1	1	1	1	1	1	1	1	1	1	1	1	1	1	1	1	1	1	1031.4	1233.1	1242.8	961.69	1092.5	1252	0	0	0	0	0	0
O88307	Sortilin-related receptor OS=Mus musculus OX=10090 GN=Sorl1 PE=1 SV=3	Sorl1	247.08	7.9	45	13	13	13	5	10	7	10	6	7	6	11	9	11	9	8	6	11	9	11	9	8	6	11	9	11	9	8	1314.1	1579.8	1585.7	1664.6	1404.4	1511	47142	43549	44081	38571	37463	37661	1.13839	1.05162	1.06447	0.931415	0.904659
O88322	Nidogen-2 OS=Mus musculus OX=10090 GN=Nid2 PE=1 SV=2	Nid2	153.91	33.4	148	29	28	29	22	25	25	24	29	23	25	25	26	25	28	27	24	24	25	24	27	26	25	25	26	25	28	27	35031	32150	33768	37687	39532	38551	257090	250070	251730	268360	266610	261190	0.991955	0.964869	0.971274	1.03544	1.02869
O88342	WD repeat-containing protein 1 OS=Mus musculus OX=10090 GN=Wdr1 PE=1 SV=3	Wdr1	66.406	61.6	176	25	25	25	30	31	30	27	29	29	25	23	24	21	24	24	25	23	24	21	24	24	25	23	24	21	24	24	427840	407730	406690	441770	432720	434230	1698200	1677500	1686300	1732900	1653900	1627700	1.01118	0.998859	1.0041	1.03185	0.984806
O88351	Inhibitor of nuclear factor kappa-B kinase subunit beta OS=Mus musculus OX=10090 GN=Ikbkb PE=1 SV=1	Ikbkb	86.689	8.7	13	5	5	5	2	2	2	3	3	1	4	4	5	3	5	4	4	4	5	3	5	4	4	4	5	3	5	4	2176.7	2110.5	2740.6	3160.7	3339.8	2716.1	47133	49516	51131	58631	51138	49611	0.920686	0.967235	0.998782	1.14529	0.998919
O88384	Vesicle transport through interaction with t-SNAREs homolog 1B OS=Mus musculus OX=10090 GN=Vti1b PE=1 SV=1	Vti1b	26.713	10.3	11	2	2	2	2	2	2	2	1	2	2	2	2	2	2	2	2	2	2	2	2	2	2	2	2	2	2	2	10620	10322	10929	10906	10470	11048	91746	86689	93883	91184	87096	89323	1.01955	0.963352	1.0433	1.0133	0.967875
O88393	Transforming growth factor beta receptor type 3 OS=Mus musculus OX=10090 GN=Tgfbr3 PE=1 SV=1	Tgfbr3	93.827	3.1	5	2	2	2	1	2	0	1	0	1	2	2	0	1	1	2	2	2	0	1	1	2	2	2	0	1	1	2	633.61	900.86		921.31	542.53	975.48	20759	26263	0	0	0	25009	0.864586	1.09382
O88428	Bifunctional 3'-phosphoadenosine 5'-phosphosulfate synthase 2 OS=Mus musculus OX=10090 GN=Papss2 PE=1 SV=2	Papss2	70.35	30	71	15	14	15	13	9	15	10	12	12	13	14	14	12	12	13	12	13	13	11	11	12	13	14	14	12	12	13	17488	18900	17193	19874	18561	20581	95394	98783	94903	110800	105890	108140	0.932326	0.965448	0.927527	1.08289	1.03491
O88441	Metaxin-2 OS=Mus musculus OX=10090 GN=Mtx2 PE=1 SV=1	Mtx2	29.758	20.9	24	5	5	5	4	5	4	3	4	4	4	5	5	5	5	4	4	5	5	5	5	4	4	5	5	5	5	4	9729.9	12611	12578	12755	14230	11813	62002	67165	66129	64146	73206	71881	0.919618	0.996196	0.98083	0.951418	1.0858
O88447	Kinesin light chain 1 OS=Mus musculus OX=10090 GN=Klc1 PE=1 SV=3	Klc1	61.449	27.7	50	11	7	11	10	9	6	9	9	7	10	9	9	9	9	10	7	6	6	6	6	6	10	9	9	9	9	10	14950	12650	13498	10863	14097	11343	99194	96616	94596	89262	104270	101080	1.01734	0.990903	0.970186	0.91548	1.0694
O88455	7-dehydrocholesterol reductase OS=Mus musculus OX=10090 GN=Dhcr7 PE=1 SV=1	Dhcr7	53.918	4.7	4	1	1	1	0	0	1	1	1	1	0	0	1	1	1	1	0	0	1	1	1	1	0	0	1	1	1	1			1745.8	2700.3	1979	2557.6	0	0	0	0	0	0
O88456	Calpain small subunit 1 OS=Mus musculus OX=10090 GN=Capns1 PE=1 SV=1	Capns1	28.463	35.3	43	7	7	7	8	6	6	9	7	7	7	7	6	7	7	7	7	7	6	7	7	7	7	7	6	7	7	7	102800	101330	99312	100450	98718	102900	340760	348480	356120	326140	327360	324620	1.01042	1.03331	1.05596	0.967067	0.970684
O88487	Cytoplasmic dynein 1 intermediate chain 2 OS=Mus musculus OX=10090 GN=Dync1i2 PE=1 SV=1	Dync1i2	68.393	21.1	37	8	8	8	8	5	5	6	7	6	8	7	6	8	8	8	8	7	6	8	8	8	8	7	6	8	8	8	46461	44269	33867	46447	45303	47232	223360	229840	222140	212050	213950	207020	1.02431	1.05402	1.01871	0.972439	0.981152
O88492	Perilipin-4 OS=Mus musculus OX=10090 GN=Plin4 PE=1 SV=2	Plin4	139.41	31.3	56	15	15	15	6	5	8	13	12	12	11	9	11	14	13	13	11	9	11	14	13	13	11	9	11	14	13	13	5724.9	4299.5	5652.3	9342.1	7731.4	6187.6	185380	178750	172090	249160	257910	245320	0.863163	0.832292	0.801282	1.16013	1.20088
O88502	High affinity cAMP-specific and IBMX-insensitive 3',5'-cyclic phosphodiesterase 8A OS=Mus musculus OX=10090 GN=Pde8a PE=1 SV=1	Pde8a	93.17	7.4	7	5	5	5	0	1	0	2	1	3	3	3	2	3	3	4	3	3	2	3	3	4	3	3	2	3	3	4	26259	25875	27691	25901	26290	27493	993600	1093000	0	1003300	1103000	985180	0.959429	1.05541		0.968795	1.06507
O88512	AP-1 complex subunit gamma-like 2 OS=Mus musculus OX=10090 GN=Ap1g2 PE=1 SV=2	Ap1g2	87.862	12.1	19	6	5	5	4	2	3	4	3	3	4	4	4	5	5	4	4	3	4	5	5	4	4	3	4	5	5	4	1892	1198.3	864.44	4077.5	3954.2	2052.5	46987	39184	39058	46521	48068	47954	1.05284	0.878001	0.875177	1.0424	1.07707
O88520	Leucine-rich repeat protein SHOC-2 OS=Mus musculus OX=10090 GN=Shoc2 PE=1 SV=2	Shoc2	64.892	2.2	6	1	1	1	1	1	1	1	1	1	1	1	1	1	1	1	1	1	1	1	1	1	1	1	1	1	1	1	1429.7	882.08	1073.4	1180.9	1286.4	1308.5	0	0	0	0	0	0
O88522	NF-kappa-B essential modulator OS=Mus musculus OX=10090 GN=Ikbkg PE=1 SV=2	Ikbkg	47.972	18.4	19	5	5	5	4	3	3	3	3	3	5	4	3	5	4	4	5	4	3	5	4	4	5	4	3	5	4	4	5756.7	4848.4	4317	5922.5	5349.3	5705.8	55367	50228	49819	53279	52700	53012	1.05661	0.958534	0.950729	1.01676	1.00571
O88531	Palmitoyl-protein thioesterase 1 OS=Mus musculus OX=10090 GN=Ppt1 PE=1 SV=2	Ppt1	34.49	34.3	25	7	7	7	3	3	3	6	7	3	4	4	5	6	6	5	4	4	5	6	6	5	4	4	5	6	6	5	28759	13647	24728	48185	51106	22954	204290	193980	178570	299410	322830	300690	0.817285	0.776039	0.71439	1.19782	1.29152
O88532	Zinc finger RNA-binding protein OS=Mus musculus OX=10090 GN=Zfr PE=1 SV=2	Zfr	116.86	2.8	7	2	2	2	1	1	1	1	2	1	1	1	1	2	2	1	1	1	1	2	2	1	1	1	1	2	2	1	11455	11449	11370	13011	13162	13362	0	0	0	487910	710080	0				0.814548	1.18545
O88543	COP9 signalosome complex subunit 3 OS=Mus musculus OX=10090 GN=Cops3 PE=1 SV=3	Cops3	47.832	30.5	42	9	9	9	7	7	8	8	7	5	8	9	9	9	9	8	8	9	9	9	9	8	8	9	9	9	9	8	16999	16823	17235	17881	18436	14546	84650	84152	88124	81024	86039	82234	1.00331	0.99741	1.04449	0.960336	1.01978
O88544	COP9 signalosome complex subunit 4 OS=Mus musculus OX=10090 GN=Cops4 PE=1 SV=1	Cops4	46.284	52.5	82	16	16	16	14	15	14	14	13	12	14	16	13	12	14	13	14	16	13	12	14	13	14	16	13	12	14	13	44168	45382	41984	42371	44472	43299	145240	144100	141410	134510	133820	131270	1.04949	1.04125	1.02181	0.971952	0.966966
O88545	COP9 signalosome complex subunit 6 OS=Mus musculus OX=10090 GN=Cops6 PE=1 SV=1	Cops6	35.88	35.8	43	7	7	7	7	7	6	8	8	7	7	7	7	7	7	7	7	7	7	7	7	7	7	7	7	7	7	7	54781	44700	53305	54998	54685	54924	132990	135910	134790	130950	125200	126800	1.01436	1.03664	1.02809	0.998805	0.954948
O88569	Heterogeneous nuclear ribonucleoproteins A2/B1 OS=Mus musculus OX=10090 GN=Hnrnpa2b1 PE=1 SV=2	Hnrnpa2b1	37.402	58.6	128	17	16	17	21	23	21	21	20	22	17	17	17	17	17	17	16	16	16	16	16	16	17	17	17	17	17	17	892260	836650	888780	851800	842920	876900	3637900	3465100	3639900	3318600	3257500	3280500	1.05961	1.00928	1.06019	0.966606	0.948809
O88587	Catechol O-methyltransferase OS=Mus musculus OX=10090 GN=Comt PE=1 SV=2	Comt	29.486	39.6	44	8	8	8	8	8	7	7	6	8	8	8	8	8	7	8	8	8	8	8	7	8	8	8	8	8	7	8	44259	42295	44415	43531	34881	41776	236820	253690	252320	237060	240590	237630	0.974494	1.04391	1.03828	0.975482	0.990008
O88593	Peptidoglycan recognition protein 1 OS=Mus musculus OX=10090 GN=Pglyrp1 PE=1 SV=1	Pglyrp1	20.489	28	26	4	4	4	5	4	4	5	4	4	4	4	4	4	4	4	4	4	4	4	4	4	4	4	4	4	4	4	302660	285140	299170	267750	275830	287590	1286300	1308600	1354600	1162300	1210400	1214200	1.02407	1.04182	1.07845	0.925349	0.963643
O88597	Beclin-1 OS=Mus musculus OX=10090 GN=Becn1 PE=1 SV=3	Becn1	51.588	8.5	10	3	3	3	2	3	1	1	1	2	3	3	2	1	2	3	3	3	2	1	2	3	3	3	2	1	2	3	1593.4	2027.7	1230.9	712.36	1112	1639.1	14680	18706	16474	0	14241	14775	0.930575	1.18579	1.0443		0.902746
O88627	Sodium/nucleoside cotransporter 2 OS=Mus musculus OX=10090 GN=Slc28a2 PE=1 SV=2	Slc28a2	72.916	8.8	13	4	4	4	3	2	2	3	2	1	4	4	4	4	4	3	4	4	4	4	4	3	4	4	4	4	4	3	8269.3	6614.3	7827.1	8265.5	7835	5595.4	51998	41052	51368	52824	48548	49988	1.0548	0.83276	1.04202	1.07156	0.98482
O88630	Golgi SNAP receptor complex member 1 OS=Mus musculus OX=10090 GN=Gosr1 PE=1 SV=2	Gosr1	28.489	9.6	5	2	2	2	2	0	1	1	1	0	2	1	2	2	1	0	2	1	2	2	1	0	2	1	2	2	1	0	1768	1187.3	1951.2	1972.7	991.12		15501	0	17628	17352	0	0	0.921198		1.0476	1.0312
O88643	Serine/threonine-protein kinase PAK 1 OS=Mus musculus OX=10090 GN=Pak1 PE=1 SV=1	Pak1	60.736	22.4	24	8	5	6	4	2	5	4	4	5	7	7	6	6	7	7	4	5	4	4	4	5	5	6	5	5	5	6	3977.6	4658.5	3846	4489.2	3969.4	5274.2	31826	34834	31563	31148	30752	33657	0.985427	1.07856	0.977284	0.964434	0.952173
O88653	Ragulator complex protein LAMTOR3 OS=Mus musculus OX=10090 GN=Lamtor3 PE=1 SV=1	Lamtor3	13.553	31.5	19	3	3	3	3	2	4	3	3	4	3	2	3	3	3	3	3	2	3	3	3	3	3	2	3	3	3	3	46323	49470	56825	59631	60652	62582	231320	220760	236720	226700	231150	235990	1.00382	0.957993	1.02725	0.98377	1.00308
O88668	Protein CREG1 OS=Mus musculus OX=10090 GN=Creg1 PE=1 SV=1	Creg1	24.452	28.6	26	4	4	4	5	4	4	5	4	4	4	3	3	4	3	3	4	3	3	4	3	3	4	3	3	4	3	3	87090	85465	84538	85264	80741	83593	450200	449080	443890	416140	408820	407300	1.04883	1.04623	1.03413	0.969485	0.952431
O88685	26S proteasome regulatory subunit 6A OS=Mus musculus OX=10090 GN=Psmc3 PE=1 SV=2	Psmc3	49.548	49.5	104	17	17	17	18	19	17	17	16	17	17	17	17	16	17	17	17	17	17	16	17	17	17	17	17	16	17	17	77022	74758	75065	79239	80466	79898	283260	284980	284180	276260	278410	283960	1.00503	1.01114	1.0083	0.980196	0.987824
O88696	ATP-dependent Clp protease proteolytic subunit, mitochondrial OS=Mus musculus OX=10090 GN=Clpp PE=1 SV=1	Clpp	29.8	26.1	22	5	5	5	3	4	5	3	2	5	5	5	5	4	4	5	5	5	5	4	4	5	5	5	5	4	4	5	21338	20661	20437	15899	16689	22267	98598	96393	94250	102190	97106	103260	0.999647	0.977291	0.955564	1.03606	0.98452
O88712	C-terminal-binding protein 1 OS=Mus musculus OX=10090 GN=Ctbp1 PE=1 SV=2	Ctbp1	47.744	35.6	73	11	8	11	13	11	13	12	11	13	11	10	11	11	10	11	8	7	8	8	7	8	11	10	11	11	10	11	58798	57081	58196	59573	60096	57615	170420	169750	169740	159680	164850	157920	1.03039	1.02634	1.02628	0.965456	0.996715
O88738	Baculoviral IAP repeat-containing protein 6 OS=Mus musculus OX=10090 GN=Birc6 PE=1 SV=2	Birc6	532.16	6	49	18	18	18	10	6	12	5	9	7	12	9	15	10	11	13	12	9	15	10	11	13	12	9	15	10	11	13	806.28	683.38	1148.8	716.76	730.17	985.62	38267	39705	39527	37371	33938	36452	1.01928	1.05758	1.05284	0.99541	0.903969
O88746	Target of Myb protein 1 OS=Mus musculus OX=10090 GN=Tom1 PE=1 SV=1	Tom1	54.325	32.1	51	10	10	10	8	8	8	10	9	8	10	10	10	9	10	10	10	10	10	9	10	10	10	10	10	9	10	10	26836	25412	24447	22609	24496	26038	136220	124900	126220	124380	126690	127770	1.06675	0.978099	0.988436	0.974027	0.992117
O88783	Coagulation factor V OS=Mus musculus OX=10090 GN=F5 PE=1 SV=1	F5	247.23	6.8	31	12	12	12	5	5	5	4	6	6	7	6	8	10	9	9	7	6	8	10	9	9	7	6	8	10	9	9	2139.7	2280.2	1763	2530.6	2891.6	2459.5	53190	51052	49437	63742	56704	55549	0.968047	0.929136	0.899743	1.16009	1.032
O88792	Junctional adhesion molecule A OS=Mus musculus OX=10090 GN=F11r PE=1 SV=2	F11r	32.423	10.3	2	2	2	2	0	0	0	1	0	1	0	0	0	2	0	1	0	0	0	2	0	1	0	0	0	2	0	1				1612		1825.5	0	0	0	0	0	0
O88796	Ribonuclease P protein subunit p30 OS=Mus musculus OX=10090 GN=Rpp30 PE=1 SV=1	Rpp30	29.473	8.2	3	2	2	2	0	1	0	1	1	0	2	2	2	1	1	1	2	2	2	1	1	1	2	2	2	1	1	1	2146.5	2399.1	2161	913.99	657.15	646.53	0	0	0	0	0	0
O88803	Leukocyte cell-derived chemotaxin-2 OS=Mus musculus OX=10090 GN=Lect2 PE=1 SV=1	Lect2	16.405	15.2	4	2	2	2	0	0	0	2	1	1	0	0	0	2	2	2	0	0	0	2	2	2	0	0	0	2	2	2				2814.1	2571.5	3016.7	0	0	0	8771.3	8328.9	8959.4				1.00976	0.958829
O88811	Signal transducing adapter molecule 2 OS=Mus musculus OX=10090 GN=Stam2 PE=1 SV=1	Stam2	57.454	12	8	5	3	3	1	1	1	2	2	1	3	4	3	5	4	4	1	2	1	3	2	2	1	2	1	3	2	2	792.06	2166.7	765.88	4064	2055.7	1982.5	0	38242	0	37174	35898	35386		1.04273		1.01361	0.978814
O88842	FYVE, RhoGEF and PH domain-containing protein 3 OS=Mus musculus OX=10090 GN=Fgd3 PE=1 SV=1	Fgd3	80.623	10.9	33	6	6	6	6	5	5	5	6	6	6	6	5	6	6	6	6	6	5	6	6	6	6	6	5	6	6	6	4760.3	4704.7	4813.2	4244.9	4330	4153.8	55647	54629	62070	50878	49163	49199	1.03824	1.01924	1.15807	0.949258	0.91726
O88844	Isocitrate dehydrogenase [NADP] cytoplasmic OS=Mus musculus OX=10090 GN=Idh1 PE=1 SV=2	Idh1	46.674	48.6	89	17	16	16	16	17	14	13	14	15	17	17	17	17	17	17	16	16	16	16	16	16	16	16	16	16	16	16	88569	86697	85409	90538	89750	88137	497480	512170	487550	451820	448210	447040	1.04944	1.08042	1.02849	0.953116	0.945501
O88845	A-kinase anchor protein 10, mitochondrial OS=Mus musculus OX=10090 GN=Akap10 PE=1 SV=3	Akap10	73.631	4.8	4	2	2	2	0	1	0	1	1	1	0	2	2	1	2	2	0	2	2	1	2	2	0	2	2	1	2	2		451.59	366.88	238.59	478.43	493.1	0	9940.8	0	0	9552.4	9901.1		1.01456			0.974924
O88851	Putative hydrolase RBBP9 OS=Mus musculus OX=10090 GN=Rbbp9 PE=1 SV=2	Rbbp9	20.911	38.7	17	4	4	4	3	3	3	2	3	3	3	4	3	3	3	4	3	4	3	3	3	4	3	4	3	3	3	4	23829	23780	23375	23142	22798	24936	153420	153720	153140	145090	143410	153840	1.01983	1.02183	1.01797	0.964459	0.953292
O88855	Leukotriene B4 receptor 1 OS=Mus musculus OX=10090 GN=Ltb4r PE=2 SV=1	Ltb4r	38.252	10.8	9	2	2	2	1	1	2	2	1	2	2	2	2	2	2	2	2	2	2	2	2	2	2	2	2	2	2	2	6114	5109.1	5619.9	5685.9	3751	4953.6	45437	39451	46669	45484	28497	39087	1.11445	0.967628	1.14467	1.1156	0.698956
O88874	Cyclin-K OS=Mus musculus OX=10090 GN=Ccnk PE=1 SV=3	Ccnk	61.363	9.7	4	3	3	3	0	0	0	1	2	1	1	0	1	1	3	2	1	0	1	1	3	2	1	0	1	1	3	2	788.07		616.2	400.81	1293.2	1194.5	0	0	0	0	13133	15035					0.932477
O88879	Apoptotic protease-activating factor 1 OS=Mus musculus OX=10090 GN=Apaf1 PE=1 SV=3	Apaf1	141	11.4	35	11	11	11	6	5	6	8	6	4	8	7	7	10	8	8	8	7	7	10	8	8	8	7	7	10	8	8	3217.2	2218.2	2105.9	4144.6	3214.7	3094.7	56598	56749	55646	56680	53728	55919	1.01273	1.01543	0.995694	1.0142	0.961374
O88935	Synapsin-1 OS=Mus musculus OX=10090 GN=Syn1 PE=1 SV=2	Syn1	74.096	3.3	1	1	1	1	1	0	0	0	0	0	1	1	0	1	1	1	1	1	0	1	1	1	1	1	0	1	1	1	1419.9	340.06		496.7	532.57	656.69	0	0	0	0	0	0
O88939	Zinc finger and BTB domain-containing protein 7A OS=Mus musculus OX=10090 GN=Zbtb7a PE=1 SV=2	Zbtb7a	60.28	7	2	2	2	2	0	0	0	0	0	2	0	0	0	0	0	2	0	0	0	0	0	2	0	0	0	0	0	2						433.68	0	0	0	0	0	0
O88942	Nuclear factor of activated T-cells, cytoplasmic 1 OS=Mus musculus OX=10090 GN=Nfatc1 PE=1 SV=1	Nfatc1	77.832	7	6	4	4	4	2	2	1	0	1	0	2	3	2	1	1	1	2	3	2	1	1	1	2	3	2	1	1	1	564.38	5232.1	4999.4	4649.7	4816.9	5023.5	0	0	0	0	0	0
O88947	Coagulation factor X OS=Mus musculus OX=10090 GN=F10 PE=1 SV=1	F10	54.017	30.6	63	12	12	12	11	10	9	10	10	13	10	10	10	9	10	12	10	10	10	9	10	12	10	10	10	9	10	12	64581	62515	54813	58618	59618	61366	245680	245650	249520	221360	219910	215540	1.05468	1.05455	1.07116	0.950274	0.944049
O88952	Protein lin-7 homolog C OS=Mus musculus OX=10090 GN=Lin7c PE=1 SV=2	Lin7c	21.834	38.6	21	6	6	6	4	3	4	3	4	3	6	6	4	5	6	5	6	6	4	5	6	5	6	6	4	5	6	5	18336	18341	15572	17071	17728	17385	98198	111240	107040	105520	105910	105650	0.929967	1.05348	1.0137	0.999309	1.003
O88958	Glucosamine-6-phosphate isomerase 1 OS=Mus musculus OX=10090 GN=Gnpda1 PE=1 SV=3	Gnpda1	32.549	66.4	80	13	11	13	13	15	16	10	13	13	12	13	13	12	13	12	10	11	11	10	11	10	12	13	13	12	13	12	89536	88301	88370	86118	86412	86974	232510	230040	225950	220040	207830	215530	1.04742	1.03629	1.01787	0.991246	0.936241
O88967	ATP-dependent zinc metalloprotease YME1L1 OS=Mus musculus OX=10090 GN=Yme1l1 PE=1 SV=1	Yme1l1	80.027	6.3	15	3	3	3	3	3	3	2	2	2	3	3	3	3	2	2	3	3	3	3	2	2	3	3	3	3	2	2	1253	1272.9	1082.6	1098.4	868.13	1123.6	21891	24646	20117	20167	24514	25184	0.962108	1.08319	0.884141	0.886338	1.07739
O88968	Transcobalamin-2 OS=Mus musculus OX=10090 GN=Tcn2 PE=1 SV=1	Tcn2	47.585	25.8	43	9	9	9	6	8	9	7	7	6	9	9	9	9	8	9	9	9	9	9	8	9	9	9	9	9	8	9	14435	14259	14357	13195	12731	13212	67540	68439	68165	60832	62304	58811	1.0496	1.06357	1.05931	0.945352	0.968228
O88983	Syntaxin-8 OS=Mus musculus OX=10090 GN=Stx8 PE=1 SV=1	Stx8	26.925	18.2	12	3	3	3	2	2	3	2	2	1	2	2	3	3	3	2	2	2	3	3	3	2	2	2	3	3	3	2	8256.4	8053.9	10287	10489	10428	8701.8	67209	62038	67484	67553	65803	67124	1.01521	0.937104	1.01937	1.02041	0.993975
O88986	2-amino-3-ketobutyrate coenzyme A ligase, mitochondrial OS=Mus musculus OX=10090 GN=Gcat PE=1 SV=2	Gcat	44.93	7.5	2	2	2	2	1	1	0	0	0	0	2	2	2	2	1	2	2	2	2	2	1	2	2	2	2	2	1	2	1843.5	1524.7	1617.5	1411	576.9	1198.6	18893	16593	0	0	0	0	1.06481	0.935186
O88990	Alpha-actinin-3 OS=Mus musculus OX=10090 GN=Actn3 PE=2 SV=1	Actn3	103.04	64.4	322	54	39	45	51	51	54	58	53	55	53	53	54	53	53	54	38	38	39	39	38	39	44	44	45	45	44	45	447830	443690	444510	523710	503470	523220	1280000	1289300	1289700	1413000	1416000	1407000	0.948734	0.955627	0.955923	1.04731	1.04954
O89013	Leptin receptor gene-related protein OS=Mus musculus OX=10090 GN=Leprot PE=1 SV=1	Leprot	14.316	9.9	6	1	1	1	1	1	1	1	1	1	1	1	1	1	1	1	1	1	1	1	1	1	1	1	1	1	1	1	5957.3	5005	5267.2	3592.3	4266.3	3290.2	0	0	0	0	0	0
O89017	Legumain OS=Mus musculus OX=10090 GN=Lgmn PE=1 SV=1	Lgmn	49.372	17.7	29	5	5	5	4	4	5	6	5	5	3	3	4	5	4	4	3	3	4	5	4	4	3	3	4	5	4	4	45130	45218	43839	47827	47446	47897	274960	283400	274790	285700	287870	287880	0.973539	1.00342	0.972938	1.01157	1.01925
O89020	Afamin OS=Mus musculus OX=10090 GN=Afm PE=1 SV=2	Afm	69.378	17.3	21	7	7	7	3	5	4	3	3	3	6	7	6	6	6	6	6	7	6	6	6	6	6	7	6	6	6	6	13178	11513	13756	12897	13162	13308	233790	224030	245900	215320	216310	221130	1.0341	0.990932	1.08767	0.952406	0.956785
O89023	Tripeptidyl-peptidase 1 OS=Mus musculus OX=10090 GN=Tpp1 PE=1 SV=2	Tpp1	61.341	12.5	20	4	4	4	4	3	3	3	4	3	4	3	3	4	4	4	4	3	3	4	4	4	4	3	3	4	4	4	51113	50358	50341	33877	56152	57443	447360	469070	458400	505150	472380	466680	0.952154	0.998361	0.975651	1.07515	1.00541
O89029	Matrilin-4 OS=Mus musculus OX=10090 GN=Matn4 PE=1 SV=1	Matn4	68.918	15.1	29	7	7	7	5	6	5	4	3	6	6	6	6	5	5	7	6	6	6	5	5	7	6	6	6	5	5	7	2845.9	3208.9	3462.1	3202.1	3321.3	3657.3	26810	28089	30041	29278	29914	28634	0.931086	0.975504	1.0433	1.0168	1.03888
O89050	Muskelin OS=Mus musculus OX=10090 GN=Mkln1 PE=1 SV=1	Mkln1	84.877	11.8	13	6	6	6	2	4	1	2	1	3	5	4	3	4	3	4	5	4	3	4	3	4	5	4	3	4	3	4	1370.6	1486.2	1020.7	1344.8	957.01	1244.2	21939	24407	23693	23727	18150	21081	0.989752	1.10109	1.06888	1.07042	0.818815
O89051	Integral membrane protein 2B OS=Mus musculus OX=10090 GN=Itm2b PE=1 SV=1	Itm2b	30.26	30.1	25	7	7	7	3	6	4	4	4	4	4	6	5	5	5	6	4	6	5	5	5	6	4	6	5	5	5	6	11335	14817	14221	17531	14758	15933	75058	72347	72269	73044	72470	64522	1.04803	1.01017	1.00909	1.01991	1.01189
O89053	Coronin-1A OS=Mus musculus OX=10090 GN=Coro1a PE=1 SV=5	Coro1a	50.989	44	115	19	19	19	20	18	19	18	19	21	19	19	19	19	19	19	19	19	19	19	19	19	19	19	19	19	19	19	621940	606250	606200	627160	620460	626120	2387800	2433000	2441200	2311500	2278500	2288900	1.01315	1.03232	1.0358	0.980772	0.96677
O89079	Coatomer subunit epsilon OS=Mus musculus OX=10090 GN=Cope PE=1 SV=3	Cope	34.567	50.6	59	10	10	10	10	11	9	10	11	8	9	9	9	10	10	9	9	9	9	10	10	9	9	9	9	10	10	9	108040	116210	114330	122000	122410	121850	550650	587810	587580	584120	590210	587780	0.947178	1.0111	1.0107	1.00475	1.01523
O89086	RNA-binding protein 3 OS=Mus musculus OX=10090 GN=Rbm3 PE=1 SV=1	Rbm3	16.604	34.6	31	5	5	5	5	5	6	5	5	5	5	5	5	4	5	4	5	5	5	4	5	4	5	5	5	4	5	4	118030	121170	119810	130780	117420	122000	357570	375120	367240	347400	323420	342710	1.01512	1.06495	1.04257	0.98625	0.918172
O89100	GRB2-related adaptor protein 2 OS=Mus musculus OX=10090 GN=Grap2 PE=1 SV=1	Grap2	36.81	7.5	4	2	2	2	0	0	0	2	1	1	0	1	0	2	2	2	0	1	0	2	2	2	0	1	0	2	2	2		186.05		2147.7	2307.3	1814	0	0	0	21859	22203	18371				1.05036	1.06689
O89103	Complement component C1q receptor OS=Mus musculus OX=10090 GN=Cd93 PE=1 SV=1	Cd93	69.354	8.4	8	4	4	4	1	1	2	1	1	2	3	2	3	3	2	2	3	2	3	3	2	2	3	2	3	3	2	2	3106.2	2988.7	3264.1	3679.2	3248	3351.7	33021	34884	35849	37698	35607	37114	0.925075	0.977266	1.0043	1.0561	0.997521
O89104	Synaptophysin-like protein 2 OS=Mus musculus OX=10090 GN=Sypl2 PE=1 SV=1	Sypl2	29.224	20.8	18	3	3	3	3	3	3	3	3	3	3	3	3	3	3	3	3	3	3	3	3	3	3	3	3	3	3	3	70008	64811	67971	65840	66427	62899	193870	178970	187740	173480	172900	168740	1.08136	0.998252	1.04717	0.96763	0.964395
O89110	Caspase-8 OS=Mus musculus OX=10090 GN=Casp8 PE=1 SV=1	Casp8	55.356	30.6	51	11	11	11	8	8	9	9	7	10	8	9	10	9	9	9	8	9	10	9	9	9	8	9	10	9	9	9	14281	14075	14992	17115	15415	16914	87866	87781	82629	92173	84811	89634	1.00439	1.00341	0.944522	1.05362	0.969464
O89112	Glutathione S-transferase LANCL1 OS=Mus musculus OX=10090 GN=Lancl1 PE=1 SV=1	Lancl1	45.341	28.1	38	9	9	9	7	8	6	6	6	5	8	8	8	8	8	7	8	8	8	8	8	7	8	8	8	8	8	7	20274	18012	18359	18525	20347	18401	72056	73344	71404	66263	72939	68852	1.0176	1.03579	1.00839	0.93579	1.03007
P00158	Cytochrome b OS=Mus musculus OX=10090 GN=Mt-Cyb PE=1 SV=1	Mt-Cyb	43.209	2.4	6	1	1	1	1	1	1	1	1	1	1	1	1	1	1	1	1	1	1	1	1	1	1	1	1	1	1	1	6617	4493.2	6111.1	4007.4	4272.8	4910.7	0	0	0	0	0	0
P00329	Alcohol dehydrogenase 1 OS=Mus musculus OX=10090 GN=Adh1 PE=1 SV=2	Adh1	39.771	15.2	11	4	4	4	2	2	2	1	2	2	3	2	3	3	2	2	3	2	3	3	2	2	3	2	3	3	2	2	3621.3	3649.3	4783.5	3313.5	2362.3	3792.4	30469	35731	40833	26995	34641	34903	0.898031	1.05312	1.2035	0.79564	1.021
P00375	Dihydrofolate reductase OS=Mus musculus OX=10090 GN=Dhfr PE=1 SV=3	Dhfr	21.606	55.6	31	7	7	7	4	5	4	7	6	5	5	7	6	7	5	4	5	7	6	7	5	4	5	7	6	7	5	4	35272	35371	35657	37732	29809	30180	229690	244280	242440	229550	234250	246460	0.965984	1.02734	1.01961	0.965395	0.985161
P00397	Cytochrome c oxidase subunit 1 OS=Mus musculus OX=10090 GN=Mtco1 PE=1 SV=2	Mtco1	56.909	13.8	16	4	4	4	2	2	3	3	3	3	3	3	3	3	3	4	3	3	3	3	3	4	3	3	3	3	3	4	31918	28362	32569	31303	30425	113020	117640	126360	133830	138300	134580	177120	0.852639	0.91584	0.969982	1.00238	0.975418
P00405	Cytochrome c oxidase subunit 2 OS=Mus musculus OX=10090 GN=Mtco2 PE=1 SV=1	Mtco2	25.976	40.5	56	6	6	6	8	9	10	11	10	8	6	6	6	6	6	6	6	6	6	6	6	6	6	6	6	6	6	6	358900	305500	370410	387690	382770	375250	1404100	1443500	1436000	1429200	1443600	1403400	0.984205	1.01182	1.00657	1.0018	1.01189
P00416	Cytochrome c oxidase subunit 3 OS=Mus musculus OX=10090 GN=mt-Co3 PE=1 SV=2	mt-Co3	29.922	5.4	12	1	1	1	2	2	2	2	2	2	1	1	1	1	1	1	1	1	1	1	1	1	1	1	1	1	1	1	124040	94233	113050	148480	128880	131010	66825	53172	64340	80186	69956	70130
P00493	Hypoxanthine-guanine phosphoribosyltransferase OS=Mus musculus OX=10090 GN=Hprt1 PE=1 SV=3	Hprt1	24.57	56	67	10	10	10	11	11	11	12	12	10	10	9	10	10	9	9	10	9	10	10	9	9	10	9	10	10	9	9	162440	153560	153570	158510	156580	160150	370870	355550	364480	355000	349800	353710	1.03527	0.992505	1.01743	0.99097	0.976454
P00848	ATP synthase subunit a OS=Mus musculus OX=10090 GN=Mtatp6 PE=1 SV=1	Mtatp6	25.095	8.4	9	2	2	2	1	2	1	2	1	2	1	2	1	2	2	2	1	2	1	2	2	2	1	2	1	2	2	2	42638	80605	39650	79195	77400	78458	0	91564	0	85129	83814	83666		1.06416		0.989375	0.974092
P00920	Carbonic anhydrase 2 OS=Mus musculus OX=10090 GN=Ca2 PE=1 SV=4	Ca2	29.032	71.5	149	15	15	15	26	26	24	23	24	26	15	15	15	15	15	14	15	15	15	15	15	14	15	15	15	15	15	14	1257100	1214800	1245100	1136800	1122600	1149000	2853900	2901000	2857500	2442500	2452800	2446500	1.07328	1.091	1.07464	0.918567	0.92244
P01027	Complement C3 OS=Mus musculus OX=10090 GN=C3 PE=1 SV=3	C3	186.48	50.4	395	70	70	70	70	69	66	63	68	59	68	67	67	63	65	64	68	67	67	63	65	64	68	67	67	63	65	64	151680	144280	138830	126790	131540	130850	892720	891680	887340	762710	762710	749160	1.08289	1.08163	1.07636	0.925185	0.925185
P01029	Complement C4-B OS=Mus musculus OX=10090 GN=C4b PE=1 SV=3	C4b	192.91	21.1	128	27	27	27	22	20	21	22	20	23	23	23	24	23	22	25	23	23	24	23	22	25	23	23	24	23	22	25	21030	20734	20691	20925	19992	19971	381560	367830	369380	354540	367450	351980	1.04406	1.00649	1.01074	0.970129	1.00545
P01592	Immunoglobulin J chain OS=Mus musculus OX=10090 GN=Jchain PE=1 SV=4	Jchain	18.013	30.2	17	4	4	4	3	3	2	4	2	3	4	4	4	4	4	4	4	4	4	4	4	4	4	4	4	4	4	4	37913	37779	34947	31171	29585	29756	169850	167110	155570	133470	127590	123050	1.16251	1.14375	1.06477	0.913511	0.873266
P01631	Ig kappa chain V-II region 26-10 OS=Mus musculus OX=10090 PE=1 SV=1	--	12.273	11.5	6	1	1	1	1	1	1	1	1	1	1	1	1	1	1	1	1	1	1	1	1	1	1	1	1	1	1	1	81323	78855	79526	61721	61342	62224	0	0	0	0	0	0
P01633	Ig kappa chain V19-17 OS=Mus musculus OX=10090 GN=Igk-V19-17 PE=1 SV=1	Igk-V19-17	16.433	6	6	1	1	1	1	1	1	1	1	1	1	1	1	1	1	1	1	1	1	1	1	1	1	1	1	1	1	1	22258	22818	23599	19100	17836	17665	0	0	0	0	0	0
P01638	Ig kappa chain V-V region L6 (Fragment) OS=Mus musculus OX=10090 PE=4 SV=1	--	12.986	28.7	9	3	3	3	2	2	1	1	1	2	2	2	2	2	2	2	2	2	2	2	2	2	2	2	2	2	2	2	21034	32975	31124	30788	41331	39662	0	58437	61859	70025	0	72818		0.888306	0.940324	1.06446
P01639	Ig kappa chain V-V region MOPC 41 OS=Mus musculus OX=10090 GN=Gm5571 PE=1 SV=1	Gm5571	14.311	26.9	6	2	2	2	1	1	0	1	2	1	2	2	2	2	2	2	2	2	2	2	2	2	2	2	2	2	2	2	15299	13475	13467	27382	30531	29777	39842	37893	38388	53902	86119	56211	0.765322	0.727883	0.737392	1.0354	1.65425
P01642	Ig kappa chain V-V region L7 (Fragment) OS=Mus musculus OX=10090 GN=Gm10881 PE=1 SV=1	Gm10881	12.615	23.5	9	2	2	2	2	2	2	1	1	1	2	2	2	1	2	2	2	2	2	1	2	2	2	2	2	1	2	2	24397	21623	20838	8823.8	12645	13191	71940	65700	61050	0	23119	28742	1.43564	1.31111	1.21831		0.461363
P01645	Ig kappa chain V-V region HP 93G7 OS=Mus musculus OX=10090 PE=1 SV=1	--	11.954	36.1	13	2	2	2	3	2	2	2	2	2	2	2	2	2	2	2	2	2	2	2	2	2	2	2	2	2	2	2	82586	82359	79615	73032	71581	74931	204640	223590	217840	164990	157130	152300	1.09581	1.19728	1.16649	0.883488	0.8414
P01649	Ig kappa chain V-V regions OS=Mus musculus OX=10090 PE=1 SV=1	--	12.056	16.7	2	1	1	1	0	0	1	0	1	0	0	1	1	0	1	0	0	1	1	0	1	0	0	1	1	0	1	0		24187	24693		25446		0	0	0	0	0	0
P03977	Ig kappa chain V-III region 50S10.1 OS=Mus musculus OX=10090 PE=1 SV=1	--	12.042	30.6	4	2	1	1	0	0	1	1	1	1	1	1	2	2	2	2	0	0	1	1	1	1	0	0	1	1	1	1			1698.3	8073.4	8027.9	8242.3	0	0	0	0	0	0
P01666	Ig kappa chain V-III region PC 7183 OS=Mus musculus OX=10090 PE=1 SV=1	--	11.952	47.7	10	3	2	3	1	1	1	2	2	3	2	2	1	3	2	3	1	1	0	2	1	2	2	2	1	3	2	3	36682	37144	37029	63751	59690	64821	65208	50904	0	204020	173060	207100	0.465577	0.363448		1.45668	1.23563
P01725	Ig lambda-1 chain V region S178 OS=Mus musculus OX=10090 PE=1 SV=1	--	11.654	20.9	6	1	1	1	1	1	1	1	1	1	1	1	1	1	1	1	1	1	1	1	1	1	1	1	1	1	1	1	6634.5	7232.4	7557.3	8508.4	8133	8895.9	0	0	0	0	0	0
P01747	Ig heavy chain V region 36-65 OS=Mus musculus OX=10090 PE=1 SV=1	--	13.307	11.7	6	1	1	1	1	1	1	1	1	1	1	1	1	1	1	1	1	1	1	1	1	1	1	1	1	1	1	1	12099	10461	10695	9951.1	8924.1	9475	0	0	0	0	0	0
P01758	Ig heavy chain V region 108A OS=Mus musculus OX=10090 GN=Igh-VJ558 PE=4 SV=1	Igh-VJ558	12.971	12.8	6	1	1	1	1	1	1	1	1	1	1	1	1	1	1	1	1	1	1	1	1	1	1	1	1	1	1	1	8433.6	8340.7	6544.6	6328.1	5501.5	7554.6	0	0	0	0	0	0
P01831	Thy-1 membrane glycoprotein OS=Mus musculus OX=10090 GN=Thy1 PE=1 SV=1	Thy1	18.08	25.3	19	3	3	3	3	3	3	4	3	3	3	3	3	3	3	3	3	3	3	3	3	3	3	3	3	3	3	3	46153	47559	43758	40433	46950	48511	148480	147370	145730	142450	143390	136170	1.0316	1.02389	1.01249	0.989706	0.996237
P01837	Immunoglobulin kappa constant OS=Mus musculus OX=10090 GN=Igkc PE=1 SV=2	Igkc	11.934	33.6	16	3	3	3	3	4	2	2	2	3	3	3	3	3	2	3	3	3	3	3	2	3	3	3	3	3	2	3	436770	371480	390830	422650	395960	437880	1501400	1325800	1432200	1409600	1446300	1509500	1.04448	0.922317	0.996336	0.980614	1.00615
P01843	Ig lambda-1 chain C region OS=Mus musculus OX=10090 PE=1 SV=1	--	11.575	61.9	24	4	4	4	5	3	4	4	4	4	4	3	4	4	4	4	4	3	4	4	4	4	4	3	4	4	4	4	61798	45452	56998	57924	64015	55921	122890	117490	117050	128300	115820	119770	1.02221	0.977292	0.973632	1.06721	0.9634
P01844	Ig lambda-2 chain C region OS=Mus musculus OX=10090 GN=Iglc2 PE=1 SV=1	Iglc2	11.254	31.7	6	2	2	2	2	2	0	1	1	0	2	2	1	2	1	1	2	2	1	2	1	1	2	2	1	2	1	1	7152.9	6951.4	5327.7	5153.3	4313.1	3326	33371	34706	0	24137	0	0	1.08566	1.12909		0.78525
P01864	Ig gamma-2A chain C region secreted form OS=Mus musculus OX=10090 PE=1 SV=1	--	36.595	17	32	4	4	4	6	4	6	6	5	5	4	4	4	4	4	4	4	4	4	4	4	4	4	4	4	4	4	4	324690	309050	296580	366020	356320	375770	1176400	1177900	1091500	1320900	1292400	1285500	0.961033	0.962258	0.891676	1.07908	1.0558
P01867	Ig gamma-2B chain C region OS=Mus musculus OX=10090 GN=Igh-3 PE=1 SV=3	Igh-3	44.259	26.2	55	8	8	8	10	9	9	9	8	10	8	7	7	8	7	8	8	7	7	8	7	8	8	7	7	8	7	8	211390	147490	192220	205860	198220	195930	716600	699790	687790	637280	650650	636450	1.06728	1.04224	1.02437	0.949143	0.969056
P01868	Ig gamma-1 chain C region secreted form OS=Mus musculus OX=10090 GN=Ighg1 PE=1 SV=1	Ighg1	35.704	43.2	37	7	7	7	6	8	11	4	5	3	6	6	7	5	5	4	6	6	7	5	5	4	6	6	7	5	5	4	152390	165430	172560	72039	65061	53996	1075600	1001700	1068100	406750	370670	400160	1.49286	1.39029	1.48245	0.564541	0.514465
P01872	Immunoglobulin heavy constant mu OS=Mus musculus OX=10090 GN=Ighm PE=1 SV=2	Ighm	49.971	44.3	91	17	17	17	13	16	16	17	13	16	17	16	17	17	15	17	17	16	17	17	15	17	17	16	17	17	15	17	223820	218150	217540	291750	284440	299220	586770	605310	613280	769970	776920	772650	0.853504	0.880472	0.892065	1.11998	1.13009
P01878	Ig alpha chain C region OS=Mus musculus OX=10090 PE=1 SV=1	--	36.875	27	22	5	5	5	4	5	5	3	1	4	5	5	5	5	4	5	5	5	5	5	4	5	5	5	5	5	4	5	101430	108600	108300	78220	35040	71998	635930	636670	665490	383640	373180	366940	1.24617	1.24762	1.30409	0.751781	0.731283
P01881	Ig delta chain C region secreted form OS=Mus musculus OX=10090 PE=1 SV=2	--	28.368	10.5	6	2	2	2	0	0	0	2	2	2	1	0	1	2	2	2	1	0	1	2	2	2	1	0	1	2	2	2	403.45		435.9	2496.9	2600	2066.9	0	0	0	17369	18721	14806				1.02379	1.10349
P01887	Beta-2-microglobulin OS=Mus musculus OX=10090 GN=B2m PE=1 SV=2	B2m	13.779	15.1	12	2	2	2	2	2	2	2	2	2	2	2	2	2	2	2	2	2	2	2	2	2	2	2	2	2	2	2	53993	51231	55129	67306	54860	64092	250800	235140	272080	318950	244880	301070	0.927218	0.869322	1.00589	1.17917	0.905331
P01898	H-2 class I histocompatibility antigen, Q10 alpha chain OS=Mus musculus OX=10090 GN=H2-Q10 PE=1 SV=3	H2-Q10	37.251	36	31	10	6	7	5	5	6	5	5	5	10	10	9	8	8	9	6	6	5	4	4	5	7	7	6	5	5	6	21625	21440	20834	22653	22757	25870	137820	145460	152850	220410	210820	214030	0.764682	0.807072	0.848075	1.22293	1.16972
P01899	H-2 class I histocompatibility antigen, D-B alpha chain OS=Mus musculus OX=10090 GN=H2-D1 PE=1 SV=2	H2-D1	40.836	37.3	58	12	8	9	10	10	9	10	10	9	12	11	11	11	11	11	8	7	7	7	7	7	9	8	8	8	8	8	87227	71481	72219	89113	86450	89312	312890	310000	316240	362120	355120	357660	0.932131	0.923521	0.942111	1.07879	1.05794
P01901	H-2 class I histocompatibility antigen, K-B alpha chain OS=Mus musculus OX=10090 GN=H2-K1 PE=1 SV=1	H2-K1	41.301	51.5	88	14	10	14	15	14	13	15	16	15	14	12	12	12	13	13	10	8	8	8	9	9	14	12	12	12	13	13	82412	71494	77915	94794	93455	93566	332570	329180	332790	357600	361450	362380	0.961199	0.951401	0.961835	1.03354	1.04467
P01942	Hemoglobin subunit alpha OS=Mus musculus OX=10090 GN=Hba PE=1 SV=2	Hba	15.085	71.1	361	10	8	10	77	66	62	49	52	55	10	10	9	9	10	10	8	8	7	7	8	8	10	10	9	9	10	10	41364000	41170000	39372000	36576000	36384000	36816000	59339000	60208000	58751000	48692000	49067000	48748000	1.09615	1.1122	1.08529	0.899469	0.906396
P02088	Hemoglobin subunit beta-1 OS=Mus musculus OX=10090 GN=Hbb-b1 PE=1 SV=2	Hbb-b1	15.84	88.4	440	14	6	14	76	80	83	71	65	65	13	14	14	14	12	13	5	6	6	6	5	5	13	14	14	14	12	13	26711000	27141000	26841000	23226000	22595000	23500000	50037000	51574000	50503000	39888000	39015000	39121000	1.11137	1.1455	1.12172	0.885947	0.866557
P02089	Hemoglobin subunit beta-2 OS=Mus musculus OX=10090 GN=Hbb-b2 PE=1 SV=2	Hbb-b2	15.878	53.1	7	9	1	1	1	1	1	2	1	1	9	9	9	9	8	9	1	1	1	1	1	1	1	1	1	1	1	1	131900	133960	130450	167290	96930	95548	0	0	0	0	0	0
P84244	Histone H3.3 OS=Mus musculus OX=10090 GN=H3-3a PE=1 SV=2	H3-3a	15.328	22.1	15	4	4	4	2	3	3	2	1	4	4	4	4	4	4	4	4	4	4	4	4	4	4	4	4	4	4	4	716070	732140	714410	672220	687450	700210	1721300	1770600	1906700	1248500	1318800	1325800	1.11151	1.14334	1.23123	0.806203	0.851599
P02463	Collagen alpha-1(IV) chain OS=Mus musculus OX=10090 GN=Col4a1 PE=1 SV=4	Col4a1	160.68	4.5	26	5	5	5	4	5	5	3	4	5	5	4	5	4	5	5	5	4	5	4	5	5	5	4	5	4	5	5	14445	14371	14583	13988	14334	14667	378870	386600	389070	358300	368380	361940	1.0134	1.03408	1.04068	0.95838	0.985342
P02468	Laminin subunit gamma-1 OS=Mus musculus OX=10090 GN=Lamc1 PE=1 SV=2	Lamc1	177.3	32	168	38	38	38	28	29	23	29	30	29	34	35	34	34	37	34	34	35	34	34	37	34	34	35	34	34	37	34	35232	30525	28669	32433	33624	34198	240200	240580	238320	243270	244220	242820	0.994336	0.995909	0.986553	1.00704	1.01098
P02469	Laminin subunit beta-1 OS=Mus musculus OX=10090 GN=Lamb1 PE=1 SV=3	Lamb1	197.09	13.4	67	16	16	16	10	11	10	13	11	12	13	15	14	16	14	16	13	15	14	16	14	16	13	15	14	16	14	16	29083	29535	29912	33578	32179	34239	1796400	1893100	1826400	2240500	2151600	2340700	0.879963	0.927331	0.894658	1.0975	1.05396
P02802	Metallothionein-1 OS=Mus musculus OX=10090 GN=Mt1 PE=1 SV=1	Mt1	6.0181	19.7	6	1	1	1	1	1	1	1	1	1	1	1	1	1	1	1	1	1	1	1	1	1	1	1	1	1	1	1	11748	9789.5	10775	7879.4	7827.2	5985.2	0	0	0	0	0	0
P03888	NADH-ubiquinone oxidoreductase chain 1 OS=Mus musculus OX=10090 GN=Mtnd1 PE=1 SV=3	Mtnd1	36.059	11.6	17	3	3	3	3	3	2	3	3	3	3	3	3	3	3	3	3	3	3	3	3	3	3	3	3	3	3	3	11725	11327	12890	12515	12952	12013	43778	44812	50150	47034	47714	43673	0.947709	0.970093	1.08565	1.0182	1.03292
P03899	NADH-ubiquinone oxidoreductase chain 3 OS=Mus musculus OX=10090 GN=Mtnd3 PE=1 SV=3	Mtnd3	13.219	13	6	1	1	1	1	1	1	1	1	1	1	1	1	1	1	1	1	1	1	1	1	1	1	1	1	1	1	1	18296	16152	16135	17182	17523	18314	0	0	0	0	0	0
P03911	NADH-ubiquinone oxidoreductase chain 4 OS=Mus musculus OX=10090 GN=Mtnd4 PE=1 SV=1	Mtnd4	51.881	12	21	4	4	4	2	3	4	5	3	4	4	3	3	4	4	3	4	3	3	4	4	3	4	3	3	4	4	3	6541.4	7020.5	7328.9	7374.1	7026.9	6955.3	33680	35351	37131	32875	31597	32053	0.997005	1.04647	1.09916	0.973175	0.935344
P03921	NADH-ubiquinone oxidoreductase chain 5 OS=Mus musculus OX=10090 GN=Mtnd5 PE=1 SV=3	Mtnd5	68.474	7.4	7	3	3	3	2	2	1	1	0	1	3	3	3	3	3	2	3	3	3	3	3	2	3	3	3	3	3	2	5364.5	6069	5313.3	6397.1	6750.6	5584.9	44284	59083	44592	51874	55503	55649	0.854395	1.13992	0.860337	1.00083	1.07085
P03930	ATP synthase protein 8 OS=Mus musculus OX=10090 GN=Mtatp8 PE=1 SV=1	Mtatp8	7.7662	34.3	15	2	2	2	2	3	2	3	2	3	2	2	2	2	2	2	2	2	2	2	2	2	2	2	2	2	2	2	51375	46611	39006	60451	59267	62730	104010	77371	78558	93009	96002	94199	1.14897	0.854694	0.867806	1.02744	1.0605
P03953	Complement factor D OS=Mus musculus OX=10090 GN=Cfd PE=1 SV=1	Cfd	28.057	28.2	32	6	6	6	6	6	6	4	5	5	6	6	6	5	5	6	6	6	6	5	5	6	6	6	6	5	5	6	35866	38259	35223	23320	24159	24957	150240	149030	150020	87024	85210	96002	1.25632	1.2462	1.25448	0.7277	0.712532
P03958	Adenosine deaminase OS=Mus musculus OX=10090 GN=Ada PE=1 SV=3	Ada	39.991	42.6	59	14	14	14	9	10	10	11	9	10	13	13	13	14	13	12	13	13	13	14	13	12	13	13	13	14	13	12	38847	41660	40824	40359	35712	39554	222960	222630	227980	207600	201580	207630	1.03672	1.03518	1.06006	0.965297	0.937305
P03987	Ig gamma-3 chain C region OS=Mus musculus OX=10090 PE=1 SV=2	--	43.929	25.4	54	7	7	7	8	10	8	10	10	8	7	6	7	7	7	7	7	6	7	7	7	7	7	6	7	7	7	7	72416	71937	57429	74426	76113	60715	271400	265960	267070	270020	269680	258660	1.01598	0.995614	0.999769	1.01081	1.00954
P03995	Glial fibrillary acidic protein OS=Mus musculus OX=10090 GN=Gfap PE=1 SV=4	Gfap	49.899	16.7	6	6	3	3	3	2	1	0	0	0	6	5	4	3	3	3	3	2	1	0	0	0	3	2	1	0	0	0	8465.8	1714.8	271.24				160120	37088	0	0	0	0	1.62387	0.376131
P04117	Fatty acid-binding protein, adipocyte OS=Mus musculus OX=10090 GN=Fabp4 PE=1 SV=3	Fabp4	14.65	62.1	71	8	8	8	11	13	10	12	13	12	8	8	8	8	8	8	8	8	8	8	8	8	8	8	8	8	8	8	1013100	993670	949050	1221700	1201200	1163600	2992100	2974700	3034800	3482500	3508700	3465200	0.922633	0.917268	0.9358	1.07385	1.08193
P04184	Thymidine kinase, cytosolic OS=Mus musculus OX=10090 GN=Tk1 PE=1 SV=3	Tk1	25.776	34.8	28	6	6	6	6	5	6	4	4	3	6	6	6	6	6	5	6	6	6	6	6	5	6	6	6	6	6	5	24924	24354	22336	25232	24657	24899	68096	71026	68314	72225	71183	76830	0.955344	0.996451	0.958403	1.01327	0.998653
P04186	Complement factor B OS=Mus musculus OX=10090 GN=Cfb PE=1 SV=2	Cfb	85.004	31.9	94	20	20	20	14	16	13	17	16	18	19	20	20	20	20	19	19	20	20	20	20	19	19	20	20	20	20	19	41344	43441	43830	44976	43538	43567	253220	254370	250230	241890	234890	234290	1.03433	1.03903	1.02212	0.988052	0.959459
P04202	Transforming growth factor beta-1 proprotein OS=Mus musculus OX=10090 GN=Tgfb1 PE=1 SV=1	Tgfb1	44.309	10.8	14	3	3	3	2	3	2	3	2	2	3	3	2	3	2	3	3	3	2	3	2	3	3	3	2	3	2	3	9872.3	9810.1	7469.2	10030	7447.7	9847.9	118290	124880	120800	113010	111210	113320	1.01173	1.0681	1.0332	0.966572	0.951177
P04247	Myoglobin OS=Mus musculus OX=10090 GN=Mb PE=1 SV=3	Mb	17.069	61	100	9	9	9	16	17	17	16	18	16	8	9	9	9	8	8	8	9	9	9	8	8	8	9	9	9	8	8	1966700	2041000	2011000	2350700	2337000	1999600	2513400	2589600	2641100	2876700	2839100	2735600	0.931148	0.959378	0.978457	1.06574	1.05181
P04370	Myelin basic protein OS=Mus musculus OX=10090 GN=Mbp PE=1 SV=2	Mbp	27.167	8.8	4	2	2	2	2	1	1	0	0	0	2	1	2	0	0	0	2	1	2	0	0	0	2	1	2	0	0	0	3729.4	1965.5	3526.1				21324	0	20439	0	0	0	1.02119		0.978809
P04441	H-2 class II histocompatibility antigen gamma chain OS=Mus musculus OX=10090 GN=Cd74 PE=1 SV=3	Cd74	31.557	19	14	4	4	4	3	2	3	3	2	1	3	3	4	4	4	3	3	3	4	4	4	3	3	3	4	4	4	3	10517	11434	14383	15331	15817	14975	94834	102100	99574	102480	100750	104720	0.941346	1.01347	0.988396	1.01724	1.00007
P04444	Hemoglobin subunit beta-H1 OS=Mus musculus OX=10090 GN=Hbb-bh1 PE=2 SV=3	Hbb-bh1	16.494	12.9	6	2	1	1	1	1	1	1	1	1	2	2	1	1	1	1	1	1	1	1	1	1	1	1	1	1	1	1	9403.8	9513.7	8901.6	5612.6	6264.1	5661.7	0	0	0	0	0	0
P04627	Serine/threonine-protein kinase A-Raf OS=Mus musculus OX=10090 GN=Araf PE=1 SV=2	Araf	67.581	8.9	7	5	4	5	0	0	1	4	1	1	3	2	2	4	4	3	2	1	1	3	3	3	3	2	2	4	4	3	1532.5	948.05	927.11	1321.1	1508.4	1664.2	21561	0	0	22175	18289	24412	0.997767			1.02618	0.846351
P04919	Band 3 anion transport protein OS=Mus musculus OX=10090 GN=Slc4a1 PE=1 SV=1	Slc4a1	103.13	30.1	130	23	23	23	23	24	25	20	18	20	22	22	22	22	21	21	22	22	22	22	21	21	22	22	22	22	21	21	156910	163930	161210	128160	116450	128080	638790	658680	647000	504590	516240	506600	1.10393	1.1383	1.11812	0.872012	0.892146
P04925	Major prion protein OS=Mus musculus OX=10090 GN=Prnp PE=1 SV=2	Prnp	27.977	16.1	15	4	4	4	2	3	2	3	3	2	3	4	4	4	4	3	3	4	4	4	4	3	3	4	4	4	4	3	8095.7	9929	10531	9940.5	11254	10171	52348	41563	51050	41310	43730	52672	1.11114	0.882214	1.08358	0.876844	0.92821
P04939	Major urinary protein 3 OS=Mus musculus OX=10090 GN=Mup3 PE=1 SV=1	Mup3	21.464	30.4	14	4	3	3	2	3	2	2	2	3	4	4	4	4	4	4	3	3	3	3	3	3	3	3	3	3	3	3	17452	17168	16343	19929	19602	21936	107020	103990	102160	113590	109840	127130	0.967442	0.940051	0.923508	1.02683	0.992934
P04945	Ig kappa chain V-VI region NQ2-6.1 OS=Mus musculus OX=10090 PE=2 SV=1	--	11.713	14.8	6	1	1	1	1	1	1	1	1	1	1	1	1	1	1	1	1	1	1	1	1	1	1	1	1	1	1	1	15532	12311	12913	19704	17707	17985	0	0	0	0	0	0
P05017	Insulin-like growth factor I OS=Mus musculus OX=10090 GN=Igf1 PE=1 SV=2	Igf1	17.093	8.5	3	1	1	1	1	0	1	0	0	1	1	0	1	1	0	1	1	0	1	1	0	1	1	0	1	1	0	1	1994.6		2206	2380.7		3154.6	0	0	0	0	0	0
P05063	Fructose-bisphosphate aldolase C OS=Mus musculus OX=10090 GN=Aldoc PE=1 SV=4	Aldoc	39.394	22.9	3	7	1	1	1	1	0	0	1	0	6	6	6	5	7	5	1	1	0	0	1	0	1	1	0	0	1	0	417.47	765.73			260.03		0	0	0	0	0	0
P05064	Fructose-bisphosphate aldolase A OS=Mus musculus OX=10090 GN=Aldoa PE=1 SV=2	Aldoa	39.355	83.2	229	27	21	27	39	38	38	37	42	35	26	25	27	26	27	26	21	20	21	21	21	21	26	25	27	26	27	26	3080600	3123100	3054300	3279500	3553100	3320300	7776500	7920400	7906000	7810700	7966000	7800900	0.988947	1.00725	1.00542	0.993296	1.01305
P05132	cAMP-dependent protein kinase catalytic subunit alpha OS=Mus musculus OX=10090 GN=Prkaca PE=1 SV=3	Prkaca	40.57	26.8	35	8	2	8	4	6	7	6	5	7	7	8	8	8	8	8	2	2	2	2	2	2	7	8	8	8	8	8	62523	67322	62832	67283	66964	68401	680240	746600	716600	742970	687570	677760	0.959946	1.05359	1.01126	1.04847	0.97029
P05201	Aspartate aminotransferase, cytoplasmic OS=Mus musculus OX=10090 GN=Got1 PE=1 SV=3	Got1	46.247	48.9	96	17	17	17	14	18	15	16	18	15	16	16	15	15	17	15	16	16	15	15	17	15	16	16	15	15	17	15	164230	159950	162520	176210	178910	179980	688840	703850	709790	748430	743030	754600	0.950443	0.971154	0.979349	1.03266	1.02521
P05202	Aspartate aminotransferase, mitochondrial OS=Mus musculus OX=10090 GN=Got2 PE=1 SV=1	Got2	47.411	54.4	140	20	20	20	24	24	24	21	25	22	19	18	20	19	19	19	19	18	20	19	19	19	19	18	20	19	19	19	384460	390660	368270	342360	407940	343020	1887000	1883000	1829800	1993500	1977200	1961900	0.981756	0.979675	0.951996	1.03716	1.02868
P05213	Tubulin alpha-1B chain OS=Mus musculus OX=10090 GN=Tuba1b PE=1 SV=2	Tuba1b	50.151	62.3	164	20	0	20	24	27	31	30	24	28	20	19	20	19	20	19	0	0	0	0	0	0	20	19	20	19	20	19	1975400	1907700	1906500	1853000	1818500	1824600	5299000	5202300	5232800	4712600	4634300	4611600
P05366	Serum amyloid A-1 protein OS=Mus musculus OX=10090 GN=Saa1 PE=1 SV=2	Saa1	13.77	26.2	10	3	2	3	2	2	1	2	2	1	3	3	1	2	2	2	2	2	0	1	1	1	3	3	1	2	2	2	9208.2	14033	3354.8	15024	16107	8725.1	26438	27534	0	45924	36771	24506	0.820175	0.854175		1.42468	1.14073
P05367	Serum amyloid A-2 protein OS=Mus musculus OX=10090 GN=Saa2 PE=1 SV=1	Saa2	13.622	18.9	2	2	1	1	0	1	0	0	1	0	2	2	2	2	2	1	1	1	1	1	1	0	1	1	1	1	1	0	2012.2	2202.8	2063.6	3221.6	2251.3		0	0	0	0	0	0
P05480	Neuronal proto-oncogene tyrosine-protein kinase Src OS=Mus musculus OX=10090 GN=Src PE=1 SV=4	Src	60.644	9.2	18	4	2	4	2	3	3	4	4	2	3	3	3	4	4	2	2	1	1	2	2	1	3	3	3	4	4	2	5513.5	6400.2	6146.5	7134.3	6980.5	4382.6	71068	68759	74942	74789	80143	69192	0.971553	0.939988	1.02451	1.02242	1.09562
P05532	Mast/stem cell growth factor receptor Kit OS=Mus musculus OX=10090 GN=Kit PE=1 SV=3	Kit	109.34	1.1	2	1	1	1	1	0	1	0	0	0	1	0	1	0	0	0	1	0	1	0	0	0	1	0	1	0	0	0	22.837		40.346				0	0	0	0	0	0
P05533	Lymphocyte antigen 6A-2/6E-1 OS=Mus musculus OX=10090 GN=Ly6a PE=1 SV=1	Ly6a	14.377	15.7	6	1	1	1	1	1	1	1	1	1	1	1	1	1	1	1	1	1	1	1	1	1	1	1	1	1	1	1	42457	45175	46446	50981	51410	53925	0	0	0	0	0	0
P05555	Integrin alpha-M OS=Mus musculus OX=10090 GN=Itgam PE=1 SV=2	Itgam	127.48	34.9	194	32	32	32	30	30	35	33	32	34	29	29	30	29	30	32	29	29	30	29	30	32	29	29	30	29	30	32	98514	99205	98627	101470	101680	105880	606620	629220	626720	614120	606790	619670	0.982874	1.01949	1.01544	0.995026	0.983149
P05622	Platelet-derived growth factor receptor beta OS=Mus musculus OX=10090 GN=Pdgfrb PE=1 SV=2	Pdgfrb	122.79	6.4	20	6	6	6	4	4	3	3	3	3	6	5	4	4	3	5	6	5	4	4	3	5	6	5	4	4	3	5	1566.5	1551	1534.5	1062.1	1323.9	1513.5	21605	22802	24351	20751	23434	21028	0.967597	1.02121	1.09058	0.92935	1.04951
P05977	Myosin light chain 1/3, skeletal muscle isoform OS=Mus musculus OX=10090 GN=Myl1 PE=1 SV=2	Myl1	20.594	80.3	174	15	12	15	31	25	26	31	32	29	14	14	15	15	15	15	11	11	12	12	12	12	14	14	15	15	15	15	4522000	4434500	4507800	4848500	4873100	4938700	9800100	9840800	10127000	10277000	10498000	10429000	0.964389	0.968394	0.996557	1.01132	1.03307
P06151	L-lactate dehydrogenase A chain OS=Mus musculus OX=10090 GN=Ldha PE=1 SV=3	Ldha	36.498	53.9	134	16	15	16	21	24	24	22	20	23	16	16	16	16	16	16	15	15	15	15	15	15	16	16	16	16	16	16	890790	921430	920690	908570	918390	913240	3251500	3323700	3310300	3059000	3139400	3104200	1.01672	1.0393	1.03511	0.95653	0.981671
P06327	Ig heavy chain V region VH558 A1/A4 OS=Mus musculus OX=10090 GN=Gm5629 PE=2 SV=1	Gm5629	12.971	29.1	2	2	2	2	2	0	0	0	0	0	2	1	1	1	1	1	2	1	1	1	1	1	2	1	1	1	1	1	117780	108010	108760	158550	159180	160360	0	0	0	0	0	0
P06330	Ig heavy chain V region AC38 205.12 OS=Mus musculus OX=10090 PE=1 SV=1	--	12.934	66.1	34	6	6	6	6	6	7	5	4	6	6	6	6	5	6	6	6	6	6	5	6	6	6	6	6	5	6	6	124450	120470	120780	102230	104780	104020	359230	350330	352190	275000	281970	269480	1.1415	1.11322	1.11913	0.873848	0.895996
P06537	Glucocorticoid receptor OS=Mus musculus OX=10090 GN=Nr3c1 PE=1 SV=1	Nr3c1	86.052	2.2	6	1	1	1	1	1	1	1	1	1	1	1	1	1	1	1	1	1	1	1	1	1	1	1	1	1	1	1	432.51	470.48	387.65	351.92	356.57	381.68	0	0	0	0	0	0
P06683	Complement component C9 OS=Mus musculus OX=10090 GN=C9 PE=1 SV=2	C9	62.002	20.1	40	9	9	9	9	8	6	5	7	5	9	8	7	7	8	8	9	8	7	7	8	8	9	8	7	7	8	8	12994	12458	10993	8350	11537	11182	93454	95283	94716	82976	81023	81725	1.05962	1.08035	1.07392	0.940812	0.918668
P06684	Complement C5 OS=Mus musculus OX=10090 GN=C5 PE=1 SV=2	C5	188.88	14.5	54	17	17	17	8	9	9	8	9	11	13	13	12	12	12	13	13	13	12	12	12	13	13	13	12	12	12	13	6649.9	5414.4	6477	4072.2	4744.1	4663.6	99692	101940	100140	79662	82912	82843	1.09314	1.11779	1.09805	0.873504	0.909141
P06728	Apolipoprotein A-IV OS=Mus musculus OX=10090 GN=Apoa4 PE=1 SV=3	Apoa4	45.029	61.5	102	19	19	19	19	15	13	18	19	18	18	16	16	17	17	17	18	16	16	17	17	17	18	16	16	17	17	17	133530	127810	125160	276830	269150	274230	363020	366460	347600	734550	717750	714850	0.671383	0.677745	0.642864	1.3585	1.32743
P06745	Glucose-6-phosphate isomerase OS=Mus musculus OX=10090 GN=Gpi PE=1 SV=4	Gpi	62.766	45.9	145	19	19	19	25	25	21	24	25	25	19	18	18	19	18	18	19	18	18	19	18	18	19	18	18	19	18	18	587600	593910	587210	580380	582770	582870	2530500	2576100	2601900	2384900	2390300	2377500	1.02165	1.04006	1.05048	0.96287	0.96505
P06797	Procathepsin L OS=Mus musculus OX=10090 GN=Ctsl PE=1 SV=2	Ctsl	37.547	20.4	17	5	5	5	2	3	3	3	2	4	4	3	3	4	3	3	4	3	3	4	3	3	4	3	3	4	3	3	24810	24458	12631	26076	13825	13984	108070	107120	103840	102920	100690	100880	1.03993	1.03079	0.99923	0.990377	0.968918
P06800	Receptor-type tyrosine-protein phosphatase C OS=Mus musculus OX=10090 GN=Ptprc PE=1 SV=4	Ptprc	144.84	24.5	117	26	26	26	21	18	17	21	21	19	22	23	22	24	26	23	22	23	22	24	26	23	22	23	22	24	26	23	34433	34832	33742	38196	36465	33823	298890	297870	295670	306420	303660	306150	0.99153	0.988146	0.980848	1.01651	1.00735
P06801	NADP-dependent malic enzyme OS=Mus musculus OX=10090 GN=Me1 PE=1 SV=2	Me1	63.953	26.6	62	11	11	11	13	13	11	8	8	9	11	11	9	9	9	9	11	11	9	9	9	9	11	11	9	9	9	9	24562	39478	25998	11841	12123	14790	265920	291210	279280	135150	141610	133550	1.27977	1.40149	1.34407	0.650427	0.681516
P06802	Ectonucleotide pyrophosphatase/phosphodiesterase family member 1 OS=Mus musculus OX=10090 GN=Enpp1 PE=1 SV=4	Enpp1	103.17	37.9	118	27	27	27	17	20	20	20	20	21	25	24	24	24	25	25	25	24	24	24	25	25	25	24	24	24	25	25	30321	31858	30648	31758	31668	32719	132910	144730	142700	139870	142680	143820	0.941834	1.02559	1.01121	0.991154	1.01107
P06909	Complement factor H OS=Mus musculus OX=10090 GN=Cfh PE=1 SV=2	Cfh	139.14	41.9	221	38	38	38	37	37	39	34	37	37	37	37	38	36	35	36	37	37	38	36	35	36	37	37	38	36	35	36	78360	77017	75119	73662	74759	74342	363210	364770	362560	322270	326700	327470	1.05432	1.05885	1.05243	0.935481	0.94834
P07091	Protein S100-A4 OS=Mus musculus OX=10090 GN=S100a4 PE=1 SV=1	S100a4	11.721	42.6	46	6	6	6	7	8	7	8	8	8	6	6	6	6	6	6	6	6	6	6	6	6	6	6	6	6	6	6	587460	605550	617260	607730	613220	622090	1610700	1739900	1676900	1564100	1517600	1519200	1.00372	1.08423	1.04497	0.974679	0.945702
P07214	SPARC OS=Mus musculus OX=10090 GN=Sparc PE=1 SV=1	Sparc	34.45	45.4	81	11	11	11	14	12	15	14	14	12	11	11	11	11	11	10	11	11	11	11	11	10	11	11	11	11	11	10	620790	611540	620230	709510	703800	683730	1861900	1885400	1877500	2051800	2037900	2022100	0.951843	0.963857	0.959818	1.04892	1.04182
P07309	Transthyretin OS=Mus musculus OX=10090 GN=Ttr PE=1 SV=1	Ttr	15.776	62.6	42	6	6	6	8	8	7	6	6	7	6	6	6	6	6	6	6	6	6	6	6	6	6	6	6	6	6	6	506400	497220	513200	526630	523460	524340	1704300	1697300	1779200	1683000	1679000	1663900	1.00187	0.997756	1.0459	0.98935	0.986999
P07310	Creatine kinase M-type OS=Mus musculus OX=10090 GN=Ckm PE=1 SV=1	Ckm	43.044	67.2	281	26	24	26	51	41	47	45	46	51	26	26	26	25	24	24	24	24	24	23	22	22	26	26	26	25	24	24	4655700	4700300	4591400	4815900	4827800	4740600	8699500	8831400	8812100	9033800	9014700	8913100	0.979221	0.994068	0.991896	1.01685	1.0147
P07356	Annexin A2 OS=Mus musculus OX=10090 GN=Anxa2 PE=1 SV=2	Anxa2	38.676	68.1	158	22	22	22	26	27	26	27	26	26	20	21	21	21	20	20	20	21	21	21	20	20	20	21	21	21	20	20	1111300	1157200	1157000	1137200	1111200	1126300	2986600	2963800	2974300	2863000	2850400	2837000	1.02544	1.01761	1.02121	0.982999	0.978673
P07607	Thymidylate synthase OS=Mus musculus OX=10090 GN=Tyms PE=1 SV=1	Tyms	34.958	20.8	14	5	5	5	3	2	4	1	3	1	4	4	5	4	4	4	4	4	5	4	4	4	4	4	5	4	4	4	6757.5	6820.6	7043.1	6822.3	6916.2	6679.5	37383	36834	40712	35850	36922	37285	0.996942	0.982301	1.08572	0.956059	0.984648
P07724	Albumin OS=Mus musculus OX=10090 GN=Alb PE=1 SV=3	Alb	68.692	73.8	553	48	44	48	97	94	94	90	88	90	46	46	47	47	46	46	42	42	43	43	42	42	46	46	47	47	46	46	8245400	8041300	8019700	7754400	7659600	7737700	20493000	20656000	20628000	18691000	18712000	18645000	1.04356	1.05187	1.05044	0.951801	0.952871
P07742	Ribonucleoside-diphosphate reductase large subunit OS=Mus musculus OX=10090 GN=Rrm1 PE=1 SV=2	Rrm1	90.209	36.7	109	21	21	21	19	18	16	19	18	19	20	20	20	19	20	21	20	20	20	19	20	21	20	20	20	19	20	21	85679	88634	84415	85759	86549	87282	1296900	1353600	1270400	1168500	1176700	1173300	1.04597	1.0917	1.0246	0.942415	0.949028
Q00896	Alpha-1-antitrypsin 1-3 OS=Mus musculus OX=10090 GN=Serpina1c PE=1 SV=2	Serpina1c	45.823	38.8	49	13	5	5	8	7	8	9	8	9	13	13	13	13	13	13	5	5	5	5	5	5	5	5	5	5	5	5	457450	448590	482810	476780	486110	498140	2073900	2134900	2194300	2112700	2126100	2149200	0.972817	1.00143	1.02929	0.991017	0.997303
P07759	Serine protease inhibitor A3K OS=Mus musculus OX=10090 GN=Serpina3k PE=1 SV=2	Serpina3k	46.879	31.6	88	11	6	11	12	14	16	15	15	16	11	11	11	11	11	11	6	6	6	6	6	6	11	11	11	11	11	11	915440	1117000	1135500	761330	758460	773260	3717100	3792900	3853500	2992100	3004300	3016200	1.09455	1.11687	1.13471	0.881062	0.884654
P07901	Heat shock protein HSP 90-alpha OS=Mus musculus OX=10090 GN=Hsp90aa1 PE=1 SV=4	Hsp90aa1	84.787	42	96	27	17	17	16	16	17	16	17	14	27	26	26	25	26	24	17	16	16	17	16	15	17	16	16	17	16	15	152520	134040	133110	123870	117060	112770	793070	761810	769820	605580	599520	600670	1.15203	1.10662	1.11826	0.879677	0.870874
P07903	DNA excision repair protein ERCC-1 OS=Mus musculus OX=10090 GN=Ercc1 PE=2 SV=2	Ercc1	32.909	3.7	3	1	1	1	0	1	1	0	1	0	0	1	1	0	1	0	0	1	1	0	1	0	0	1	1	0	1	0		1921.2	1971.9		2117		0	0	0	0	0	0
P07934	Phosphorylase b kinase gamma catalytic chain, skeletal muscle/heart isoform OS=Mus musculus OX=10090 GN=Phkg1 PE=1 SV=3	Phkg1	44.959	17.3	22	5	5	5	4	4	4	4	3	3	5	5	5	5	5	4	5	5	5	5	5	4	5	5	5	5	5	4	5889.3	5961	5727.8	6952.9	7029.6	5518.9	38303	41759	41029	45641	45536	46848	0.886931	0.966957	0.950053	1.05685	1.05442
P08003	Protein disulfide-isomerase A4 OS=Mus musculus OX=10090 GN=Pdia4 PE=1 SV=3	Pdia4	71.982	34.8	118	19	19	19	22	22	21	18	16	19	19	19	19	17	16	19	19	19	19	17	16	19	19	19	19	17	16	19	80060	75848	76342	67337	64498	69083	304960	309830	309160	255330	251790	249340	1.08888	1.10627	1.10387	0.91167	0.899031
P08030	Adenine phosphoribosyltransferase OS=Mus musculus OX=10090 GN=Aprt PE=1 SV=2	Aprt	19.724	45.6	32	6	6	6	4	5	4	6	6	7	5	5	4	5	5	6	5	5	4	5	5	6	5	5	4	5	5	6	55216	54285	45933	55077	55828	56705	257340	257640	255280	244770	249030	253370	1.01754	1.01872	1.00939	0.967834	0.984678
P08032	Spectrin alpha chain, erythrocytic 1 OS=Mus musculus OX=10090 GN=Spta1 PE=1 SV=3	Spta1	279.86	44.6	422	84	83	83	77	76	76	65	66	62	80	81	78	74	77	74	79	80	77	73	76	73	79	80	77	73	76	73	38894	38745	36617	30296	31255	31406	187640	191620	192440	151030	148620	151550	1.10064	1.12398	1.12879	0.885893	0.871757
P08071	Lactotransferrin OS=Mus musculus OX=10090 GN=Ltf PE=1 SV=4	Ltf	77.837	65.5	375	47	45	47	63	65	62	63	60	62	47	47	46	47	46	47	45	45	44	45	44	45	47	47	46	47	46	47	1037300	1023900	999670	1081100	1075900	1082400	2928800	2947500	2998200	2905500	2912300	2861100	1.00111	1.0075	1.02483	0.993141	0.995465
P08074	Carbonyl reductase [NADPH] 2 OS=Mus musculus OX=10090 GN=Cbr2 PE=1 SV=1	Cbr2	25.958	26.6	22	5	5	5	5	4	3	5	3	2	5	5	4	5	4	3	5	5	4	5	4	3	5	5	4	5	4	3	39222	37942	36183	33101	25339	24773	194870	195710	195090	157490	146810	150140	1.12413	1.12898	1.1254	0.9085	0.846891
P08101	Low affinity immunoglobulin gamma Fc region receptor II OS=Mus musculus OX=10090 GN=Fcgr2 PE=1 SV=2	Fcgr2	36.695	24.8	30	7	5	7	6	6	7	4	3	4	7	7	7	7	5	5	5	5	5	5	4	3	7	7	7	7	5	5	27325	25901	25635	21367	15551	19483	138330	133310	135880	121080	106320	109750	1.11456	1.07411	1.09482	0.975573	0.856648
P08103	Tyrosine-protein kinase HCK OS=Mus musculus OX=10090 GN=Hck PE=1 SV=4	Hck	59.129	20.4	35	8	8	8	6	7	5	6	5	6	8	7	7	8	8	8	8	7	7	8	8	8	8	7	7	8	8	8	17902	11276	14536	18556	15084	19167	95755	88055	91126	92937	89676	92985	1.04359	0.959668	0.993138	1.01287	0.977335
P08113	Endoplasmin OS=Mus musculus OX=10090 GN=Hsp90b1 PE=1 SV=2	Hsp90b1	92.475	41.6	191	31	30	31	34	32	32	34	30	29	30	29	28	28	29	30	29	28	27	27	28	29	30	29	28	28	29	30	246150	233250	232900	218050	215430	202820	1442000	1455200	1435200	1268500	1252700	1221000	1.07151	1.08132	1.06646	0.942585	0.930845
P08121	Collagen alpha-1(III) chain OS=Mus musculus OX=10090 GN=Col3a1 PE=1 SV=4	Col3a1	138.94	8.4	38	11	9	11	8	7	6	5	7	5	10	9	11	10	10	11	8	7	9	8	8	9	10	9	11	10	10	11	16098	15783	16178	22459	19575	19954	617830	611810	648740	604420	625410	630430	0.991532	0.98187	1.04114	0.97001	1.0037
P08122	Collagen alpha-2(IV) chain OS=Mus musculus OX=10090 GN=Col4a2 PE=1 SV=4	Col4a2	167.32	6.3	35	7	7	7	7	6	4	5	5	8	6	7	6	6	7	7	6	7	6	6	7	7	6	7	6	6	7	7	8282.9	7708.4	7884.3	7894	8328.6	8267.7	166980	173070	173080	166070	155720	156900	1.01014	1.04698	1.04704	1.00464	0.942026
P08207	Protein S100-A10 OS=Mus musculus OX=10090 GN=S100a10 PE=1 SV=2	S100a10	11.186	45.4	29	4	4	4	5	5	4	5	5	5	4	4	3	4	4	4	4	4	3	4	4	4	4	4	3	4	4	4	1013600	958990	767760	1028800	982790	1007200	2166500	2113500	2187400	2058800	2044000	2052100	1.02984	1.00465	1.03978	0.978649	0.971614
P08226	Apolipoprotein E OS=Mus musculus OX=10090 GN=Apoe PE=1 SV=2	Apoe	35.866	43.1	73	13	13	13	11	13	11	11	13	14	10	12	11	12	13	11	10	12	11	12	13	11	10	12	11	12	13	11	145030	144820	137240	239990	243400	244760	480120	476420	465450	748100	760370	764940	0.779542	0.773535	0.755723	1.21465	1.23457
P08228	Superoxide dismutase [Cu-Zn] OS=Mus musculus OX=10090 GN=Sod1 PE=1 SV=2	Sod1	15.942	43.5	49	7	7	7	8	8	9	9	8	7	6	6	7	7	6	7	6	6	7	7	6	7	6	6	7	7	6	7	704880	681030	700620	673620	673150	687150	2067800	2019100	2116100	1887200	1918700	1920000	1.04006	1.01557	1.06436	0.949224	0.965068
P08249	Malate dehydrogenase, mitochondrial OS=Mus musculus OX=10090 GN=Mdh2 PE=1 SV=3	Mdh2	35.611	66	122	19	19	19	21	21	17	19	21	23	18	19	18	19	19	19	18	19	18	19	19	19	18	19	18	19	19	19	864570	872430	851720	954060	975780	981350	2546900	2557200	2565000	2737000	2750600	2711200	0.963039	0.966933	0.969883	1.03492	1.04006
P08508	Low affinity immunoglobulin gamma Fc region receptor III OS=Mus musculus OX=10090 GN=Fcgr3 PE=1 SV=1	Fcgr3	30.036	11.1	3	3	1	1	1	0	0	1	1	0	3	3	3	3	2	3	1	1	1	1	1	1	1	1	1	1	1	1	2069.1	2213.9	2228.4	2015.8	2599.8	2152.6	0	0	0	0	0	0
P08551	Neurofilament light polypeptide OS=Mus musculus OX=10090 GN=Nefl PE=1 SV=5	Nefl	61.508	12.5	9	4	3	3	3	2	1	1	1	1	4	4	3	2	2	2	3	3	2	1	1	1	3	3	2	1	1	1	18537	8700.8	4136.7	1677.6	1212.4	785.42	638120	283340	211760	0	0	0	1.68931	0.750093	0.560597
P08556	GTPase NRas OS=Mus musculus OX=10090 GN=Nras PE=1 SV=1	Nras	21.199	30.2	19	5	3	5	2	5	3	4	3	2	4	5	4	4	5	3	2	3	2	3	3	2	4	5	4	4	5	3	18233	21285	15722	13671	20273	9978.9	81865	88527	73354	71750	78588	70299	1.05773	1.1438	0.947761	0.927037	1.01539
P08607	C4b-binding protein OS=Mus musculus OX=10090 GN=C4bpa PE=1 SV=3	C4bpa	51.523	11.7	18	5	5	5	4	2	3	2	3	4	4	4	4	4	4	5	4	4	4	4	4	5	4	4	4	4	4	5	7393.3	6992.8	7643.7	7580.2	7463.3	15251	86397	81636	93723	88641	85698	90872	0.983709	0.9295	1.06712	1.00926	0.97575
P08680	5-aminolevulinate synthase, erythroid-specific, mitochondrial OS=Mus musculus OX=10090 GN=Alas2 PE=1 SV=3	Alas2	64.753	2.6	9	1	1	1	1	1	2	2	2	1	1	1	1	1	1	1	1	1	1	1	1	1	1	1	1	1	1	1	315.52	422.51	563.33	596.96	517.29	447.5	0	0	10369	10494	8879.4	7716.7
P08752	Guanine nucleotide-binding protein G(i) subunit alpha-2 OS=Mus musculus OX=10090 GN=Gnai2 PE=1 SV=5	Gnai2	40.489	56.1	108	16	9	16	18	17	18	21	16	18	15	16	15	16	15	15	8	9	8	9	9	9	15	16	15	16	15	15	392550	381890	398070	414250	433540	414560	1109600	1115600	1114400	1057500	1062400	1065200	1.02037	1.02589	1.02478	0.972459	0.976964
P08775	DNA-directed RNA polymerase II subunit RPB1 OS=Mus musculus OX=10090 GN=Polr2a PE=1 SV=3	Polr2a	217.17	14.8	71	21	21	21	11	11	12	13	13	11	17	14	18	19	19	17	17	14	18	19	19	17	17	14	18	19	19	17	3144.9	2781.7	3041.1	3728.8	3686.2	3438.5	48579	49305	48466	53266	52593	55626	0.946851	0.961002	0.944649	1.03821	1.02509
P08905	Lysozyme C-2 OS=Mus musculus OX=10090 GN=Lyz2 PE=1 SV=2	Lyz2	16.689	50	37	4	3	4	6	7	6	6	6	6	4	4	4	4	3	4	3	3	3	3	2	3	4	4	4	4	3	4	376420	395180	389710	436930	427600	424280	989830	977720	990440	1012700	994800	996990	0.996059	0.983872	0.996673	1.01907	1.00106
P09055	Integrin beta-1 OS=Mus musculus OX=10090 GN=Itgb1 PE=1 SV=1	Itgb1	88.231	31.5	117	20	20	20	20	17	19	20	20	21	18	19	18	19	18	19	18	19	18	19	18	19	18	19	18	19	18	19	68082	72769	70038	70329	70771	75234	310550	335560	328420	311160	311420	317810	0.973043	1.05141	1.02904	0.974955	0.975769
P09103	Protein disulfide-isomerase OS=Mus musculus OX=10090 GN=P4hb PE=1 SV=2	P4hb	57.058	48.7	186	26	26	26	35	30	31	28	35	27	25	24	26	25	26	25	25	24	26	25	26	25	25	24	26	25	26	25	483960	474370	480560	464840	469460	465240	1733000	1735600	1744300	1603800	1602800	1581900	1.03965	1.04121	1.04643	0.962145	0.961545
P09242	Alkaline phosphatase, tissue-nonspecific isozyme OS=Mus musculus OX=10090 GN=Alpl PE=1 SV=2	Alpl	57.514	55.3	145	21	21	21	22	28	23	24	25	23	19	21	19	19	19	19	19	21	19	19	19	19	19	21	19	19	19	19	151170	157060	153930	146740	161730	156820	487640	493600	502570	471780	482310	467450	1.00705	1.01936	1.03789	0.974299	0.996045
P09405	Nucleolin OS=Mus musculus OX=10090 GN=Ncl PE=1 SV=2	Ncl	76.722	30	95	19	19	19	15	19	20	13	14	14	17	18	17	15	16	15	17	18	17	15	16	15	17	18	17	15	16	15	98141	98829	95536	95712	97639	95110	554460	567810	546290	505150	521100	510700	1.03783	1.06281	1.02253	0.945528	0.975383
P09411	Phosphoglycerate kinase 1 OS=Mus musculus OX=10090 GN=Pgk1 PE=1 SV=4	Pgk1	44.55	61.9	228	23	23	23	41	38	37	37	37	38	23	23	23	22	22	23	23	23	23	22	22	23	23	23	23	22	22	23	1120600	1090100	1090100	1147400	1128600	1146400	2972600	2918400	2950500	2893000	2883300	2849100	1.02111	1.00249	1.01352	0.993765	0.990433
P09470	Angiotensin-converting enzyme OS=Mus musculus OX=10090 GN=Ace PE=1 SV=3	Ace	150.92	20	86	19	19	19	18	12	13	13	15	15	16	13	15	14	17	16	16	13	15	14	17	16	16	13	15	14	17	16	8681.9	7332.5	8376.9	21709	23413	7645.7	411000	401280	419130	348410	357980	343330	1.08104	1.05548	1.10243	0.916414	0.941586
P09528	Ferritin heavy chain OS=Mus musculus OX=10090 GN=Fth1 PE=1 SV=2	Fth1	21.066	71.4	110	12	12	12	19	20	18	17	18	18	12	12	12	12	12	12	12	12	12	12	12	12	12	12	12	12	12	12	1238600	1265200	1255200	1375600	1264100	1394100	2378700	2416000	2369400	2362700	2327100	2340800	1.00546	1.02123	1.00153	0.998697	0.983649
P09541	Myosin light chain 4 OS=Mus musculus OX=10090 GN=Myl4 PE=1 SV=3	Myl4	21.159	38.9	12	6	4	4	1	2	1	2	4	2	5	6	5	4	6	5	3	4	3	2	4	3	3	4	3	2	4	3	3443.3	4513.3	3314.5	2974.9	5955.2	3340.2	22076	23989	23416	25852	28397	24773	0.891942	0.969233	0.946082	1.0445	1.14733
P09542	Myosin light chain 3 OS=Mus musculus OX=10090 GN=Myl3 PE=1 SV=4	Myl3	22.421	66.7	50	10	7	8	8	8	9	8	9	8	9	10	10	10	10	10	6	7	7	7	7	7	7	8	8	8	8	8	71869	63052	63927	77665	75721	82152	172670	177430	175290	196610	198490	194930	0.928816	0.954421	0.942909	1.05759	1.06771
P09581	Macrophage colony-stimulating factor 1 receptor OS=Mus musculus OX=10090 GN=Csf1r PE=1 SV=3	Csf1r	109.18	5	11	4	4	4	1	2	3	1	2	2	4	4	4	2	4	4	4	4	4	2	4	4	4	4	4	2	4	4	4984.1	5110.8	5037.6	2336.5	6149.9	6115	93042	92039	90832	93727	95887	102930	0.982048	0.971461	0.958722	0.989278	1.01208
P09671	Superoxide dismutase [Mn], mitochondrial OS=Mus musculus OX=10090 GN=Sod2 PE=1 SV=3	Sod2	24.603	50.9	50	8	8	8	8	9	9	8	8	8	7	7	8	7	6	8	7	7	8	7	6	8	7	7	8	7	6	8	129760	128220	126520	140480	142260	149590	476140	470100	464290	492790	507330	527440	0.972346	0.960011	0.948147	1.00635	1.03604
P09813	Apolipoprotein A-II OS=Mus musculus OX=10090 GN=Apoa2 PE=1 SV=2	Apoa2	11.309	9.8	6	1	1	1	1	1	1	1	1	1	1	1	1	1	1	1	1	1	1	1	1	1	1	1	1	1	1	1	247870	249240	249180	292500	298690	297040	0	0	0	0	0	0
P0C0A3	Charged multivesicular body protein 6 OS=Mus musculus OX=10090 GN=Chmp6 PE=1 SV=2	Chmp6	23.415	6.5	5	1	1	1	1	1	1	1	1	0	1	1	1	1	1	0	1	1	1	1	1	0	1	1	1	1	1	0	2282.1	3187.4	2969	2969.6	3270.1		0	0	0	0	0	0
Q3THW5	Histone H2A.V OS=Mus musculus OX=10090 GN=H2az2 PE=1 SV=3	H2az2	13.509	31.2	21	4	2	2	3	4	4	4	3	3	4	4	4	4	4	4	2	2	2	2	2	2	2	2	2	2	2	2	379980	367940	388250	384410	389310	410780	1219700	1205900	1199300	1099700	1059600	1022300	1.07518	1.06301	1.0572	0.969397	0.934048
P0C605	cGMP-dependent protein kinase 1 OS=Mus musculus OX=10090 GN=Prkg1 PE=1 SV=1	Prkg1	76.35	3.6	5	2	2	2	0	1	0	1	2	1	0	1	0	1	2	1	0	1	0	1	2	1	0	1	0	1	2	1		67.72		166	599.45	75.471	0	0	0	0	0	0
P0C6B7	Immunoglobulin superfamily member 6 OS=Mus musculus OX=10090 GN=Igsf6 PE=2 SV=1	Igsf6	26.354	12.7	10	2	2	2	2	2	2	1	2	1	2	2	2	2	2	2	2	2	2	2	2	2	2	2	2	2	2	2	5347.1	5792.5	6721.3	3699.5	4357.9	4952.2	39686	43947	56749	17350	29775	32117	1.0842	1.20061	1.55035	0.473992	0.813436
P0C7N9	Proteasome assembly chaperone 4 OS=Mus musculus OX=10090 GN=Psmg4 PE=1 SV=1	Psmg4	13.974	22	10	2	2	2	1	1	2	2	2	2	1	1	2	2	2	2	1	1	2	2	2	2	1	1	2	2	2	2	3430.3	3594.2	3887.7	3718	4290.7	4085.7	0	0	28281	24234	25617	19836			1.1547	0.989466	1.04593
P0C8K7	Small integral membrane protein 1 OS=Mus musculus OX=10090 GN=Smim1 PE=1 SV=1	Smim1	8.764	15.4	6	1	1	1	1	1	1	1	1	1	1	1	1	1	1	1	1	1	1	1	1	1	1	1	1	1	1	1	10045	11601	11028	8977.9	7881.7	8408.9	0	0	0	0	0	0
P0CG14	Decreased expression in renal and prostate cancer protein OS=Mus musculus OX=10090 GN=Derpc PE=1 SV=1	Derpc	52.244	2.6	3	1	1	1	1	1	0	1	0	0	1	1	0	1	0	1	1	1	0	1	0	1	1	1	0	1	0	1	311.87	371.5		186.88		224.84	0	0	0	0	0	0
P0CW02	Lymphocyte antigen 6C1 OS=Mus musculus OX=10090 GN=Ly6c1 PE=2 SV=1	Ly6c1	14.192	28.2	7	3	2	2	1	1	1	1	1	2	3	3	3	3	3	3	2	2	2	2	2	2	2	2	2	2	2	2	36441	38619	34275	33240	37250	35960	99562	103520	97621	93929	99363	94135	1.01571	1.05609	0.995912	0.958247	1.01368
P0CW03	Lymphocyte antigen 6C2 OS=Mus musculus OX=10090 GN=Ly6c2 PE=1 SV=1	Ly6c2	14.09	28.2	29	3	2	3	5	4	5	5	4	6	3	3	3	3	3	3	2	2	2	2	2	2	3	3	3	3	3	3	210040	197620	199000	213200	199840	221850	358770	355390	346020	346370	313570	354690	1.0375	1.02773	1.00063	1.00164	0.906791
P0DN91	Transmembrane protein 254c OS=Mus musculus OX=10090 GN=Tmem254c PE=1 SV=1	Tmem254c	14.238	17.9	16	2	2	2	3	2	2	3	3	3	2	2	2	2	2	2	2	2	2	2	2	2	2	2	2	2	2	2	10042	8135.4	6905.7	10006	8797.8	9919.4	24520	24737	18609	21670	19101	20495	1.1393	1.14938	0.86465	1.00688	0.88751
P0DOV1	Interferon-activable protein 205-B OS=Mus musculus OX=10090 GN=Mnda PE=1 SV=1	Mnda	46.977	45.2	42	13	5	8	5	7	8	8	7	7	9	10	11	11	11	12	2	3	4	5	4	4	5	6	7	8	7	7	18821	21417	23239	27758	24286	25550	122040	127760	128600	142870	136750	137000	0.921033	0.964202	0.970542	1.07824	1.03205
P0DOV2	Interferon-activable protein 204 OS=Mus musculus OX=10090 GN=Ifi204 PE=1 SV=1	Ifi204	69.437	32.1	47	14	7	14	7	5	8	9	10	8	13	11	12	10	10	11	7	5	6	5	4	5	13	11	12	10	10	11	17336	16475	16946	18605	18470	21133	243120	227690	218040	274390	251180	276120	0.978652	0.91654	0.877695	1.10453	1.0111
P0DP28	Calmodulin-3 OS=Mus musculus OX=10090 GN=Calm3 PE=1 SV=1	Calm3	16.837	66.4	94	10	6	10	16	16	15	15	17	15	10	10	10	10	10	10	6	6	6	6	6	6	10	10	10	10	10	10	1062000	1044400	1005700	1093900	1115100	1112700	3850800	3897300	3794100	4038300	3990600	3959900	0.981888	0.993744	0.96743	1.0297	1.01753
P10107	Annexin A1 OS=Mus musculus OX=10090 GN=Anxa1 PE=1 SV=2	Anxa1	38.734	64.5	152	22	22	22	25	29	23	25	24	26	21	21	21	20	22	20	21	21	21	20	22	20	21	21	21	20	22	20	958620	949930	958680	861620	845930	876350	3318600	3374400	3411900	2840200	2782500	2801500	1.07461	1.09268	1.10482	0.919699	0.901015
P10126	Elongation factor 1-alpha 1 OS=Mus musculus OX=10090 GN=Eef1a1 PE=1 SV=3	Eef1a1	50.113	64.9	255	27	17	27	42	41	36	47	45	44	26	25	23	26	25	26	16	15	15	17	16	17	26	25	23	26	25	26	2063800	2071100	2082100	2261800	2266700	2308200	6985200	7054200	7198400	7490000	7559800	7645700	0.953973	0.963397	0.98309	1.02291	1.03245
P10404	MLV-related proviral Env polyprotein OS=Mus musculus OX=10090 PE=1 SV=3	--	69.612	25.1	60	11	11	11	9	11	12	7	11	10	10	11	11	9	11	10	10	11	11	9	11	10	10	11	11	9	11	10	26414	27545	28228	24830	26396	25424	188420	194560	197130	175690	175190	173130	1.02391	1.05728	1.07124	0.954733	0.952016
P10493	Nidogen-1 OS=Mus musculus OX=10090 GN=Nid1 PE=1 SV=2	Nid1	136.54	27.5	120	25	24	24	22	19	20	19	21	19	23	23	21	23	23	24	22	22	20	22	22	23	22	22	20	22	22	23	30594	31543	30187	30012	30856	31285	215050	224980	218790	204940	208920	202770	1.01164	1.05836	1.02924	0.964083	0.982806
P10518	Delta-aminolevulinic acid dehydratase OS=Mus musculus OX=10090 GN=Alad PE=1 SV=1	Alad	36.023	37.9	70	10	10	10	12	12	12	12	10	12	10	10	10	10	10	9	10	10	10	10	10	9	10	10	10	10	10	9	96321	97554	94608	92397	92194	92586	422900	438830	427150	390240	398880	393340	1.02673	1.06541	1.03705	0.947437	0.968414
P10605	Cathepsin B OS=Mus musculus OX=10090 GN=Ctsb PE=1 SV=2	Ctsb	37.279	45.7	68	12	12	12	14	11	12	10	12	9	10	11	11	11	11	10	10	11	11	11	11	10	10	11	11	11	11	10	305720	286950	283150	316810	313740	315080	1971000	1932800	1943600	1770100	1773600	1822100	1.05465	1.03421	1.03999	0.947152	0.949024
P10630	Eukaryotic initiation factor 4A-II OS=Mus musculus OX=10090 GN=Eif4a2 PE=1 SV=2	Eif4a2	46.402	43	22	16	6	6	1	5	3	2	5	6	15	16	15	16	16	16	5	6	5	6	6	6	5	6	5	6	6	6	16592	20131	16020	21986	23256	22440	111710	103540	88757	103140	109980	108210	1.07184	0.993448	0.851608	0.98961	1.05524
P10639	Thioredoxin OS=Mus musculus OX=10090 GN=Txn PE=1 SV=3	Txn	11.675	62.9	34	6	6	6	6	5	6	6	6	5	6	6	6	6	6	6	6	6	6	6	6	6	6	6	6	6	6	6	874730	852930	853390	909030	912380	929810	3958600	3981700	3972800	3911500	3984100	4002900	0.99748	1.0033	1.00106	0.985612	1.00391
P10649	Glutathione S-transferase Mu 1 OS=Mus musculus OX=10090 GN=Gstm1 PE=1 SV=2	Gstm1	25.97	77.5	131	17	11	17	22	21	21	21	22	24	17	17	17	17	17	17	11	11	11	11	11	11	17	17	17	17	17	17	517550	507640	493720	477030	484670	476960	1119700	1130500	1151300	1010000	1039300	1013400	1.03929	1.04932	1.06862	0.937471	0.964667
P10711	Transcription elongation factor A protein 1 OS=Mus musculus OX=10090 GN=Tcea1 PE=1 SV=2	Tcea1	33.88	46.8	48	12	12	12	10	8	7	7	7	9	11	12	11	11	10	10	11	12	11	11	10	10	11	12	11	11	10	10	79732	76307	74234	77146	77463	82296	364120	342330	345420	334590	348780	347930	1.04875	0.985988	0.994888	0.963695	1.00457
P10810	Monocyte differentiation antigen CD14 OS=Mus musculus OX=10090 GN=Cd14 PE=1 SV=1	Cd14	39.203	23	28	6	6	6	5	4	5	5	5	4	5	5	5	6	6	5	5	5	5	6	6	5	5	5	5	6	6	5	5163.4	4814.1	5026.6	8563	10786	5772.7	36758	35498	35976	39483	43149	40204	0.954472	0.921755	0.934167	1.02523	1.12042
P10833	Ras-related protein R-Ras OS=Mus musculus OX=10090 GN=Rras PE=1 SV=1	Rras	23.764	39.9	28	7	7	7	6	4	4	4	4	6	6	6	5	5	5	6	6	6	5	5	5	6	6	6	5	5	5	6	23155	16800	16310	20861	19399	21168	133280	137480	132960	127570	119880	125710	1.02935	1.06179	1.02688	0.985249	0.925857
P10852	4F2 cell-surface antigen heavy chain OS=Mus musculus OX=10090 GN=Slc3a2 PE=1 SV=1	Slc3a2	58.336	27.6	56	12	12	12	10	9	9	8	10	10	10	10	9	10	10	10	10	10	9	10	10	10	10	10	9	10	10	10	21968	21715	21730	21420	23478	21412	232080	228280	237560	214690	212930	210670	1.04211	1.02505	1.06672	0.964025	0.956122
Q8CGP2	Histone H2B type 1-P OS=Mus musculus OX=10090 GN=Hist1h2bp PE=1 SV=3	Hist1h2bp	13.992	45.2	74	6	6	6	11	13	12	13	11	14	6	6	6	6	6	6	6	6	6	6	6	6	6	6	6	6	6	6	8910800	8941400	8766400	9448800	9118300	9112300	18146000	18517000	18744000	18490000	18179000	18394000	0.985571	1.00572	1.01805	1.00425	0.987363
P10922	Histone H1.0 OS=Mus musculus OX=10090 GN=H1-0 PE=2 SV=4	H1-0	20.861	16	6	3	3	3	1	1	0	2	1	1	1	3	2	3	2	2	1	3	2	3	2	2	1	3	2	3	2	2	3752.1	10822	8729.6	8720.1	7852.1	8336.2	0	28490	0	22468	0	28113		1.08093		0.852449
P10923	Osteopontin OS=Mus musculus OX=10090 GN=Spp1 PE=1 SV=1	Spp1	32.459	37.1	56	7	7	7	10	9	10	9	9	9	7	7	7	7	7	7	7	7	7	7	7	7	7	7	7	7	7	7	58525	57529	58197	63584	64480	65427	202230	201370	203010	214720	221770	224700	0.957075	0.953005	0.960767	1.01619	1.04955
P11031	Activated RNA polymerase II transcriptional coactivator p15 OS=Mus musculus OX=10090 GN=Sub1 PE=1 SV=3	Sub1	14.427	28.3	14	3	3	3	2	3	2	2	3	2	2	3	2	2	3	2	2	3	2	2	3	2	2	3	2	2	3	2	35686	38405	35760	36919	38916	33999	99175	102710	102300	100270	97299	90987	1.0039	1.03968	1.03553	1.01498	0.984906
P21812	Mast cell protease 4 OS=Mus musculus OX=10090 GN=Mcpt4 PE=1 SV=1	Mcpt4	27.203	5.3	5	1	1	1	1	1	1	1	1	0	1	1	1	1	1	1	1	1	1	1	1	1	1	1	1	1	1	1	1398.1	1294.6	1443.7	401.74	702.83	544.58	0	0	0	0	0	0
P11087	Collagen alpha-1(I) chain OS=Mus musculus OX=10090 GN=Col1a1 PE=1 SV=4	Col1a1	138.03	19.8	156	22	22	22	25	29	23	22	29	28	22	22	21	21	22	22	22	22	21	21	22	22	22	22	21	21	22	22	334710	330000	327220	378420	382430	386150	14152000	14175000	14367000	16054000	15997000	15984000	0.935886	0.937407	0.950104	1.06167	1.0579
P11103	Poly [ADP-ribose] polymerase 1 OS=Mus musculus OX=10090 GN=Parp1 PE=1 SV=3	Parp1	113.1	23.4	72	17	17	17	14	8	13	13	11	13	14	12	15	14	14	15	14	12	15	14	14	15	14	12	15	14	14	15	12809	11723	17166	13926	17277	17079	150720	150200	150460	153340	156990	156710	0.984648	0.98125	0.982949	1.00176	1.02561
P11157	Ribonucleoside-diphosphate reductase subunit M2 OS=Mus musculus OX=10090 GN=Rrm2 PE=1 SV=1	Rrm2	45.095	41.5	47	13	13	13	8	9	8	7	7	8	11	12	11	11	9	12	11	12	11	11	9	12	11	12	11	11	9	12	28662	28853	27040	26068	29236	29976	141580	146370	138910	135570	142740	137080	1.00858	1.04271	0.989564	0.96577	1.01685
P11247	Myeloperoxidase OS=Mus musculus OX=10090 GN=Mpo PE=1 SV=2	Mpo	81.181	50.1	211	32	30	32	32	34	37	37	35	36	31	32	32	31	32	31	29	30	30	29	30	29	31	32	32	31	32	31	242690	257530	255540	242170	250580	253110	1231400	1257200	1249200	1135100	1156000	1150300	1.02914	1.0507	1.04402	0.948657	0.966124
P11276	Fibronectin OS=Mus musculus OX=10090 GN=Fn1 PE=1 SV=4	Fn1	272.53	53.5	762	92	92	92	126	128	119	129	127	133	89	89	91	89	89	90	89	89	91	89	89	90	89	89	91	89	89	90	1034400	1019800	1041300	1094400	1091000	1146200	6067600	6097400	6150100	6220300	6245900	6222700	0.983829	0.988661	0.997206	1.00859	1.01274
P11352	Glutathione peroxidase 1 OS=Mus musculus OX=10090 GN=Gpx1 PE=1 SV=2	Gpx1	22.329	71.6	74	12	12	12	12	12	12	14	12	12	12	11	11	12	11	11	12	11	11	12	11	11	12	11	11	12	11	11	462220	449680	452200	497130	482110	494000	1260800	1279700	1298800	1311400	1284100	1298800	0.978173	0.992836	1.00765	1.01743	0.99625
P11404	Fatty acid-binding protein, heart OS=Mus musculus OX=10090 GN=Fabp3 PE=1 SV=5	Fabp3	14.819	48.9	40	7	7	7	5	4	4	9	9	9	7	5	6	7	7	7	7	5	6	7	7	7	7	5	6	7	7	7	127980	111420	116390	412470	350080	336020	816100	825060	805490	2136500	2125400	2051300	0.558982	0.565119	0.551715	1.46338	1.45578
P11438	Lysosome-associated membrane glycoprotein 1 OS=Mus musculus OX=10090 GN=Lamp1 PE=1 SV=2	Lamp1	43.865	13.8	34	5	5	5	5	6	5	6	5	7	5	5	5	5	4	5	5	5	5	5	4	5	5	5	5	5	4	5	79764	78473	78901	73055	66424	71534	485740	485570	490820	458340	440620	442040	1.03971	1.03935	1.05058	0.98106	0.943131
P11440	Cyclin-dependent kinase 1 OS=Mus musculus OX=10090 GN=Cdk1 PE=1 SV=3	Cdk1	34.106	56.2	51	13	11	13	9	5	11	9	8	9	12	10	11	10	11	12	10	8	10	8	9	10	12	10	11	10	11	12	40306	37771	41393	40113	40498	39714	173160	168750	177510	164910	167750	163580	1.02294	0.996889	1.04864	0.974204	0.990981
P11499	Heat shock protein HSP 90-beta OS=Mus musculus OX=10090 GN=Hsp90ab1 PE=1 SV=3	Hsp90ab1	83.28	46.4	179	28	17	27	32	32	34	26	25	30	27	28	27	25	26	26	16	17	16	16	15	16	26	27	26	24	25	25	513680	502040	497670	434430	432020	428600	1471400	1470400	1471800	1242200	1212200	1235200	1.0895	1.08876	1.08979	0.919785	0.897571
P11531	Dystrophin OS=Mus musculus OX=10090 GN=Dmd PE=1 SV=3	Dmd	425.83	9.3	58	25	23	25	12	6	8	11	11	10	18	15	15	19	16	18	16	13	13	17	15	17	18	15	15	19	16	18	2029.9	1996.8	1747.4	2294.6	1419.9	1431.6	97399	102530	96898	112970	106700	105800	0.939092	0.988563	0.934261	1.08922	1.02877
P11588	Major urinary protein 1 OS=Mus musculus OX=10090 GN=Mup1 PE=1 SV=1	Mup1	20.648	76.1	1	15	1	1	0	0	0	0	0	1	14	13	13	14	15	15	1	0	0	0	1	1	1	0	0	0	1	1	1263.8				1104.8	1170.7	0	0	0	0	0	0
P11589	Major urinary protein 2 OS=Mus musculus OX=10090 GN=Mup2 PE=1 SV=1	Mup2	20.663	74.4	11	15	2	2	2	1	2	2	2	2	14	14	14	15	15	15	2	2	2	2	2	2	2	2	2	2	2	2	13390	12934	12292	16118	14585	17204	84513	83972	76705	100160	90015	105690	0.937202	0.931203	0.850616	1.11072	0.998216
P11609	Antigen-presenting glycoprotein CD1d1 OS=Mus musculus OX=10090 GN=Cd1d1 PE=1 SV=3	Cd1d1	38.554	7.7	5	2	2	2	2	1	0	0	0	2	2	2	1	1	1	2	2	2	1	1	1	2	2	2	1	1	1	2	4359.1	4801.4	1239.4	1618.6	1409.6	4665.6	58323	67148	0	0	0	59740	0.944701	1.08765
P11672	Neutrophil gelatinase-associated lipocalin OS=Mus musculus OX=10090 GN=Lcn2 PE=1 SV=1	Lcn2	22.875	30.5	41	7	7	7	7	7	6	6	8	7	7	7	7	7	7	7	7	7	7	7	7	7	7	7	7	7	7	7	970490	970000	970890	941870	953100	954980	3744400	3803800	3837400	3518700	3588100	3548300	1.01931	1.03548	1.04463	0.957873	0.976766
P11680	Properdin OS=Mus musculus OX=10090 GN=Cfp PE=1 SV=2	Cfp	50.327	13.4	14	3	3	3	2	2	3	3	2	2	3	2	3	3	2	2	3	2	3	3	2	2	3	2	3	3	2	2	2300.8	1811.2	2144	2359.8	2215.3	2412.9	21126	18720	19585	21446	21922	23708	1.00197	0.887856	0.928881	1.01715	1.03972
P11688	Integrin alpha-5 OS=Mus musculus OX=10090 GN=Itga5 PE=1 SV=3	Itga5	115.04	13.4	49	13	13	13	7	9	9	7	10	7	11	10	12	11	12	12	11	10	12	11	12	12	11	10	12	11	12	12	13347	12958	13461	10640	10670	10722	162380	166520	170590	171020	162140	157730	0.983744	1.00882	1.03348	1.03609	0.98229
P11798	Calcium/calmodulin-dependent protein kinase type II subunit alpha OS=Mus musculus OX=10090 GN=Camk2a PE=1 SV=2	Camk2a	54.114	22.8	13	7	3	4	3	3	1	2	2	2	6	5	4	6	5	4	2	3	2	2	2	2	3	3	2	3	3	2	2738.8	2739.2	2611.6	2817.5	2727.2	2602.7	35397	37254	38405	36662	35279	35096	0.973814	1.0249	1.05657	1.00862	0.970568
P11835	Integrin beta-2 OS=Mus musculus OX=10090 GN=Itgb2 PE=1 SV=2	Itgb2	85.025	48.6	166	31	31	31	29	27	27	29	28	26	29	27	28	27	29	26	29	27	28	27	29	26	29	27	28	27	29	26	132990	128090	128530	141110	139770	139520	696810	703040	706230	725280	729360	725350	0.975453	0.984174	0.98864	1.01531	1.02102
P11859	Angiotensinogen OS=Mus musculus OX=10090 GN=Agt PE=1 SV=1	Agt	51.99	4.4	7	2	2	2	1	2	1	1	1	1	2	2	2	1	1	2	2	2	2	1	1	2	2	2	2	1	1	2	1585.6	1714	1449.2	1108.4	1030.9	1434.2	21685	31731	20300	0	0	21369	0.912236	1.33485	0.853973
P11881	Inositol 1,4,5-trisphosphate receptor type 1 OS=Mus musculus OX=10090 GN=Itpr1 PE=1 SV=2	Itpr1	313.16	2.3	22	5	2	5	4	4	5	4	2	3	5	5	5	5	3	4	2	2	2	2	1	1	5	5	5	5	3	4	437.71	387.29	494.21	459.14	239.98	311.95	19003	17666	21232	18506	20114	18006	0.995556	0.925511	1.11233	0.969518	1.05376
P11911	B-cell antigen receptor complex-associated protein alpha chain OS=Mus musculus OX=10090 GN=Cd79a PE=1 SV=2	Cd79a	24.583	14.1	3	2	2	2	2	0	0	0	0	1	2	1	0	1	1	1	2	1	0	1	1	1	2	1	0	1	1	1	1164	517.37		583.98	1146.7	817.87	0	0	0	0	0	0
P11930	Nucleoside diphosphate-linked moiety X motif 19 OS=Mus musculus OX=10090 GN=Nudt19 PE=1 SV=2	Nudt19	40.32	8.7	8	2	2	2	1	2	1	2	1	1	1	2	1	2	2	1	1	2	1	2	2	1	1	2	1	2	2	1	627.49	943.66	560.07	1208.1	797.58	667.78	0	10531	0	13580	7933.2	0		0.985919		1.27137	0.742712
P11983	T-complex protein 1 subunit alpha OS=Mus musculus OX=10090 GN=Tcp1 PE=1 SV=3	Tcp1	60.448	52.5	131	24	24	24	22	24	19	21	23	22	22	22	19	21	21	22	22	22	19	21	21	22	22	22	19	21	21	22	153190	154210	140460	158190	158340	164480	375780	379820	375630	372370	364810	368590	1.0079	1.01874	1.0075	0.998757	0.97848
P12023	Amyloid-beta A4 protein OS=Mus musculus OX=10090 GN=App PE=1 SV=3	App	86.721	12.6	44	8	8	8	8	7	6	8	8	7	7	6	7	8	8	8	7	6	7	8	8	8	7	6	7	8	8	8	6610.9	5917	6889.8	7289.2	7164.5	7211.8	74106	76124	78223	71793	73288	72221	0.99749	1.02465	1.05291	0.966356	0.986479
P12032	Metalloproteinase inhibitor 1 OS=Mus musculus OX=10090 GN=Timp1 PE=1 SV=2	Timp1	22.628	12.2	3	2	2	2	0	0	0	1	0	2	2	1	2	2	2	2	2	1	2	2	2	2	2	1	2	2	2	2	7908.3	6980.8	7327.3	7392.6	7359.4	6899.4	69257	0	69454	83931	82283	89691	0.877524		0.88002	1.06345	1.04257
P12265	Beta-glucuronidase OS=Mus musculus OX=10090 GN=Gusb PE=1 SV=2	Gusb	74.194	37.5	96	20	20	20	16	19	16	14	18	13	20	20	20	20	20	19	20	20	20	20	20	19	20	20	20	20	20	19	52755	50074	50067	49746	51397	50876	235380	235250	236850	224790	220470	227750	1.02303	1.02246	1.02942	0.977001	0.958225
P12367	cAMP-dependent protein kinase type II-alpha regulatory subunit OS=Mus musculus OX=10090 GN=Prkar2a PE=1 SV=2	Prkar2a	45.389	29.2	18	8	6	6	4	2	4	2	4	2	7	5	7	7	7	5	5	3	5	5	5	3	5	3	5	5	5	3	16925	15539	11971	20658	13835	3499.1	171220	186130	141610	190440	188910	233040	0.924389	1.00489	0.76453	1.02815	1.01989
P12382	ATP-dependent 6-phosphofructokinase, liver type OS=Mus musculus OX=10090 GN=Pfkl PE=1 SV=4	Pfkl	85.359	32.7	89	20	15	16	12	13	17	16	15	16	18	17	19	19	19	19	13	12	14	14	14	14	14	13	15	15	15	15	43346	41268	41611	45188	43293	45613	209930	209060	208920	206740	204310	209140	1.0092	1.00502	1.00434	0.993863	0.982181
P12388	Plasminogen activator inhibitor 2, macrophage OS=Mus musculus OX=10090 GN=Serpinb2 PE=1 SV=1	Serpinb2	46.291	8	2	2	2	2	0	1	1	0	0	0	1	1	1	2	1	1	1	1	1	2	1	1	1	1	1	2	1	1	636.58	317.66	396.53	2920.9	2367.4	2365.9	0	0	0	0	0	0
P12787	Cytochrome c oxidase subunit 5A, mitochondrial OS=Mus musculus OX=10090 GN=Cox5a PE=1 SV=2	Cox5a	16.101	29.5	23	4	4	4	4	3	4	4	4	4	4	4	4	4	4	4	4	4	4	4	4	4	4	4	4	4	4	4	143560	166420	168660	162350	168190	172670	1085100	1201300	1250400	1161700	1222700	1228000	0.910675	1.0082	1.0494	0.974962	1.02616
P12815	Programmed cell death protein 6 OS=Mus musculus OX=10090 GN=Pdcd6 PE=1 SV=2	Pdcd6	21.867	22	22	4	4	4	3	4	4	3	4	4	4	4	4	4	4	4	4	4	4	4	4	4	4	4	4	4	4	4	38889	38051	35668	39475	38784	39339	207550	206590	195770	200260	200490	203060	1.02602	1.02127	0.967785	0.989981	0.991118
P12970	60S ribosomal protein L7a OS=Mus musculus OX=10090 GN=Rpl7a PE=1 SV=2	Rpl7a	29.976	18.8	26	5	5	5	4	5	4	5	4	4	5	5	5	5	5	5	5	5	5	5	5	5	5	5	5	5	5	5	47404	44471	47515	52047	51813	51751	155850	151780	162600	173040	176440	165420	0.949215	0.924426	0.990326	1.05391	1.07462
P13020	Gelsolin OS=Mus musculus OX=10090 GN=Gsn PE=1 SV=3	Gsn	85.941	43.3	187	26	26	26	35	31	33	31	26	31	25	26	25	25	24	25	25	26	25	25	24	25	25	26	25	25	24	25	553840	540960	548490	589820	567010	599600	1670100	1647400	1684900	1675500	1703000	1676000	0.996391	0.982848	1.00522	0.999612	1.01602
P13405	Retinoblastoma-associated protein OS=Mus musculus OX=10090 GN=Rb1 PE=1 SV=2	Rb1	105.37	1.1	5	1	1	1	1	1	1	1	0	1	1	1	1	1	0	1	1	1	1	1	0	1	1	1	1	1	0	1	449.74	160.34	189.53	227.79		223.08	0	0	0	0	0	0
P13412	Troponin I, fast skeletal muscle OS=Mus musculus OX=10090 GN=Tnni2 PE=2 SV=2	Tnni2	21.357	41.8	79	8	8	8	13	14	16	12	12	12	8	8	8	8	8	8	8	8	8	8	8	8	8	8	8	8	8	8	2798400	2804300	2781000	3128600	3087400	3161200	3091700	3197600	3202000	3312900	3234900	3301700	0.959123	0.991976	0.993341	1.02774	1.00355
P13439	Uridine 5'-monophosphate synthase OS=Mus musculus OX=10090 GN=Umps PE=1 SV=3	Umps	52.292	36.6	71	13	13	13	11	11	13	10	13	13	12	11	12	12	12	13	12	11	12	12	12	13	12	11	12	12	12	13	30817	28205	29896	31503	32518	33999	112010	110770	110920	112370	110820	115790	0.999078	0.988018	0.989356	1.00229	0.988464
P13541	Myosin-3 OS=Mus musculus OX=10090 GN=Myh3 PE=2 SV=2	Myh3	223.79	22	16	50	2	3	3	3	2	3	2	3	49	48	49	49	49	48	1	1	1	2	1	1	2	2	2	3	2	2	57172	51240	51045	54139	61933	61280	2987500	2811300	2733300	3156600	2985200	2873500	1.02152	0.961271	0.9346	1.07934	1.02073
P13542	Myosin-8 OS=Mus musculus OX=10090 GN=Myh8 PE=2 SV=2	Myh8	222.7	40.6	54	90	6	7	9	8	9	9	10	9	90	89	88	90	90	89	6	6	6	6	6	6	7	7	7	7	7	7	95496	97266	96527	103570	104510	107140	4938800	5085100	5215900	5396200	5546600	5474500	0.936055	0.963784	0.988574	1.02275	1.05125
P13595	Neural cell adhesion molecule 1 OS=Mus musculus OX=10090 GN=Ncam1 PE=1 SV=3	Ncam1	119.43	16.5	59	15	15	15	12	9	10	11	7	10	15	12	13	14	14	11	15	12	13	14	14	11	15	12	13	14	14	11	19609	17887	17889	14986	17434	16092	143820	142260	143580	127640	126120	128080	1.06336	1.05183	1.06159	0.943734	0.932495
P13597	Intercellular adhesion molecule 1 OS=Mus musculus OX=10090 GN=Icam1 PE=1 SV=1	Icam1	58.844	7.4	13	3	3	3	2	3	2	2	2	2	3	3	3	3	3	3	3	3	3	3	3	3	3	3	3	3	3	3	2917.2	2931.7	2411.5	3096	3652.7	3232.2	38212	38276	29163	41527	48510	41745	0.965628	0.967245	0.736957	1.0494	1.22586
P13634	Carbonic anhydrase 1 OS=Mus musculus OX=10090 GN=Ca1 PE=1 SV=4	Ca1	28.33	79.3	97	13	13	13	19	15	18	14	17	14	13	13	13	13	13	13	13	13	13	13	13	13	13	13	13	13	13	13	602130	600930	588430	530730	523610	535390	1907100	1919700	1917500	1605100	1573800	1593900	1.088	1.09519	1.09393	0.915709	0.897852
P13707	Glycerol-3-phosphate dehydrogenase [NAD(+)], cytoplasmic OS=Mus musculus OX=10090 GN=Gpd1 PE=1 SV=3	Gpd1	37.572	52.1	84	17	17	17	13	15	13	15	15	13	16	16	17	14	14	15	16	16	17	14	14	15	16	16	17	14	14	15	76437	76637	102480	59106	57419	60145	313060	320120	323600	268680	262430	259620	1.07488	1.09912	1.11107	0.922501	0.901042
P30115	Glutathione S-transferase A3 OS=Mus musculus OX=10090 GN=Gsta3 PE=1 SV=2	Gsta3	25.36	3.6	4	1	1	1	1	1	1	0	1	0	1	1	1	0	1	1	1	1	1	0	1	1	1	1	1	0	1	1	2349.7	1840.4	2295.2		1170.5	1237.8	0	0	0	0	0	0
P13864	DNA (cytosine-5)-methyltransferase 1 OS=Mus musculus OX=10090 GN=Dnmt1 PE=1 SV=5	Dnmt1	183.19	15.7	76	20	20	20	15	14	11	13	13	10	18	17	16	15	14	15	18	17	16	15	14	15	18	17	16	15	14	15	5646.3	5345.7	5023.4	5267.3	4390.9	5069.4	78700	76312	77789	81308	80344	83195	0.988594	0.958597	0.977151	1.02135	1.00925
P14069	Protein S100-A6 OS=Mus musculus OX=10090 GN=S100a6 PE=1 SV=3	S100a6	10.051	16.9	16	2	2	2	2	3	3	3	3	2	2	2	2	2	2	2	2	2	2	2	2	2	2	2	2	2	2	2	225350	220940	212890	171300	173370	168700	910500	921270	880470	662280	684330	646530	1.16101	1.17474	1.12272	0.844497	0.872614
P14094	Sodium/potassium-transporting ATPase subunit beta-1 OS=Mus musculus OX=10090 GN=Atp1b1 PE=1 SV=1	Atp1b1	35.194	17.8	17	4	4	4	4	4	3	1	3	2	4	4	4	4	4	4	4	4	4	4	4	4	4	4	4	4	4	4	16955	16888	17532	19183	16867	19234	81167	81777	87601	91592	79215	90503	0.951445	0.958596	1.02687	1.07365	0.928564
P14106	Complement C1q subcomponent subunit B OS=Mus musculus OX=10090 GN=C1qb PE=1 SV=2	C1qb	26.717	13.8	15	3	3	3	3	3	2	2	2	3	3	3	3	3	3	3	3	3	3	3	3	3	3	3	3	3	3	3	20012	20652	20365	27965	28421	27309	99913	106000	104810	136690	139580	132830	0.832813	0.883551	0.873631	1.13936	1.16345
P14115	60S ribosomal protein L27a OS=Mus musculus OX=10090 GN=Rpl27a PE=1 SV=5	Rpl27a	16.605	20.9	9	3	3	3	2	1	1	1	1	3	2	3	2	3	2	3	2	3	2	3	2	3	2	3	2	3	2	3	23656	27941	23061	27994	24541	28989	94954	100070	93869	91674	93812	89192	1.01092	1.06538	0.999367	0.975998	0.99876
P14131	40S ribosomal protein S16 OS=Mus musculus OX=10090 GN=Rps16 PE=1 SV=4	Rps16	16.445	45.2	38	7	7	7	6	7	8	6	5	6	6	7	7	6	7	7	6	7	7	6	7	7	6	7	7	6	7	7	108940	110160	109870	96979	107790	109640	438680	470290	451290	407130	421890	434130	1.0033	1.0756	1.03215	0.931147	0.964904
P14148	60S ribosomal protein L7 OS=Mus musculus OX=10090 GN=Rpl7 PE=1 SV=2	Rpl7	31.419	14.8	17	4	4	4	2	3	4	3	2	3	2	3	4	3	3	3	2	3	4	3	3	3	2	3	4	3	3	3	28095	41608	42157	52352	38962	38456	253590	268370	266410	316960	332880	324360	0.863251	0.913564	0.906892	1.07897	1.13316
P14152	Malate dehydrogenase, cytoplasmic OS=Mus musculus OX=10090 GN=Mdh1 PE=1 SV=3	Mdh1	36.511	39.2	67	12	12	12	12	8	13	11	11	12	10	10	11	11	12	11	10	10	11	11	12	11	10	10	11	11	12	11	511510	499010	507540	547660	563690	561270	2193100	2188900	2215500	2233100	2245400	2256900	0.986927	0.985037	0.997007	1.00493	1.01046
P14206	40S ribosomal protein SA OS=Mus musculus OX=10090 GN=Rpsa PE=1 SV=4	Rpsa	32.838	60.3	98	13	13	13	17	17	18	16	15	15	13	13	13	13	13	13	13	13	13	13	13	13	13	13	13	13	13	13	845690	822010	818780	824620	818270	822160	1883000	1885000	1866500	1780100	1785100	1783600	1.02865	1.02975	1.01964	0.97244	0.975171
P14211	Calreticulin OS=Mus musculus OX=10090 GN=Calr PE=1 SV=1	Calr	47.994	49.3	110	20	20	20	19	21	18	17	17	18	19	19	16	18	18	17	19	19	16	18	18	17	19	19	16	18	18	17	305700	309790	308230	252700	254270	252730	1055800	1031200	1067100	815720	807600	802510	1.13528	1.10883	1.14743	0.877129	0.868398
P14220	Glycophorin-A OS=Mus musculus OX=10090 GN=Gypa PE=1 SV=2	Gypa	17.664	18.5	4	1	1	1	1	0	1	0	1	1	1	1	1	0	1	1	1	1	1	0	1	1	1	1	1	0	1	1							0	0	0	0	0	0
P14231	Sodium/potassium-transporting ATPase subunit beta-2 OS=Mus musculus OX=10090 GN=Atp1b2 PE=1 SV=2	Atp1b2	33.344	7.9	8	2	2	2	1	2	1	2	0	2	1	2	1	2	1	2	1	2	1	2	1	2	1	2	1	2	1	2	1366.9	1970.7	1429.6	1530.1	748.47	2065.5	0	16613	0	15337	0	19502		0.96865		0.894251
P14234	Tyrosine-protein kinase Fgr OS=Mus musculus OX=10090 GN=Fgr PE=1 SV=2	Fgr	58.866	28.8	39	11	10	11	5	8	6	6	7	7	9	8	9	9	9	11	8	8	8	8	9	10	9	8	9	9	9	11	16342	15069	10919	16495	9819.6	17744	137190	135810	132260	130400	126250	130360	1.03896	1.02851	1.00163	0.987542	0.956113
P14429	H-2 class I histocompatibility antigen, Q7 alpha chain OS=Mus musculus OX=10090 GN=H2-Q7 PE=1 SV=1	H2-Q7	37.924	20.1	8	6	2	2	2	1	0	1	2	2	6	6	5	6	6	6	2	2	1	2	2	2	2	2	1	2	2	2	2880.8	2510.9	1872.4	2794.1	3138	3019.8	38980	35123	0	37061	42902	42091	0.993592	0.895278		0.944677	1.09356
P14438	H-2 class II histocompatibility antigen, A-U alpha chain (Fragment) OS=Mus musculus OX=10090 GN=H2-Aa PE=1 SV=1	H2-Aa	25.135	22.9	23	4	4	4	2	5	4	4	4	4	4	4	4	4	4	4	4	4	4	4	4	4	4	4	4	4	4	4	37713	38727	34395	59011	60170	59669	116370	111820	112260	172080	172570	169040	0.817454	0.785492	0.788583	1.20879	1.21224
P14483	H-2 class II histocompatibility antigen, A beta chain OS=Mus musculus OX=10090 GN=H2-Ab1 PE=1 SV=1	H2-Ab1	30.128	38.5	42	8	8	8	7	5	6	8	8	8	7	5	7	8	7	7	7	5	7	8	7	7	7	5	7	8	7	7	18322	16973	15078	33202	29891	30422	62335	66562	60306	97274	101530	101790	0.763602	0.815383	0.738747	1.1916	1.24374
P14576	Signal recognition particle 54 kDa protein OS=Mus musculus OX=10090 GN=Srp54 PE=1 SV=2	Srp54	55.72	26	55	10	10	10	11	9	7	9	11	8	9	8	8	7	9	7	9	8	8	7	9	7	9	8	8	7	9	7	28788	27091	24599	24138	28362	25427	436010	454090	442920	434200	467450	434670	0.98004	1.02068	0.995572	0.975972	1.05071
P14602	Heat shock protein beta-1 OS=Mus musculus OX=10090 GN=Hspb1 PE=1 SV=3	Hspb1	23.014	47.8	50	8	8	8	9	9	8	9	6	9	8	7	6	5	7	8	8	7	6	5	7	8	8	7	6	5	7	8	99798	101170	105100	87672	90363	90921	549090	566210	574930	503960	500100	480160	1.03783	1.07019	1.08667	0.95253	0.945235
P14685	26S proteasome non-ATPase regulatory subunit 3 OS=Mus musculus OX=10090 GN=Psmd3 PE=1 SV=3	Psmd3	60.718	42.3	97	19	19	19	16	16	18	17	16	14	17	18	19	17	17	18	17	18	19	17	17	18	17	18	19	17	17	18	29063	30766	31339	31167	31277	32227	124160	133850	130230	127600	131360	128900	0.959876	1.03479	1.0068	0.986471	1.01554
P14733	Lamin-B1 OS=Mus musculus OX=10090 GN=Lmnb1 PE=1 SV=3	Lmnb1	66.785	57.1	205	33	29	31	35	34	33	35	33	35	32	33	32	33	31	33	28	29	28	29	27	29	30	31	30	31	29	31	247140	239170	236540	248400	243610	244240	1087900	1081500	1099300	1043900	1046400	1037600	1.02045	1.01445	1.03114	0.979176	0.981521
P14824	Annexin A6 OS=Mus musculus OX=10090 GN=Anxa6 PE=1 SV=3	Anxa6	75.884	49.5	180	29	29	29	31	29	27	31	31	31	29	29	27	28	28	28	29	29	27	28	28	28	29	29	27	28	28	28	185000	181090	176000	191520	180280	191090	945410	950760	946520	929900	923890	919890	1.00999	1.0157	1.01117	0.993417	0.986997
P14847	C-reactive protein OS=Mus musculus OX=10090 GN=Crp PE=1 SV=2	Crp	25.36	21.3	10	4	4	4	1	2	1	3	1	2	1	4	3	3	2	4	1	4	3	3	2	4	1	4	3	3	2	4	4747.2	9983.7	8577.5	8620.6	6370	10267	0	46367	45241	44004	45192	43539		1.0334	1.0083	0.98073	1.00721
P14869	60S acidic ribosomal protein P0 OS=Mus musculus OX=10090 GN=Rplp0 PE=1 SV=3	Rplp0	34.216	43.2	55	9	9	9	9	9	9	9	9	10	9	9	9	9	9	9	9	9	9	9	9	9	9	9	9	9	9	9	161090	158010	157350	161840	159640	161410	501330	512190	504820	470920	480410	461060	1.02636	1.04859	1.0335	0.964101	0.98353
P14873	Microtubule-associated protein 1B OS=Mus musculus OX=10090 GN=Map1b PE=1 SV=2	Map1b	270.25	6	27	9	9	9	5	3	7	5	3	4	7	5	9	6	6	4	7	5	9	6	6	4	7	5	9	6	6	4	1096.6	645.72	926.85	544.56	696.41	693.84	29665	33217	25268	20736	24143	30139	1.09084	1.22145	0.929153	0.762502	0.887784
P14901	Heme oxygenase 1 OS=Mus musculus OX=10090 GN=Hmox1 PE=1 SV=1	Hmox1	32.928	39.1	45	9	8	9	7	10	9	7	4	8	9	8	8	8	7	7	8	8	8	8	7	7	9	8	8	8	7	7	81511	73122	81483	75583	47844	71180	266200	264440	283010	233390	210890	227330	1.07537	1.06826	1.14327	0.942825	0.851932
P15066	Transcription factor jun-D OS=Mus musculus OX=10090 GN=Jund PE=1 SV=1	Jund	34.904	9.1	4	2	2	2	0	1	1	0	2	0	2	2	2	2	2	1	2	2	2	2	2	1	2	2	2	2	2	1	14853	14782	15942	17674	16005	15528	171710	168240	182530	183500	208810	0	0.938521	0.919555	0.997661	1.00296	1.1413
P15105	Glutamine synthetase OS=Mus musculus OX=10090 GN=Glul PE=1 SV=6	Glul	42.119	38.9	45	10	10	10	10	8	8	6	7	6	9	8	8	8	8	9	9	8	8	8	8	9	9	8	8	8	8	9	53941	50360	49290	38557	38587	43041	179440	173000	172500	124930	122590	119180	1.20748	1.16415	1.16078	0.840676	0.824929
P15327	Bisphosphoglycerate mutase OS=Mus musculus OX=10090 GN=Bpgm PE=1 SV=2	Bpgm	29.978	42.9	46	9	9	9	9	10	10	7	4	6	9	9	9	8	8	8	9	9	9	8	8	8	9	9	9	8	8	8	73574	72771	67648	51018	44861	48115	283350	292220	277080	201790	190740	190870	1.18387	1.22093	1.15768	0.843104	0.796936
P15379	CD44 antigen OS=Mus musculus OX=10090 GN=Cd44 PE=1 SV=3	Cd44	85.616	7.7	26	5	5	5	4	3	5	5	4	5	5	4	5	5	4	5	5	4	5	5	4	5	5	4	5	5	4	5	53513	50830	51882	51653	50508	52679	376090	364860	377540	341610	347790	354850	1.04337	1.01222	1.04739	0.947714	0.964859
P15508	Spectrin beta chain, erythrocytic OS=Mus musculus OX=10090 GN=Sptb PE=1 SV=4	Sptb	245.25	43.7	357	73	67	67	64	61	59	58	56	59	69	67	67	66	67	68	63	62	61	60	61	62	63	62	61	60	61	62	37842	35705	35230	31828	31181	32645	205670	205700	205130	173250	172650	172810	1.08704	1.0872	1.08419	0.91569	0.912518
P15530	B-cell antigen receptor complex-associated protein beta chain OS=Mus musculus OX=10090 GN=Cd79b PE=1 SV=1	Cd79b	25.726	6.1	2	1	1	1	0	0	0	0	1	1	0	1	1	1	1	1	0	1	1	1	1	1	0	1	1	1	1	1		883.14	1342.3	2144.4	2210.3	2056.1	0	0	0	0	0	0
P15532	Nucleoside diphosphate kinase A OS=Mus musculus OX=10090 GN=Nme1 PE=1 SV=1	Nme1	17.208	77	41	11	6	6	7	7	7	7	7	6	11	11	11	11	11	10	6	6	6	6	6	5	6	6	6	6	6	5	233830	232110	228260	233420	237850	224780	664060	676470	674990	635240	668570	668750	0.999067	1.01774	1.01551	0.955708	1.00585
P15535	Beta-1,4-galactosyltransferase 1 OS=Mus musculus OX=10090 GN=B4galt1 PE=1 SV=1	B4galt1	44.411	8.5	11	3	3	3	2	3	1	2	2	1	3	3	3	3	3	3	3	3	3	3	3	3	3	3	3	3	3	3	2747	3147.9	3180.7	3392.7	3473.4	2736.9	30029	28621	28493	28565	29317	28175	1.04027	0.99149	0.987055	0.98955	1.0156
P15626	Glutathione S-transferase Mu 2 OS=Mus musculus OX=10090 GN=Gstm2 PE=1 SV=2	Gstm2	25.716	65.1	40	14	7	11	6	7	6	6	7	8	12	13	12	12	12	11	6	6	6	6	7	5	9	10	9	9	9	8	62786	58933	57028	43809	59490	45268	232120	225740	226070	210580	215750	220000	1.04695	1.01818	1.01967	0.949799	0.973118
P15702	Leukosialin OS=Mus musculus OX=10090 GN=Spn PE=1 SV=1	Spn	40.038	21	19	5	5	5	3	3	3	3	3	4	4	4	5	4	4	5	4	4	5	4	4	5	4	4	5	4	4	5	41576	24319	46571	34111	36390	37091	337320	308960	307990	302580	308940	281560	1.09558	1.00347	1.00032	0.982748	1.0034
P15864	Histone H1.2 OS=Mus musculus OX=10090 GN=H1-2 PE=1 SV=2	H1-2	21.266	18.4	17	3	1	3	2	3	3	3	3	3	2	3	3	3	3	3	0	1	1	1	1	1	2	3	3	3	3	3	57195	59085	62072	62696	59789	63245	297090	286920	294110	301970	284620	294490
P15920	V-type proton ATPase 116 kDa subunit a2 OS=Mus musculus OX=10090 GN=Atp6v0a2 PE=1 SV=2	Atp6v0a2	98.144	4.7	3	3	2	2	0	1	0	1	0	1	2	2	2	3	2	3	1	1	1	2	1	2	1	1	1	2	1	2	102.62	190.84	164.81	296.26	115.94	415.94	0	0	0	0	0	0
P16015	Carbonic anhydrase 3 OS=Mus musculus OX=10090 GN=Ca3 PE=1 SV=3	Ca3	29.366	74.6	148	14	14	14	26	22	24	27	25	24	14	14	14	14	14	14	14	14	14	14	14	14	14	14	14	14	14	14	1933900	1885400	1911000	2069500	2045900	2073100	4225700	4300800	4335200	4327900	4302800	4255000	0.984729	1.00223	1.01025	1.00854	1.0027
P16045	Galectin-1 OS=Mus musculus OX=10090 GN=Lgals1 PE=1 SV=3	Lgals1	14.866	64.4	62	8	8	8	11	10	10	10	10	11	8	8	8	8	8	8	8	8	8	8	8	8	8	8	8	8	8	8	2119200	2191100	2038500	2199700	2204300	2237800	9861100	10388000	10280000	9879400	9950500	9690400	0.985299	1.03795	1.02715	0.987127	0.994231
P16110	Galectin-3 OS=Mus musculus OX=10090 GN=Lgals3 PE=1 SV=3	Lgals3	27.515	32.6	59	8	8	8	10	10	10	10	9	10	7	7	7	7	7	8	7	7	7	7	7	8	7	7	7	7	7	8	654930	657230	624380	659020	660330	687210	1964200	1989000	1980600	1955500	1968700	1947800	0.998255	1.01086	1.00659	0.993834	1.00054
P16125	L-lactate dehydrogenase B chain OS=Mus musculus OX=10090 GN=Ldhb PE=1 SV=2	Ldhb	36.572	47.9	72	13	12	12	12	12	11	12	13	12	13	13	13	13	13	13	12	12	12	12	12	12	12	12	12	12	12	12	84605	71941	67845	72853	71505	70552	265380	250350	263380	257410	251660	245440	1.03825	0.979447	1.03042	1.00707	0.984572
P16254	Signal recognition particle 14 kDa protein OS=Mus musculus OX=10090 GN=Srp14 PE=1 SV=1	Srp14	12.51	23.6	7	2	2	2	1	1	1	1	2	1	2	2	1	1	2	1	2	2	1	1	2	1	2	2	1	1	2	1	7923	8437.3	5357	5872.1	7580	6325.5	38176	39160	0	0	29738	0	1.06962	1.09719			0.833199
P16294	Coagulation factor IX OS=Mus musculus OX=10090 GN=F9 PE=2 SV=3	F9	52.977	23.4	32	10	10	10	7	3	7	8	3	4	9	7	9	9	8	8	9	7	9	9	8	8	9	7	9	9	8	8	14420	13787	14272	17588	15998	18097	90501	88291	87829	104730	108300	109040	0.922396	0.899871	0.895162	1.06742	1.1038
P16330	2',3'-cyclic-nucleotide 3'-phosphodiesterase OS=Mus musculus OX=10090 GN=Cnp PE=1 SV=3	Cnp	47.123	24.3	30	8	8	8	5	5	5	5	5	5	5	7	7	6	5	5	5	7	7	6	5	5	5	7	7	6	5	5	14225	12250	10417	8990.1	8820.5	8640.9	100570	101490	102210	102180	102650	95189	0.998562	1.0077	1.01485	1.01455	1.01921
P16332	Methylmalonyl-CoA mutase, mitochondrial OS=Mus musculus OX=10090 GN=Mmut PE=1 SV=2	Mmut	82.843	16.2	31	8	8	8	7	5	5	5	4	5	7	6	6	7	5	6	7	6	6	7	5	6	7	6	6	7	5	6	5717.6	4739.7	5032.7	5425.1	3542.9	4766.5	65723	62161	64946	55553	54181	59395	1.08945	1.03041	1.07657	0.920872	0.898129
P16406	Glutamyl aminopeptidase OS=Mus musculus OX=10090 GN=Enpep PE=1 SV=1	Enpep	107.96	13.2	30	10	10	10	6	6	5	3	6	4	7	7	7	8	6	7	7	7	7	8	6	7	7	7	7	8	6	7	2417.8	2559.6	2852.7	2679.6	2194.7	2808.9	43377	45052	41497	40584	39604	41040	1.03626	1.07628	0.991352	0.969541	0.946129
P16460	Argininosuccinate synthase OS=Mus musculus OX=10090 GN=Ass1 PE=1 SV=1	Ass1	46.584	21.6	34	8	8	8	6	5	7	5	6	5	7	6	8	6	7	6	7	6	8	6	7	6	7	6	8	6	7	6	11453	12054	13863	11874	11760	11920	99423	105800	104720	111230	94271	108690	0.955785	1.01709	1.00671	1.06929	0.906257
P16546	Spectrin alpha chain, non-erythrocytic 1 OS=Mus musculus OX=10090 GN=Sptan1 PE=1 SV=4	Sptan1	284.59	54.9	707	118	117	118	122	116	113	116	119	121	114	111	108	108	112	112	113	110	107	107	111	111	114	111	108	108	112	112	97605	95166	95961	97162	94242	98359	366570	368760	372420	350240	344660	345240	1.02399	1.03011	1.04033	0.978374	0.962787
P16675	Lysosomal protective protein OS=Mus musculus OX=10090 GN=Ctsa PE=1 SV=1	Ctsa	53.844	27.6	75	10	10	10	12	12	14	12	13	12	9	10	9	10	10	10	9	10	9	10	10	10	9	10	9	10	10	10	97029	93796	95597	106260	106000	110840	352230	343540	349410	341850	358720	368860	0.999418	0.974761	0.991417	0.969966	1.01783
P16858	Glyceraldehyde-3-phosphate dehydrogenase OS=Mus musculus OX=10090 GN=Gapdh PE=1 SV=2	Gapdh	35.81	51.1	144	14	14	14	25	25	21	23	26	24	13	13	12	14	13	13	13	13	12	14	13	13	13	13	12	14	13	13	4286600	4276200	4205000	4368900	4447800	4439100	11970000	12222000	12178000	11687000	11935000	11768000	1.00084	1.02191	1.01823	0.977174	0.99791
P16879	Tyrosine-protein kinase Fes/Fps OS=Mus musculus OX=10090 GN=Fes PE=1 SV=2	Fes	93.778	15.1	27	9	9	9	3	6	5	6	5	2	6	7	6	8	8	3	6	7	6	8	8	3	6	7	6	8	8	3	3677.4	4354.5	3564.5	4695.2	5488.3	2394.5	43183	44086	45072	45110	46193	40807	0.979758	1.00025	1.02262	1.02348	1.04805
Q8R0S1	Cyclic AMP-dependent transcription factor ATF-7 OS=Mus musculus OX=10090 GN=Atf7 PE=1 SV=1	Atf7	44.607	2.7	5	1	1	1	1	1	1	1	0	1	1	1	1	1	1	1	1	1	1	1	1	1	1	1	1	1	1	1	809.75	812.25	893.77	635.73	833.32	999.16	0	0	0	0	0	0
P17047	Lysosome-associated membrane glycoprotein 2 OS=Mus musculus OX=10090 GN=Lamp2 PE=1 SV=2	Lamp2	45.681	6.7	10	3	3	3	1	2	1	3	1	2	2	3	2	3	3	3	2	3	2	3	3	3	2	3	2	3	3	3	3865.3	4276.7	3828.8	3780.2	3543.7	3858.6	43354	45328	42925	37424	34582	40352	1.06623	1.11478	1.05568	0.920394	0.850499
P17156	Heat shock-related 70 kDa protein 2 OS=Mus musculus OX=10090 GN=Hspa2 PE=1 SV=2	Hspa2	69.641	32.5	45	16	9	9	6	9	7	7	8	8	15	15	15	16	15	15	8	8	8	9	8	8	8	8	8	9	8	8	11940	11415	11443	13374	11154	12304	89120	87250	90504	94743	90326	94378	0.978765	0.958228	0.993965	1.04052	0.99201
P17182	Alpha-enolase OS=Mus musculus OX=10090 GN=Eno1 PE=1 SV=3	Eno1	47.14	68	171	22	17	22	30	27	26	29	29	30	21	21	20	22	22	22	16	16	15	17	17	17	21	21	20	22	22	22	1407500	1375800	1244600	1413200	1385700	1501600	5705700	5750500	5689100	5765400	5663100	5635300	1.00073	1.00859	0.997822	1.0112	0.993262
P17183	Gamma-enolase OS=Mus musculus OX=10090 GN=Eno2 PE=1 SV=2	Eno2	47.296	22.1	1	6	1	1	1	0	0	0	0	0	6	6	5	5	5	5	1	1	0	0	0	0	1	1	0	0	0	0	1636.1	318.82					0	0	0	0	0	0
P17225	Polypyrimidine tract-binding protein 1 OS=Mus musculus OX=10090 GN=Ptbp1 PE=1 SV=2	Ptbp1	56.477	34	88	11	9	11	17	16	12	14	15	14	11	11	9	8	10	9	9	9	9	8	9	8	11	11	9	8	10	9	136790	138990	131910	168490	144350	143980	667910	681240	698580	727050	694970	722850	0.955841	0.974918	0.999733	1.04048	0.994567
P17426	AP-2 complex subunit alpha-1 OS=Mus musculus OX=10090 GN=Ap2a1 PE=1 SV=1	Ap2a1	107.66	39	107	30	24	24	18	17	20	18	16	18	28	27	28	27	28	26	22	21	22	21	22	20	22	21	22	21	22	20	29001	24539	26893	24198	25972	26141	198220	194270	188310	192650	187590	192230	1.03126	1.01071	0.979701	1.00228	0.975955
P17427	AP-2 complex subunit alpha-2 OS=Mus musculus OX=10090 GN=Ap2a2 PE=1 SV=2	Ap2a2	104.02	43.7	157	31	25	31	28	23	29	26	27	24	29	27	28	30	29	26	23	21	22	24	23	20	29	27	28	30	29	26	65298	62617	66185	67397	63359	57876	289060	283810	292500	271200	275990	271660	1.02977	1.01107	1.04203	0.966145	0.983209
P17439	Lysosomal acid glucosylceramidase OS=Mus musculus OX=10090 GN=Gba PE=1 SV=1	Gba	57.621	20.4	37	8	8	8	6	6	7	6	6	6	7	7	8	7	7	7	7	7	8	7	7	7	7	7	8	7	7	7	13224	13033	14290	13277	14219	14310	81637	88007	84923	83302	90247	92349	0.941124	1.01456	0.979005	0.960318	1.04038
P17563	Methanethiol oxidase OS=Mus musculus OX=10090 GN=Selenbp1 PE=1 SV=2	Selenbp1	52.513	61.4	120	21	21	21	21	22	20	19	19	19	20	20	20	19	19	20	20	20	20	19	19	20	20	20	20	19	19	20	84144	83205	81689	72420	74293	76459	333200	339080	341040	296320	300030	300440	1.04664	1.06511	1.07127	0.930795	0.942448
P17665	Cytochrome c oxidase subunit 7C, mitochondrial OS=Mus musculus OX=10090 GN=Cox7c PE=1 SV=1	Cox7c	7.3325	28.6	6	2	2	2	1	1	0	1	1	2	2	2	1	2	2	2	2	2	1	2	2	2	2	2	1	2	2	2	14515	11075	14251	20822	17116	20921	47784	43155	0	65904	61805	86972	0.781755	0.706024		1.0782	1.01114
P17679	Erythroid transcription factor OS=Mus musculus OX=10090 GN=Gata1 PE=1 SV=1	Gata1	42.674	6.5	1	1	1	1	0	0	0	1	0	0	0	0	0	1	0	0	0	0	0	1	0	0	0	0	0	1	0	0				935.3			0	0	0	0	0	0
P17710	Hexokinase-1 OS=Mus musculus OX=10090 GN=Hk1 PE=1 SV=3	Hk1	108.3	32.1	119	26	23	23	21	21	17	20	22	18	25	26	21	23	24	24	22	23	18	21	21	22	22	23	18	21	21	22	31819	30780	27595	31134	30104	31648	157550	157130	160100	155630	154120	158970	1.00191	0.999237	1.01812	0.989698	0.980095
P17742	Peptidyl-prolyl cis-trans isomerase A OS=Mus musculus OX=10090 GN=Ppia PE=1 SV=2	Ppia	17.971	64	60	9	9	9	11	10	10	11	8	10	9	8	8	8	8	8	9	8	8	8	8	8	9	8	8	8	8	8	2334400	2319200	2315100	2393500	2313100	2448600	8391000	8492800	8368200	8249800	7981600	8181500	1.01371	1.02601	1.01096	0.996656	0.964254
P17751	Triosephosphate isomerase OS=Mus musculus OX=10090 GN=Tpi1 PE=1 SV=5	Tpi1	26.712	68.3	108	14	14	14	17	18	19	17	18	19	13	13	13	14	14	13	13	13	13	14	14	13	13	13	13	14	14	13	1289200	1281100	1288900	1354200	1352900	1367800	5322200	5375700	5435800	5248600	5328500	5339600	0.996343	1.00636	1.01761	0.982565	0.997523
P17809	Solute carrier family 2, facilitated glucose transporter member 1 OS=Mus musculus OX=10090 GN=Slc2a1 PE=1 SV=4	Slc2a1	53.984	6.9	8	3	3	3	3	1	1	2	0	1	3	1	1	2	1	2	3	1	1	2	1	2	3	1	1	2	1	2	3990.9	2844.5	3009.5	3858.5	2881.5	4067.1	37523	0	0	39716	0	41128	0.951017			1.0066
P17897	Lysozyme C-1 OS=Mus musculus OX=10090 GN=Lyz1 PE=1 SV=1	Lyz1	16.794	16.2	7	2	1	1	0	2	1	1	2	1	2	2	2	2	2	2	1	1	1	1	1	1	1	1	1	1	1	1	1767.6	12847	1540	2200.5	17536	2858.5	0	86338	0	0	104410	0
P17918	Proliferating cell nuclear antigen OS=Mus musculus OX=10090 GN=Pcna PE=1 SV=2	Pcna	28.785	53.3	66	10	10	10	11	11	10	11	11	12	9	9	8	8	8	10	9	9	8	8	8	10	9	9	8	8	8	10	208850	200690	174710	172690	175540	205270	966400	965910	989300	872170	872460	884940	1.04453	1.04401	1.06929	0.942686	0.943
P18052	Receptor-type tyrosine-protein phosphatase alpha OS=Mus musculus OX=10090 GN=Ptpra PE=1 SV=3	Ptpra	93.696	12.3	25	8	7	8	4	3	4	4	6	4	4	6	6	5	7	6	3	5	5	5	7	5	4	6	6	5	7	6	2767.6	4196.4	3851.5	4194.5	5190.2	4284.8	61513	60653	55504	64651	65960	61991	0.996775	0.98284	0.899404	1.04762	1.06884
P18155	Bifunctional methylenetetrahydrofolate dehydrogenase/cyclohydrolase, mitochondrial OS=Mus musculus OX=10090 GN=Mthfd2 PE=1 SV=1	Mthfd2	37.863	13.7	9	3	3	3	0	3	0	1	3	2	1	3	2	3	3	3	1	3	2	3	3	3	1	3	2	3	3	3	1660.3	996.55	2156.7	2684.2	1584.6	2611.2	0	15654	43734	28138	24015	26550		0.5668	1.58352	1.01882	0.869535
P18181	CD48 antigen OS=Mus musculus OX=10090 GN=Cd48 PE=1 SV=1	Cd48	27.383	27.5	27	5	5	5	4	5	5	4	4	5	5	5	5	5	5	5	5	5	5	5	5	5	5	5	5	5	5	5	17102	16561	15963	17721	17959	18397	81134	81057	77768	82415	80827	84070	0.999042	0.998093	0.957594	1.01482	0.995261
P18242	Cathepsin D OS=Mus musculus OX=10090 GN=Ctsd PE=1 SV=1	Ctsd	44.953	38.8	88	12	12	12	13	15	14	17	13	16	12	12	12	12	12	12	12	12	12	12	12	12	12	12	12	12	12	12	375680	391490	383180	450770	446050	454270	1538900	1627600	1577300	1755900	1725100	1720400	0.928428	0.981941	0.951595	1.05935	1.04076
P18525	Ig heavy chain V region 5-84 OS=Mus musculus OX=10090 PE=1 SV=1	--	12.872	23.1	4	2	1	1	1	0	0	1	1	1	2	2	2	2	2	2	1	1	1	1	1	1	1	1	1	1	1	1	3966.5	4274.1	4314.3	2514.5	2187.2	1996.8	0	0	0	0	0	0
P18528	Ig heavy chain V region 6.96 OS=Mus musculus OX=10090 PE=4 SV=1	--	11.007	30.6	8	2	1	2	2	1	2	1	1	1	2	2	2	2	2	2	1	1	1	1	1	1	2	2	2	2	2	2	25052	23344	25930	28402	29545	25766	99192	93869	104300	100700	102070	92035
P18531	Ig heavy chain V region 3-6 OS=Mus musculus OX=10090 GN=Ighv3-6 PE=1 SV=1	Ighv3-6	13.095	13.8	6	1	1	1	1	1	1	1	1	1	1	1	1	1	1	1	1	1	1	1	1	1	1	1	1	1	1	1	14113	13147	13937	14897	16301	16316	0	0	0	0	0	0
P18572	Basigin OS=Mus musculus OX=10090 GN=Bsg PE=1 SV=2	Bsg	42.444	21.9	43	8	8	8	5	7	8	7	9	7	7	7	7	8	8	8	7	7	7	8	8	8	7	7	7	8	8	8	27737	30075	29517	27966	27523	27590	149190	155570	157650	130190	128820	131970	1.04892	1.09378	1.1084	0.915338	0.905705
P18653	Ribosomal protein S6 kinase alpha-1 OS=Mus musculus OX=10090 GN=Rps6ka1 PE=1 SV=1	Rps6ka1	81.594	32.9	116	20	14	20	19	20	20	19	19	19	18	19	19	20	19	19	12	13	14	14	13	14	18	19	19	20	19	19	27226	27242	25685	28835	27840	26342	202130	205080	208200	201790	198680	196280	1.00051	1.01511	1.03056	0.998829	0.983435
P18654	Ribosomal protein S6 kinase alpha-3 OS=Mus musculus OX=10090 GN=Rps6ka3 PE=1 SV=2	Rps6ka3	83.693	22	48	14	8	8	7	9	8	8	8	8	13	13	12	14	14	13	7	7	7	8	8	8	7	7	7	8	8	8	6467.3	6507	6219.2	7431	8304.1	8360.9	69342	65704	68070	60713	64618	63707	1.06094	1.00528	1.04148	0.928916	0.988663
P18760	Cofilin-1 OS=Mus musculus OX=10090 GN=Cfl1 PE=1 SV=3	Cfl1	18.559	73.5	107	15	13	15	15	18	17	19	18	20	14	13	15	13	15	15	12	11	13	11	13	13	14	13	15	13	15	15	2584900	2366200	2491800	2565300	2754700	2820900	6443300	6555700	6683300	6402200	6611800	6654700	0.982435	0.999573	1.01903	0.976168	1.00813
P18826	Phosphorylase b kinase regulatory subunit alpha, skeletal muscle isoform OS=Mus musculus OX=10090 GN=Phka1 PE=1 SV=3	Phka1	138.82	15.1	49	13	13	13	8	7	4	11	8	11	11	11	7	13	12	11	11	11	7	13	12	11	11	11	7	13	12	11	2841.4	6003.7	2164	4503.3	4153.6	4423.9	47091	51453	48972	68696	65387	68008	0.808182	0.883043	0.840464	1.17897	1.12218
P18872	Guanine nucleotide-binding protein G(o) subunit alpha OS=Mus musculus OX=10090 GN=Gnao1 PE=1 SV=3	Gnao1	40.084	13.8	8	4	2	2	0	2	2	2	1	1	4	4	4	4	4	4	2	2	2	2	2	2	2	2	2	2	2	2	2159.4	2614.6	2431.5	2192.2	1990.2	2046.3	20947	30341	26796	23941	18957	22127	0.878226	1.27208	1.12345	1.00375	0.794793
P19096	Fatty acid synthase OS=Mus musculus OX=10090 GN=Fasn PE=1 SV=2	Fasn	272.43	41	371	74	74	74	78	74	73	47	49	50	71	72	70	51	53	55	71	72	70	51	53	55	71	72	70	51	53	55	90233	88997	89395	28656	30010	31723	504090	508420	513550	176550	180770	180300	1.46561	1.47819	1.49311	0.513306	0.525576
P19157	Glutathione S-transferase P 1 OS=Mus musculus OX=10090 GN=Gstp1 PE=1 SV=2	Gstp1	23.609	53.3	64	10	3	10	9	9	11	12	11	12	8	8	9	8	8	10	3	3	3	3	3	3	8	8	9	8	8	10	347230	331940	343990	357950	358320	363640	1176300	1148800	1150900	1159200	1164600	1141900	1.01673	0.992956	0.994771	1.00194	1.00661
P19221	Prothrombin OS=Mus musculus OX=10090 GN=F2 PE=1 SV=1	F2	70.268	47.4	129	26	26	26	23	21	17	22	21	25	23	23	22	24	24	25	23	23	22	24	24	25	23	23	22	24	24	25	69268	64413	62803	77681	78787	79694	310610	301150	306570	342590	352240	348230	0.950173	0.921234	0.937815	1.048	1.07752
P19246	Neurofilament heavy polypeptide OS=Mus musculus OX=10090 GN=Nefh PE=1 SV=3	Nefh	116.99	5.1	3	3	2	2	1	2	0	0	0	0	3	3	3	3	2	2	2	2	2	2	1	1	2	2	2	2	1	1	6044.2	2267	1100.3	853.99	598.5	602.76	114700	100550	64896	53628	0	0	1.37458	1.20501	0.777724	0.642686
P19253	60S ribosomal protein L13a OS=Mus musculus OX=10090 GN=Rpl13a PE=1 SV=4	Rpl13a	23.464	15.3	11	3	3	3	1	1	2	3	2	2	3	3	3	3	3	3	3	3	3	3	3	3	3	3	3	3	3	3	51758	48001	45300	41979	40973	41506	414710	405900	380930	333090	324180	340240	1.13152	1.10748	1.03935	0.90882	0.884509
P19324	Serpin H1 OS=Mus musculus OX=10090 GN=Serpinh1 PE=1 SV=3	Serpinh1	46.533	42.2	136	16	16	16	23	23	24	21	22	23	16	16	16	16	16	16	16	16	16	16	16	16	16	16	16	16	16	16	732150	714790	703940	811600	809280	805310	2066900	2091500	2029900	2204400	2197500	2165800	0.972201	0.983772	0.954798	1.03688	1.03363
P19437	B-lymphocyte antigen CD20 OS=Mus musculus OX=10090 GN=Ms4a1 PE=1 SV=1	Ms4a1	31.958	19.2	16	5	5	5	2	3	3	3	3	2	3	4	4	4	4	4	3	4	4	4	4	4	3	4	4	4	4	4	9503.2	8683.8	9385.2	13098	11702	12522	31703	26508	28388	38927	35671	36519	0.962077	0.804427	0.861478	1.1813	1.08249
P19536	Cytochrome c oxidase subunit 5B, mitochondrial OS=Mus musculus OX=10090 GN=Cox5b PE=1 SV=1	Cox5b	13.813	37.5	25	5	5	5	4	3	6	4	4	4	4	5	5	4	5	5	4	5	5	4	5	5	4	5	5	4	5	5	161910	165760	172400	166170	223750	223150	1043900	1031000	1043700	948580	977630	972920	1.04082	1.02796	1.04062	0.945785	0.97475
P19783	Cytochrome c oxidase subunit 4 isoform 1, mitochondrial OS=Mus musculus OX=10090 GN=Cox4i1 PE=1 SV=2	Cox4i1	19.53	47.9	53	8	8	8	9	9	8	8	11	8	7	7	7	7	8	7	7	7	7	7	8	7	7	7	7	7	8	7	293530	276750	280990	306800	333600	307820	1046800	1008700	1038400	1031300	1020500	1041600	1.01511	0.978165	1.00697	1.00008	0.989608
P19788	Matrix Gla protein OS=Mus musculus OX=10090 GN=Mgp PE=3 SV=1	Mgp	12.359	23.1	9	2	2	2	1	2	2	2	1	1	1	2	2	2	2	1	1	2	2	2	2	1	1	2	2	2	2	1	9512.3	18720	19540	20261	9659.4	9309.5	0	50059	52518	52455	15666	0		1.17304	1.23066	1.22919	0.367104
P19973	Lymphocyte-specific protein 1 OS=Mus musculus OX=10090 GN=Lsp1 PE=1 SV=2	Lsp1	36.713	57.6	71	12	12	12	11	13	12	11	12	12	11	11	11	11	12	11	11	11	11	11	12	11	11	11	11	11	12	11	119020	118770	113450	124090	127620	129370	363420	356830	353030	365410	375650	369690	0.998393	0.980289	0.969849	1.00386	1.03199
P20029	Endoplasmic reticulum chaperone BiP OS=Mus musculus OX=10090 GN=Hspa5 PE=1 SV=3	Hspa5	72.421	51.1	198	30	28	28	31	31	34	31	32	39	28	28	28	29	30	30	26	26	26	27	28	28	26	26	26	27	28	28	977780	1016300	922370	972800	1032500	1048000	3293100	3338600	3302600	3182200	3117800	3133200	1.02019	1.03429	1.02314	0.985837	0.965886
P20060	Beta-hexosaminidase subunit beta OS=Mus musculus OX=10090 GN=Hexb PE=1 SV=2	Hexb	61.115	25.6	83	13	13	13	15	12	15	12	15	14	13	13	13	13	13	13	13	13	13	13	13	13	13	13	13	13	13	13	108690	100820	104070	110580	109610	111230	657380	656320	673980	648650	646370	645040	1.00421	1.00259	1.02957	0.990875	0.987392
P20108	Thioredoxin-dependent peroxide reductase, mitochondrial OS=Mus musculus OX=10090 GN=Prdx3 PE=1 SV=1	Prdx3	28.127	48.6	56	8	8	8	9	9	11	9	9	9	8	8	8	8	7	8	8	8	8	8	7	8	8	8	8	8	7	8	148440	144790	140610	147260	141950	150610	730730	723550	690440	706150	716320	712150	1.02455	1.01448	0.968056	0.990083	1.00434
P20152	Vimentin OS=Mus musculus OX=10090 GN=Vim PE=1 SV=3	Vim	53.687	71.9	329	37	30	37	53	55	55	55	55	56	36	37	37	37	37	36	29	30	30	30	30	29	36	37	37	37	37	36	2189300	2294400	2238300	2365500	2332400	2373400	7482000	7611700	7556700	7422700	7466500	7295400	1.00127	1.01863	1.01127	0.993336	0.999197
P20444	Protein kinase C alpha type OS=Mus musculus OX=10090 GN=Prkca PE=1 SV=3	Prkca	76.851	14.9	4	6	2	2	0	0	1	1	1	1	6	5	5	5	6	5	2	1	2	1	2	1	2	1	2	1	2	1	1586.1	827.85	1918.3	733.3	1673.9	590.97	0	0	38009	0	31550	0			1.09286		0.907144
P20491	High affinity immunoglobulin epsilon receptor subunit gamma OS=Mus musculus OX=10090 GN=Fcer1g PE=1 SV=1	Fcer1g	9.6523	25.6	8	2	2	2	1	2	2	2	0	1	2	2	2	2	2	2	2	2	2	2	2	2	2	2	2	2	2	2	62346	60254	62279	60605	9183.9	60524	80420	125900	140830	109730	19747	85489	0.858399	1.34385	1.50321	1.17125	0.210779
P20664	DNA primase small subunit OS=Mus musculus OX=10090 GN=Prim1 PE=1 SV=1	Prim1	49.295	14.6	17	4	4	4	3	2	3	3	3	3	3	3	3	3	4	3	3	3	3	3	4	3	3	3	3	3	4	3	2392.5	2194.5	1683	1629.3	2602.8	2212.7	29110	24184	28673	27054	27434	25641	1.07751	0.895173	1.06133	1.00141	1.01547
P20801	Troponin C, skeletal muscle OS=Mus musculus OX=10090 GN=Tnnc2 PE=1 SV=2	Tnnc2	18.11	61.2	88	9	9	9	15	13	14	14	18	14	9	9	9	9	9	9	9	9	9	9	9	9	9	9	9	9	9	9	809020	794750	797280	919730	927870	954430	2167800	2226800	2176700	2356300	2316600	2312300	0.959451	0.985564	0.96339	1.04288	1.02531
P20917	Myelin-associated glycoprotein OS=Mus musculus OX=10090 GN=Mag PE=1 SV=3	Mag	69.387	2.6	1	1	1	1	1	0	0	0	0	0	1	0	0	0	0	0	1	0	0	0	0	0	1	0	0	0	0	0	173.18						0	0	0	0	0	0
P20918	Plasminogen OS=Mus musculus OX=10090 GN=Plg PE=1 SV=3	Plg	90.807	59.1	179	36	36	36	32	31	26	30	31	29	34	32	31	33	29	30	34	32	31	33	29	30	34	32	31	33	29	30	83969	82625	74695	75799	72378	71831	392150	396990	383200	346410	343300	336960	1.06998	1.08319	1.04556	0.94518	0.936694
P21107	Tropomyosin alpha-3 chain OS=Mus musculus OX=10090 GN=Tpm3 PE=1 SV=3	Tpm3	32.994	41.8	56	16	9	9	9	10	10	9	9	9	15	16	16	16	16	16	9	9	9	9	9	9	9	9	9	9	9	9	561470	539810	554050	582050	577630	591250	2615900	2614400	2603900	2664900	2584100	2563500	1.00311	1.00254	0.998511	1.0219	0.990918
P21126	Ubiquitin-like protein 4A OS=Mus musculus OX=10090 GN=Ubl4a PE=1 SV=1	Ubl4a	17.8	31.8	19	4	4	4	4	4	2	2	4	3	4	4	3	3	4	4	4	4	3	3	4	4	4	4	3	3	4	4	20551	18329	18379	15700	20421	21122	78327	73828	81298	82430	79614	81896	0.984434	0.92789	1.02177	1.036	1.00061
P21278	Guanine nucleotide-binding protein subunit alpha-11 OS=Mus musculus OX=10090 GN=Gna11 PE=1 SV=1	Gna11	42.024	25.9	19	7	4	4	3	3	3	3	4	3	6	7	7	7	7	7	3	4	4	4	4	4	3	4	4	4	4	4	3512.3	4561.1	4748	3812.8	3959.3	4010.5	34284	36985	41623	31712	34862	35381	0.957444	1.03287	1.1624	0.885616	0.973586
P21279	Guanine nucleotide-binding protein G(q) subunit alpha OS=Mus musculus OX=10090 GN=Gnaq PE=1 SV=4	Gnaq	42.158	37.3	44	10	7	10	5	8	8	9	7	7	8	9	8	9	8	7	5	6	5	6	5	4	8	9	8	9	8	7	23644	23934	20925	20502	21390	15308	135440	137330	129090	115040	117380	114140	1.08581	1.10096	1.0349	0.922263	0.941022
P21300	Aldo-keto reductase family 1 member B7 OS=Mus musculus OX=10090 GN=Akr1b7 PE=1 SV=4	Akr1b7	35.988	14.6	13	5	3	3	2	2	3	2	2	2	4	5	4	5	4	4	3	3	3	3	3	3	3	3	3	3	3	3	6831.6	6549	6676.5	6372.2	6749.8	6609.5	62160	65300	63921	59781	64406	60641	0.991364	1.04144	1.01945	0.953422	1.02718
P21460	Cystatin-C OS=Mus musculus OX=10090 GN=Cst3 PE=1 SV=2	Cst3	15.531	38.6	31	4	4	4	5	6	4	5	6	5	3	4	4	4	4	4	3	4	4	4	4	4	3	4	4	4	4	4	174470	178590	169040	185490	186680	190170	543590	528350	510460	533710	528160	527550	1.02829	0.999458	0.965616	1.0096	0.999098
P21550	Beta-enolase OS=Mus musculus OX=10090 GN=Eno3 PE=1 SV=3	Eno3	47.024	54.4	128	18	13	14	23	20	25	21	19	20	18	18	18	18	18	18	13	13	13	13	13	13	14	14	14	14	14	14	827570	819960	807710	857720	851170	835470	4065500	4098400	4056800	4031400	3973600	3928300	1.00989	1.01807	1.00773	1.00142	0.987066
P21614	Vitamin D-binding protein OS=Mus musculus OX=10090 GN=Gc PE=1 SV=2	Gc	53.6	54.2	114	19	19	19	21	18	21	18	18	18	19	19	18	18	18	19	19	19	18	18	18	19	19	19	18	18	18	19	219270	214490	212560	211160	209080	217410	766820	758420	757650	714110	715930	714190	1.03926	1.02787	1.02683	0.967821	0.970288
P21619	Lamin-B2 OS=Mus musculus OX=10090 GN=Lmnb2 PE=1 SV=2	Lmnb2	67.317	57.9	104	30	25	26	20	17	19	15	15	18	27	26	27	26	28	27	23	22	22	22	23	23	23	22	23	22	24	23	51429	47662	46528	56630	56285	63179	335270	340980	340690	315320	312660	311490	1.02822	1.04573	1.04484	0.967037	0.958879
P21845	Tryptase beta-2 OS=Mus musculus OX=10090 GN=Tpsb2 PE=1 SV=2	Tpsb2	30.927	18.1	15	3	3	3	3	3	3	2	2	2	3	3	3	2	2	2	3	3	3	2	2	2	3	3	3	2	2	2	5753	5097.5	4679.6	3244.2	2258.7	2414.2	25633	23661	20033	16124	15386	15685	1.31991	1.21836	1.03155	0.830264	0.792262
P21956	Lactadherin OS=Mus musculus OX=10090 GN=Mfge8 PE=1 SV=3	Mfge8	51.24	52.9	191	26	26	26	34	33	31	33	30	30	26	25	25	26	25	26	26	25	25	26	25	26	26	25	25	26	25	26	1271800	1233500	1242000	1229400	1240400	1263500	2895900	2948300	2944100	2739900	2778000	2747200	1.01888	1.03732	1.03584	0.963995	0.9774
P21958	Antigen peptide transporter 1 OS=Mus musculus OX=10090 GN=Tap1 PE=1 SV=3	Tap1	78.863	10.8	18	5	5	5	4	2	4	3	2	3	5	4	5	4	4	4	5	4	5	4	4	4	5	4	5	4	4	4	2794.1	3000.6	2855.1	3371.7	3141.9	3116.6	46344	63858	51398	70099	58300	57707	0.79971	1.10193	0.886922	1.20963	1.00602
P21981	Protein-glutamine gamma-glutamyltransferase 2 OS=Mus musculus OX=10090 GN=Tgm2 PE=1 SV=4	Tgm2	77.06	41.1	118	21	21	21	20	21	19	22	18	18	20	21	21	21	20	20	20	21	21	21	20	20	20	21	21	21	20	20	136230	132740	134290	130580	129080	132780	656610	645820	668960	596690	598400	610530	1.04306	1.02592	1.06268	0.947877	0.950593
P21995	Embigin OS=Mus musculus OX=10090 GN=Emb PE=1 SV=2	Emb	37.064	14.5	23	4	4	4	4	4	4	3	4	4	4	4	4	4	4	4	4	4	4	4	4	4	4	4	4	4	4	4	8439.8	7548.8	7273.2	7464	7861.9	7961.3	76432	70510	68143	67669	70858	70280	1.08186	0.998037	0.964533	0.957824	1.00296
P22315	Ferrochelatase, mitochondrial OS=Mus musculus OX=10090 GN=Fech PE=1 SV=2	Fech	47.13	27.6	42	8	8	8	7	6	7	7	7	8	8	8	8	8	8	8	8	8	8	8	8	8	8	8	8	8	8	8	28630	28380	27693	31210	28537	30915	166340	173500	169570	175260	157170	169690	0.986664	1.02913	1.00582	1.03957	0.932271
P22366	Myeloid differentiation primary response protein MyD88 OS=Mus musculus OX=10090 GN=Myd88 PE=1 SV=3	Myd88	33.753	12.8	3	3	3	3	0	0	1	0	2	0	2	1	2	1	2	1	2	1	2	1	2	1	2	1	2	1	2	1	218920	240640	229520	209690	200330	212930	0	0	0	0	0	0
P22437	Prostaglandin G/H synthase 1 OS=Mus musculus OX=10090 GN=Ptgs1 PE=1 SV=1	Ptgs1	69.042	27.2	54	12	12	12	7	7	9	12	8	11	11	11	9	11	11	9	11	11	9	11	11	9	11	11	9	11	11	9	18195	18718	15488	18714	19710	16063	86444	91754	89338	89289	89638	88845	0.968908	1.02842	1.00135	1.0008	1.00471
P22599	Alpha-1-antitrypsin 1-2 OS=Mus musculus OX=10090 GN=Serpina1b PE=1 SV=2	Serpina1b	45.974	37.5	47	13	4	5	8	8	8	7	8	8	12	12	12	13	12	12	3	3	3	4	3	3	4	4	4	5	4	4	414630	420280	424910	425800	437930	439690	2068900	2131900	2149000	2154000	2194500	2191300	0.963055	0.992381	1.00034	1.00267	1.02152
P22682	E3 ubiquitin-protein ligase CBL OS=Mus musculus OX=10090 GN=Cbl PE=1 SV=3	Cbl	100.56	20.5	48	13	13	13	12	7	9	6	7	7	12	11	12	10	10	9	12	11	12	10	10	9	12	11	12	10	10	9	9973.3	10440	7912	7469.5	8107.2	6417	100670	101520	98277	90540	92593	98142	1.0383	1.04706	1.01361	0.933816	0.95499
P22777	Plasminogen activator inhibitor 1 OS=Mus musculus OX=10090 GN=Serpine1 PE=1 SV=1	Serpine1	45.17	9	9	3	3	3	3	0	2	1	1	2	3	1	1	1	1	1	3	1	1	1	1	1	3	1	1	1	1	1	4226.5	3099.5	2879.3	3369	3440.1	3437.8	0	0	0	0	0	0
P22892	AP-1 complex subunit gamma-1 OS=Mus musculus OX=10090 GN=Ap1g1 PE=1 SV=3	Ap1g1	91.349	20.8	61	15	14	15	9	12	12	9	6	13	12	13	12	12	12	14	12	12	12	12	12	14	12	13	12	12	12	14	14768	15239	12628	13536	12121	16609	92190	91950	95098	83659	83762	92566	1.02581	1.02314	1.05816	0.93088	0.932027
P22907	Porphobilinogen deaminase OS=Mus musculus OX=10090 GN=Hmbs PE=1 SV=2	Hmbs	39.344	35.2	61	10	10	10	10	11	12	10	10	8	10	10	10	10	10	8	10	10	10	10	10	8	10	10	10	10	10	8	76203	75650	74583	75825	75124	63481	303430	302050	301790	287670	290980	283170	1.02911	1.02442	1.02354	0.975654	0.98688
P23116	Eukaryotic translation initiation factor 3 subunit A OS=Mus musculus OX=10090 GN=Eif3a PE=1 SV=5	Eif3a	161.93	30.5	192	38	38	38	31	33	31	34	32	31	37	35	34	36	37	35	37	35	34	36	37	35	37	35	34	36	37	35	46235	44704	44174	46232	46329	50924	203080	207090	206800	192370	195700	196070	1.01446	1.03449	1.03304	0.960961	0.977596
P23198	Chromobox protein homolog 3 OS=Mus musculus OX=10090 GN=Cbx3 PE=1 SV=2	Cbx3	20.855	36.6	36	6	5	6	6	6	6	6	6	6	6	6	6	6	6	6	5	5	5	5	5	5	6	6	6	6	6	6	217060	212820	210060	203370	205410	204360	656620	645650	645860	595390	620310	599050	1.047	1.0295	1.02984	0.949363	0.989099
P23242	Gap junction alpha-1 protein OS=Mus musculus OX=10090 GN=Gja1 PE=1 SV=2	Gja1	43.004	21.2	23	5	5	5	3	5	3	4	3	5	4	5	4	4	5	5	4	5	4	4	5	5	4	5	4	4	5	5	8117.1	7336.8	6619.3	8623.6	8564.7	8610.6	70605	63422	58785	74418	73538	68610	1.03481	0.929537	0.861575	1.0907	1.0778
P23463	Homeobox protein Hox-D8 OS=Mus musculus OX=10090 GN=Hoxd8 PE=3 SV=4	Hoxd8	31.363	2.8	3	1	1	1	1	0	0	1	1	0	1	1	1	1	1	1	1	1	1	1	1	1	1	1	1	1	1	1	26770	25766	26855	20686	21255	21134	0	0	0	0	0	0
P23475	X-ray repair cross-complementing protein 6 OS=Mus musculus OX=10090 GN=Xrcc6 PE=1 SV=5	Xrcc6	69.483	13.2	23	6	6	6	5	5	4	2	4	3	5	5	5	5	4	4	5	5	5	5	4	4	5	5	5	5	4	4	3480.8	3338.4	3316.9	3509	3468.4	3268.5	33070	38292	36462	33332	38491	39515	0.905358	1.04832	0.99822	0.91253	1.05377
P23492	Purine nucleoside phosphorylase OS=Mus musculus OX=10090 GN=Pnp PE=1 SV=2	Pnp	32.277	74	147	18	18	18	24	25	25	25	23	25	18	18	18	18	18	18	18	18	18	18	18	18	18	18	18	18	18	18	512870	502450	508060	508960	503300	504410	1441500	1448300	1457100	1381700	1356400	1365700	1.02347	1.02829	1.03454	0.981007	0.963044
P23506	Protein-L-isoaspartate(D-aspartate) O-methyltransferase OS=Mus musculus OX=10090 GN=Pcmt1 PE=1 SV=3	Pcmt1	24.634	46.3	52	8	8	8	9	8	8	10	8	9	7	8	7	7	8	7	7	8	7	7	8	7	7	8	7	7	8	7	92859	106280	91292	106380	110560	95410	515690	503970	535640	532400	542900	521060	0.981749	0.959437	1.01973	1.01356	1.03355
P23591	GDP-L-fucose synthase OS=Mus musculus OX=10090 GN=Gfus PE=1 SV=3	Gfus	35.877	40.2	45	10	10	10	6	7	9	6	9	8	7	8	8	7	8	9	7	8	8	7	8	9	7	8	8	7	8	9	29300	26108	28665	29628	32621	32842	124190	136490	130370	134420	135770	135230	0.935553	1.02821	0.982109	1.01262	1.02279
P23611	Interferon regulatory factor 8 OS=Mus musculus OX=10090 GN=Irf8 PE=1 SV=1	Irf8	48.237	5.7	5	2	2	2	0	1	1	2	1	0	1	1	1	2	1	0	1	1	1	2	1	0	1	1	1	2	1	0	403.73	530.35	811.91	1638.6	991.6		0	0	0	0	0	0
P23708	Nuclear transcription factor Y subunit alpha OS=Mus musculus OX=10090 GN=Nfya PE=1 SV=2	Nfya	36.778	5.5	1	1	1	1	0	0	0	0	1	0	1	1	1	1	1	1	1	1	1	1	1	1	1	1	1	1	1	1	13103	14215	13230	12938	13130	14667	0	0	0	0	0	0
P23780	Beta-galactosidase OS=Mus musculus OX=10090 GN=Glb1 PE=1 SV=1	Glb1	73.12	31.2	63	15	15	15	9	13	9	13	9	10	14	14	11	14	13	15	14	14	11	14	13	15	14	14	11	14	13	15	86117	85821	80241	97370	89799	97014	1045400	1159300	1121900	1303700	1271300	1304000	0.87049	0.965333	0.93419	1.08557	1.05859
P23927	Alpha-crystallin B chain OS=Mus musculus OX=10090 GN=Cryab PE=1 SV=2	Cryab	20.069	40.6	45	7	7	7	7	8	7	7	8	8	7	7	6	7	7	7	7	7	6	7	7	7	7	7	6	7	7	7	138790	138550	139370	143770	144680	141990	429820	426210	446870	427120	426170	408450	1.00557	0.997122	1.04546	0.999251	0.997029
P23953	Carboxylesterase 1C OS=Mus musculus OX=10090 GN=Ces1c PE=1 SV=4	Ces1c	61.055	29.6	57	13	10	13	10	9	9	10	9	10	12	11	12	12	12	12	10	9	10	10	10	10	12	11	12	12	12	12	77885	82751	101950	79447	81569	86367	448560	458260	453360	453590	465360	441630	0.989194	1.01059	0.999779	1.00029	1.02624
P24063	Integrin alpha-L OS=Mus musculus OX=10090 GN=Itgal PE=1 SV=2	Itgal	128.33	17.9	72	18	18	18	11	12	10	14	15	10	15	16	15	16	17	17	15	16	15	16	17	17	15	16	15	16	17	17	7292.8	8192.6	8245.5	8443.8	9339.8	8264.4	110200	106080	110570	105170	106490	104390	1.02846	0.990014	1.03192	0.981521	0.99384
P24270	Catalase OS=Mus musculus OX=10090 GN=Cat PE=1 SV=4	Cat	59.795	48.8	119	21	21	21	20	20	21	21	19	18	21	20	20	20	20	20	21	20	20	20	20	20	21	20	20	20	20	20	109680	102250	109020	98852	98311	102860	305910	317970	311180	266350	266050	266410	1.05859	1.10032	1.07683	0.921695	0.920657
P24288	Branched-chain-amino-acid aminotransferase, cytosolic OS=Mus musculus OX=10090 GN=Bcat1 PE=1 SV=2	Bcat1	42.791	5.2	6	1	1	1	1	1	1	1	1	1	1	1	1	1	1	1	1	1	1	1	1	1	1	1	1	1	1	1	531.63	368.07	507.6	678.45	665.26	657.04	0	0	0	0	0	0
P24369	Peptidyl-prolyl cis-trans isomerase B OS=Mus musculus OX=10090 GN=Ppib PE=1 SV=2	Ppib	23.713	46.8	43	9	9	9	9	8	8	6	6	6	8	8	8	7	7	7	8	8	8	7	7	7	8	8	8	7	7	7	359920	349140	285890	309610	309610	329660	1156400	1168400	1109700	1250500	1233000	1229900	0.970691	0.980764	0.93149	1.04968	1.03499
P24452	Macrophage-capping protein OS=Mus musculus OX=10090 GN=Capg PE=1 SV=2	Capg	39.24	41.2	57	10	9	10	10	9	9	10	9	10	8	8	8	8	9	9	8	8	8	8	9	9	8	8	8	8	9	9	321610	294870	311560	328210	334380	342910	1069400	1070400	1074500	1086800	1134300	1067700	0.986668	0.987591	0.991373	1.00272	1.04655
P24527	Leukotriene A-4 hydrolase OS=Mus musculus OX=10090 GN=Lta4h PE=1 SV=4	Lta4h	69.05	62	217	30	30	30	36	37	36	38	34	36	30	29	30	29	28	30	30	29	30	29	28	30	30	29	30	29	28	30	450060	436300	440640	437550	429360	441470	1616300	1625300	1644300	1514400	1510300	1496900	1.03086	1.0366	1.04872	0.965868	0.963253
P24547	Inosine-5'-monophosphate dehydrogenase 2 OS=Mus musculus OX=10090 GN=Impdh2 PE=1 SV=2	Impdh2	55.814	37.5	116	16	15	16	17	20	19	22	19	19	16	16	16	16	16	16	15	15	15	15	15	15	16	16	16	16	16	16	77691	76894	77290	80884	81555	82291	171140	169840	171590	167550	167730	168140	1.01068	1.003	1.01334	0.989478	0.990541
P24549	Retinal dehydrogenase 1 OS=Mus musculus OX=10090 GN=Aldh1a1 PE=1 SV=5	Aldh1a1	54.467	51.3	122	19	13	19	22	22	20	20	19	19	19	19	19	18	18	18	13	13	13	13	12	12	19	19	19	18	18	18	100440	97267	94499	84314	76960	88280	256700	261020	251930	219770	222030	219860	1.07608	1.09419	1.05608	0.921268	0.930742
P24638	Lysosomal acid phosphatase OS=Mus musculus OX=10090 GN=Acp2 PE=1 SV=2	Acp2	48.508	7.1	6	3	3	3	1	0	2	0	1	2	3	2	3	3	3	3	3	2	3	3	3	3	3	2	3	3	3	3	7771.6	7071.2	7004.1	8379.6	8810.4	8741.9	97180	0	82022	101880	110600	101450	0.985335		0.831643	1.03299	1.1214
P24668	Cation-dependent mannose-6-phosphate receptor OS=Mus musculus OX=10090 GN=M6pr PE=1 SV=1	M6pr	31.172	22.3	22	5	5	5	5	4	3	4	3	3	5	5	4	5	5	5	5	5	4	5	5	5	5	5	4	5	5	5	47522	48961	39771	45593	50925	59870	324110	334690	309310	304690	283730	318190	1.03731	1.07117	0.98994	0.975154	0.908072
P24788	Cyclin-dependent kinase 11B OS=Mus musculus OX=10090 GN=Cdk11b PE=1 SV=2	Cdk11b	91.512	5.9	8	4	4	4	2	0	1	1	2	2	3	1	2	1	2	3	3	1	2	1	2	3	3	1	2	1	2	3	807.33	277.2	478.41	342.59	695.36	864.58	10686	0	0	0	19843	14928	0.705238				1.30957
P25085	Interleukin-1 receptor antagonist protein OS=Mus musculus OX=10090 GN=Il1rn PE=2 SV=1	Il1rn	20.274	26.4	20	3	3	3	3	3	4	3	3	4	3	3	3	3	3	3	3	3	3	3	3	3	3	3	3	3	3	3	12544	14908	14655	11508	12757	11065	50589	56004	57913	49287	53648	47451	0.96393	1.06711	1.10348	0.939122	1.02222
P25206	DNA replication licensing factor MCM3 OS=Mus musculus OX=10090 GN=Mcm3 PE=1 SV=2	Mcm3	91.545	41.6	102	25	25	25	16	18	15	15	18	20	20	19	20	22	21	22	20	19	20	22	21	22	20	19	20	22	21	22	27142	26776	26453	31316	25803	26540	208140	221410	212610	216380	214710	218780	0.966572	1.0282	0.98733	1.00484	0.997082
P25425	POU domain, class 2, transcription factor 1 OS=Mus musculus OX=10090 GN=Pou2f1 PE=1 SV=3	Pou2f1	79.546	4	7	2	2	2	1	1	1	1	1	2	2	2	2	2	2	2	2	2	2	2	2	2	2	2	2	2	2	2	1798.5	1916.2	1766.9	1578	1961.4	1608.8	13011	13512	12810	12062	13447	10672	1.0338	1.0736	1.01782	0.958392	1.06844
P25444	40S ribosomal protein S2 OS=Mus musculus OX=10090 GN=Rps2 PE=1 SV=3	Rps2	31.231	30	36	7	7	7	7	7	6	5	6	5	7	7	7	7	7	7	7	7	7	7	7	7	7	7	7	7	7	7	71723	69583	69187	75600	74279	75156	427200	431370	439050	442520	431140	434910	0.983505	0.993105	1.01079	1.01877	0.992575
P25785	Metalloproteinase inhibitor 2 OS=Mus musculus OX=10090 GN=Timp2 PE=1 SV=2	Timp2	24.328	6.4	4	1	1	1	1	0	0	1	1	1	1	1	1	1	1	1	1	1	1	1	1	1	1	1	1	1	1	1	9117.5	9614.6	11042	11188	11667	11600	0	0	0	0	0	0
P25799	Nuclear factor NF-kappa-B p105 subunit OS=Mus musculus OX=10090 GN=Nfkb1 PE=1 SV=2	Nfkb1	105.61	17.9	50	12	12	12	8	8	8	9	8	9	10	11	11	11	9	10	10	11	11	11	9	10	10	11	11	11	9	10	7086.8	6586.2	6543.4	6404.6	5367.1	6866.2	78758	68997	69184	80932	74211	71421	1.06549	0.933437	0.935967	1.0949	1.00398
P25911	Tyrosine-protein kinase Lyn OS=Mus musculus OX=10090 GN=Lyn PE=1 SV=4	Lyn	58.812	27.3	53	10	10	10	9	8	10	9	7	10	9	9	9	10	9	10	9	9	9	10	9	10	9	9	9	10	9	10	19351	19630	14854	21477	17142	22043	120960	126670	119660	128050	134840	127630	0.957707	1.00292	0.947414	1.01384	1.0676
P25976	Nucleolar transcription factor 1 OS=Mus musculus OX=10090 GN=Ubtf PE=1 SV=1	Ubtf	89.508	4.6	10	3	3	3	2	2	1	2	2	1	3	3	2	3	2	2	3	3	2	3	2	2	3	3	2	3	2	2	1638.2	1470.4	1281.8	1735.9	1147	1313.4	30984	27403	28714	31761	30858	27549	1.04871	0.927506	0.971879	1.07501	1.04445
P26039	Talin-1 OS=Mus musculus OX=10090 GN=Tln1 PE=1 SV=2	Tln1	269.82	54.9	726	100	87	100	122	121	120	121	121	121	96	99	98	96	96	99	84	86	86	84	84	87	96	99	98	96	96	99	340160	332110	333250	358600	352230	366940	1431100	1448300	1444600	1465600	1461000	1466000	0.985086	0.996925	0.994379	1.00883	1.00567
P26040	Ezrin OS=Mus musculus OX=10090 GN=Ezr PE=1 SV=3	Ezr	69.406	38.1	69	24	14	14	13	11	12	10	10	13	23	22	23	22	22	22	13	12	13	12	12	12	13	12	13	12	12	12	41665	41667	42962	42956	42629	43482	260010	278770	286250	269090	270860	271520	0.953291	1.02207	1.0495	0.986581	0.993071
P26041	Moesin OS=Mus musculus OX=10090 GN=Msn PE=1 SV=3	Msn	67.766	50.6	192	29	18	29	27	34	35	30	35	31	28	28	28	29	29	28	17	17	17	18	18	17	28	28	28	29	29	28	308020	307550	314880	355780	365060	337630	1133000	1143300	1150300	1179400	1170700	1156600	0.980485	0.989399	0.995457	1.02064	1.01311
P26043	Radixin OS=Mus musculus OX=10090 GN=Rdx PE=1 SV=3	Rdx	68.542	40.1	61	26	14	15	10	11	10	10	9	11	26	22	22	24	24	22	14	10	10	12	12	10	15	11	11	13	13	11	26442	24282	23820	24791	25777	24824	127460	132400	131490	121850	126750	123750	1.00139	1.0402	1.03305	0.957313	0.99581
P26151	High affinity immunoglobulin gamma Fc receptor I OS=Mus musculus OX=10090 GN=Fcgr1 PE=1 SV=1	Fcgr1	44.887	5.4	3	2	2	2	0	2	1	0	0	0	1	2	1	0	0	0	1	2	1	0	0	0	1	2	1	0	0	0	185.63	991.73	342.56				0	0	0	0	0	0
P26231	Catenin alpha-1 OS=Mus musculus OX=10090 GN=Ctnna1 PE=1 SV=1	Ctnna1	100.11	22.2	50	14	12	14	5	7	8	9	10	11	8	12	11	12	13	13	6	10	9	10	11	11	8	12	11	12	13	13	4936	6391.7	5747.2	7215	7328.3	7294.2	50477	51319	47975	50912	51719	52316	0.993909	1.01049	0.944644	1.00247	1.01836
P26262	Plasma kallikrein OS=Mus musculus OX=10090 GN=Klkb1 PE=1 SV=2	Klkb1	71.382	14.6	37	8	8	8	6	6	5	6	7	7	6	8	8	8	7	8	6	8	8	8	7	8	6	8	8	8	7	8	4473.6	4872.5	4524.8	5256.2	4923.4	5211.1	41222	39773	40310	41903	40641	40933	1.01042	0.9749	0.988063	1.02711	0.996176
P26323	Friend leukemia integration 1 transcription factor OS=Mus musculus OX=10090 GN=Fli1 PE=1 SV=1	Fli1	51.001	26.5	25	7	7	7	4	7	6	3	2	3	7	7	7	4	4	4	7	7	7	4	4	4	7	7	7	4	4	4	6478.5	6779.4	7747.5	6200.8	4342	5734.2	53415	64762	64560	62445	63086	58530	0.873751	1.05936	1.05606	1.02146	1.03195
P26350	Prothymosin alpha OS=Mus musculus OX=10090 GN=Ptma PE=1 SV=2	Ptma	12.254	25.2	9	3	3	3	2	1	3	1	1	1	3	2	3	1	2	1	3	2	3	1	2	1	3	2	3	1	2	1	15978	16575	16815	14901	15674	15640	41228	45410	54198	0	35502	0	0.935204	1.03007	1.22941		0.805317
P26369	Splicing factor U2AF 65 kDa subunit OS=Mus musculus OX=10090 GN=U2af2 PE=1 SV=3	U2af2	53.516	33.3	64	11	11	11	10	11	10	11	11	11	9	9	9	11	11	10	9	9	9	11	11	10	9	9	9	11	11	10	40969	43321	40977	37282	38142	40768	119280	125600	123000	99659	100590	100370	1.07058	1.1273	1.10397	0.894473	0.902829
P26443	Glutamate dehydrogenase 1, mitochondrial OS=Mus musculus OX=10090 GN=Glud1 PE=1 SV=1	Glud1	61.336	51.8	161	22	22	22	26	26	26	27	28	28	21	22	21	21	20	22	21	22	21	21	20	22	21	22	21	21	20	22	213210	204830	204930	210120	201630	212430	980720	972240	964500	920530	896930	905560	1.04323	1.03421	1.02598	0.979204	0.9541
P26450	Phosphatidylinositol 3-kinase regulatory subunit alpha OS=Mus musculus OX=10090 GN=Pik3r1 PE=1 SV=2	Pik3r1	83.516	17	35	11	11	11	5	7	6	7	5	5	9	9	9	9	10	10	9	9	9	9	10	10	9	9	9	9	10	10	6865	7233.8	6230.9	6763.1	7010.7	7924.2	56792	57738	59654	56471	55023	55026	1.00014	1.0168	1.05054	0.994488	0.968988
P26516	26S proteasome non-ATPase regulatory subunit 7 OS=Mus musculus OX=10090 GN=Psmd7 PE=1 SV=2	Psmd7	36.539	36.8	52	9	9	9	8	8	10	8	9	9	9	9	9	9	8	8	9	9	9	9	8	8	9	9	9	9	8	8	59032	59975	57195	62736	59534	60836	177760	184410	180540	182430	180100	182110	0.98088	1.01757	0.99622	1.00665	0.993792
P26638	Serine--tRNA ligase, cytoplasmic OS=Mus musculus OX=10090 GN=Sars1 PE=1 SV=3	Sars1	58.388	41	105	18	18	18	16	18	20	17	17	17	15	17	17	15	16	14	15	17	17	15	16	14	15	17	17	15	16	14	51896	51540	53559	55621	53315	54827	166350	162470	166840	172670	166100	166140	0.997531	0.974265	1.00047	1.03543	0.996032
P26645	Myristoylated alanine-rich C-kinase substrate OS=Mus musculus OX=10090 GN=Marcks PE=1 SV=2	Marcks	29.661	52.4	64	7	7	7	12	11	10	10	11	10	7	7	7	6	7	6	7	7	7	6	7	6	7	7	7	6	7	6	80233	85010	84749	56710	64573	64350	247970	252870	257970	167050	185170	187220	1.14602	1.16867	1.19224	0.772039	0.855783
P26883	Peptidyl-prolyl cis-trans isomerase FKBP1A OS=Mus musculus OX=10090 GN=Fkbp1a PE=1 SV=2	Fkbp1a	11.922	41.7	40	5	5	5	7	7	7	6	7	6	5	5	5	5	5	5	5	5	5	5	5	5	5	5	5	5	5	5	460890	448570	437700	491790	497000	501980	671100	699860	663670	731430	729220	736510	0.951512	0.992289	0.940978	1.03705	1.03392
P27005	Protein S100-A8 OS=Mus musculus OX=10090 GN=S100a8 PE=1 SV=3	S100a8	10.294	100	106	7	7	7	18	19	19	17	14	19	6	6	7	6	5	6	6	6	7	6	5	6	6	6	7	6	5	6	7930000	8162500	8033400	6948100	6916900	6760100	24944000	25309000	24609000	16901000	16606000	16572000	1.19788	1.21541	1.18179	0.811631	0.797464
P27046	Alpha-mannosidase 2 OS=Mus musculus OX=10090 GN=Man2a1 PE=1 SV=2	Man2a1	131.63	17.3	61	15	15	15	10	10	9	12	11	9	12	13	13	13	13	13	12	13	13	13	13	13	12	13	13	13	13	13	6624.8	6544.3	6427.1	7347.4	7013.9	7439.9	47956	48901	47860	52456	49709	51973	0.962795	0.981767	0.960867	1.05314	0.997989
P27048	Small nuclear ribonucleoprotein-associated protein B OS=Mus musculus OX=10090 GN=Snrpb PE=1 SV=1	Snrpb	23.656	19.5	27	5	5	5	3	5	3	6	5	5	5	5	3	5	5	5	5	5	3	5	5	5	5	5	3	5	5	5	16095	15093	14361	24298	21485	21917	123260	122660	129120	155980	142470	141130	0.907859	0.90344	0.95102	1.14885	1.04935
P27546	Microtubule-associated protein 4 OS=Mus musculus OX=10090 GN=Map4 PE=1 SV=3	Map4	117.43	32.5	84	21	21	21	13	14	16	13	15	13	17	19	20	19	20	16	17	19	20	19	20	16	17	19	20	19	20	16	21535	25837	23765	27489	29362	25883	239240	242050	233310	239570	251230	254690	0.983117	0.994665	0.958749	0.984474	1.03239
P27573	Myelin protein P0 OS=Mus musculus OX=10090 GN=Mpz PE=1 SV=1	Mpz	27.621	14.9	16	4	4	4	2	3	4	2	2	3	4	4	4	3	3	3	4	4	4	3	3	3	4	4	4	3	3	3	53909	49876	48748	22044	21142	21602	235640	231090	223770	105900	103360	98502	1.4163	1.38895	1.34496	0.636506	0.62124
P27601	Guanine nucleotide-binding protein subunit alpha-13 OS=Mus musculus OX=10090 GN=Gna13 PE=1 SV=1	Gna13	44.054	32.1	56	10	10	10	9	11	9	9	10	8	10	10	10	9	10	10	10	10	10	9	10	10	10	10	10	9	10	10	16041	16400	16511	15714	17011	15998	100720	100510	101820	95376	100960	93348	1.01955	1.01742	1.03068	0.965452	1.02198
P27612	Phospholipase A-2-activating protein OS=Mus musculus OX=10090 GN=Plaa PE=1 SV=4	Plaa	87.22	40.3	96	22	22	22	17	17	17	16	15	14	21	20	21	18	19	19	21	20	21	18	19	19	21	20	21	18	19	19	20555	17755	18757	17312	19732	18722	111270	111010	106260	110580	110740	113120	1.007	1.00465	0.961658	1.00075	1.0022
P27641	X-ray repair cross-complementing protein 5 OS=Mus musculus OX=10090 GN=Xrcc5 PE=1 SV=4	Xrcc5	83.056	14.3	25	8	8	8	6	3	5	3	3	5	6	5	6	5	6	5	6	5	6	5	6	5	6	5	6	5	6	5	3059.8	2715	2873.8	2634.7	2759.4	3093.8	39886	38299	43296	39320	38547	41713	0.992761	0.953261	1.07764	0.978673	0.959434
P27659	60S ribosomal protein L3 OS=Mus musculus OX=10090 GN=Rpl3 PE=1 SV=3	Rpl3	46.109	30.5	49	11	11	11	6	10	9	10	7	7	8	11	9	11	9	10	8	11	9	11	9	10	8	11	9	11	9	10	26358	29611	28810	26962	25772	26601	167280	179300	178350	155270	158010	162010	1.00346	1.07556	1.06986	0.931415	0.947851
P27661	Histone H2AX OS=Mus musculus OX=10090 GN=H2ax PE=1 SV=2	H2ax	15.142	32.2	7	4	0	1	1	1	1	2	1	1	4	4	4	4	4	4	0	0	0	0	0	0	1	1	1	1	1	1	49256	52905	53507	72689	68807	72185	0	0	0	0	0	0
P27773	Protein disulfide-isomerase A3 OS=Mus musculus OX=10090 GN=Pdia3 PE=1 SV=2	Pdia3	56.678	61.2	180	27	27	27	29	31	30	28	34	28	26	27	27	25	27	25	26	27	27	25	27	25	26	27	27	25	27	25	779620	771390	771790	779310	782540	786690	1895300	1910300	1907600	1819200	1826600	1826300	1.01667	1.02472	1.02327	0.975852	0.979822
P27808	Alpha-1,3-mannosyl-glycoprotein 2-beta-N-acetylglucosaminyltransferase OS=Mus musculus OX=10090 GN=Mgat1 PE=1 SV=1	Mgat1	51.69	19.5	20	5	5	5	3	2	2	4	4	5	3	4	4	4	4	5	3	4	4	4	4	5	3	4	4	4	4	5	3647.4	8952.2	5009.5	8977.5	5472.7	11008	75515	74240	68920	62431	67505	66471	1.09157	1.07314	0.996237	0.902439	0.975783
P27870	Proto-oncogene vav OS=Mus musculus OX=10090 GN=Vav1 PE=1 SV=1	Vav1	98.136	16.3	48	12	12	12	9	8	9	7	7	8	11	10	12	9	11	11	11	10	12	9	11	11	11	10	12	9	11	11	10020	10718	11338	7837.5	9559.2	10612	84419	82030	83885	76054	76195	76727	1.05676	1.02685	1.05007	0.952044	0.953809
P28063	Proteasome subunit beta type-8 OS=Mus musculus OX=10090 GN=Psmb8 PE=1 SV=2	Psmb8	30.26	42.4	45	9	9	9	8	7	7	9	7	7	8	8	9	9	9	8	8	8	9	9	9	8	8	8	9	9	9	8	69100	63300	66001	71195	69486	68983	429390	417020	417780	423110	409670	423060	1.02234	0.992893	0.994702	1.00739	0.975393
P28271	Cytoplasmic aconitate hydratase OS=Mus musculus OX=10090 GN=Aco1 PE=1 SV=3	Aco1	98.124	28.5	87	19	19	19	12	17	11	17	15	15	15	17	17	18	19	18	15	17	17	18	19	18	15	17	17	18	19	18	22968	25570	23065	28481	30527	28879	215880	214620	219250	226100	229760	232020	0.96834	0.962688	0.983456	1.01418	1.0306
P28293	Cathepsin G OS=Mus musculus OX=10090 GN=Ctsg PE=1 SV=2	Ctsg	29.095	37.2	56	9	9	9	10	10	8	10	9	9	9	8	8	9	9	9	9	8	8	9	9	9	9	8	8	9	9	9	101380	107380	97367	128580	116130	116630	272480	274600	275500	309060	307630	301430	0.939208	0.946516	0.949618	1.0653	1.06037
P28301	Protein-lysine 6-oxidase OS=Mus musculus OX=10090 GN=Lox PE=1 SV=1	Lox	46.7	20.9	33	7	7	7	6	4	6	7	6	4	7	6	7	7	6	6	7	6	7	7	6	6	7	6	7	7	6	6	44347	44429	44216	47050	46427	48690	427130	434650	436500	440620	431900	459830	0.974208	0.991359	0.995579	1.00498	0.985087
P28352	DNA-(apurinic or apyrimidinic site) endonuclease OS=Mus musculus OX=10090 GN=Apex1 PE=1 SV=2	Apex1	35.49	36	46	7	7	7	7	8	7	8	8	8	7	7	7	7	7	7	7	7	7	7	7	7	7	7	7	7	7	7	53690	51698	51603	55950	51697	54542	179050	178750	178300	179670	173500	174760	1.00965	1.00796	1.00542	1.01315	0.978356
P28474	Alcohol dehydrogenase class-3 OS=Mus musculus OX=10090 GN=Adh5 PE=1 SV=3	Adh5	39.547	29.9	46	9	9	9	8	7	7	8	8	8	8	9	9	9	8	9	8	9	9	9	8	9	8	9	9	9	8	9	95462	88639	111300	100330	89104	91755	492500	495330	511070	506570	488930	493030	0.989145	0.994828	1.02644	1.0174	0.981974
P28481	Collagen alpha-1(II) chain OS=Mus musculus OX=10090 GN=Col2a1 PE=1 SV=2	Col2a1	141.97	10.5	84	12	11	12	16	13	14	12	15	14	12	12	12	12	12	11	11	11	11	11	11	10	12	12	12	12	12	11	88248	84985	85652	100010	106650	102550	2430200	2436800	2468200	2874400	2922100	2917900	0.908509	0.910976	0.922715	1.07457	1.0924
P28650	Adenylosuccinate synthetase isozyme 1 OS=Mus musculus OX=10090 GN=Adss1 PE=1 SV=2	Adss1	50.254	51	85	17	16	17	12	14	19	13	13	14	14	13	17	15	16	14	13	12	16	14	15	13	14	13	17	15	16	14	71506	70525	116340	73346	81565	83601	384810	396450	388700	369650	370940	372420	1.01134	1.04193	1.02156	0.971498	0.974888
P28653	Biglycan OS=Mus musculus OX=10090 GN=Bgn PE=1 SV=1	Bgn	41.639	48.2	125	14	13	13	22	18	21	22	21	21	14	13	14	14	13	14	13	12	13	13	12	13	13	12	13	13	12	13	1849400	1785900	1786400	2014900	2022200	2124100	6047700	5864600	5814800	6487400	6465600	6406500	0.978418	0.948796	0.940739	1.04955	1.04603
P28654	Decorin OS=Mus musculus OX=10090 GN=Dcn PE=1 SV=1	Dcn	39.809	46.9	138	16	15	16	25	23	25	21	22	22	16	15	16	15	15	15	15	14	15	14	14	14	16	15	16	15	15	15	2586000	2542200	2599700	2416900	2368800	2409100	9801200	9719200	9840700	8420000	8413800	8384200	1.07747	1.06845	1.08181	0.925629	0.924947
P28656	Nucleosome assembly protein 1-like 1 OS=Mus musculus OX=10090 GN=Nap1l1 PE=1 SV=2	Nap1l1	45.345	17.1	31	5	4	4	5	5	5	4	6	6	5	5	5	5	5	5	4	4	4	4	4	4	4	4	4	4	4	4	46877	44163	43941	40725	43617	44182	288630	298120	292820	256760	261980	278060	1.03305	1.06702	1.04805	0.918986	0.937669
P28658	Ataxin-10 OS=Mus musculus OX=10090 GN=Atxn10 PE=1 SV=2	Atxn10	53.706	33.9	48	11	11	11	8	8	9	9	7	7	10	9	10	10	9	8	10	9	10	10	9	8	10	9	10	10	9	8	20702	17868	20531	21066	19681	19998	103350	103220	108010	103390	104100	102460	0.992907	0.991658	1.03768	0.993291	1.00011
P28659	CUGBP Elav-like family member 1 OS=Mus musculus OX=10090 GN=Celf1 PE=1 SV=2	Celf1	52.107	16.9	34	7	6	6	6	7	5	4	6	6	6	7	6	7	7	7	5	6	5	6	6	6	5	6	5	6	6	6	13510	14159	13681	13956	13594	13870	57372	58029	59590	56397	57388	58148	0.99224	1.0036	1.0306	0.975378	0.992517
P28660	Nck-associated protein 1 OS=Mus musculus OX=10090 GN=Nckap1 PE=1 SV=2	Nckap1	128.78	15.4	56	14	13	14	10	8	10	10	11	7	12	12	12	12	12	10	11	11	11	11	11	10	12	12	12	12	12	10	3842.5	3995.8	3910.1	3969.6	3476.8	3204	35026	35751	35291	34984	31412	32535	1.02516	1.04638	1.03291	1.02393	0.91938
P28661	Septin-4 OS=Mus musculus OX=10090 GN=Septin4 PE=1 SV=1	Septin4	54.935	4.4	6	2	1	1	1	1	1	1	1	1	2	2	2	2	2	2	1	1	1	1	1	1	1	1	1	1	1	1	360.55	436.07	390.9	433.18	373.18	420	0	0	0	0	0	0
P28665	Murinoglobulin-1 OS=Mus musculus OX=10090 GN=Mug1 PE=1 SV=3	Mug1	165.3	35.1	257	42	42	42	46	45	40	43	40	43	41	40	40	40	40	42	41	40	40	40	40	42	41	40	40	40	40	42	110000	107960	109540	98099	94306	99096	830570	837770	842520	703810	707630	703340	1.07735	1.08669	1.09285	0.912924	0.917879
P28740	Kinesin-like protein KIF2A OS=Mus musculus OX=10090 GN=Kif2a PE=1 SV=2	Kif2a	79.755	13	31	7	7	7	5	6	6	5	5	4	7	7	7	6	6	5	7	7	7	6	6	5	7	7	7	6	6	5	5899.6	5331.2	6457.8	4594.1	4328.3	4257.4	43816	46507	46233	42040	43545	42285	0.994214	1.05527	1.04906	0.953915	0.988065
P28798	Progranulin OS=Mus musculus OX=10090 GN=Grn PE=1 SV=2	Grn	63.458	18	26	7	7	7	4	3	3	5	6	5	5	6	5	5	7	5	5	6	5	5	7	5	5	6	5	5	7	5	8496.8	7928.6	7933.5	9013.5	9856.2	8749.9	81225	86783	82543	90234	84821	89808	0.945551	1.01025	0.960894	1.05043	0.987412
P28843	Dipeptidyl peptidase 4 OS=Mus musculus OX=10090 GN=Dpp4 PE=1 SV=3	Dpp4	87.436	6.6	15	4	4	4	3	3	2	2	3	2	3	3	3	3	3	4	3	3	3	3	3	4	3	3	3	3	3	4	1523.9	1049.7	1004.7	1104.6	1737	1902.3	21958	24132	22613	23555	24217	26051	0.924379	1.0159	0.951953	0.991609	1.01948
P28867	Protein kinase C delta type OS=Mus musculus OX=10090 GN=Prkcd PE=1 SV=3	Prkcd	77.546	38.3	77	20	20	20	12	15	16	11	11	12	16	16	19	16	17	15	16	16	19	16	17	15	16	16	19	16	17	15	16237	15382	16996	17834	17492	17844	126120	129150	127410	130080	126680	129860	0.983647	1.00728	0.993709	1.01453	0.988015
P29268	CCN family member 2 OS=Mus musculus OX=10090 GN=Ccn2 PE=2 SV=3	Ccn2	37.824	32.2	24	8	8	8	6	3	4	4	4	3	8	5	7	6	7	7	8	5	7	6	7	7	8	5	7	6	7	7	11596	8061.6	10212	10118	7067.3	12348	108150	99828	95480	99919	84495	97921	1.10773	1.02249	0.977956	1.02342	0.865442
P29341	Polyadenylate-binding protein 1 OS=Mus musculus OX=10090 GN=Pabpc1 PE=1 SV=2	Pabpc1	70.67	39.6	123	21	21	21	21	20	21	19	19	23	20	21	20	19	20	21	20	21	20	19	20	21	20	21	20	19	20	21	99869	99633	96406	101910	102100	103470	630080	619790	623420	621820	617620	595850	1.01939	1.00274	1.00861	1.00602	0.999229
P29351	Tyrosine-protein phosphatase non-receptor type 6 OS=Mus musculus OX=10090 GN=Ptpn6 PE=1 SV=2	Ptpn6	67.558	52.8	140	27	27	27	25	20	22	25	23	25	25	24	24	24	25	26	25	24	24	24	25	26	25	24	24	24	25	26	83378	80202	82188	100390	93042	110010	294920	298300	301020	342600	351260	353120	0.91155	0.921998	0.930405	1.05892	1.08569
P29387	Guanine nucleotide-binding protein subunit beta-4 OS=Mus musculus OX=10090 GN=Gnb4 PE=1 SV=4	Gnb4	37.379	18.2	11	5	2	2	2	2	2	2	2	1	5	5	4	4	5	4	2	2	2	2	2	1	2	2	2	2	2	1	2930.6	3739.8	2508.3	2975.3	3076.6	1676.8	23671	30939	19041	23534	24406	0	0.973386	1.27226	0.782994	0.967753	1.00361
P29391	Ferritin light chain 1 OS=Mus musculus OX=10090 GN=Ftl1 PE=1 SV=2	Ftl1	20.802	72.1	108	11	11	11	16	18	16	18	18	22	10	10	10	10	10	11	10	10	10	10	10	11	10	10	10	10	10	11	2480700	2414500	2406100	2984100	2974100	3040400	5451300	5428300	5440400	6366600	6333400	6359400	0.924487	0.920587	0.922639	1.07971	1.07408
P29416	Beta-hexosaminidase subunit alpha OS=Mus musculus OX=10090 GN=Hexa PE=1 SV=2	Hexa	60.612	32.2	75	13	13	13	13	12	12	12	11	15	13	13	13	13	13	13	13	13	13	13	13	13	13	13	13	13	13	13	119560	121110	115230	124100	124560	128680	442540	462860	461840	460220	470180	467770	0.960161	1.00425	1.00204	0.998521	1.02013
P29452	Caspase-1 OS=Mus musculus OX=10090 GN=Casp1 PE=1 SV=1	Casp1	45.64	29.4	40	10	10	10	6	6	8	7	9	4	7	10	9	9	9	6	7	10	9	9	9	6	7	10	9	9	9	6	8710	10809	10098	11851	13262	7487.3	43222	45595	41640	52032	49523	46682	0.930526	0.981614	0.896467	1.1202	1.06618
P29533	Vascular cell adhesion protein 1 OS=Mus musculus OX=10090 GN=Vcam1 PE=1 SV=1	Vcam1	81.317	27.5	63	15	15	15	13	12	9	11	8	10	13	13	14	13	13	13	13	13	14	13	13	13	13	13	14	13	13	13	13904	13373	15232	13068	12466	12864	101830	95095	99590	89780	87640	88183	1.08692	1.01504	1.06302	0.958304	0.935462
P29594	Caspase-2 OS=Mus musculus OX=10090 GN=Casp2 PE=1 SV=5	Casp2	50.66	7.7	9	3	3	3	2	1	1	2	2	1	3	2	2	3	2	2	3	2	2	3	2	2	3	2	2	3	2	2	1311.6	781.68	772.49	1090.9	805.12	797.99	12630	0	0	11098	11608	0	1.07228			0.942212	0.985511
P29595	NEDD8 OS=Mus musculus OX=10090 GN=Nedd8 PE=1 SV=2	Nedd8	8.9723	30.9	9	2	2	2	0	2	2	2	1	2	1	2	2	2	2	2	1	2	2	2	2	2	1	2	2	2	2	2	98718	86497	89931	99892	96842	95201	0	186820	185940	203060	196940	205870		0.954498	0.950002	1.03747	1.0062
P29699	Alpha-2-HS-glycoprotein OS=Mus musculus OX=10090 GN=Ahsg PE=1 SV=1	Ahsg	37.325	37.1	111	8	8	8	18	17	20	18	18	20	8	7	8	7	8	7	8	7	8	7	8	7	8	7	8	7	8	7	1529700	1484000	1523400	1503900	1562500	1561100	3814100	3726500	3869100	3554900	3686000	3646400	1.02635	1.00278	1.04115	0.956604	0.991882
P29758	Ornithine aminotransferase, mitochondrial OS=Mus musculus OX=10090 GN=Oat PE=1 SV=1	Oat	48.354	41	107	15	15	15	17	17	17	19	17	20	14	14	14	15	15	15	14	14	14	15	15	15	14	14	14	15	15	15	93499	92555	92899	110500	110550	112990	316850	316700	318670	302950	306570	305290	1.01825	1.01777	1.0241	0.973578	0.985212
P29788	Vitronectin OS=Mus musculus OX=10090 GN=Vtn PE=1 SV=2	Vtn	54.848	26.2	53	10	10	10	9	10	9	8	9	8	9	9	9	8	9	8	9	9	9	8	9	8	9	9	9	8	9	8	61753	73282	71962	69706	65481	67820	458750	445160	463310	417240	403720	409710	1.05951	1.02813	1.07005	0.963644	0.932418
P30282	G1/S-specific cyclin-D3 OS=Mus musculus OX=10090 GN=Ccnd3 PE=1 SV=1	Ccnd3	32.41	12.3	4	2	2	2	0	1	1	0	1	1	0	1	1	1	1	1	0	1	1	1	1	1	0	1	1	1	1	1		543.89	337.15	257.63	324.49	659.09	0	0	0	0	0	0
P30285	Cyclin-dependent kinase 4 OS=Mus musculus OX=10090 GN=Cdk4 PE=1 SV=1	Cdk4	33.75	24.1	13	6	5	5	2	2	2	3	2	2	4	6	4	6	4	5	3	5	3	5	3	4	3	5	3	5	3	4	3558.4	4808.7	4019.1	4709.8	3174.3	4503.6	27033	24585	31027	23577	25610	26133	1.0268	0.933814	1.1785	0.895527	0.972747
P30355	Arachidonate 5-lipoxygenase-activating protein OS=Mus musculus OX=10090 GN=Alox5ap PE=1 SV=2	Alox5ap	18.136	25.5	18	4	4	4	3	3	3	3	3	3	3	4	3	4	3	4	3	4	3	4	3	4	3	4	3	4	3	4	39281	51796	46697	58134	49868	61992	109170	111130	111750	116910	114410	109430	0.973573	0.991052	0.996581	1.0426	1.0203
P30412	Peptidyl-prolyl cis-trans isomerase C OS=Mus musculus OX=10090 GN=Ppic PE=1 SV=1	Ppic	22.794	45.3	33	6	6	6	5	4	7	5	6	6	6	6	6	6	6	6	6	6	6	6	6	6	6	6	6	6	6	6	78157	77478	74478	185570	106150	109200	356300	360300	344630	448600	454030	456540	0.883242	0.893158	0.854313	1.11205	1.12551
P30416	Peptidyl-prolyl cis-trans isomerase FKBP4 OS=Mus musculus OX=10090 GN=Fkbp4 PE=1 SV=5	Fkbp4	51.572	54.6	117	23	23	23	23	18	18	17	21	20	22	22	21	19	22	21	22	22	21	19	22	21	22	22	21	19	22	21	65871	67290	64063	60469	61863	61606	286320	274950	275920	263920	253030	256180	1.06682	1.02445	1.02807	0.983357	0.942782
P30677	Guanine nucleotide-binding protein subunit alpha-14 OS=Mus musculus OX=10090 GN=Gna14 PE=1 SV=2	Gna14	41.527	6.8	1	2	1	1	0	0	0	0	1	0	1	1	1	1	2	1	0	0	0	0	1	0	0	0	0	0	1	0					527.99		0	0	0	0	0	0
P30681	High mobility group protein B2 OS=Mus musculus OX=10090 GN=Hmgb2 PE=1 SV=3	Hmgb2	24.162	18.1	6	4	4	4	3	1	1	0	1	0	4	3	4	3	3	3	4	3	4	3	3	3	4	3	4	3	3	3	63670	49946	61905	44323	44068	43512	129860	121480	121430	109320	116990	106490	1.1043	1.03304	1.03261	0.929631	0.994855
P30993	C5a anaphylatoxin chemotactic receptor 1 OS=Mus musculus OX=10090 GN=C5ar1 PE=1 SV=2	C5ar1	39.023	6.3	11	2	2	2	2	2	2	2	1	2	2	2	2	2	2	2	2	2	2	2	2	2	2	2	2	2	2	2	10888	10503	9856.6	9058.1	9873.4	9980.3	56327	54268	51495	45043	49211	49779	1.10401	1.06365	1.0093	0.882841	0.964534
P30999	Catenin delta-1 OS=Mus musculus OX=10090 GN=Ctnnd1 PE=1 SV=2	Ctnnd1	104.92	29.5	81	21	21	21	15	16	20	9	11	10	16	19	20	15	16	17	16	19	20	15	16	17	16	19	20	15	16	17	13772	14902	17138	13711	14763	14339	116470	119630	122710	114530	117500	112090	0.994153	1.02113	1.04742	0.977594	1.00294
P31001	Desmin OS=Mus musculus OX=10090 GN=Des PE=1 SV=3	Des	53.497	53.3	106	25	20	20	17	15	19	20	19	16	24	25	25	25	25	25	19	20	20	20	20	20	19	20	20	20	20	20	127010	123880	125480	135280	138210	139610	438650	444410	451480	453390	468480	464630	0.96724	0.979941	0.995531	0.999743	1.03302
P31230	Aminoacyl tRNA synthase complex-interacting multifunctional protein 1 OS=Mus musculus OX=10090 GN=Aimp1 PE=1 SV=2	Aimp1	33.997	64.5	90	13	13	13	15	16	14	15	15	15	11	13	11	12	13	12	11	13	11	12	13	12	11	13	11	12	13	12	63135	62455	54407	67976	71403	67709	160180	160630	158670	158910	157920	159470	1.00555	1.00837	0.996066	0.997573	0.991358
P31324	cAMP-dependent protein kinase type II-beta regulatory subunit OS=Mus musculus OX=10090 GN=Prkar2b PE=1 SV=3	Prkar2b	46.167	29.3	29	8	6	8	6	3	4	5	7	4	6	5	6	5	7	6	4	3	4	3	5	4	6	5	6	5	7	6	22881	23117	22047	22624	27930	23688	176110	216910	169540	234760	218290	207330	0.864033	1.06421	0.831799	1.15178	1.07098
P31428	Dipeptidase 1 OS=Mus musculus OX=10090 GN=Dpep1 PE=1 SV=2	Dpep1	45.722	22.9	36	7	7	7	4	6	5	8	6	7	6	6	6	7	6	7	6	6	6	7	6	7	6	6	6	7	6	7	11938	11715	12162	12306	11854	12654	83573	84546	87798	75128	77397	76888	1.03319	1.04522	1.08542	0.928787	0.956838
P31532	Serum amyloid A-4 protein OS=Mus musculus OX=10090 GN=Saa4 PE=1 SV=2	Saa4	15.088	30.8	18	3	3	3	3	3	3	3	3	3	3	3	3	3	3	3	3	3	3	3	3	3	3	3	3	3	3	3	14497	14134	15035	13711	14329	14346	47392	47471	50462	43409	45083	44484	1.02174	1.02345	1.08793	0.935872	0.971962
P31725	Protein S100-A9 OS=Mus musculus OX=10090 GN=S100a9 PE=1 SV=3	S100a9	13.049	53.1	100	10	10	10	21	16	19	16	14	14	10	9	9	9	9	8	10	9	9	9	9	8	10	9	9	9	9	8	7953500	7741900	7678100	6844400	6639300	6771700	17990000	17458000	17504000	14182000	14075000	13835000	1.13568	1.1021	1.105	0.895291	0.888536
P31750	RAC-alpha serine/threonine-protein kinase OS=Mus musculus OX=10090 GN=Akt1 PE=1 SV=2	Akt1	55.707	25.8	47	9	6	9	9	6	6	8	9	9	9	8	7	7	9	8	6	5	4	5	6	6	9	8	7	7	9	8	9996.4	9400.6	8645.6	9523.3	10193	9774.2	57703	57906	53359	54575	54122	54241	1.04312	1.04679	0.964592	0.986575	0.978385
P31786	Acyl-CoA-binding protein OS=Mus musculus OX=10090 GN=Dbi PE=1 SV=2	Dbi	10	39.1	24	2	2	2	4	4	4	4	4	4	2	2	2	2	2	2	2	2	2	2	2	2	2	2	2	2	2	2	654030	616140	615900	649220	626040	646420	1212200	1187100	1181000	1130700	1092700	1107900	1.05232	1.03053	1.02523	0.981567	0.948579
P31809	Carcinoembryonic antigen-related cell adhesion molecule 1 OS=Mus musculus OX=10090 GN=Ceacam1 PE=1 SV=1	Ceacam1	57.015	11.3	17	3	3	3	3	2	3	3	3	3	3	3	3	3	2	2	3	3	3	3	2	2	3	3	3	3	2	2	15430	15292	15479	15417	14052	14308	133990	139320	143230	131660	137520	134620	0.980008	1.01899	1.04759	0.962967	1.00583
P31938	Dual specificity mitogen-activated protein kinase kinase 1 OS=Mus musculus OX=10090 GN=Map2k1 PE=1 SV=2	Map2k1	43.474	30.5	47	11	7	11	6	10	8	6	10	7	10	9	10	9	10	10	7	5	7	5	6	6	10	9	10	9	10	10	20205	19924	19787	19356	20765	19543	105180	105040	110520	103690	100340	100180	1.00981	1.00846	1.06108	0.995504	0.963341
P31996	Macrosialin OS=Mus musculus OX=10090 GN=Cd68 PE=1 SV=1	Cd68	34.817	8.9	16	3	3	3	2	2	3	3	3	3	3	3	3	3	3	3	3	3	3	3	3	3	3	3	3	3	3	3	41837	44285	43831	48256	50304	46838	206030	234590	226040	241480	253760	231220	0.887346	1.01035	0.973527	1.04003	1.09291
P32020	Non-specific lipid-transfer protein OS=Mus musculus OX=10090 GN=Scp2 PE=1 SV=3	Scp2	59.125	21.4	59	12	12	12	9	11	9	10	11	9	12	12	11	11	11	12	12	12	11	11	11	12	12	12	11	11	11	12	58575	57912	62345	63657	66108	67876	392970	408120	419220	391360	418280	416780	0.963662	1.00081	1.02803	0.959714	1.02573
P32037	Solute carrier family 2, facilitated glucose transporter member 3 OS=Mus musculus OX=10090 GN=Slc2a3 PE=1 SV=1	Slc2a3	53.478	13.6	32	7	7	7	5	4	6	6	6	5	7	6	7	6	7	6	7	6	7	6	7	6	7	6	7	6	7	6	32559	27427	30391	30165	31027	24596	92782	88897	87302	83634	83969	85459	1.06637	1.02172	1.00339	0.961231	0.965081
P32067	Lupus La protein homolog OS=Mus musculus OX=10090 GN=Ssb PE=1 SV=1	Ssb	47.756	30.1	80	12	12	12	12	15	13	13	14	13	12	12	12	12	12	12	12	12	12	12	12	12	12	12	12	12	12	12	95617	96259	94473	99796	99974	101120	420380	429570	424010	420840	424180	428120	0.990256	1.0119	0.998806	0.991339	0.999207
P32233	Developmentally-regulated GTP-binding protein 1 OS=Mus musculus OX=10090 GN=Drg1 PE=1 SV=1	Drg1	40.512	38.1	46	11	11	11	7	7	9	7	8	8	11	9	10	10	10	10	11	9	10	10	10	10	11	9	10	10	10	10	16288	14719	14513	14373	13847	17019	69616	74040	75364	75807	75946	75440	0.936091	0.995578	1.01338	1.01934	1.02121
P32261	Antithrombin-III OS=Mus musculus OX=10090 GN=Serpinc1 PE=1 SV=1	Serpinc1	52.003	27.3	59	11	11	11	10	10	11	9	10	9	10	11	11	10	11	11	10	11	11	10	11	11	10	11	11	10	11	11	72427	72919	72852	70936	71412	71552	385310	380640	379950	360630	361200	365700	1.03512	1.02257	1.02072	0.968815	0.970346
P32848	Parvalbumin alpha OS=Mus musculus OX=10090 GN=Pvalb PE=1 SV=3	Pvalb	11.93	85.5	135	20	20	20	21	19	21	23	26	25	18	16	17	19	20	19	18	16	17	19	20	19	18	16	17	19	20	19	1864400	1818700	1887500	2841300	2907400	2961700	3075500	3148000	3285000	4243100	4458700	4475600	0.813413	0.832588	0.868822	1.12222	1.17924
P32883	GTPase KRas OS=Mus musculus OX=10090 GN=Kras PE=1 SV=1	Kras	21.656	24.9	11	4	2	2	2	2	2	2	2	1	4	4	4	3	4	3	2	2	2	2	2	2	2	2	2	2	2	2	12171	11515	11898	11941	11485	10625	85663	77412	86468	84059	76347	63228	1.08623	0.981603	1.09644	1.06589	0.968099
P32921	Tryptophan--tRNA ligase, cytoplasmic OS=Mus musculus OX=10090 GN=Wars1 PE=1 SV=2	Wars1	54.357	42.8	80	15	15	15	11	13	14	14	12	16	12	14	15	15	14	15	12	14	15	15	14	15	12	14	15	15	14	15	48903	48914	47560	52556	51146	51979	212990	217390	213010	215310	216170	213870	0.99162	1.0121	0.991713	1.00242	1.00642
P33173	Kinesin-like protein KIF1A OS=Mus musculus OX=10090 GN=Kif1a PE=1 SV=2	Kif1a	191.72	1.1	11	2	2	2	2	2	1	2	1	3	1	1	1	2	2	2	1	1	1	2	2	2	1	1	1	2	2	2	698.39	705.38	646.22	3617.8	3056.7	3678.9	0	0	0	268060	199020	324620				1.01576	0.754149
P33174	Chromosome-associated kinesin KIF4 OS=Mus musculus OX=10090 GN=Kif4 PE=1 SV=3	Kif4	139.52	8.1	22	7	7	7	3	4	2	5	2	6	7	6	5	6	6	7	7	6	5	6	6	7	7	6	5	6	6	7	1776.5	1532.6	1110.1	1639.7	1205.4	1776.9	24803	24228	20048	27198	21264	25771	1.03842	1.01435	0.839344	1.13869	0.890253
P33215	Protein NEDD1 OS=Mus musculus OX=10090 GN=Nedd1 PE=1 SV=2	Nedd1	71.292	5	5	2	2	2	0	1	1	2	0	1	1	1	2	2	1	1	1	1	2	2	1	1	1	1	2	2	1	1	1581.1	377.94	1278.3	2051	1277.4	1212.5	0	0	30319	29220	0	0			1.01846	0.981542
P33267	Cytochrome P450 2F2 OS=Mus musculus OX=10090 GN=Cyp2f2 PE=1 SV=1	Cyp2f2	55.948	29.7	38	11	11	11	6	7	9	4	6	6	8	9	10	8	7	7	8	9	10	8	7	7	8	9	10	8	7	7	8058.1	9216.7	9824.8	6814.7	5554.1	5540.6	55844	59702	61874	43058	43810	40899	1.0979	1.17375	1.21645	0.846524	0.861308
P33434	72 kDa type IV collagenase OS=Mus musculus OX=10090 GN=Mmp2 PE=1 SV=1	Mmp2	74.102	23.6	55	11	11	11	9	9	9	11	7	10	10	10	10	11	10	11	10	10	10	11	10	11	10	10	10	11	10	11	15133	14708	15321	18895	18099	18604	95496	94683	93868	108140	109940	109960	0.936102	0.928133	0.920144	1.06005	1.07769
P33435	Collagenase 3 OS=Mus musculus OX=10090 GN=Mmp13 PE=1 SV=1	Mmp13	54.181	30.7	54	11	11	11	7	11	8	7	11	10	9	10	10	9	11	10	9	10	10	9	11	10	9	10	10	9	11	10	32005	26524	25571	25493	24880	31343	164670	158900	152260	151780	142500	153920	1.06925	1.03178	0.988669	0.985552	0.925295
P33587	Vitamin K-dependent protein C OS=Mus musculus OX=10090 GN=Proc PE=1 SV=2	Proc	51.818	11.5	5	3	3	3	1	0	1	1	0	2	1	0	1	2	0	3	1	0	1	2	0	3	1	0	1	2	0	3	723.83		756.48	2189.9		2375	0	0	0	0	0	0
P33609	DNA polymerase alpha catalytic subunit OS=Mus musculus OX=10090 GN=Pola1 PE=1 SV=2	Pola1	167.34	5.1	12	5	5	5	2	3	1	2	2	2	3	3	2	3	3	3	3	3	2	3	3	3	3	3	2	3	3	3	2061.9	724.97	524.2	1158.3	903.95	1388.3	45481	31501	40442	49641	39127	46698	1.07907	0.747384	0.959516	1.17777	0.928317
P33610	DNA primase large subunit OS=Mus musculus OX=10090 GN=Prim2 PE=1 SV=1	Prim2	58.408	7.5	18	3	3	3	3	3	4	2	3	3	2	3	3	2	3	3	2	3	3	2	3	3	2	3	3	2	3	3	94275	88268	103280	1463.1	1988.5	87015	2972700	2004500	2239000	302740	916440	2141800	1.68629	1.13707	1.27009	0.171732	0.519859
P33611	DNA polymerase alpha subunit B OS=Mus musculus OX=10090 GN=Pola2 PE=1 SV=2	Pola2	66.213	15.7	20	6	6	6	6	4	3	3	3	1	6	5	5	5	5	4	6	5	5	5	5	4	6	5	5	5	5	4	6196.8	2968	4745.9	4766.4	4610.6	4420.9	59821	58010	60137	54831	54477	50922	1.06129	1.02916	1.0669	0.972762	0.966481
P33622	Apolipoprotein C-III OS=Mus musculus OX=10090 GN=Apoc3 PE=1 SV=2	Apoc3	10.982	46.5	24	3	3	3	4	4	4	4	4	4	3	3	3	3	3	3	3	3	3	3	3	3	3	3	3	3	3	3	120990	126150	123980	151330	148080	156140	380380	409580	395490	424480	427670	439150	0.921482	0.99222	0.958086	1.02832	1.03604
P34022	Ran-specific GTPase-activating protein OS=Mus musculus OX=10090 GN=Ranbp1 PE=1 SV=2	Ranbp1	23.596	53.7	30	6	6	6	5	5	5	6	4	5	5	4	5	6	5	5	5	4	5	6	5	5	5	4	5	6	5	5	157170	134910	152610	238890	155330	158050	414480	403390	415530	381720	379130	383630	1.04584	1.01786	1.04849	0.963177	0.956642
P34152	Focal adhesion kinase 1 OS=Mus musculus OX=10090 GN=Ptk2 PE=1 SV=4	Ptk2	119.24	4.9	10	4	4	4	1	2	2	1	2	2	1	3	2	2	3	3	1	3	2	2	3	3	1	3	2	2	3	3	161.1	580.17	460.03	325.28	413.31	533.18	0	19144	17411	0	10572	16138		1.2104	1.10083		0.668426
P34884	Macrophage migration inhibitory factor OS=Mus musculus OX=10090 GN=Mif PE=1 SV=2	Mif	12.504	71.3	45	5	5	5	9	7	7	7	7	8	5	5	5	5	5	5	5	5	5	5	5	5	5	5	5	5	5	5	970620	963760	960780	1002900	964410	989120	2382300	2434300	2434200	2414400	2318700	2332100	0.998449	1.02024	1.0202	1.0119	0.971794
P34914	Bifunctional epoxide hydrolase 2 OS=Mus musculus OX=10090 GN=Ephx2 PE=1 SV=2	Ephx2	62.515	22.6	29	8	8	8	4	5	5	6	4	5	6	7	7	8	7	6	6	7	7	8	7	6	6	7	7	8	7	6	7392	7978.2	8063.7	9273.7	7980.8	7758.9	51780	52652	56606	52332	53435	57746	0.957261	0.973382	1.04648	0.967466	0.987857
P34928	Apolipoprotein C-I OS=Mus musculus OX=10090 GN=Apoc1 PE=1 SV=1	Apoc1	9.6963	18.2	10	2	2	2	2	2	2	1	2	1	2	2	2	2	2	2	2	2	2	2	2	2	2	2	2	2	2	2	32535	31556	32732	36496	33090	31081	72772	70182	74759	72019	66768	65056	1.03576	0.998899	1.06404	1.02505	0.950308
P35123	Ubiquitin carboxyl-terminal hydrolase 4 OS=Mus musculus OX=10090 GN=Usp4 PE=1 SV=3	Usp4	108.34	25.5	87	18	17	18	13	14	16	16	13	15	18	15	17	17	15	15	17	14	16	16	14	14	18	15	17	17	15	15	13910	12393	13301	13700	12914	13051	81770	79689	79681	77241	76470	78312	1.03689	1.01051	1.0104	0.979464	0.969687
P35174	Stefin-2 OS=Mus musculus OX=10090 GN=Stfa2 PE=3 SV=2	Stfa2	11.842	11.7	5	1	1	1	1	1	1	0	1	1	1	1	1	1	1	1	1	1	1	1	1	1	1	1	1	1	1	1	26750	25915	24501	28107	27796	27820	0	0	0	0	0	0
P35175	Stefin-1 OS=Mus musculus OX=10090 GN=Stfa1 PE=3 SV=1	Stfa1	11.006	67	23	6	6	6	5	3	3	3	5	4	6	6	5	6	6	6	6	6	5	6	6	6	6	6	5	6	6	6	22993	20107	16884	26488	26111	27225	50068	43256	46671	55382	54229	57485	0.978238	0.845144	0.911867	1.08206	1.05954
P35235	Tyrosine-protein phosphatase non-receptor type 11 OS=Mus musculus OX=10090 GN=Ptpn11 PE=1 SV=3	Ptpn11	68.034	37.4	78	19	19	19	13	12	16	12	11	14	16	17	18	14	16	16	16	17	18	14	16	16	16	17	18	14	16	16	19904	21925	21433	19590	22640	20458	102090	104340	102390	99970	97426	97580	1.01448	1.03684	1.01746	0.993415	0.968135
P35276	Ras-related protein Rab-3D OS=Mus musculus OX=10090 GN=Rab3d PE=1 SV=1	Rab3d	24.416	24.2	18	5	3	3	3	3	3	3	3	3	5	5	5	5	5	5	3	3	3	3	3	3	3	3	3	3	3	3	11792	11427	11328	12636	12978	13189	62816	63725	63182	64129	69514	68330	0.962216	0.97614	0.967822	0.982328	1.06482
P35278	Ras-related protein Rab-5C OS=Mus musculus OX=10090 GN=Rab5c PE=1 SV=2	Rab5c	23.412	71.8	50	10	7	10	8	9	8	9	8	8	7	9	8	10	9	10	4	6	5	7	6	7	7	9	8	10	9	10	200960	211790	208230	221080	223310	226420	599170	617920	616560	615660	619200	619270	0.974847	1.00535	1.00314	1.00168	1.00744
P35279	Ras-related protein Rab-6A OS=Mus musculus OX=10090 GN=Rab6a PE=1 SV=4	Rab6a	23.59	51.9	52	9	9	9	9	9	10	9	8	7	9	8	9	9	8	9	9	8	9	9	8	9	9	8	9	9	8	9	220980	207440	209500	225480	194830	195370	1577200	1553800	1573000	1599000	1613500	1642300	0.989999	0.975311	0.987362	1.00368	1.01278
P35282	Ras-related protein Rab-21 OS=Mus musculus OX=10090 GN=Rab21 PE=1 SV=4	Rab21	24.106	58.6	41	10	10	10	7	6	7	6	7	8	8	7	9	8	9	10	8	7	9	8	9	10	8	7	9	8	9	10	77626	71198	84659	78445	90900	97266	225990	229440	229430	232160	235390	241800	0.972551	0.987398	0.987355	0.999103	1.013
P35283	Ras-related protein Rab-12 OS=Mus musculus OX=10090 GN=Rab12 PE=1 SV=3	Rab12	27.328	14.4	4	3	3	3	1	0	2	0	0	1	1	0	2	0	1	3	1	0	2	0	1	3	1	0	2	0	1	3	768.97		1777.6		562.85	2216	0	0	16269	0	0	15160			1.03529
P35285	Ras-related protein Rab-22A OS=Mus musculus OX=10090 GN=Rab22a PE=1 SV=2	Rab22a	21.802	24.7	8	4	2	2	2	1	1	2	1	1	3	3	3	4	3	3	2	2	2	2	2	2	2	2	2	2	2	2	4742.7	5077.4	4909.3	4577.6	4668.8	4997.7	37953	41105	39851	34441	37136	38622	0.993933	1.07648	1.04364	0.901959	0.972537
P35288	Ras-related protein Rab-23 OS=Mus musculus OX=10090 GN=Rab23 PE=1 SV=2	Rab23	26.678	26.2	12	5	5	5	1	2	1	2	2	4	4	4	3	4	3	5	4	4	3	4	3	5	4	4	3	4	3	5	4297.9	4609.5	3667.4	4898.5	3987.7	5295	25588	27109	24449	26906	25445	25102	0.993072	1.0521	0.948868	1.04422	0.987523
P35290	Ras-related protein Rab-24 OS=Mus musculus OX=10090 GN=Rab24 PE=1 SV=2	Rab24	23.144	21.7	10	3	3	3	1	1	1	3	2	2	2	2	1	3	2	3	2	2	1	3	2	3	2	2	1	3	2	3	2617.6	3605.6	1931	4962.9	2226.4	4840.6	19251	22587	0	27183	20402	25218	0.839621	0.985119		1.18557	0.889821
P35293	Ras-related protein Rab-18 OS=Mus musculus OX=10090 GN=Rab18 PE=1 SV=2	Rab18	23.035	52.9	45	9	9	9	8	7	9	7	6	8	9	8	9	9	8	8	9	8	9	9	8	8	9	8	9	9	8	8	72123	65043	70755	69331	63373	69451	177350	174210	177740	169170	179240	175300	1.01053	0.99264	1.01275	0.963922	1.0213
P35330	Intercellular adhesion molecule 2 OS=Mus musculus OX=10090 GN=Icam2 PE=1 SV=1	Icam2	31.39	8.3	6	2	2	2	2	0	1	1	1	1	2	1	2	2	2	2	2	1	2	2	2	2	2	1	2	2	2	2	2938	550.19	2332.1	3220.6	2541.5	3156.3	33353	0	29438	35258	31518	34701	1.0152		0.896036	1.07319	0.959347
P35385	Heat shock protein beta-7 OS=Mus musculus OX=10090 GN=Hspb7 PE=1 SV=3	Hspb7	18.634	22.5	8	3	3	3	2	1	2	1	1	1	2	2	3	3	2	2	2	2	3	3	2	2	2	2	3	3	2	2	3631.1	4000.3	7037.4	7310.5	5848.8	5498.4	22214	0	34625	38381	39718	0	0.658495		1.0264	1.13774	1.17737
P35441	Thrombospondin-1 OS=Mus musculus OX=10090 GN=Thbs1 PE=1 SV=1	Thbs1	129.65	46.3	252	43	41	43	43	43	43	42	41	40	42	42	42	43	39	42	40	40	40	41	37	40	42	42	42	43	39	42	156720	161310	161150	163040	156250	160520	880540	884790	891490	854680	860230	855250	1.01076	1.01564	1.02333	0.981079	0.98745
P35456	Urokinase plasminogen activator surface receptor OS=Mus musculus OX=10090 GN=Plaur PE=1 SV=1	Plaur	35.428	12.8	11	3	3	3	2	3	2	2	1	1	3	3	3	3	3	3	3	3	3	3	3	3	3	3	3	3	3	3	12732	9023.8	8620.5	11708	11432	10010	52293	42292	53039	38727	40507	27424	1.2339	0.997916	1.2515	0.913796	0.955797
P35459	Lymphocyte antigen 6D OS=Mus musculus OX=10090 GN=Ly6d PE=1 SV=1	Ly6d	13.395	21.3	7	2	2	2	2	1	1	1	1	1	2	2	2	2	2	2	2	2	2	2	2	2	2	2	2	2	2	2	28122	26010	24796	34457	32646	34147	101630	94053	91441	106810	103250	100770	1.01978	0.943748	0.917539	1.07175	1.03603
P35461	Lymphocyte antigen 6G OS=Mus musculus OX=10090 GN=Ly6g PE=2 SV=2	Ly6g	14.324	18.7	6	1	1	1	1	1	1	1	1	1	1	1	1	1	1	1	1	1	1	1	1	1	1	1	1	1	1	1	44890	46894	50394	57658	57015	56879	0	0	0	0	0	0
P35486	Pyruvate dehydrogenase E1 component subunit alpha, somatic form, mitochondrial OS=Mus musculus OX=10090 GN=Pdha1 PE=1 SV=1	Pdha1	43.231	47.9	94	15	15	15	15	16	15	15	17	16	15	15	13	14	14	15	15	15	13	14	14	15	15	15	13	14	14	15	137200	132670	128490	148530	147030	151840	949010	926030	928950	966570	988590	972600	0.993424	0.969369	0.972426	1.01181	1.03486
P35505	Fumarylacetoacetase OS=Mus musculus OX=10090 GN=Fah PE=1 SV=2	Fah	46.175	8.1	7	3	3	3	1	2	2	1	0	1	2	2	2	2	1	3	2	2	2	2	1	3	2	2	2	2	1	3	1949.2	2123	2840.3	2985.8	1140.6	4478.1	36569	43743	39304	0	0	35018	0.94595	1.13152	1.0167
P35550	rRNA 2'-O-methyltransferase fibrillarin OS=Mus musculus OX=10090 GN=Fbl PE=1 SV=2	Fbl	34.306	34.6	51	10	7	10	9	7	9	9	9	8	10	8	10	9	10	9	7	5	7	6	7	6	10	8	10	9	10	9	43057	30262	41513	42983	45281	45813	184080	175590	178400	183620	182270	186530	1.01283	0.966116	0.981577	1.0103	1.00287
P35564	Calnexin OS=Mus musculus OX=10090 GN=Canx PE=1 SV=1	Canx	67.277	37.6	121	21	21	21	18	23	21	20	20	19	20	21	21	21	21	20	20	21	21	21	21	20	20	21	21	21	21	20	150550	161720	159740	175690	174620	174600	658950	664150	675630	675320	681640	665730	0.98316	0.990919	1.00805	1.00758	1.01701
P35585	AP-1 complex subunit mu-1 OS=Mus musculus OX=10090 GN=Ap1m1 PE=1 SV=3	Ap1m1	48.542	43.5	48	13	13	13	8	5	9	8	10	8	9	10	9	8	12	9	9	10	9	8	12	9	9	10	9	8	12	9	11458	11218	12594	10905	15032	11955	54802	57901	67275	65254	66009	65749	0.872204	0.921526	1.07072	1.03855	1.05057
P35601	Replication factor C subunit 1 OS=Mus musculus OX=10090 GN=Rfc1 PE=1 SV=2	Rfc1	125.98	8.5	22	6	6	6	4	2	3	3	5	5	5	3	3	4	6	6	5	3	3	4	6	6	5	3	3	4	6	6	946.42	642.68	812.31	1033	1155.3	1454.5	17712	15871	24579	22637	21198	25429	0.83399	0.747304	1.15733	1.06589	0.998132
P35700	Peroxiredoxin-1 OS=Mus musculus OX=10090 GN=Prdx1 PE=1 SV=1	Prdx1	22.176	60.3	105	13	11	13	20	17	18	15	18	17	13	13	13	12	13	12	11	11	11	11	11	11	13	13	13	12	13	12	469340	462580	482850	475630	475220	483400	1587100	1615400	1636700	1566000	1543300	1545700	1.00299	1.02088	1.03434	0.989657	0.975311
P35762	CD81 antigen OS=Mus musculus OX=10090 GN=Cd81 PE=1 SV=2	Cd81	25.814	27.5	27	3	3	3	5	3	4	5	5	5	3	3	3	3	3	3	3	3	3	3	3	3	3	3	3	3	3	3	82040	84722	87151	74057	75842	72093	294920	311420	318850	256990	271740	251170	1.03779	1.09585	1.12199	0.904316	0.956219
P35821	Tyrosine-protein phosphatase non-receptor type 1 OS=Mus musculus OX=10090 GN=Ptpn1 PE=1 SV=2	Ptpn1	49.593	38	50	12	12	12	6	9	9	9	9	8	10	11	11	10	10	11	10	11	11	10	10	11	10	11	11	10	10	11	16114	14286	16138	18095	18217	18949	83310	75243	79003	88842	88682	87987	0.993625	0.897411	0.942256	1.0596	1.0577
P35831	Tyrosine-protein phosphatase non-receptor type 12 OS=Mus musculus OX=10090 GN=Ptpn12 PE=1 SV=3	Ptpn12	86.525	7.4	16	4	4	4	3	2	2	4	3	2	3	3	4	4	4	4	3	3	4	4	4	4	3	3	4	4	4	4	1263.9	1282.9	1542.9	2198.8	1964.9	2134.6	27565	32949	27980	36088	32945	33332	0.866556	1.03581	0.879602	1.13449	1.03569
P35922	Synaptic functional regulator FMR1 OS=Mus musculus OX=10090 GN=Fmr1 PE=1 SV=1	Fmr1	68.988	22.5	33	11	9	10	7	5	4	6	5	6	11	8	9	10	9	7	9	6	7	8	7	5	10	7	8	9	8	6	7881	3435.7	4769.4	4971.8	4841.9	3682.6	41139	42640	48019	44446	46893	45025	0.920466	0.95405	1.0744	0.994459	1.04921
P35979	60S ribosomal protein L12 OS=Mus musculus OX=10090 GN=Rpl12 PE=1 SV=2	Rpl12	17.804	54.5	58	6	6	6	10	10	10	10	9	9	6	6	6	6	6	6	6	6	6	6	6	6	6	6	6	6	6	6	312330	341080	337770	331950	317440	310790	830510	822390	841670	868170	840690	821890	0.991591	0.981896	1.00492	1.03655	1.00375
P35980	60S ribosomal protein L18 OS=Mus musculus OX=10090 GN=Rpl18 PE=1 SV=3	Rpl18	21.644	25	16	4	4	4	2	3	2	2	2	5	4	3	3	4	4	4	4	3	3	4	4	4	4	3	3	4	4	4	73129	75924	77285	102380	104760	103670	265230	260550	301010	328020	341130	303450	0.8844	0.868794	1.00371	1.09377	1.13749
P35991	Tyrosine-protein kinase BTK OS=Mus musculus OX=10090 GN=Btk PE=1 SV=4	Btk	76.437	16.4	20	10	10	10	3	4	1	5	4	3	8	7	7	9	7	7	8	7	7	9	7	7	8	7	7	9	7	7	6285	5611.2	5950.5	7851.6	6490.5	7233.5	123880	123490	118230	147490	131010	142870	0.944483	0.94151	0.901407	1.12449	0.998844
P36371	Antigen peptide transporter 2 OS=Mus musculus OX=10090 GN=Tap2 PE=1 SV=1	Tap2	77.444	16.1	35	9	9	9	6	5	7	5	6	6	9	9	9	8	7	8	9	9	9	8	7	8	9	9	9	8	7	8	5962.8	5954.4	5612.5	6437.3	6073.4	6724.2	41262	43946	42590	45097	43633	47881	0.936322	0.997228	0.966457	1.02335	0.990125
P36423	Thromboxane-A synthase OS=Mus musculus OX=10090 GN=Tbxas1 PE=1 SV=2	Tbxas1	60.39	6	16	3	3	3	2	3	3	3	2	3	3	3	3	3	2	3	3	3	3	3	2	3	3	3	3	3	2	3	2959.7	3214.2	2673.2	3213	1900.9	2923.7	34799	34312	30656	34493	33167	30063	1.05724	1.04244	0.931369	1.04794	1.00766
P36536	GTP-binding protein SAR1a OS=Mus musculus OX=10090 GN=Sar1a PE=1 SV=1	Sar1a	22.371	26.8	11	4	2	2	3	2	2	2	0	2	4	4	4	4	3	4	2	2	2	2	1	2	2	2	2	2	1	2	3654.7	3586.3	3222.6	5065.4	1342.4	4841.7	22765	26951	26758	47743	0	47815	0.66165	0.783314	0.777704	1.38762
P36552	Oxygen-dependent coproporphyrinogen-III oxidase, mitochondrial OS=Mus musculus OX=10090 GN=Cpox PE=1 SV=2	Cpox	49.714	48.8	121	20	20	20	22	21	19	20	17	22	20	19	19	18	18	18	20	19	19	18	18	18	20	19	19	18	18	18	86345	85231	84894	86640	84357	85412	355090	350610	350230	324480	321790	321770	1.05265	1.03937	1.03825	0.961911	0.953937
P36993	Protein phosphatase 1B OS=Mus musculus OX=10090 GN=Ppm1b PE=1 SV=1	Ppm1b	42.795	21.3	15	6	4	4	2	2	2	3	3	3	6	5	5	6	5	6	4	3	3	4	3	4	4	3	3	4	3	4	9887.9	8744.4	8967.3	9279.1	8868.1	9732.7	158450	143970	162750	120360	132800	130290	1.12029	1.01791	1.15069	0.850982	0.938936
P37040	NADPH--cytochrome P450 reductase OS=Mus musculus OX=10090 GN=Por PE=1 SV=2	Por	77.043	36.1	84	18	18	18	14	16	13	15	13	13	16	17	16	17	16	17	16	17	16	17	16	17	16	17	16	17	16	17	27273	32539	25651	33585	30479	35301	192470	201690	189770	181230	184110	186060	1.01717	1.06589	1.0029	0.957766	0.972986
P37804	Transgelin OS=Mus musculus OX=10090 GN=Tagln PE=1 SV=3	Tagln	22.576	64.2	53	12	12	12	10	9	9	8	9	8	11	11	10	11	10	9	11	11	10	11	10	9	11	11	10	11	10	9	119610	123970	108170	71531	69234	68101	388070	377250	376250	223060	223460	221850	1.28646	1.25059	1.24728	0.73945	0.740776
P37889	Fibulin-2 OS=Mus musculus OX=10090 GN=Fbln2 PE=1 SV=2	Fbln2	131.83	15.2	51	14	14	14	9	9	7	8	8	10	13	11	13	12	14	12	13	11	13	12	14	12	13	11	13	12	14	12	8300.7	8317.2	7874	8761.1	9552.2	9210.1	72834	73805	74142	84185	77007	80426	0.94508	0.957679	0.962052	1.09237	0.999228
P37913	DNA ligase 1 OS=Mus musculus OX=10090 GN=Lig1 PE=1 SV=2	Lig1	102.29	16.7	41	12	12	12	7	6	4	7	8	9	11	9	8	12	11	11	11	9	8	12	11	11	11	9	8	12	11	11	7589.8	7504	6782.5	8552.8	8171.2	8800.4	84868	94343	89740	96681	96257	97978	0.909516	1.01106	0.961728	1.03611	1.03157
P38060	Hydroxymethylglutaryl-CoA lyase, mitochondrial OS=Mus musculus OX=10090 GN=Hmgcl PE=1 SV=2	Hmgcl	34.238	32	31	7	7	7	5	4	5	5	5	7	7	7	7	7	7	7	7	7	7	7	7	7	7	7	7	7	7	7	24383	23753	24206	26307	27347	28496	150050	141440	142040	150320	156620	159860	0.999967	0.942588	0.946586	1.00177	1.04375
P38647	Stress-70 protein, mitochondrial OS=Mus musculus OX=10090 GN=Hspa9 PE=1 SV=3	Hspa9	73.46	42.6	129	25	25	25	19	22	24	22	24	18	24	24	23	23	24	22	24	24	23	23	24	22	24	24	23	23	24	22	144620	143450	134900	147950	141830	135610	607470	619370	615830	594330	591010	593450	1.00645	1.02617	1.0203	0.98468	0.97918
P39039	Mannose-binding protein A OS=Mus musculus OX=10090 GN=Mbl1 PE=1 SV=1	Mbl1	25.396	3.3	5	1	1	1	1	0	1	1	1	1	1	0	1	1	1	1	1	0	1	1	1	1	1	0	1	1	1	1	1526.5		1593.5	1024.3	927.61	1575.3	0	0	0	0	0	0
P39053	Dynamin-1 OS=Mus musculus OX=10090 GN=Dnm1 PE=1 SV=2	Dnm1	97.802	23.3	38	17	10	12	6	8	6	5	7	6	14	16	14	15	14	13	7	10	9	9	9	8	9	11	10	10	10	9	5051.6	7814.6	6858	7708.6	7518.6	5811.3	84507	88605	79850	86956	85443	84511	0.99445	1.04267	0.939648	1.02327	1.00546
P39054	Dynamin-2 OS=Mus musculus OX=10090 GN=Dnm2 PE=1 SV=2	Dnm2	98.144	36.6	129	24	17	24	21	23	22	21	21	21	20	22	22	23	22	22	13	15	16	16	16	16	20	22	22	23	22	22	38522	38255	37666	46555	42364	45788	208340	204270	198870	213850	207110	209410	1.00659	0.986931	0.960841	1.03322	1.00065
P39061	Collagen alpha-1(XVIII) chain OS=Mus musculus OX=10090 GN=Col18a1 PE=1 SV=4	Col18a1	182.17	3.4	9	4	4	4	2	0	1	2	1	3	2	1	2	4	3	3	2	1	2	4	3	3	2	1	2	4	3	3	619.85	318.45	585.74	1317.7	1398.4	846.44	36773	0	35115	35681	37467	36166	1.0147		0.968946	0.984564	1.03385
P39098	Mannosyl-oligosaccharide 1,2-alpha-mannosidase IB OS=Mus musculus OX=10090 GN=Man1a2 PE=1 SV=1	Man1a2	72.871	2.7	2	1	1	1	0	0	1	0	1	0	1	1	1	0	1	0	1	1	1	0	1	0	1	1	1	0	1	0	144.84	164.02	170.36		185.26		0	0	0	0	0	0
P39447	Tight junction protein ZO-1 OS=Mus musculus OX=10090 GN=Tjp1 PE=1 SV=2	Tjp1	194.74	4.1	7	4	4	4	0	2	2	0	1	2	2	3	3	3	4	3	2	3	3	3	4	3	2	3	3	3	4	3	484.38	344.4	608.51	500.42	607.11	532.79	23258	21350	25338	20089	20222	24535	1.03528	0.950353	1.12787	0.894222	0.900142
P39654	Polyunsaturated fatty acid lipoxygenase ALOX15 OS=Mus musculus OX=10090 GN=Alox15 PE=1 SV=4	Alox15	75.444	33.9	76	15	15	15	13	12	13	12	13	13	15	14	14	15	14	14	15	14	14	15	14	14	15	14	14	15	14	14	24322	22517	21915	17506	16974	17652	138500	139740	134490	104030	101880	102330	1.15261	1.16293	1.11924	0.86575	0.847858
P39655	Polyunsaturated fatty acid lipoxygenase ALOX12 OS=Mus musculus OX=10090 GN=Alox12 PE=1 SV=4	Alox12	75.389	26.8	47	13	13	13	10	7	9	5	9	7	11	12	13	10	12	10	11	12	13	10	12	10	11	12	13	10	12	10	12513	12572	12309	10451	11337	8602.4	89857	90287	90157	79208	77434	73231	1.07791	1.08307	1.08151	0.950165	0.928885
P39688	Tyrosine-protein kinase Fyn OS=Mus musculus OX=10090 GN=Fyn PE=1 SV=4	Fyn	60.674	7.3	4	4	1	1	0	0	1	1	1	1	2	3	4	4	3	3	0	1	1	1	1	1	0	1	1	1	1	1		1030.5	650.74	1174.7	1305.6	1703.1	0	0	0	0	0	0
P39749	Flap endonuclease 1 OS=Mus musculus OX=10090 GN=Fen1 PE=1 SV=1	Fen1	42.314	30.2	40	9	9	9	7	6	7	7	8	5	7	7	8	7	8	7	7	7	8	7	8	7	7	7	8	7	8	7	36738	37583	35393	41065	41348	39806	191700	190280	190470	205690	208840	201070	0.968141	0.96097	0.961929	1.03879	1.0547
P39876	Metalloproteinase inhibitor 3 OS=Mus musculus OX=10090 GN=Timp3 PE=1 SV=1	Timp3	24.182	22.3	12	4	4	4	1	2	2	3	2	2	2	4	3	4	4	3	2	4	3	4	4	3	2	4	3	4	4	3	6315.2	10320	7056.1	11634	11601	8695.3	70982	49189	38146	54521	49449	61806	1.3141	0.910646	0.706205	1.00936	0.915459
P40124	Adenylyl cyclase-associated protein 1 OS=Mus musculus OX=10090 GN=Cap1 PE=1 SV=4	Cap1	51.564	50	150	18	18	18	26	25	24	24	25	26	18	18	18	18	18	18	18	18	18	18	18	18	18	18	18	18	18	18	441020	424450	436840	456840	484080	459560	1631000	1596400	1644800	1628900	1655400	1603600	1.00265	0.981383	1.01114	1.00136	1.01765
P40142	Transketolase OS=Mus musculus OX=10090 GN=Tkt PE=1 SV=1	Tkt	67.63	65	300	32	32	32	48	52	53	51	49	47	31	32	31	31	31	31	31	32	31	31	31	31	31	32	31	31	31	31	1041100	1052300	1053000	1010200	1029200	1021300	5709400	5837600	5867800	5198100	5216800	5194700	1.03731	1.0606	1.06608	0.944411	0.947808
P40237	CD82 antigen OS=Mus musculus OX=10090 GN=Cd82 PE=1 SV=1	Cd82	29.628	12.8	9	3	3	3	1	1	1	2	3	1	2	2	2	3	3	3	2	2	2	3	3	3	2	2	2	3	3	3	24513	24784	24610	28373	32890	28219	143700	146090	146040	138360	133140	136410	1.02188	1.03887	1.03852	0.983905	0.946785
P40240	CD9 antigen OS=Mus musculus OX=10090 GN=Cd9 PE=1 SV=2	Cd9	25.258	27	20	4	4	4	2	4	4	3	3	4	3	4	4	3	4	4	3	4	4	3	4	4	3	4	4	3	4	4	28098	33799	37435	30377	34752	33826	95170	84376	89230	75061	75600	71625	1.16283	1.03094	1.09025	0.917127	0.923712
P40336	Vacuolar protein sorting-associated protein 26A OS=Mus musculus OX=10090 GN=Vps26a PE=1 SV=1	Vps26a	38.113	46.2	62	12	11	12	11	10	11	11	10	9	12	12	11	11	11	9	11	11	11	11	10	9	12	12	11	11	11	9	51222	52354	45084	53701	51411	44086	270860	281780	257680	269850	269100	273810	1.00128	1.04165	0.952559	0.997548	0.994775
P40630	Transcription factor A, mitochondrial OS=Mus musculus OX=10090 GN=Tfam PE=1 SV=2	Tfam	27.987	4.5	3	1	1	1	1	0	1	1	0	0	1	1	1	1	1	1	1	1	1	1	1	1	1	1	1	1	1	1	892.05	851.66	907.88	944.27	828.75	770.27	0	0	0	0	0	0
P40936	Indolethylamine N-methyltransferase OS=Mus musculus OX=10090 GN=Inmt PE=1 SV=1	Inmt	29.459	17.4	10	3	3	3	2	2	3	1	2	0	3	3	3	2	3	3	3	3	3	2	3	3	3	3	3	2	3	3	10052	10027	8461.8	4562.5	4678.6	3685.6	49356	53103	50017	27947	26851	19073	1.30833	1.40765	1.32585	0.740818	0.711766
P41105	60S ribosomal protein L28 OS=Mus musculus OX=10090 GN=Rpl28 PE=1 SV=2	Rpl28	15.733	34.3	21	5	5	5	5	3	3	3	4	3	5	5	5	5	5	5	5	5	5	5	5	5	5	5	5	5	5	5	50761	50421	49105	44464	45915	44569	203250	201050	190390	169690	170610	167170	1.10646	1.09449	1.03646	0.923768	0.928776
P41216	Long-chain-fatty-acid--CoA ligase 1 OS=Mus musculus OX=10090 GN=Acsl1 PE=1 SV=2	Acsl1	77.951	45.9	134	25	23	25	21	22	25	20	23	23	23	24	24	22	25	25	21	22	22	21	23	23	23	24	24	22	25	25	71980	64560	69344	73294	76399	78962	387020	384690	380950	422250	405950	405040	0.973268	0.967409	0.958003	1.06186	1.02087
P41241	Tyrosine-protein kinase CSK OS=Mus musculus OX=10090 GN=Csk PE=1 SV=2	Csk	50.716	36.9	70	14	14	14	12	15	9	10	11	13	14	14	13	14	13	13	14	14	13	14	13	13	14	14	13	14	13	13	30971	30669	29145	33683	31469	32414	163900	163120	167950	172810	178360	174800	0.96323	0.958646	0.987032	1.01559	1.04821
P41245	Matrix metalloproteinase-9 OS=Mus musculus OX=10090 GN=Mmp9 PE=1 SV=2	Mmp9	80.534	37.4	169	24	24	24	31	29	26	27	28	28	24	24	24	23	24	24	24	24	24	23	24	24	24	24	24	23	24	24	232030	224250	220750	197720	213790	216630	1105100	1099400	1114100	1000900	1008700	1011200	1.04593	1.04054	1.05445	0.947314	0.954696
P41317	Mannose-binding protein C OS=Mus musculus OX=10090 GN=Mbl2 PE=1 SV=2	Mbl2	25.957	10.2	8	2	2	2	1	1	1	1	2	2	1	1	1	2	2	2	1	1	1	2	2	2	1	1	1	2	2	2	1538.1	1523.9	1348.2	2974.4	2651.1	3657.2	0	0	0	22095	19089	26739				0.975884	0.843116
P41593	Parathyroid hormone/parathyroid hormone-related peptide receptor OS=Mus musculus OX=10090 GN=Pth1r PE=1 SV=2	Pth1r	66.371	4.7	3	2	2	2	0	0	0	1	2	0	1	0	1	1	2	1	1	0	1	1	2	1	1	0	1	1	2	1	370.81		261.8	545.01	1260.8	551.96	0	0	0	0	0	0
P41731	CD63 antigen OS=Mus musculus OX=10090 GN=Cd63 PE=1 SV=2	Cd63	25.766	12.2	9	2	2	2	1	1	2	1	2	2	1	1	2	2	2	2	1	1	2	2	2	2	1	1	2	2	2	2	45126	41582	42049	41777	40240	40456	0	0	404790	243050	276390	379320			1.24212	0.74581	0.848115
P42125	Enoyl-CoA delta isomerase 1, mitochondrial OS=Mus musculus OX=10090 GN=Eci1 PE=1 SV=2	Eci1	32.25	36	47	9	9	9	9	8	8	7	8	7	8	8	8	7	8	7	8	8	8	7	8	7	8	8	8	7	8	7	55215	61497	54228	63813	66547	71110	297030	320470	295110	366850	341260	361520	0.899074	0.970024	0.893262	1.11041	1.03295
P42128	Forkhead box protein K1 OS=Mus musculus OX=10090 GN=Foxk1 PE=1 SV=2	Foxk1	74.919	3.9	5	2	2	2	1	0	1	2	1	0	1	0	1	2	2	1	1	0	1	2	2	1	1	0	1	2	2	1	261.04		151.83	649.47	423.18	277.54	0	0	0	13767	8780.7	0				1.22114	0.778855
P42208	Septin-2 OS=Mus musculus OX=10090 GN=Septin2 PE=1 SV=2	Septin2	41.525	43.8	64	10	10	10	12	10	11	11	10	10	10	9	9	10	8	10	10	9	9	10	8	10	10	9	9	10	8	10	75939	60332	64167	78476	60019	77805	299150	301710	300070	292460	281140	283760	1.02082	1.02956	1.02396	0.997992	0.959364
P42209	Septin-1 OS=Mus musculus OX=10090 GN=Septin1 PE=1 SV=2	Septin1	42.019	20.5	15	5	5	5	3	3	2	2	3	2	4	3	3	3	4	3	4	3	3	3	4	3	4	3	3	3	4	3	2982.6	2596.2	2392.7	1980.1	3906	2172.4	29913	30192	29117	25024	25040	24852	1.09346	1.10366	1.06436	0.914742	0.915327
P42225	Signal transducer and activator of transcription 1 OS=Mus musculus OX=10090 GN=Stat1 PE=1 SV=1	Stat1	87.196	38.9	139	25	25	25	20	26	22	24	23	24	23	24	22	24	25	23	23	24	22	24	25	23	23	24	22	24	25	23	49136	48440	46695	58031	58085	52753	179270	179270	177550	191210	194920	191920	0.965426	0.965426	0.956163	1.02973	1.04971
P42227	Signal transducer and activator of transcription 3 OS=Mus musculus OX=10090 GN=Stat3 PE=1 SV=2	Stat3	88.053	44.3	113	24	24	24	19	22	17	21	18	16	18	21	20	20	19	21	18	21	20	20	19	21	18	21	20	20	19	21	33757	37404	33103	32428	28503	33659	185250	185020	184840	177890	176650	173850	1.02584	1.02457	1.02357	0.985085	0.978219
P42230	Signal transducer and activator of transcription 5A OS=Mus musculus OX=10090 GN=Stat5a PE=1 SV=1	Stat5a	90.83	29.6	98	21	5	21	21	15	18	14	15	15	21	19	19	19	19	18	5	5	5	5	5	5	21	19	19	19	19	18	24631	18799	18805	17106	18256	18293	108570	111830	113770	104810	104930	105860	1.00254	1.03264	1.05056	0.967819	0.968927
P42232	Signal transducer and activator of transcription 5B OS=Mus musculus OX=10090 GN=Stat5b PE=1 SV=1	Stat5b	90.001	24.9	13	18	2	2	1	2	2	2	3	3	18	16	16	16	16	15	2	2	2	2	2	2	2	2	2	2	2	2	1441.5	1631.8	1646.2	1562.3	1472.3	1488.4	30640	33647	32731	30050	30243	30109	0.980899	1.07716	1.04784	0.96201	0.968189
P42567	Epidermal growth factor receptor substrate 15 OS=Mus musculus OX=10090 GN=Eps15 PE=1 SV=1	Eps15	98.47	32.1	96	19	19	19	15	15	16	17	16	17	17	17	18	19	17	18	17	17	18	19	17	18	17	17	18	19	17	18	14907	17139	17065	16720	16099	17016	112790	113940	109800	105100	108170	104810	1.03381	1.04435	1.0064	0.963322	0.991461
P42669	Transcriptional activator protein Pur-alpha OS=Mus musculus OX=10090 GN=Pura PE=1 SV=1	Pura	34.883	23.7	25	5	5	5	4	4	5	4	5	3	5	5	5	5	5	4	5	5	5	5	5	4	5	5	5	5	5	4	31805	34692	34379	32960	31230	28236	121200	129410	128170	118500	113970	113780	1.00299	1.07093	1.06067	0.980649	0.943161
P42703	Leukemia inhibitory factor receptor OS=Mus musculus OX=10090 GN=Lifr PE=1 SV=1	Lifr	122.57	7.5	19	7	7	7	5	5	5	2	1	1	6	6	6	2	2	2	6	6	6	2	2	2	6	6	6	2	2	2	2110.2	1840.3	2112.3	626.02	204.63	230.27	41158	47454	47422	17417	18091	18312	1.30073	1.4997	1.49869	0.550433	0.571734
P42859	Huntingtin OS=Mus musculus OX=10090 GN=Htt PE=1 SV=2	Htt	344.69	4.6	26	10	10	10	3	4	6	3	5	5	6	6	8	6	7	6	6	6	8	6	7	6	6	6	8	6	7	6	537.02	639.39	632.75	491.61	575.73	519.54	32193	28555	29712	27566	27731	30080	1.09851	0.974368	1.01385	0.940621	0.946251
P42932	T-complex protein 1 subunit theta OS=Mus musculus OX=10090 GN=Cct8 PE=1 SV=3	Cct8	59.555	65.5	160	29	29	29	25	23	29	27	28	28	28	27	29	29	29	29	28	27	29	29	29	29	28	27	29	29	29	29	170200	162570	165520	167580	169390	172020	534250	526810	530190	500790	505570	507970	1.03217	1.0178	1.02433	0.967529	0.976764
P43023	Cytochrome c oxidase subunit 6A2, mitochondrial OS=Mus musculus OX=10090 GN=Cox6a2 PE=1 SV=2	Cox6a2	10.749	42.3	12	2	2	2	2	2	2	2	2	2	2	2	2	2	2	2	2	2	2	2	2	2	2	2	2	2	2	2	28521	26239	27181	32434	32307	34098	74864	70127	73198	83042	82987	86388	0.95448	0.894085	0.933239	1.05875	1.05804
P43024	Cytochrome c oxidase subunit 6A1, mitochondrial OS=Mus musculus OX=10090 GN=Cox6a1 PE=1 SV=2	Cox6a1	12.352	40.5	16	2	2	2	2	4	3	2	2	3	2	2	2	2	2	2	2	2	2	2	2	2	2	2	2	2	2	2	145440	152660	144690	121330	120740	120200	330830	326310	334410	268900	267030	271030	1.10368	1.0886	1.11562	0.897076	0.890837
P43025	Tetranectin OS=Mus musculus OX=10090 GN=Clec3b PE=1 SV=2	Clec3b	22.257	33.7	29	4	4	4	5	5	5	5	4	5	4	4	4	4	4	4	4	4	4	4	4	4	4	4	4	4	4	4	279900	283080	284170	268080	274330	275700	711430	740910	736510	660910	677940	667380	1.01752	1.05968	1.05339	0.945264	0.969622
P43247	DNA mismatch repair protein Msh2 OS=Mus musculus OX=10090 GN=Msh2 PE=1 SV=1	Msh2	104.15	16.1	38	11	11	11	6	7	5	6	7	7	8	7	8	8	9	10	8	7	8	8	9	10	8	7	8	8	9	10	6708.9	5176.2	6949.3	5601.3	6993.5	6250.1	62864	65894	72115	65391	64746	72013	0.935887	0.980996	1.07361	0.973508	0.963905
P43274	Histone H1.4 OS=Mus musculus OX=10090 GN=H1-4 PE=1 SV=2	H1-4	21.977	17.8	10	3	2	2	1	2	2	1	2	2	2	3	3	3	3	3	1	2	2	2	2	2	1	2	2	2	2	2	15832	23115	21800	24916	25423	25613	0	161850	155340	160560	156800	160320		1.01809	0.977141	1.00998	0.986325
P43275	Histone H1.1 OS=Mus musculus OX=10090 GN=H1-1 PE=1 SV=2	H1-1	21.785	24.4	17	3	3	3	3	3	3	3	2	3	3	3	3	3	2	3	3	3	3	3	2	3	3	3	3	3	2	3	22703	21086	21714	26093	14515	27667	71242	72644	73693	98554	96752	102020	0.830157	0.846494	0.858718	1.14841	1.12742
P43276	Histone H1.5 OS=Mus musculus OX=10090 GN=H1-5 PE=1 SV=2	H1-5	22.576	10.3	8	2	2	2	1	1	2	1	1	2	2	2	2	2	2	2	2	2	2	2	2	2	2	2	2	2	2	2	9618	10175	9428	11214	11046	10099	66201	75183	68152	72395	73625	63615	0.947599	1.07617	0.975526	1.03626	1.05387
P43277	Histone H1.3 OS=Mus musculus OX=10090 GN=H1-3 PE=1 SV=2	H1-3	22.099	17.6	5	3	1	1	1	1	1	0	1	1	3	3	3	2	3	3	1	1	1	0	1	1	1	1	1	0	1	1	5472.9	5783.8	5386.7		6554.8	7217.1	0	0	0	0	0	0
P43346	Deoxycytidine kinase OS=Mus musculus OX=10090 GN=Dck PE=1 SV=1	Dck	30.367	25.4	15	5	5	5	3	2	3	3	2	2	5	5	4	4	4	4	5	5	4	4	4	4	5	5	4	4	4	4	14372	14746	12956	10867	11598	12556	81084	88153	82707	68545	78801	81336	1.01223	1.10048	1.03249	0.855697	0.98373
P43406	Integrin alpha-V OS=Mus musculus OX=10090 GN=Itgav PE=1 SV=2	Itgav	115.36	26.7	108	24	24	24	21	22	17	18	14	16	22	24	22	21	21	23	22	24	22	21	21	23	22	24	22	21	21	23	20613	20267	17025	19048	17867	18899	117100	120710	120030	118610	116520	114450	0.993187	1.0238	1.01804	1.00599	0.988267
P43430	Mast cell protease 8 OS=Mus musculus OX=10090 GN=Mcpt8 PE=2 SV=1	Mcpt8	27.121	9.3	10	2	2	2	2	2	2	2	1	1	2	2	2	2	2	2	2	2	2	2	2	2	2	2	2	2	2	2	3171.4	2805.1	2979.6	3322.9	2967.9	3820.7	25465	23722	25179	26553	23740	28445	0.997949	0.929643	0.986741	1.04059	0.930348
P45376	Aldo-keto reductase family 1 member B1 OS=Mus musculus OX=10090 GN=Akr1b1 PE=1 SV=3	Akr1b1	35.732	52.2	114	20	20	20	18	20	20	19	17	20	17	18	18	20	17	19	17	18	18	20	17	19	17	18	18	20	17	19	276140	266830	269260	303260	286090	287030	1097200	1061500	1081700	1128700	1121300	1096200	0.999484	0.966963	0.985364	1.02818	1.02144
P45377	Aldose reductase-related protein 2 OS=Mus musculus OX=10090 GN=Akr1b8 PE=1 SV=2	Akr1b8	36.12	24.7	22	6	4	6	6	3	3	2	5	3	5	5	5	5	5	4	4	3	4	3	4	3	5	5	5	5	5	4	27297	27244	27484	27489	28644	27945	381550	341180	369260	355100	353520	303050	1.08825	0.973104	1.05319	1.01281	1.0083
P45591	Cofilin-2 OS=Mus musculus OX=10090 GN=Cfl2 PE=1 SV=1	Cfl2	18.709	66.9	30	10	8	8	3	4	4	6	7	6	8	8	8	10	10	9	6	6	6	8	8	7	6	6	6	8	8	7	60721	59137	58206	69654	71629	68228	262350	266250	257390	271830	278180	278430	0.975019	0.989513	0.956585	1.01025	1.03385
P45700	Mannosyl-oligosaccharide 1,2-alpha-mannosidase IA OS=Mus musculus OX=10090 GN=Man1a1 PE=1 SV=1	Man1a1	73.275	11.3	22	5	5	5	5	4	2	2	5	4	5	5	4	3	5	4	5	5	4	3	5	4	5	5	4	3	5	4	2892.3	2798.8	2586	2176.4	3062.3	2776.8	28335	28976	31306	27218	28894	28306	0.982518	1.00474	1.08554	0.943786	1.0019
P45878	Peptidyl-prolyl cis-trans isomerase FKBP2 OS=Mus musculus OX=10090 GN=Fkbp2 PE=1 SV=1	Fkbp2	15.344	27.1	20	3	3	3	4	3	3	3	3	4	3	3	3	3	3	3	3	3	3	3	3	3	3	3	3	3	3	3	92242	96044	92591	93670	100760	101290	370330	403100	389040	369130	399330	402370	0.952291	1.03656	1.0004	0.949205	1.02686
P45952	Medium-chain specific acyl-CoA dehydrogenase, mitochondrial OS=Mus musculus OX=10090 GN=Acadm PE=1 SV=1	Acadm	46.481	28	49	9	9	9	7	9	7	10	7	9	9	8	8	8	8	9	9	8	8	8	8	9	9	8	8	8	8	9	64640	57361	60762	76169	77907	78683	315410	298720	309390	367260	378150	372740	0.926918	0.87787	0.909226	1.07929	1.1113
P46061	Ran GTPase-activating protein 1 OS=Mus musculus OX=10090 GN=Rangap1 PE=1 SV=2	Rangap1	63.53	26.1	61	12	12	12	10	10	10	11	10	10	12	11	11	11	11	10	12	11	11	11	11	10	12	11	11	11	11	10	34741	32375	35801	31762	33629	30721	236920	240580	270690	217310	221850	199270	1.02517	1.04101	1.17129	0.940315	0.95996
P46062	Signal-induced proliferation-associated protein 1 OS=Mus musculus OX=10090 GN=Sipa1 PE=1 SV=2	Sipa1	112.06	8.4	19	6	6	6	4	4	3	3	2	3	5	5	5	6	4	6	5	5	5	6	4	6	5	5	5	6	4	6	2250.6	2180.3	2075.4	2213.6	1925.5	2574.1	43029	43684	42426	41732	42271	44329	1.00273	1.01799	0.988678	0.972506	0.985066
P46412	Glutathione peroxidase 3 OS=Mus musculus OX=10090 GN=Gpx3 PE=1 SV=2	Gpx3	25.424	28.8	31	6	6	6	6	6	5	4	6	4	6	6	6	5	6	5	6	6	6	5	6	5	6	6	6	5	6	5	191320	190420	185700	172030	175330	172850	779000	788080	765660	677010	672770	670710	1.07369	1.0862	1.0553	0.933114	0.92727
P46414	Cyclin-dependent kinase inhibitor 1B OS=Mus musculus OX=10090 GN=Cdkn1b PE=1 SV=2	Cdkn1b	22.193	16.8	4	2	2	2	1	1	1	0	0	1	1	1	2	1	1	1	1	1	2	1	1	1	1	1	2	1	1	1	2257.6	2308.8	2751.1	2076.9	2000.9	1834.2	0	0	0	0	0	0
P46425	Glutathione S-transferase P 2 OS=Mus musculus OX=10090 GN=Gstp2 PE=1 SV=2	Gstp2	23.537	41.9	1	8	1	1	1	0	0	0	0	0	6	5	6	5	6	7	1	0	0	0	1	0	1	0	0	0	1	0	19010				14499		0	0	0	0	0	0
P46460	Vesicle-fusing ATPase OS=Mus musculus OX=10090 GN=Nsf PE=1 SV=2	Nsf	82.613	32.8	105	20	20	20	15	17	17	19	19	18	17	16	16	18	18	15	17	16	16	18	18	15	17	16	16	18	18	15	32356	30617	30283	39358	38496	33396	212750	215670	210380	228580	224400	224850	0.969521	0.982827	0.95872	1.04166	1.02261
P46467	Vacuolar protein sorting-associated protein 4B OS=Mus musculus OX=10090 GN=Vps4b PE=1 SV=2	Vps4b	49.419	31.8	38	10	8	10	7	7	4	8	6	6	9	8	6	9	9	7	7	6	5	7	7	5	9	8	6	9	9	7	10482	9310.6	8381.1	11328	12207	11388	95569	87491	93483	101190	106500	107870	0.968436	0.886579	0.947298	1.0254	1.0792
P46471	26S proteasome regulatory subunit 7 OS=Mus musculus OX=10090 GN=Psmc2 PE=1 SV=5	Psmc2	48.647	61.9	96	21	21	21	15	16	15	15	18	17	16	17	16	16	19	19	16	17	16	16	19	19	16	17	16	16	19	19	56929	47182	55120	49885	74510	77073	349210	329640	349670	333660	340820	326630	1.03234	0.974483	1.0337	0.986367	1.00753
P46638	Ras-related protein Rab-11B OS=Mus musculus OX=10090 GN=Rab11b PE=1 SV=3	Rab11b	24.489	45	51	8	8	8	9	9	9	9	8	7	8	8	8	8	8	7	8	8	8	8	8	7	8	8	8	8	8	7	168090	171640	171030	174490	177720	172690	533880	555040	545670	536420	549140	557600	0.97728	1.01601	0.998862	0.98193	1.00521
P46660	Alpha-internexin OS=Mus musculus OX=10090 GN=Ina PE=1 SV=3	Ina	55.382	6.2	4	2	1	1	1	1	1	1	0	0	2	2	2	2	1	1	1	1	1	1	0	0	1	1	1	1	0	0	3454.2	1629.5	567.39	126.62			0	0	0	0	0	0
P46664	Adenylosuccinate synthetase isozyme 2 OS=Mus musculus OX=10090 GN=Adss2 PE=1 SV=2	Adss2	50.02	35.7	62	12	11	11	9	12	10	11	10	10	11	11	11	12	12	12	10	10	10	11	11	11	10	10	10	11	11	11	45078	41220	44609	58168	46897	56349	162200	155820	170610	164580	165770	161170	0.992909	0.953854	1.04439	1.00748	1.01476
P46718	Programmed cell death protein 2 OS=Mus musculus OX=10090 GN=Pdcd2 PE=2 SV=2	Pdcd2	38.341	8.5	10	2	2	2	2	2	2	1	1	2	2	2	2	1	1	2	2	2	2	1	1	2	2	2	2	1	1	2	1975.4	1817.3	2267.6	916.45	1113	2076.2	21032	19792	24691	0	0	21205	0.970111	0.912915	1.13888
P46735	Unconventional myosin-Ib OS=Mus musculus OX=10090 GN=Myo1b PE=1 SV=3	Myo1b	128.56	16.4	66	13	13	13	11	11	10	10	13	11	10	11	9	12	13	11	10	11	9	12	13	11	10	11	9	12	13	11	5115.5	5147.4	4144.3	6397.9	11345	5670.7	100940	96503	100490	105070	110630	109300	0.972239	0.929503	0.967905	1.01202	1.06557
P46737	Lys-63-specific deubiquitinase BRCC36 OS=Mus musculus OX=10090 GN=Brcc3 PE=1 SV=1	Brcc3	33.34	31.6	24	7	7	7	5	5	4	2	3	5	6	7	5	6	5	5	6	7	5	6	5	5	6	7	5	6	5	5	13919	12716	9687.2	11687	8697.5	10957	72313	68472	66122	61791	56091	61502	1.12319	1.06353	1.02703	0.959758	0.871224
P46935	E3 ubiquitin-protein ligase NEDD4 OS=Mus musculus OX=10090 GN=Nedd4 PE=1 SV=3	Nedd4	102.71	19.5	65	14	13	14	9	10	12	12	12	10	12	12	12	12	12	13	12	12	11	12	12	12	12	12	12	12	12	13	14580	14006	15099	14829	15201	16518	134710	128610	130910	133210	134220	127420	1.02431	0.977924	0.995412	1.0129	1.02058
P46978	Dolichyl-diphosphooligosaccharide--protein glycosyltransferase subunit STT3A OS=Mus musculus OX=10090 GN=Stt3a PE=1 SV=1	Stt3a	80.597	17.4	54	12	12	12	9	9	9	10	9	8	10	9	11	11	11	9	10	9	11	11	11	9	10	9	11	11	11	9	20130	18443	21357	23716	22846	20054	126270	127770	130860	134860	129670	129760	0.972317	0.983868	1.00766	1.03846	0.998498
P47199	Quinone oxidoreductase OS=Mus musculus OX=10090 GN=Cryz PE=1 SV=1	Cryz	35.268	43.2	40	9	9	9	7	7	6	8	6	6	9	8	8	9	9	9	9	8	8	9	9	9	9	8	8	9	9	9	18861	14574	14127	17622	16285	18641	66826	61536	59463	61109	57962	66156	1.0748	0.989717	0.956376	0.98285	0.932235
P47226	Testin OS=Mus musculus OX=10090 GN=Tes PE=1 SV=1	Tes	47.983	24.3	29	7	7	7	6	6	3	4	4	6	6	5	3	6	5	6	6	5	3	6	5	6	6	5	3	6	5	6	6393.3	6390.4	4667.7	6240.4	5909.7	5189.9	42796	44958	44274	38273	40103	35532	1.04408	1.09682	1.08013	0.933731	0.978376
P47713	Cytosolic phospholipase A2 OS=Mus musculus OX=10090 GN=Pla2g4a PE=1 SV=1	Pla2g4a	85.221	13.5	18	8	8	8	3	3	3	3	3	3	7	7	7	5	5	7	7	7	7	5	5	7	7	7	7	5	5	7	3017.2	3288.7	3393	2559.4	2657.2	3048.8	28952	31874	31715	30485	27519	28016	0.972844	1.07103	1.06569	1.02436	0.924692
P47738	Aldehyde dehydrogenase, mitochondrial OS=Mus musculus OX=10090 GN=Aldh2 PE=1 SV=1	Aldh2	56.537	54.5	144	21	21	21	26	24	24	23	23	24	21	21	20	20	19	20	21	21	20	20	19	20	21	21	20	20	19	20	632390	647180	633230	616680	603280	618630	1657700	1696700	1691200	1506700	1529000	1500900	1.03799	1.06241	1.05896	0.943437	0.9574
P47739	Aldehyde dehydrogenase, dimeric NADP-preferring OS=Mus musculus OX=10090 GN=Aldh3a1 PE=1 SV=2	Aldh3a1	50.48	15.9	18	6	6	6	5	3	2	4	2	2	6	5	4	5	4	4	6	5	4	5	4	4	6	5	4	5	4	4	15153	14912	10609	11903	10419	10847	206230	179640	184190	153580	167600	177410	1.15789	1.0086	1.03415	0.862284	0.941
P47740	Aldehyde dehydrogenase family 3 member A2 OS=Mus musculus OX=10090 GN=Aldh3a2 PE=1 SV=2	Aldh3a2	53.97	15.7	24	6	6	6	3	3	5	5	4	4	6	3	6	6	6	6	6	3	6	6	6	6	6	3	6	6	6	6	8576.6	6411.6	9924.3	10934	9993.8	10742	80863	83098	88088	94421	94787	94929	0.904869	0.929879	0.985718	1.05658	1.06068
P47753	F-actin-capping protein subunit alpha-1 OS=Mus musculus OX=10090 GN=Capza1 PE=1 SV=4	Capza1	32.939	59.1	62	11	9	9	11	13	8	11	8	11	11	11	10	11	10	11	9	9	8	9	8	9	9	9	8	9	8	9	292700	284490	280840	306430	287530	299170	802120	801380	801440	807680	772050	789660	1.00804	1.00711	1.00719	1.01503	0.970251
P47754	F-actin-capping protein subunit alpha-2 OS=Mus musculus OX=10090 GN=Capza2 PE=1 SV=3	Capza2	32.967	66.8	102	13	11	13	19	19	15	16	17	16	13	13	13	13	13	13	11	11	11	11	11	11	13	13	13	13	13	13	498320	477470	474660	514460	520150	534920	1253400	1206600	1225800	1284200	1303300	1293700	0.993842	0.956733	0.971957	1.01826	1.03341
P47757	F-actin-capping protein subunit beta OS=Mus musculus OX=10090 GN=Capzb PE=1 SV=3	Capzb	31.345	53.1	104	14	14	14	15	19	18	18	16	18	14	14	14	14	14	14	14	14	14	14	14	14	14	14	14	14	14	14	306330	297810	293160	319200	312630	304690	806030	785550	787180	778450	780650	752250	1.03114	1.00494	1.00703	0.995862	0.998676
P47758	Signal recognition particle receptor subunit beta OS=Mus musculus OX=10090 GN=Srprb PE=1 SV=1	Srprb	29.579	45	40	9	9	9	6	6	6	8	7	7	8	7	7	8	8	9	8	7	7	8	8	9	8	7	7	8	8	9	23466	21792	20188	23849	23624	23452	90604	85996	83211	90289	85453	85212	1.0439	0.990804	0.958717	1.04027	0.984548
P47791	Glutathione reductase, mitochondrial OS=Mus musculus OX=10090 GN=Gsr PE=1 SV=3	Gsr	53.662	56.6	142	19	19	19	22	25	22	26	23	24	18	17	16	19	18	18	18	17	16	19	18	18	18	17	16	19	18	18	245770	237060	233100	253440	251690	258030	681810	685500	687030	661960	662690	661570	1.01245	1.01793	1.0202	0.982973	0.984057
P47802	Metaxin-1 OS=Mus musculus OX=10090 GN=Mtx1 PE=1 SV=1	Mtx1	35.623	22.4	19	6	6	6	5	4	2	4	2	2	6	5	4	6	4	4	6	5	4	6	4	4	6	5	4	6	4	4	13056	11637	11109	12914	9997.8	11371	130120	136440	126440	114930	136990	126670	1.01183	1.06098	0.983216	0.893713	1.06525
P47809	Dual specificity mitogen-activated protein kinase kinase 4 OS=Mus musculus OX=10090 GN=Map2k4 PE=1 SV=2	Map2k4	44.113	12.1	11	3	3	3	2	2	2	2	2	1	3	3	2	2	3	2	3	3	2	2	3	2	3	3	2	2	3	2	3299.6	3025.7	2962.5	3430.7	3786.7	3485.1	52081	50761	53105	52270	58483	54022	0.97432	0.949626	0.993477	0.977856	1.09409
P47811	Mitogen-activated protein kinase 14 OS=Mus musculus OX=10090 GN=Mapk14 PE=1 SV=3	Mapk14	41.287	40	63	11	11	11	11	10	12	9	11	10	11	11	11	11	11	11	11	11	11	11	11	11	11	11	11	11	11	11	46198	43798	43455	48006	48485	47789	166150	160220	160730	170020	169020	165870	1.00493	0.969063	0.972147	1.02834	1.02229
P47856	Glutamine--fructose-6-phosphate aminotransferase [isomerizing] 1 OS=Mus musculus OX=10090 GN=Gfpt1 PE=1 SV=3	Gfpt1	78.538	31.3	61	15	11	15	12	11	8	8	10	12	14	14	13	12	13	14	10	10	9	8	9	10	14	14	13	12	13	14	13670	13077	12738	11753	12166	14719	62852	63551	65388	66204	63941	65962	0.972194	0.983006	1.01142	1.02404	0.989038
P47857	ATP-dependent 6-phosphofructokinase, muscle type OS=Mus musculus OX=10090 GN=Pfkm PE=1 SV=3	Pfkm	85.268	41.8	176	28	24	28	30	28	27	29	34	28	28	27	26	27	26	27	24	23	22	23	22	23	28	27	26	27	26	27	172680	166410	163210	182330	178200	183870	799950	792520	782580	821210	821760	814310	0.993248	0.984022	0.97168	1.01964	1.02033
P47879	Insulin-like growth factor-binding protein 4 OS=Mus musculus OX=10090 GN=Igfbp4 PE=1 SV=2	Igfbp4	27.807	6.7	2	1	1	1	1	0	0	0	1	0	1	1	1	1	1	0	1	1	1	1	1	0	1	1	1	1	1	0	343.92	398.45	489.7	429.1	415.03		0	0	0	0	0	0
P47911	60S ribosomal protein L6 OS=Mus musculus OX=10090 GN=Rpl6 PE=1 SV=3	Rpl6	33.509	23.3	38	7	7	7	7	7	7	6	5	6	7	7	7	7	6	7	7	7	7	7	6	7	7	7	7	7	6	7	35580	34401	34876	32379	31330	31584	206840	207170	201820	175000	174990	171000	1.09168	1.09342	1.06518	0.923629	0.923576
P47934	Carnitine O-acetyltransferase OS=Mus musculus OX=10090 GN=Crat PE=1 SV=3	Crat	70.839	24.1	50	13	13	13	9	7	7	9	9	9	11	11	10	10	12	10	11	11	10	10	12	10	11	11	10	10	12	10	13266	13820	11270	16920	17792	15933	116010	115150	119000	140910	137960	136950	0.908718	0.901982	0.932139	1.10376	1.08065
P47941	Crk-like protein OS=Mus musculus OX=10090 GN=Crkl PE=1 SV=2	Crkl	33.83	59.7	53	13	13	13	8	10	9	9	8	9	11	13	10	11	10	10	11	13	10	11	10	10	11	13	10	11	10	10	38454	33548	31805	32059	30815	35000	97937	95828	90578	97909	97225	102920	1.00897	0.987244	0.933157	1.00868	1.00164
P47955	60S acidic ribosomal protein P1 OS=Mus musculus OX=10090 GN=Rplp1 PE=1 SV=1	Rplp1	11.475	51.8	15	2	2	2	3	3	2	2	3	2	2	2	2	2	2	2	2	2	2	2	2	2	2	2	2	2	2	2	210190	214900	210010	210870	213180	211720	561720	606640	592300	574830	537450	514620	0.994911	1.07447	1.04907	1.01813	0.951924
P47962	60S ribosomal protein L5 OS=Mus musculus OX=10090 GN=Rpl5 PE=1 SV=3	Rpl5	34.4	31.6	45	8	8	8	7	7	9	7	7	8	8	8	8	8	8	8	8	8	8	8	8	8	8	8	8	8	8	8	114290	113240	113980	116460	117820	118270	355050	357580	356130	359520	359470	354080	0.994617	1.0017	0.997642	1.00714	1.007
P47963	60S ribosomal protein L13 OS=Mus musculus OX=10090 GN=Rpl13 PE=1 SV=3	Rpl13	24.305	20.4	13	4	4	4	2	1	3	2	2	3	3	4	4	3	4	4	3	4	4	3	4	4	3	4	4	3	4	4	14001	16157	14669	15119	17317	16636	74342	75688	71378	80310	85332	72968	0.96964	0.987196	0.930981	1.04748	1.11298
P47968	Ribose-5-phosphate isomerase OS=Mus musculus OX=10090 GN=Rpia PE=1 SV=2	Rpia	32.45	40.9	43	10	10	10	8	7	8	7	6	7	10	10	9	10	10	10	10	10	9	10	10	10	10	10	9	10	10	10	47984	43379	42934	42748	40108	44689	364510	355470	368280	301640	315180	320270	1.07984	1.05306	1.09101	0.893594	0.933705
P48024	Eukaryotic translation initiation factor 1 OS=Mus musculus OX=10090 GN=Eif1 PE=1 SV=2	Eif1	12.746	76.1	37	7	3	7	6	6	5	6	7	7	7	6	6	7	7	7	3	2	2	3	3	3	7	6	6	7	7	7	364740	355160	354330	347350	361830	352830	589060	597040	591370	559640	580270	563590	1.01534	1.02909	1.01932	0.964628	1.00019
P48025	Tyrosine-protein kinase SYK OS=Mus musculus OX=10090 GN=Syk PE=1 SV=2	Syk	71.376	42.1	72	15	15	15	13	13	13	11	10	12	13	13	13	12	12	14	13	13	13	12	12	14	13	13	13	12	12	14	39066	31059	35848	34406	33933	40738	205950	200260	196040	207340	204250	202610	1.01582	0.987759	0.966945	1.02268	1.00744
P48036	Annexin A5 OS=Mus musculus OX=10090 GN=Anxa5 PE=1 SV=1	Anxa5	35.752	59.2	108	17	17	17	18	18	20	16	19	17	17	17	17	17	17	17	17	17	17	17	17	17	17	17	17	17	17	17	542600	536240	542520	582220	590850	598420	1819800	1849900	1841300	1880700	1923900	1905000	0.973103	0.989198	0.9846	1.00567	1.02877
P48193	Protein 4.1 OS=Mus musculus OX=10090 GN=Epb41 PE=1 SV=2	Epb41	95.91	21.8	75	15	12	14	12	13	13	11	13	13	14	12	15	13	14	12	11	9	12	10	11	9	13	11	14	12	13	11	16839	14198	16381	12133	13045	11717	101590	96271	97810	77549	73806	77388	1.16233	1.10147	1.11908	0.887265	0.84444
P48410	ATP-binding cassette sub-family D member 1 OS=Mus musculus OX=10090 GN=Abcd1 PE=1 SV=1	Abcd1	81.858	13.7	26	7	7	7	6	4	1	7	4	4	6	6	4	7	6	6	6	6	4	7	6	6	6	6	4	7	6	6	2254.6	4314.9	1856.4	5054	4401.5	4564.2	67619	68639	63628	74369	70612	71183	0.975157	0.989867	0.917601	1.0725	1.01832
P48428	Tubulin-specific chaperone A OS=Mus musculus OX=10090 GN=Tbca PE=1 SV=3	Tbca	12.758	40.7	26	5	5	5	5	4	5	4	5	3	5	5	5	5	5	4	5	5	5	5	5	4	5	5	5	5	5	4	75819	77270	75642	75269	79942	64381	116820	123060	122270	113630	120880	119120	0.979239	1.03155	1.02492	0.952499	1.01327
P48441	Alpha-L-iduronidase OS=Mus musculus OX=10090 GN=Idua PE=1 SV=2	Idua	71.253	3	7	2	2	2	1	1	2	0	2	1	1	1	2	1	2	2	1	1	2	1	2	2	1	1	2	1	2	2	329.65	389.95	538.57	178.69	687.48	739.28	0	0	8857.1	0	10596	11382			0.861723		1.0309
P48453	Serine/threonine-protein phosphatase 2B catalytic subunit beta isoform OS=Mus musculus OX=10090 GN=Ppp3cb PE=1 SV=2	Ppp3cb	59.173	19.4	20	9	4	4	3	3	4	3	4	3	9	6	8	7	9	9	4	3	4	3	4	4	4	3	4	3	4	4	3284.1	2694.4	2862.1	3165.1	3551.4	3286.2	39420	41661	38931	45128	44331	40581	0.945883	0.999656	0.93415	1.08285	1.06372
P48678	Prelamin-A/C OS=Mus musculus OX=10090 GN=Lmna PE=1 SV=2	Lmna	74.237	71	328	45	43	45	56	53	56	55	55	53	44	45	44	44	45	43	42	43	42	42	43	41	44	45	44	44	45	43	649360	637640	629900	690480	687560	689210	2004100	2003200	2007000	2053300	2071000	2031600	0.988036	0.987593	0.989466	1.01229	1.02102
P48722	Heat shock 70 kDa protein 4L OS=Mus musculus OX=10090 GN=Hspa4l PE=1 SV=2	Hspa4l	94.381	33.4	79	20	18	18	13	13	15	12	14	12	16	18	19	17	17	17	14	16	17	15	15	15	14	16	17	15	15	15	10303	10030	11964	10037	10334	11899	90742	95119	88930	78807	79868	85657	1.04879	1.09938	1.02785	0.910848	0.923111
P48725	Pericentrin OS=Mus musculus OX=10090 GN=Pcnt PE=1 SV=2	Pcnt	329.46	0.9	2	2	2	2	0	0	0	1	1	0	1	1	1	2	2	2	1	1	1	2	2	2	1	1	1	2	2	2	67.908	56.755	54.301	103.46	115.16	91.22	0	0	0	12567	12605	0				0.99849	1.00151
P48758	Carbonyl reductase [NADPH] 1 OS=Mus musculus OX=10090 GN=Cbr1 PE=1 SV=3	Cbr1	30.641	52	74	10	10	10	12	13	12	13	12	12	9	9	10	10	10	10	9	9	10	10	10	10	9	9	10	10	10	10	79245	79237	103630	107750	106820	108020	441890	453890	457070	444830	449230	444530	0.985101	1.01185	1.01894	0.991655	1.00146
P48771	Cytochrome c oxidase subunit 7A2, mitochondrial OS=Mus musculus OX=10090 GN=Cox7a2 PE=1 SV=2	Cox7a2	9.2908	27.7	11	2	2	2	2	2	2	1	2	2	2	2	2	2	2	2	2	2	2	2	2	2	2	2	2	2	2	2	137340	125850	127250	127530	135520	129460	389890	368860	376620	352730	370970	351150	1.05842	1.00133	1.0224	0.957543	1.00706
P48774	Glutathione S-transferase Mu 5 OS=Mus musculus OX=10090 GN=Gstm5 PE=1 SV=1	Gstm5	26.635	44.2	30	9	8	8	4	7	5	6	5	3	8	8	8	7	8	6	7	7	7	6	7	5	7	7	7	6	7	5	24204	23656	24516	22865	22957	21402	98586	98927	103300	92611	90284	93193	1.02533	1.02888	1.07436	0.963191	0.93899
P48962	ADP/ATP translocase 1 OS=Mus musculus OX=10090 GN=Slc25a4 PE=1 SV=4	Slc25a4	32.904	61.1	93	17	9	17	17	17	14	16	15	14	17	17	16	17	16	15	9	9	8	9	8	8	17	17	16	17	16	15	580900	591360	577730	681270	681070	677700	3267100	3288500	3237700	3406500	3421700	3305600	0.983716	0.990159	0.974863	1.02569	1.03027
P48999	Polyunsaturated fatty acid 5-lipoxygenase OS=Mus musculus OX=10090 GN=Alox5 PE=1 SV=3	Alox5	77.966	30.3	76	15	15	15	14	15	14	14	8	11	15	13	14	13	12	13	15	13	14	13	12	13	15	13	14	13	12	13	32200	30306	30987	27327	26480	26538	206460	205600	203670	179470	177580	173130	1.08103	1.07652	1.06642	0.939707	0.929811
P49138	MAP kinase-activated protein kinase 2 OS=Mus musculus OX=10090 GN=Mapkapk2 PE=1 SV=2	Mapkapk2	44.049	11.9	12	4	3	4	3	2	2	2	2	1	3	3	4	3	4	4	2	2	3	2	3	3	3	3	4	3	4	4	6482.7	6599.1	6442.3	6832.6	7584.1	7370	100440	91687	90185	108820	119940	101310	0.984092	0.898331	0.883615	1.0662	1.17515
P49182	Heparin cofactor 2 OS=Mus musculus OX=10090 GN=Serpind1 PE=1 SV=1	Serpind1	54.496	13.6	31	5	5	5	4	5	6	5	6	5	4	5	5	4	5	5	4	5	5	4	5	5	4	5	5	4	5	5	11771	16353	16948	10406	15430	15767	103840	103760	107470	89829	95406	96465	1.04402	1.04322	1.08052	0.903152	0.959224
P49222	Protein 4.2 OS=Mus musculus OX=10090 GN=Epb42 PE=1 SV=3	Epb42	76.755	19	52	11	10	10	8	9	9	8	9	9	11	11	11	9	11	9	10	10	10	8	10	9	10	10	10	8	10	9	18329	17109	16905	11916	14188	13952	156400	154020	152770	114520	118130	118330	1.15258	1.13505	1.12583	0.843952	0.870555
P49290	Eosinophil peroxidase OS=Mus musculus OX=10090 GN=Epx PE=1 SV=2	Epx	81.379	39.1	100	24	22	22	19	16	17	16	16	16	22	21	23	21	21	22	20	19	21	19	19	20	20	19	21	19	19	20	33603	36417	36423	34254	35414	35428	202140	201990	200890	194690	196950	195650	1.01722	1.01646	1.01093	0.979728	0.991101
P49300	C-type lectin domain family 10 member A OS=Mus musculus OX=10090 GN=Clec10a PE=1 SV=1	Clec10a	34.595	14.8	16	3	3	3	2	3	3	4	2	2	2	3	3	3	3	3	2	3	3	3	3	3	2	3	3	3	3	3	3490.9	6864	6995.5	5868.9	4406.1	7267.7	27541	29971	32319	25573	23108	30677	0.976695	1.06287	1.14614	0.906903	0.819486
P49312	Heterogeneous nuclear ribonucleoprotein A1 OS=Mus musculus OX=10090 GN=Hnrnpa1 PE=1 SV=2	Hnrnpa1	34.196	48.4	72	12	10	10	13	11	11	14	12	11	11	11	11	12	12	11	9	9	9	10	10	9	9	9	9	10	10	9	276030	279030	277380	296430	299110	296970	1140200	1180500	1168900	1225300	1232600	1214600	0.955195	0.988956	0.979238	1.02649	1.0326
P49442	Inositol polyphosphate 1-phosphatase OS=Mus musculus OX=10090 GN=Inpp1 PE=1 SV=2	Inpp1	43.346	16.9	18	5	5	5	2	3	4	2	3	4	4	4	4	4	4	5	4	4	4	4	4	5	4	4	4	4	4	5	14733	12729	14645	12696	16666	17477	116980	101890	109280	128310	129270	122730	0.990712	0.862914	0.9255	1.08667	1.0948
P49443	Protein phosphatase 1A OS=Mus musculus OX=10090 GN=Ppm1a PE=1 SV=1	Ppm1a	42.432	34.6	39	10	8	10	7	6	7	7	6	6	9	7	8	7	8	7	7	5	6	5	6	5	9	7	8	7	8	7	13772	8560.2	12483	8633.1	12603	13180	77477	73435	76873	71593	74788	78443	1.02707	0.973489	1.01907	0.949071	0.991425
P49446	Receptor-type tyrosine-protein phosphatase epsilon OS=Mus musculus OX=10090 GN=Ptpre PE=1 SV=3	Ptpre	80.687	9.3	18	6	5	5	4	2	1	4	2	5	6	3	4	4	3	6	5	2	3	4	3	5	5	2	3	4	3	5	2578.5	1107.5	1450.7	1652.3	2288.1	2407.4	31168	34596	32279	29171	30026	28365	1.00756	1.11838	1.04347	0.943003	0.970642
P49586	Choline-phosphate cytidylyltransferase A OS=Mus musculus OX=10090 GN=Pcyt1a PE=1 SV=1	Pcyt1a	41.666	20.2	35	5	5	5	5	7	6	6	5	6	4	5	5	5	5	5	4	5	5	5	5	5	4	5	5	5	5	5	7975	9085.7	9039.1	10142	9048.1	10047	66898	60048	64006	66042	64758	64327	1.03965	0.933198	0.994708	1.02635	1.0064
P49615	Cyclin-dependent-like kinase 5 OS=Mus musculus OX=10090 GN=Cdk5 PE=1 SV=1	Cdk5	33.288	20.9	9	5	4	4	3	1	1	1	1	2	4	4	5	4	5	4	3	3	4	3	4	3	3	3	4	3	4	3	2480.3	2034.7	2172.8	2015.5	3533.8	2792	19515	18343	15889	18161	20739	20959	1.03067	0.968769	0.839163	0.959157	1.09531
P49710	Hematopoietic lineage cell-specific protein OS=Mus musculus OX=10090 GN=Hcls1 PE=1 SV=2	Hcls1	54.24	26.7	57	10	10	10	9	9	10	9	10	10	10	9	10	9	10	9	10	9	10	9	10	9	10	9	10	9	10	9	110590	104230	107600	100540	100040	98906	545360	551080	555470	487350	495910	467980	1.05446	1.06552	1.07401	0.942301	0.958851
P49717	DNA replication licensing factor MCM4 OS=Mus musculus OX=10090 GN=Mcm4 PE=1 SV=1	Mcm4	96.735	37.2	130	26	26	26	19	22	22	23	22	22	18	23	23	23	23	23	18	23	23	23	23	23	18	23	23	23	23	23	44396	45556	45495	50236	44587	43942	208560	210530	206110	220100	215720	208420	0.985757	0.995069	0.974178	1.0403	1.0196
P49718	DNA replication licensing factor MCM5 OS=Mus musculus OX=10090 GN=Mcm5 PE=1 SV=2	Mcm5	82.406	40.6	118	25	25	25	22	19	19	17	19	22	24	24	22	22	23	24	24	24	22	22	23	24	24	24	22	22	23	24	41184	46063	40677	43528	41253	44494	171130	175750	173700	176630	179120	174890	0.976751	1.00312	0.991419	1.00814	1.02235
P49722	Proteasome subunit alpha type-2 OS=Mus musculus OX=10090 GN=Psma2 PE=1 SV=3	Psma2	25.926	52.6	52	8	8	8	9	7	9	9	8	10	8	7	8	8	8	8	8	7	8	8	8	8	8	7	8	8	8	8	70290	65664	65981	73415	75322	77832	225330	227050	227400	231320	244240	236650	0.971257	0.978671	0.980179	0.997076	1.05277
P49769	Presenilin-1 OS=Mus musculus OX=10090 GN=Psen1 PE=1 SV=1	Psen1	52.639	9.4	10	3	3	3	3	2	1	1	1	2	3	2	2	2	2	2	3	2	2	2	2	2	3	2	2	2	2	2	6722.2	3118.9	6142.8	5581.3	5841.8	2957.2	49257	49656	59401	81448	87287	46394	0.791398	0.797809	0.954379	1.3086	1.40241
P49813	Tropomodulin-1 OS=Mus musculus OX=10090 GN=Tmod1 PE=1 SV=2	Tmod1	40.466	31.2	31	9	7	8	6	4	6	5	4	6	8	8	8	9	7	9	6	6	6	7	5	7	7	7	7	8	6	8	9424.9	9427	9990	11105	9698	10971	40445	42828	43948	43890	44637	43712	0.935289	0.990395	1.0163	1.01495	1.03223
P49817	Caveolin-1 OS=Mus musculus OX=10090 GN=Cav1 PE=1 SV=1	Cav1	20.538	57.9	59	9	7	9	11	9	10	10	9	10	9	9	9	9	9	9	7	7	7	7	7	7	9	9	9	9	9	9	152330	147590	147610	141870	144550	147470	407810	425560	420130	358130	367100	360400	1.04606	1.09159	1.07766	0.918624	0.941632
P49935	Pro-cathepsin H OS=Mus musculus OX=10090 GN=Ctsh PE=1 SV=2	Ctsh	37.17	24.9	46	5	5	5	7	7	8	8	8	8	5	5	5	5	5	5	5	5	5	5	5	5	5	5	5	5	5	5	71454	71820	69755	79170	78669	79827	407180	402580	397860	441230	446580	422490	0.970277	0.959316	0.948068	1.05142	1.06416
P49962	Signal recognition particle 9 kDa protein OS=Mus musculus OX=10090 GN=Srp9 PE=1 SV=2	Srp9	10.194	44.2	22	4	4	4	4	4	4	4	3	3	4	4	4	4	3	4	4	4	4	4	3	4	4	4	4	4	3	4	26352	24283	25111	26859	23120	24694	104550	99301	102680	94305	95314	89808	1.07055	1.01681	1.05141	0.965649	0.975981
P50096	Inosine-5'-monophosphate dehydrogenase 1 OS=Mus musculus OX=10090 GN=Impdh1 PE=1 SV=2	Impdh1	55.278	29.8	27	11	10	10	4	4	4	4	5	6	9	9	8	9	8	10	8	8	7	8	7	9	8	8	7	8	7	9	114830	83289	94916	6116.1	117870	105890	1821700	1528700	1597600	2053200	1819600	1821900	1.02701	0.86183	0.900674	1.15753	1.02583
P50114	Protein S100-B OS=Mus musculus OX=10090 GN=S100b PE=1 SV=2	S100b	10.728	32.6	12	2	2	2	2	2	2	2	2	2	2	2	2	2	2	2	2	2	2	2	2	2	2	2	2	2	2	2	81026	80863	82672	70862	65515	68094	166880	172220	176990	146220	133760	139220	1.07056	1.10481	1.13541	0.938019	0.858087
P50136	2-oxoisovalerate dehydrogenase subunit alpha, mitochondrial OS=Mus musculus OX=10090 GN=Bckdha PE=1 SV=1	Bckdha	50.37	10.9	13	4	4	4	3	3	3	1	1	2	4	3	4	4	3	4	4	3	4	4	3	4	4	3	4	4	3	4	3419	2254.6	3155.1	3641.9	2201.9	3362.7	32968	40660	31958	32168	26341	34997	0.993551	1.22536	0.963113	0.969441	0.793834
P50171	Estradiol 17-beta-dehydrogenase 8 OS=Mus musculus OX=10090 GN=Hsd17b8 PE=1 SV=2	Hsd17b8	26.588	46.3	38	8	8	8	7	5	7	5	9	5	7	5	6	7	8	7	7	5	6	7	8	7	7	5	6	7	8	7	24529	20358	24151	24460	27467	22418	97187	92379	93593	93988	87399	87632	1.05604	1.0038	1.01699	1.02128	0.949683
P50172	Corticosteroid 11-beta-dehydrogenase isozyme 1 OS=Mus musculus OX=10090 GN=Hsd11b1 PE=1 SV=3	Hsd11b1	32.364	15.8	22	4	4	4	4	4	4	4	3	3	4	4	4	4	4	4	4	4	4	4	4	4	4	4	4	4	4	4	20856	20468	19982	10342	10270	10419	216870	209110	217310	99228	96739	97502	1.38907	1.33936	1.39188	0.635562	0.619619
P50247	Adenosylhomocysteinase OS=Mus musculus OX=10090 GN=Ahcy PE=1 SV=3	Ahcy	47.688	52.1	120	19	19	19	21	20	19	22	16	22	19	17	18	19	17	18	19	17	18	19	17	18	19	17	18	19	17	18	157910	142250	152470	160440	143060	161660	534970	525720	529970	514580	510270	511220	1.02657	1.00882	1.01698	0.987447	0.979176
P50285	Dimethylaniline monooxygenase [N-oxide-forming] 1 OS=Mus musculus OX=10090 GN=Fmo1 PE=1 SV=1	Fmo1	59.914	23.9	35	9	9	9	7	5	4	6	8	5	7	6	7	7	7	6	7	6	7	7	7	6	7	6	7	7	7	6	6103.3	6435.6	7122.2	8817.8	6858.4	7317.4	75864	83184	80808	77108	78748	77835	0.961222	1.05397	1.02386	0.976984	0.997764
P50295	Arylamine N-acetyltransferase 2 OS=Mus musculus OX=10090 GN=Nat2 PE=1 SV=1	Nat2	33.701	24.8	14	5	5	5	1	3	4	1	1	4	4	3	4	3	4	4	4	3	4	3	4	4	4	3	4	3	4	4	6618.5	5705.8	6095.4	4241.9	6179.5	5386.6	49069	53416	47077	42198	46251	41541	1.05316	1.14646	1.01041	0.905692	0.992681
P50396	Rab GDP dissociation inhibitor alpha OS=Mus musculus OX=10090 GN=Gdi1 PE=1 SV=3	Gdi1	50.521	58.4	68	19	13	13	11	11	11	11	12	12	16	16	17	16	17	18	11	11	11	10	12	12	11	11	11	10	12	12	74102	71676	72163	74252	74181	79976	331550	311340	309860	315970	306030	306070	1.05768	0.993205	0.988484	1.00798	0.976266
P50427	Steryl-sulfatase OS=Mus musculus OX=10090 GN=Sts PE=1 SV=1	Sts	66.59	10.4	19	4	4	4	3	3	2	3	4	4	3	3	2	3	4	4	3	3	2	3	4	4	3	3	2	3	4	4	2452.3	2379.5	1915.1	2887.7	2832.2	2732.7	45159	44013	46032	52848	48292	45773	0.960431	0.936058	0.978998	1.12396	1.02706
P50428	Arylsulfatase A OS=Mus musculus OX=10090 GN=Arsa PE=1 SV=2	Arsa	53.748	7.9	12	2	2	2	2	2	2	2	2	2	2	2	2	2	2	2	2	2	2	2	2	2	2	2	2	2	2	2	4154.7	4438	3677.4	4241.9	4388.2	4717.5	32865	36198	29858	33198	34432	36637	0.970481	1.0689	0.881686	0.980314	1.01675
P50429	Arylsulfatase B OS=Mus musculus OX=10090 GN=Arsb PE=1 SV=3	Arsb	59.646	20.6	44	10	10	10	5	8	9	7	8	7	9	9	9	10	9	10	9	9	9	10	9	10	9	9	9	10	9	10	20928	21233	21174	17132	19252	19286	189280	184560	193330	155250	167610	160900	1.08064	1.0537	1.10377	0.886358	0.956924
P50431	Serine hydroxymethyltransferase, cytosolic OS=Mus musculus OX=10090 GN=Shmt1 PE=1 SV=3	Shmt1	52.6	31.8	50	11	10	10	7	10	9	9	8	7	10	10	11	11	9	10	9	9	10	10	8	9	9	9	10	10	8	9	14808	14087	15312	16294	12274	14504	78134	79617	76338	75835	71040	74883	1.02842	1.04794	1.00478	0.998164	0.935051
P50462	Cysteine and glycine-rich protein 3 OS=Mus musculus OX=10090 GN=Csrp3 PE=1 SV=1	Csrp3	20.895	18	9	2	2	2	1	1	1	2	2	2	1	1	1	2	2	2	1	1	1	2	2	2	1	1	1	2	2	2	3750.4	4203.4	3928.1	10208	8750.4	9737	0	0	0	54237	46891	51329				1.06726	0.922706
P50516	V-type proton ATPase catalytic subunit A OS=Mus musculus OX=10090 GN=Atp6v1a PE=1 SV=2	Atp6v1a	68.325	52.5	131	22	22	22	22	23	19	22	21	24	20	21	19	21	21	22	20	21	19	21	21	22	20	21	19	21	21	22	124290	119670	116100	130160	128930	128160	576950	565560	568180	604880	590870	580230	0.992838	0.973238	0.977747	1.0409	1.01679
P50518	V-type proton ATPase subunit E 1 OS=Mus musculus OX=10090 GN=Atp6v1e1 PE=1 SV=2	Atp6v1e1	26.157	38.1	42	9	9	9	6	8	6	7	7	8	7	9	8	9	8	8	7	9	8	9	8	8	7	9	8	9	8	8	75733	91981	88604	102400	101540	105090	344610	350310	342560	356680	366910	373730	0.96855	0.98457	0.962788	1.00247	1.03123
P50543	Protein S100-A11 OS=Mus musculus OX=10090 GN=S100a11 PE=1 SV=1	S100a11	11.083	27.6	12	2	2	2	2	2	2	2	2	2	2	2	2	2	2	2	2	2	2	2	2	2	2	2	2	2	2	2	69280	70609	70183	65748	69028	64359	283080	292510	294220	292420	309000	285260	0.966974	0.999186	1.00503	0.998878	1.05551
P50544	Very long-chain specific acyl-CoA dehydrogenase, mitochondrial OS=Mus musculus OX=10090 GN=Acadvl PE=1 SV=3	Acadvl	70.875	47.4	126	24	24	24	18	19	20	22	22	25	19	20	22	23	23	23	19	20	22	23	23	23	19	20	22	23	23	23	46333	49625	49094	73366	73731	76625	226950	236020	229220	339270	334810	335990	0.799937	0.831906	0.807938	1.19583	1.18011
P50580	Proliferation-associated protein 2G4 OS=Mus musculus OX=10090 GN=Pa2g4 PE=1 SV=3	Pa2g4	43.698	55.3	107	16	16	16	17	18	18	18	18	18	15	16	16	16	16	16	15	16	16	16	16	16	15	16	16	16	16	16	184670	182060	179420	202150	201630	204850	444910	440180	437260	455420	461960	461840	0.988114	0.977609	0.971124	1.01146	1.02598
P50608	Fibromodulin OS=Mus musculus OX=10090 GN=Fmod PE=2 SV=1	Fmod	43.054	41.5	99	11	11	11	16	16	18	17	14	18	11	11	11	11	11	11	11	11	11	11	11	11	11	11	11	11	11	11	3733400	3707900	3660000	3900000	3842300	3896600	16653000	16682000	16599000	16903000	16955000	16908000	0.992234	0.993962	0.989017	1.00713	1.01023
P50637	Translocator protein OS=Mus musculus OX=10090 GN=Tspo PE=1 SV=1	Tspo	18.841	8.3	10	2	2	2	1	2	2	2	1	2	2	2	2	2	2	2	2	2	2	2	2	2	2	2	2	2	2	2	24150	21965	21371	21637	21938	22623	122820	115860	112070	107690	109910	111450	1.08402	1.02259	0.989144	0.950485	0.970079
P51125	Calpastatin OS=Mus musculus OX=10090 GN=Cast PE=1 SV=2	Cast	84.921	27.7	55	12	12	12	11	8	9	9	9	9	11	12	10	12	9	10	11	12	10	12	9	10	11	12	10	12	9	10	20697	19638	20093	17067	15016	15773	187880	191100	196270	149420	148170	154510	1.09727	1.11608	1.14627	0.872653	0.865353
P51150	Ras-related protein Rab-7a OS=Mus musculus OX=10090 GN=Rab7a PE=1 SV=2	Rab7a	23.489	72.9	82	13	13	13	13	14	14	15	13	13	13	12	13	13	13	13	13	12	13	13	13	13	13	12	13	13	13	13	334950	306570	338980	345800	348630	345330	798290	805070	821070	804060	812480	802830	0.988839	0.997238	1.01706	0.995987	1.00642
P51163	Uroporphyrinogen-III synthase OS=Mus musculus OX=10090 GN=Uros PE=1 SV=1	Uros	28.504	57.4	60	9	9	9	11	9	9	11	9	11	9	9	8	9	9	9	9	9	8	9	9	9	9	9	8	9	9	9	43965	41596	43838	44663	44311	42261	119650	121400	129860	125650	124640	121620	0.966452	0.980587	1.04892	1.01492	1.00676
P51174	Long-chain specific acyl-CoA dehydrogenase, mitochondrial OS=Mus musculus OX=10090 GN=Acadl PE=1 SV=2	Acadl	47.907	41.2	118	16	16	16	19	18	18	22	20	21	14	15	15	16	14	16	14	15	15	16	14	16	14	15	15	16	14	16	199360	196410	193620	270320	272340	281270	529140	514910	512140	648210	674170	665420	0.895838	0.871746	0.867057	1.09742	1.14137
P51175	Protoporphyrinogen oxidase OS=Mus musculus OX=10090 GN=Ppox PE=1 SV=1	Ppox	50.87	39	64	12	12	12	10	10	12	9	11	12	11	10	12	11	10	12	11	10	12	11	10	12	11	10	12	11	10	12	15067	14043	14037	15387	14218	15011	59647	61296	56569	58763	58846	54245	1.02438	1.0527	0.971514	1.00919	1.01062
P51410	60S ribosomal protein L9 OS=Mus musculus OX=10090 GN=Rpl9 PE=2 SV=2	Rpl9	21.881	34.9	33	6	6	6	6	5	6	5	5	6	6	5	5	5	5	6	6	5	5	5	5	6	6	5	5	5	5	6	74063	70291	74941	81752	86555	89068	314760	308960	301840	350050	360030	360560	0.946078	0.928644	0.907244	1.05215	1.08215
P51432	1-phosphatidylinositol 4,5-bisphosphate phosphodiesterase beta-3 OS=Mus musculus OX=10090 GN=Plcb3 PE=1 SV=2	Plcb3	139.49	1.1	1	1	1	1	0	0	1	0	0	0	1	0	1	1	0	1	1	0	1	1	0	1	1	0	1	1	0	1	121.56		160.15	167.73		79.015	0	0	0	0	0	0
P51437	Cathelicidin antimicrobial peptide OS=Mus musculus OX=10090 GN=Camp PE=1 SV=2	Camp	19.453	41.3	42	4	4	4	7	8	7	6	6	8	4	4	4	4	4	4	4	4	4	4	4	4	4	4	4	4	4	4	2369700	2210000	2211900	2410400	2343000	2423400	6568800	6310600	6351100	6354200	6198100	6088300	1.04071	0.999802	1.00622	1.00671	0.981978
P51569	Alpha-galactosidase A OS=Mus musculus OX=10090 GN=Gla PE=1 SV=1	Gla	47.642	17.7	28	6	6	6	5	6	4	4	5	4	6	6	6	6	5	5	6	6	6	6	5	5	6	6	6	6	5	5	13601	13814	13646	13752	8895.4	9200.4	94841	104580	103370	96736	96498	101330	0.952609	1.05043	1.03828	0.971643	0.969253
P51637	Caveolin-3 OS=Mus musculus OX=10090 GN=Cav3 PE=1 SV=1	Cav3	17.358	14.6	6	3	1	1	1	1	1	1	1	1	3	3	3	3	3	3	1	1	1	1	1	1	1	1	1	1	1	1	2805.4	2450.6	2476.7	3070.4	2017.1	2888.2	0	0	0	0	0	0
P51655	Glypican-4 OS=Mus musculus OX=10090 GN=Gpc4 PE=1 SV=2	Gpc4	62.586	5.6	7	2	2	2	1	2	1	0	2	1	1	2	2	0	2	1	1	2	2	0	2	1	1	2	2	0	2	1	323.51	788.09	726.39		466.11	411.76	0	15767	14908	0	8122	0		1.21919	1.15277		0.628038
P51660	Peroxisomal multifunctional enzyme type 2 OS=Mus musculus OX=10090 GN=Hsd17b4 PE=1 SV=3	Hsd17b4	79.481	25.4	59	13	13	13	10	9	9	10	9	12	10	12	12	13	11	12	10	12	12	13	11	12	10	12	12	13	11	12	21345	21510	21503	29619	29194	31221	202960	208770	207780	217540	218820	222440	0.952633	0.979903	0.975256	1.02107	1.02707
P51667	Myosin regulatory light chain 2, ventricular/cardiac muscle isoform OS=Mus musculus OX=10090 GN=Myl2 PE=1 SV=3	Myl2	18.864	21.7	7	3	2	3	1	1	0	2	1	2	1	2	2	2	2	3	1	2	2	2	2	2	1	2	2	2	2	3	2038.3	4049.7	3272.8	8913.5	9780.7	13156	0	28042	25344	54557	42803	43070		0.723418	0.653816	1.40744	1.10422
P51807	Dynein light chain Tctex-type 1 OS=Mus musculus OX=10090 GN=Dynlt1 PE=1 SV=1	Dynlt1	12.483	38.9	18	3	3	3	3	3	3	3	3	3	3	3	3	3	3	3	3	3	3	3	3	3	3	3	3	3	3	3	16474	14340	13814	16084	15419	15174	59485	51585	47281	51621	48950	45016	1.17429	1.01833	0.933368	1.01904	0.966315
P51855	Glutathione synthetase OS=Mus musculus OX=10090 GN=Gss PE=1 SV=1	Gss	52.246	11.6	20	5	5	5	4	4	4	2	3	3	4	4	4	2	3	3	4	4	4	2	3	3	4	4	4	2	3	3	7174.2	6542.1	3153.8	1249.5	2885.2	2726	58763	56462	60900	51585	59722	53842	1.03312	0.992669	1.07069	0.906925	1.04998
P51859	Hepatoma-derived growth factor OS=Mus musculus OX=10090 GN=Hdgf PE=1 SV=2	Hdgf	26.268	33.8	26	7	6	6	5	4	4	4	4	5	7	7	6	7	6	7	6	6	5	6	5	6	6	6	5	6	5	6	15838	14424	13512	16424	15982	16043	99465	95281	88694	101340	102930	98148	1.01866	0.97581	0.90835	1.03786	1.05415
P51863	V-type proton ATPase subunit d 1 OS=Mus musculus OX=10090 GN=Atp6v0d1 PE=1 SV=2	Atp6v0d1	40.301	46.7	45	12	12	12	7	9	7	9	8	5	11	12	10	11	10	10	11	12	10	11	10	10	11	12	10	11	10	10	51144	48938	58589	53833	53755	54262	217840	245550	246310	227630	231250	232720	0.932734	1.05138	1.05463	0.974652	0.990152
P51881	ADP/ATP translocase 2 OS=Mus musculus OX=10090 GN=Slc25a5 PE=1 SV=3	Slc25a5	32.931	54.4	48	16	8	8	9	8	9	9	7	6	16	15	16	16	16	15	8	7	8	8	8	8	8	7	8	8	8	8	167410	168810	168820	168260	166270	169290	1281900	1284100	1335600	1247700	1223900	1236400	1.01075	1.01248	1.05309	0.983784	0.965018
P51885	Lumican OS=Mus musculus OX=10090 GN=Lum PE=1 SV=2	Lum	38.265	44.1	95	13	13	13	19	16	16	14	14	16	13	13	13	12	13	12	13	13	13	12	13	12	13	13	13	12	13	12	2778000	2755300	2701000	2490100	2502800	2437200	11452000	11519000	11390000	9876100	9832700	9678700	1.07786	1.08417	1.07203	0.929537	0.925452
P51910	Apolipoprotein D OS=Mus musculus OX=10090 GN=Apod PE=1 SV=1	Apod	21.53	6.3	5	1	1	1	0	1	1	1	1	1	1	1	1	1	1	1	1	1	1	1	1	1	1	1	1	1	1	1	4823.9	4640.7	4853.8	5126.6	4205.9	5010	0	0	0	0	0	0
P51912	Neutral amino acid transporter B(0) OS=Mus musculus OX=10090 GN=Slc1a5 PE=1 SV=2	Slc1a5	58.482	14.1	25	6	6	6	5	2	4	5	5	4	6	3	4	6	5	5	6	3	4	6	5	5	6	3	4	6	5	5	15248	12247	13080	13451	11287	13513	109360	116130	104810	100480	103810	108030	1.02107	1.08428	0.978588	0.938159	0.969251
P51942	Cartilage matrix protein OS=Mus musculus OX=10090 GN=Matn1 PE=2 SV=2	Matn1	54.421	19.6	26	7	7	7	5	4	4	2	4	7	6	7	5	6	6	7	6	7	5	6	6	7	6	7	5	6	6	7	5659.9	6388.8	4622.3	5046.8	5875.2	6917.2	41351	43337	38707	42504	43224	47020	0.968623	1.01514	0.906689	0.995631	1.0125
P51949	CDK-activating kinase assembly factor MAT1 OS=Mus musculus OX=10090 GN=Mnat1 PE=1 SV=2	Mnat1	35.848	10.4	5	2	2	2	0	1	1	1	1	1	1	2	1	1	2	2	1	2	1	1	2	2	1	2	1	1	2	2	665.93	1205.9	207.39	569.66	1500	1409.6	0	0	0	0	0	0
P52196	Thiosulfate sulfurtransferase OS=Mus musculus OX=10090 GN=Tst PE=1 SV=3	Tst	33.466	17.8	17	4	4	4	4	4	4	1	2	2	3	4	4	4	4	4	3	4	4	4	4	4	3	4	4	4	4	4	14324	14911	14184	8670.5	6537.3	9018.2	90005	90782	87480	50206	37243	51771	1.32527	1.33671	1.28809	0.739253	0.548381
P52293	Importin subunit alpha-1 OS=Mus musculus OX=10090 GN=Kpna2 PE=1 SV=2	Kpna2	57.927	21.9	43	8	8	8	6	7	7	9	7	7	7	7	6	8	7	6	7	7	6	8	7	6	7	7	6	8	7	6	20539	20283	18440	24160	22897	23362	120130	116610	114250	129190	130970	133430	0.968036	0.939671	0.920653	1.04104	1.05539
P52332	Tyrosine-protein kinase JAK1 OS=Mus musculus OX=10090 GN=Jak1 PE=1 SV=1	Jak1	133.37	8.1	18	7	7	7	1	5	3	5	2	2	4	6	6	7	5	6	4	6	6	7	5	6	4	6	6	7	5	6	1477.5	1782.7	1904.1	2152.1	1934.4	2160.7	39851	42027	41325	38301	39767	42367	0.981399	1.03499	1.0177	0.943227	0.97933
P52430	Serum paraoxonase/arylesterase 1 OS=Mus musculus OX=10090 GN=Pon1 PE=1 SV=2	Pon1	39.565	19.2	20	6	6	6	4	5	2	3	3	3	5	6	4	5	4	5	5	6	4	5	4	5	5	6	4	5	4	5	37762	40063	22657	32454	29842	32796	139250	144910	127130	171140	166390	167940	0.911362	0.948405	0.832039	1.12008	1.08899
P52431	DNA polymerase delta catalytic subunit OS=Mus musculus OX=10090 GN=Pold1 PE=1 SV=2	Pold1	123.79	13.9	50	13	13	13	8	9	9	6	9	9	11	12	11	9	11	12	11	12	11	9	11	12	11	12	11	9	11	12	3959	4304.8	3856.3	3121.3	3683.1	4314.6	34898	39674	36983	37154	36235	37241	0.942404	1.07138	0.998708	1.00333	0.978509
P52432	DNA-directed RNA polymerases I and III subunit RPAC1 OS=Mus musculus OX=10090 GN=Polr1c PE=1 SV=3	Polr1c	39.106	20.2	22	5	5	5	3	4	4	3	4	4	4	4	4	4	4	4	4	4	4	4	4	4	4	4	4	4	4	4	5619.2	5352.3	5272.7	5959.8	6036.2	6527.8	26776	27831	28206	27178	27626	29847	0.959346	0.997146	1.01058	0.97375	0.989801
P52479	Ubiquitin carboxyl-terminal hydrolase 10 OS=Mus musculus OX=10090 GN=Usp10 PE=1 SV=3	Usp10	87.021	5.3	13	3	3	3	3	1	3	1	3	2	3	3	3	2	3	3	3	3	3	2	3	3	3	3	3	2	3	3	1553.4	1423.9	1688.4	1168.5	1554.5	1528.4	28163	29079	33908	26806	29569	26455	0.97125	1.00284	1.16938	0.924451	1.01974
P52480	Pyruvate kinase PKM OS=Mus musculus OX=10090 GN=Pkm PE=1 SV=4	Pkm	57.844	73.3	326	37	36	37	56	54	53	56	52	55	35	37	37	37	36	37	34	36	36	36	35	36	35	37	37	37	36	37	1475600	1503000	1498300	1595900	1573800	1631200	3627500	3673000	3687100	3728700	3744300	3716600	0.981413	0.993723	0.997538	1.00879	1.01301
P52503	NADH dehydrogenase [ubiquinone] iron-sulfur protein 6, mitochondrial OS=Mus musculus OX=10090 GN=Ndufs6 PE=1 SV=2	Ndufs6	13.02	57.8	36	5	5	5	6	6	5	6	7	6	4	5	5	5	5	4	4	5	5	5	5	4	4	5	5	5	5	4	93625	91121	92898	103540	99075	100020	291530	297190	293850	305560	297900	301410	0.978595	0.997594	0.986383	1.02569	0.999978
P52623	Uridine-cytidine kinase 1 OS=Mus musculus OX=10090 GN=Uck1 PE=1 SV=2	Uck1	31.068	14.1	14	3	3	3	2	2	2	3	2	3	3	2	2	3	2	3	3	2	2	3	2	3	3	2	2	3	2	3	2357	2533.2	2044.3	2851.2	1933	2661.3	17945	22902	18690	20394	22471	18810	0.888278	1.13365	0.925156	1.0095	1.11232
P52624	Uridine phosphorylase 1 OS=Mus musculus OX=10090 GN=Upp1 PE=1 SV=2	Upp1	34.086	4.2	6	1	1	1	1	1	1	1	1	1	1	1	1	1	1	1	1	1	1	1	1	1	1	1	1	1	1	1	1500.8	1243.5	1140.8	1240.6	1242.5	1102.7	0	0	0	0	0	0
P52633	Signal transducer and transcription activator 6 OS=Mus musculus OX=10090 GN=Stat6 PE=1 SV=2	Stat6	93.496	9.2	26	6	6	6	4	5	4	4	5	4	5	5	5	5	5	5	5	5	5	5	5	5	5	5	5	5	5	5	3600.6	2951.2	2972.8	3301.9	2763	4089.1	27987	27610	27659	28568	25484	30436	1.00106	0.987576	0.989329	1.02184	0.911532
P52760	2-iminobutanoate/2-iminopropanoate deaminase OS=Mus musculus OX=10090 GN=Rida PE=1 SV=3	Rida	14.255	40.7	19	4	4	4	4	3	3	2	4	3	4	3	4	4	4	3	4	3	4	4	4	3	4	3	4	4	4	3	34170	25022	37476	30964	31415	27206	106190	101090	100030	97409	97795	101970	1.05402	1.0034	0.99288	0.966864	0.970696
P52825	Carnitine O-palmitoyltransferase 2, mitochondrial OS=Mus musculus OX=10090 GN=Cpt2 PE=1 SV=2	Cpt2	73.98	28.4	52	12	12	12	7	7	7	12	12	7	9	9	12	11	11	8	9	9	12	11	11	8	9	9	12	11	11	8	7627.2	7282.4	9131.7	11570	11681	9040.8	95783	88921	94493	110650	113090	109310	0.93867	0.871423	0.926028	1.08437	1.10828
P52840	Sulfotransferase 1A1 OS=Mus musculus OX=10090 GN=Sult1a1 PE=1 SV=1	Sult1a1	33.974	5.8	6	1	1	1	1	1	1	1	1	1	1	1	1	1	1	1	1	1	1	1	1	1	1	1	1	1	1	1	2527.5	2296.1	2405.3	2187.4	1855.6	2183.5	0	0	0	0	0	0
P52875	Transmembrane protein 165 OS=Mus musculus OX=10090 GN=Tmem165 PE=1 SV=2	Tmem165	34.79	16.7	17	3	3	3	3	3	3	3	3	2	3	3	3	3	3	3	3	3	3	3	3	3	3	3	3	3	3	3	12672	12376	12541	12106	11745	12220	78975	79265	83358	71247	72847	77167	1.02375	1.02751	1.08056	0.923569	0.944309
P52912	Nucleolysin TIA-1 OS=Mus musculus OX=10090 GN=Tia1 PE=1 SV=1	Tia1	42.799	16.3	11	5	2	2	1	2	2	2	2	2	3	4	5	4	5	4	1	2	2	2	2	2	1	2	2	2	2	2	1027.3	1748.8	1998.8	1758.6	1642.5	1673	0	15066	17316	14460	13581	13402		1.02039	1.17277	0.979343	0.91981
P53026	60S ribosomal protein L10a OS=Mus musculus OX=10090 GN=Rpl10a PE=1 SV=3	Rpl10a	24.916	24	34	5	5	5	5	6	6	6	6	5	5	5	5	5	5	4	5	5	5	5	5	4	5	5	5	5	5	4	84650	83697	84495	111500	110730	94144	282670	285410	280940	356060	356220	356450	0.88438	0.892953	0.878968	1.11399	1.11449
P53395	Lipoamide acyltransferase component of branched-chain alpha-keto acid dehydrogenase complex, mitochondrial OS=Mus musculus OX=10090 GN=Dbt PE=1 SV=2	Dbt	53.246	29.3	34	9	9	9	6	5	8	5	5	5	9	9	9	7	7	7	9	9	9	7	7	7	9	9	9	7	7	7	10326	10238	10205	8939.2	8494.6	9065	129320	123760	128490	111860	122460	115780	1.06048	1.01488	1.05367	0.917299	1.00422
P53657	Pyruvate kinase PKLR OS=Mus musculus OX=10090 GN=Pklr PE=1 SV=1	Pklr	62.308	39.2	51	15	14	14	12	7	10	9	6	7	14	9	13	12	12	10	13	8	12	11	11	9	13	8	12	11	11	9	13798	8664.3	13074	12947	12588	9274.6	78890	80944	74961	73707	71704	77998	1.03303	1.05993	0.981585	0.965164	0.938935
P53702	Cytochrome c-type heme lyase OS=Mus musculus OX=10090 GN=Hccs PE=1 SV=2	Hccs	30.977	19.5	12	4	4	4	2	2	2	3	2	1	3	4	4	3	3	4	3	4	4	3	3	4	3	4	4	3	3	4	3904.9	4242.5	4436.6	4612.3	3882	4506.4	35544	34053	36690	41529	34009	34759	0.984671	0.943366	1.01642	1.15047	0.942147
P53808	Phosphatidylcholine transfer protein OS=Mus musculus OX=10090 GN=Pctp PE=1 SV=2	Pctp	24.785	6.1	6	1	1	1	1	1	1	1	1	1	1	1	1	1	1	1	1	1	1	1	1	1	1	1	1	1	1	1	2628.5	2003.6	2014.1	3186.6	2879.7	2740.9	0	0	0	0	0	0
P53810	Phosphatidylinositol transfer protein alpha isoform OS=Mus musculus OX=10090 GN=Pitpna PE=1 SV=2	Pitpna	31.893	54.2	80	13	11	13	13	13	14	14	12	14	13	13	12	13	13	12	11	11	11	11	11	10	13	13	12	13	13	12	91404	86298	86628	93558	89990	84675	280650	278080	287600	278280	272300	273470	1.00809	0.998863	1.03306	0.999581	0.978101
P53811	Phosphatidylinositol transfer protein beta isoform OS=Mus musculus OX=10090 GN=Pitpnb PE=1 SV=2	Pitpnb	31.487	43.5	40	10	8	8	6	7	7	8	6	6	9	10	8	10	9	9	7	8	7	8	7	7	7	8	7	8	7	7	17134	17132	15614	22842	14264	16794	91665	87972	89267	79866	76141	87030	1.07432	1.03104	1.04622	0.936038	0.89238
P53986	Monocarboxylate transporter 1 OS=Mus musculus OX=10090 GN=Slc16a1 PE=1 SV=1	Slc16a1	53.267	12.2	22	5	5	5	4	4	3	5	3	3	5	5	5	5	5	5	5	5	5	5	5	5	5	5	5	5	5	5	37678	36534	36444	33876	33902	33279	180130	178010	178700	160060	159550	155600	1.06791	1.05534	1.05943	0.948925	0.945902
P53994	Ras-related protein Rab-2A OS=Mus musculus OX=10090 GN=Rab2a PE=1 SV=1	Rab2a	23.547	68.4	88	13	13	13	16	13	15	16	14	14	13	12	13	13	13	13	13	12	13	13	13	13	13	12	13	13	13	13	148360	138510	140250	183370	176110	151350	400280	377440	388530	414760	398870	398960	1.0096	0.951993	0.979965	1.04612	1.00604
P53995	Anaphase-promoting complex subunit 1 OS=Mus musculus OX=10090 GN=Anapc1 PE=1 SV=2	Anapc1	215.99	3.3	20	5	5	5	3	4	4	3	2	4	4	5	5	5	5	5	4	5	5	5	5	5	4	5	5	5	5	5	553.72	773.85	827.05	715.46	788.11	781.94	18740	21588	22750	17802	19193	20664	0.93128	1.07281	1.13056	0.884667	0.953792
P53996	Cellular nucleic acid-binding protein OS=Mus musculus OX=10090 GN=Cnbp PE=1 SV=2	Cnbp	19.592	50.6	36	8	8	8	5	8	6	5	6	6	7	8	7	7	7	7	7	8	7	7	7	7	7	8	7	7	7	7	77550	79788	75980	61210	63173	61086	351240	353890	345830	276590	273640	268790	1.12699	1.13549	1.10963	0.887464	0.877999
P54071	Isocitrate dehydrogenase [NADP], mitochondrial OS=Mus musculus OX=10090 GN=Idh2 PE=1 SV=3	Idh2	50.906	46	114	19	18	19	17	22	19	17	19	20	17	19	16	17	17	18	16	18	15	16	16	17	17	19	16	17	17	18	151470	159590	151090	162640	161870	167220	507420	524350	519460	528150	531000	523280	0.971554	1.00397	0.994607	1.01125	1.0167
P54103	DnaJ homolog subfamily C member 2 OS=Mus musculus OX=10090 GN=Dnajc2 PE=1 SV=2	Dnajc2	71.721	8.1	8	3	3	3	1	2	2	1	1	1	1	3	2	1	2	1	1	3	2	1	2	1	1	3	2	1	2	1	187.68	822.37	460.53	200.52	612.62	154.02	0	11831	8328.9	0	11225	0		1.13089	0.796138		1.07297
P54116	Stomatin OS=Mus musculus OX=10090 GN=Stom PE=1 SV=3	Stom	31.375	54.9	60	11	11	11	10	10	10	9	12	9	10	10	10	11	11	10	10	10	10	11	11	10	10	10	10	11	11	10	101410	106010	118610	108730	105510	93218	369060	364950	373140	332050	332520	331560	1.05281	1.04109	1.06445	0.947235	0.948576
P54227	Stathmin OS=Mus musculus OX=10090 GN=Stmn1 PE=1 SV=2	Stmn1	17.274	42.3	37	8	6	8	7	6	6	6	6	6	7	6	7	6	6	6	5	6	5	4	5	4	7	6	7	6	6	6	189840	190690	192610	171410	178640	171430	578830	623110	622960	535920	552300	535220	1.00715	1.08419	1.08393	0.932483	0.960984
P54276	DNA mismatch repair protein Msh6 OS=Mus musculus OX=10090 GN=Msh6 PE=1 SV=3	Msh6	151.08	11.1	37	12	12	12	6	5	5	6	7	8	8	7	7	9	10	10	8	7	7	9	10	10	8	7	7	9	10	10	2004.4	1889.2	2122.1	3435.5	3427.4	3576.8	36141	38418	38199	47604	46085	45916	0.859262	0.913399	0.908192	1.1318	1.09568
P54310	Hormone-sensitive lipase OS=Mus musculus OX=10090 GN=Lipe PE=1 SV=2	Lipe	83.347	22.9	30	11	11	11	6	6	3	3	8	4	8	9	5	5	7	7	8	9	5	5	7	7	8	9	5	5	7	7	2185.8	2757.8	1215.8	1382.6	2239.5	1760.9	15652	17548	13759	19271	16659	19135	0.920489	1.03199	0.809163	1.13332	0.979711
P54726	UV excision repair protein RAD23 homolog A OS=Mus musculus OX=10090 GN=Rad23a PE=1 SV=2	Rad23a	39.706	19	15	6	3	3	3	1	3	3	3	2	6	6	6	6	6	6	3	3	3	3	3	3	3	3	3	3	3	3	13787	13786	14880	13881	14381	14862	134130	127810	142800	123540	128820	132590	1.01911	0.97109	1.08498	0.938647	0.978764
P54728	UV excision repair protein RAD23 homolog B OS=Mus musculus OX=10090 GN=Rad23b PE=1 SV=2	Rad23b	43.512	27.9	45	11	8	11	9	7	7	8	7	7	11	10	9	11	11	9	8	7	6	8	8	6	11	10	9	11	11	9	97571	88781	95051	95051	94546	86757	646490	645280	640340	579890	572970	578690	1.05876	1.05678	1.04869	0.94969	0.938357
P54729	NEDD8 ultimate buster 1 OS=Mus musculus OX=10090 GN=Nub1 PE=1 SV=2	Nub1	70.306	13	21	6	6	6	4	3	4	3	4	3	5	6	6	5	6	5	5	6	6	5	6	5	5	6	6	5	6	5	3817.6	4038.6	3806.3	3724.7	4807.2	3703	29251	29007	28490	29900	32594	31720	0.96985	0.96176	0.944618	0.991368	1.08069
P54731	FAS-associated factor 1 OS=Mus musculus OX=10090 GN=Faf1 PE=1 SV=2	Faf1	73.862	15.4	31	8	8	8	4	5	8	5	4	5	6	6	8	6	5	6	6	6	8	6	5	6	6	6	8	6	5	6	6087.8	4702.2	5839.5	4532	4239.5	4529.9	42304	34142	39440	36367	36991	36537	1.1242	0.907304	1.0481	0.966432	0.983015
P54775	26S proteasome regulatory subunit 6B OS=Mus musculus OX=10090 GN=Psmc4 PE=1 SV=2	Psmc4	47.408	56.9	102	23	23	23	19	17	19	15	15	17	21	21	19	19	18	20	21	21	19	19	18	20	21	21	19	19	18	20	87615	88195	85401	84564	84799	89734	251570	253250	254810	240060	248340	248620	1.00853	1.01527	1.02152	0.962389	0.995583
P54818	Galactocerebrosidase OS=Mus musculus OX=10090 GN=Galc PE=1 SV=2	Galc	77.256	7.2	13	3	3	3	2	2	3	1	3	2	3	2	3	2	3	2	3	2	3	2	3	2	3	2	3	2	3	2	1244.7	725.58	1268	1199.2	1307.4	1015.9	18169	16835	19263	20034	20950	20266	0.943705	0.874417	1.00053	1.04057	1.08815
P54822	Adenylosuccinate lyase OS=Mus musculus OX=10090 GN=Adsl PE=1 SV=2	Adsl	54.866	41.5	78	14	14	14	14	12	14	14	11	13	14	12	13	12	12	12	14	12	13	12	12	12	14	12	13	12	12	12	55442	49638	51070	44219	43372	45078	230220	234340	233910	210880	208570	210890	1.03952	1.05812	1.05618	0.95219	0.94176
P54823	Probable ATP-dependent RNA helicase DDX6 OS=Mus musculus OX=10090 GN=Ddx6 PE=1 SV=1	Ddx6	54.191	47	82	16	16	16	14	11	13	14	16	14	16	15	14	15	16	15	16	15	14	15	16	15	16	15	14	15	16	15	45084	41498	40158	46136	43744	45097	159820	158310	159820	166260	157820	159610	0.997171	0.98775	0.997171	1.03735	0.984693
P54923	[Protein ADP-ribosylarginine] hydrolase OS=Mus musculus OX=10090 GN=Adprh PE=1 SV=1	Adprh	40.068	32.9	33	9	9	9	6	7	5	5	4	6	8	8	8	9	8	7	8	8	8	9	8	7	8	8	8	9	8	7	17059	17571	16746	21036	16405	20444	97001	95017	99026	102640	85178	102900	1.00042	0.979957	1.0213	1.05858	0.878483
P55002	Microfibrillar-associated protein 2 OS=Mus musculus OX=10090 GN=Mfap2 PE=2 SV=1	Mfap2	20.578	20.8	18	3	3	3	3	3	3	3	4	2	3	3	3	3	3	2	3	3	3	3	3	2	3	3	3	3	3	2	217930	212130	222320	195480	197460	175520	538740	534790	560910	445550	458940	438510	1.08564	1.07768	1.13032	0.897852	0.924835
P55012	Solute carrier family 12 member 2 OS=Mus musculus OX=10090 GN=Slc12a2 PE=1 SV=2	Slc12a2	131.03	3.7	9	3	3	3	1	1	2	0	2	3	3	2	2	2	3	3	3	2	2	2	3	3	3	2	2	2	3	3	650.71	299.09	327.05	541.28	667.18	696.1	15430	10756	9893.8	14427	14153	14946	1.16298	0.810695	0.745709	1.08738	1.06673
P55065	Phospholipid transfer protein OS=Mus musculus OX=10090 GN=Pltp PE=1 SV=1	Pltp	54.452	21.7	24	7	7	7	4	2	4	5	6	3	5	4	6	6	7	6	5	4	6	6	7	6	5	4	6	6	7	6	4097.8	3047.9	4431.7	6846.6	6868.8	7268.1	29030	28831	27613	43889	42321	45648	0.801447	0.795953	0.762327	1.21167	1.16838
P55096	ATP-binding cassette sub-family D member 3 OS=Mus musculus OX=10090 GN=Abcd3 PE=1 SV=2	Abcd3	75.474	10.2	16	4	4	4	2	3	2	3	3	3	3	3	2	4	3	3	3	3	2	4	3	3	3	3	2	4	3	3	1344	1164.3	1283	1861.6	1662.9	1756.9	26281	24313	27912	31847	30663	33353	0.904324	0.836605	0.960446	1.09585	1.05511
P55097	Cathepsin K OS=Mus musculus OX=10090 GN=Ctsk PE=1 SV=2	Ctsk	36.888	20.1	19	5	5	5	5	3	2	3	3	3	5	3	5	5	4	4	5	3	5	5	4	4	5	3	5	5	4	4	19969	14851	17836	23405	24447	24469	126330	121770	123470	159480	156690	155890	0.898474	0.866043	0.878134	1.13424	1.1144
P55194	SH3 domain-binding protein 1 OS=Mus musculus OX=10090 GN=Sh3bp1 PE=1 SV=3	Sh3bp1	74.172	19	42	11	11	11	8	8	6	6	7	7	11	10	8	7	9	9	11	10	8	7	9	9	11	10	8	7	9	9	7917.1	7413.1	6111.5	5754.3	6294.9	6070.3	59875	58610	59744	56338	60319	54376	1.0286	1.00687	1.02635	0.967835	1.03622
P55258	Ras-related protein Rab-8A OS=Mus musculus OX=10090 GN=Rab8a PE=1 SV=2	Rab8a	23.668	43	27	8	5	7	4	5	5	3	5	5	6	6	7	6	7	7	3	3	4	3	4	4	5	5	6	5	6	6	24725	26469	25869	24461	26125	25949	135590	152260	143750	135080	137570	134220	0.970267	1.08956	1.02866	0.966618	0.984436
P55264	Adenosine kinase OS=Mus musculus OX=10090 GN=Adk PE=1 SV=2	Adk	40.148	39.3	50	11	10	11	9	7	8	8	8	10	11	10	11	11	11	11	10	10	10	10	10	10	11	10	11	11	11	11	88803	79837	84205	90129	92569	93387	423810	402400	428250	425730	441810	439680	0.992653	0.942506	1.00305	0.99715	1.03481
P55288	Cadherin-11 OS=Mus musculus OX=10090 GN=Cdh11 PE=1 SV=1	Cdh11	88.111	4.9	17	3	3	3	3	3	2	3	3	3	3	3	2	3	3	3	3	3	2	3	3	3	3	3	2	3	3	3	1570.5	1251.6	813.98	2023.2	1645.4	1515.3	23277	18694	18321	29450	25536	22446	1.01407	0.814411	0.798162	1.283	1.11249
P55302	Alpha-2-macroglobulin receptor-associated protein OS=Mus musculus OX=10090 GN=Lrpap1 PE=1 SV=1	Lrpap1	42.215	31.7	60	10	10	10	9	10	9	11	10	11	10	9	10	10	10	10	10	9	10	10	10	10	10	9	10	10	10	10	35015	33088	36233	35561	35805	32991	134380	139900	143390	133710	134320	131260	0.986927	1.02747	1.0531	0.982006	0.986486
P55772	Ectonucleoside triphosphate diphosphohydrolase 1 OS=Mus musculus OX=10090 GN=Entpd1 PE=1 SV=1	Entpd1	57.205	19.4	37	7	7	7	5	5	8	6	6	7	7	7	7	7	7	7	7	7	7	7	7	7	7	7	7	7	7	7	33240	33365	33193	30169	29349	29019	175160	181920	177130	150380	150930	144560	1.07232	1.11371	1.08438	0.920619	0.923986
P55821	Stathmin-2 OS=Mus musculus OX=10090 GN=Stmn2 PE=1 SV=1	Stmn2	20.828	15.1	6	3	1	1	1	1	1	1	1	1	3	1	3	3	2	3	1	1	1	1	1	1	1	1	1	1	1	1	41181	42433	42575	36255	37895	36724	0	0	0	0	0	0
P55937	Golgin subfamily A member 3 OS=Mus musculus OX=10090 GN=Golga3 PE=1 SV=3	Golga3	167.22	18.9	63	19	19	19	11	11	11	9	11	10	12	16	16	14	14	15	12	16	16	14	14	15	12	16	16	14	14	15	2656.4	2597.2	2519.8	2608.4	2711.4	2963.3	33452	30134	28557	30297	33542	31860	1.06852	0.962532	0.91216	0.967739	1.07139
P56135	ATP synthase subunit f, mitochondrial OS=Mus musculus OX=10090 GN=Atp5mf PE=1 SV=3	Atp5mf	10.344	26.1	12	2	2	2	2	2	2	2	2	2	2	2	2	2	2	2	2	2	2	2	2	2	2	2	2	2	2	2	140220	140380	128470	156160	156060	162640	463950	491940	462230	532550	526430	547110	0.920472	0.976004	0.917059	1.05657	1.04443
P56213	FAD-linked sulfhydryl oxidase ALR OS=Mus musculus OX=10090 GN=Gfer PE=1 SV=2	Gfer	22.876	10.6	4	2	2	2	0	0	1	1	2	0	2	0	2	2	2	2	2	0	2	2	2	2	2	0	2	2	2	2	2405		2296.5	2603.5	2598.5	2341.2	18609	0	18045	19964	20343	18113	0.978659		0.948998	1.04992	1.06985
P56375	Acylphosphatase-2 OS=Mus musculus OX=10090 GN=Acyp2 PE=1 SV=2	Acyp2	11.877	20.8	10	2	2	2	1	2	1	2	2	2	2	2	2	2	2	2	2	2	2	2	2	2	2	2	2	2	2	2	25577	25078	24027	26700	27421	26951	157580	153960	151230	160710	170380	154330	0.997142	0.974235	0.95696	1.01695	1.07814
P56376	Acylphosphatase-1 OS=Mus musculus OX=10090 GN=Acyp1 PE=1 SV=2	Acyp1	11.241	55.6	29	5	5	5	5	5	5	5	4	5	5	5	5	5	5	5	5	5	5	5	5	5	5	5	5	5	5	5	51801	51500	50857	51338	52672	52199	130550	131740	131130	125210	126250	127450	1.0142	1.02345	1.01871	0.972719	0.980798
P56379	ATP synthase subunit ATP5MPL, mitochondrial OS=Mus musculus OX=10090 GN=Atp5mpl PE=1 SV=1	Atp5mpl	6.6979	13.8	6	1	1	1	1	1	1	1	1	1	1	1	1	1	1	1	1	1	1	1	1	1	1	1	1	1	1	1	24353	22343	21751	22478	18277	20289	0	0	0	0	0	0
P56380	Bis(5'-nucleosyl)-tetraphosphatase [asymmetrical] OS=Mus musculus OX=10090 GN=Nudt2 PE=1 SV=3	Nudt2	16.989	66.7	27	7	7	7	4	6	3	6	4	4	6	6	5	7	5	6	6	6	5	7	5	6	6	6	5	7	5	6	17353	15655	20618	23816	16381	16874	63827	60567	62218	63967	62810	59109	1.02809	0.975581	1.00217	1.03035	1.01171
P56390	Cyclin-dependent kinases regulatory subunit 2 OS=Mus musculus OX=10090 GN=Cks2 PE=1 SV=1	Cks2	9.8742	24.1	7	2	2	2	1	1	1	1	2	1	1	2	2	1	2	2	1	2	2	1	2	2	1	2	2	1	2	2	21648	39343	39040	21379	31254	29388	0	103050	102530	0	74683	82115		1.13749	1.13175		0.824366
P56391	Cytochrome c oxidase subunit 6B1 OS=Mus musculus OX=10090 GN=Cox6b1 PE=1 SV=2	Cox6b1	10.071	51.2	25	4	4	4	4	4	4	4	4	5	4	4	3	4	4	4	4	4	3	4	4	4	4	4	3	4	4	4	202100	202320	198880	213550	210620	213350	480800	513510	511580	496920	491240	490080	0.966714	1.03248	1.0286	0.999125	0.987705
P56392	Cytochrome c oxidase subunit 7A1, mitochondrial OS=Mus musculus OX=10090 GN=Cox7a1 PE=1 SV=1	Cox7a1	8.9863	28.8	11	2	2	2	2	2	1	2	2	2	2	2	2	2	2	2	2	2	2	2	2	2	2	2	2	2	2	2	83708	70361	79925	102100	95292	105340	321300	287760	336770	386890	382840	407890	0.907862	0.813092	0.951574	1.09319	1.08175
P56395	Cytochrome b5 OS=Mus musculus OX=10090 GN=Cyb5a PE=1 SV=2	Cyb5a	15.241	47.8	39	5	5	5	6	6	6	7	7	7	5	5	5	5	5	5	5	5	5	5	5	5	5	5	5	5	5	5	244070	235750	245140	239010	236390	244730	338610	336080	345370	281430	281800	289080	1.08507	1.07697	1.10674	0.901841	0.903027
P56399	Ubiquitin carboxyl-terminal hydrolase 5 OS=Mus musculus OX=10090 GN=Usp5 PE=1 SV=1	Usp5	95.832	33.2	126	21	21	21	19	20	20	21	23	23	19	20	20	19	20	19	19	20	20	19	20	19	19	20	20	19	20	19	64753	89530	64965	65678	67307	65763	520100	530640	531630	523530	521290	526910	0.989379	1.00943	1.01131	0.995904	0.991643
P56400	Platelet glycoprotein Ib beta chain OS=Mus musculus OX=10090 GN=Gp1bb PE=1 SV=1	Gp1bb	21.763	22.8	19	4	4	4	3	3	4	2	4	3	4	4	4	3	4	4	4	4	4	3	4	4	4	4	4	3	4	4	42212	43444	39312	24201	37539	38496	93690	100100	89329	81040	79900	81467	1.06967	1.14285	1.01988	0.925244	0.912229
P56477	Interferon regulatory factor 5 OS=Mus musculus OX=10090 GN=Irf5 PE=1 SV=1	Irf5	56.004	5.4	3	2	2	2	0	0	1	2	0	0	2	2	1	2	1	2	2	2	1	2	1	2	2	2	1	2	1	2	4528.1	4443.6	4061	4453.1	4123.3	4555.7	76524	82252	0	86150	0	80193	0.941489	1.01196		1.05992
P56480	ATP synthase subunit beta, mitochondrial OS=Mus musculus OX=10090 GN=Atp5f1b PE=1 SV=2	Atp5f1b	56.3	61.1	233	21	21	21	39	40	36	39	41	38	20	20	19	21	21	21	20	20	19	21	21	21	20	20	19	21	21	21	1203200	1150000	1140000	1355400	1315300	1345900	3740800	3657000	3719900	4032100	3987100	3998300	0.970158	0.948425	0.964738	1.04571	1.03403
P56528	ADP-ribosyl cyclase/cyclic ADP-ribose hydrolase 1 OS=Mus musculus OX=10090 GN=Cd38 PE=1 SV=2	Cd38	34.407	23	25	5	5	5	3	5	5	3	4	5	5	5	5	5	5	5	5	5	5	5	5	5	5	5	5	5	5	5	11943	10853	10756	11926	12313	13605	67753	69685	71174	67741	67008	73455	0.975294	1.0031	1.02454	0.975121	0.964569
P56542	Deoxyribonuclease-2-alpha OS=Mus musculus OX=10090 GN=Dnase2 PE=1 SV=1	Dnase2	38.81	21	22	5	5	5	4	5	3	4	3	3	4	5	5	4	3	4	4	5	5	4	3	4	4	5	5	4	3	4	7623.2	7234.5	8179.4	7932.4	6969.4	7485.9	43439	37960	42752	42853	48436	43021	1.00841	0.881216	0.992459	0.994804	1.12441
P56546	C-terminal-binding protein 2 OS=Mus musculus OX=10090 GN=Ctbp2 PE=1 SV=2	Ctbp2	48.956	23.4	33	8	5	5	6	5	5	6	5	6	7	8	8	8	7	8	4	5	5	5	4	5	4	5	5	5	4	5	9993.1	10413	10042	10612	8765.3	11743	59751	63771	56377	59116	62037	59886	0.993262	1.06009	0.937175	0.982706	1.03126
P56565	Protein S100-A1 OS=Mus musculus OX=10090 GN=S100a1 PE=1 SV=2	S100a1	10.505	29.8	12	2	2	2	2	2	2	2	2	2	2	2	2	2	2	2	2	2	2	2	2	2	2	2	2	2	2	2	26499	26647	23276	25240	26295	24535	101400	103570	87302	100170	102860	96529	1.028	1.05	0.88507	1.01553	1.0428
P56812	Programmed cell death protein 5 OS=Mus musculus OX=10090 GN=Pdcd5 PE=1 SV=3	Pdcd5	14.275	19.8	9	2	2	2	2	1	2	2	1	1	2	2	2	2	2	2	2	2	2	2	2	2	2	2	2	2	2	2	8459.2	8807.2	9273.4	9814.8	9259.7	9666.6	57689	54081	55384	60835	54983	57204	1.01751	0.953877	0.976859	1.073	0.969786
P56873	Protein ZNRD2 OS=Mus musculus OX=10090 GN=Znrd2 PE=1 SV=1	Znrd2	21.336	8.5	5	1	1	1	0	1	1	1	1	1	1	1	1	1	1	1	1	1	1	1	1	1	1	1	1	1	1	1	4131.5	3574.8	4154.7	4924.9	3587	3413	0	0	0	0	0	0
P56959	RNA-binding protein FUS OS=Mus musculus OX=10090 GN=Fus PE=1 SV=1	Fus	52.673	14.5	42	6	6	6	6	7	7	7	8	7	6	6	6	6	6	6	6	6	6	6	6	6	6	6	6	6	6	6	68619	67400	65258	77907	74414	80405	255760	263390	246280	302540	300480	310880	0.913793	0.941054	0.879922	1.08093	1.07357
P56960	Exosome component 10 OS=Mus musculus OX=10090 GN=Exosc10 PE=1 SV=2	Exosc10	100.94	8	10	6	6	6	1	0	2	2	3	2	2	2	4	4	3	2	2	2	4	4	3	2	2	2	4	4	3	2	296.86	492.65	883.26	835.33	709.99	438.09	12134	0	17374	14671	26337	0	0.688298		0.985535	0.832208	1.49396
P57080	Ubiquitin carboxyl-terminal hydrolase 25 OS=Mus musculus OX=10090 GN=Usp25 PE=1 SV=2	Usp25	121.42	14.4	36	11	11	11	6	7	5	6	8	4	9	10	8	8	9	10	9	10	8	8	9	10	9	10	8	8	9	10	2749.1	3347	2646.5	2899.8	3083.5	2819.5	32769	35598	33410	33207	31367	30478	0.998908	1.08514	1.01845	1.01226	0.95617
P57716	Nicastrin OS=Mus musculus OX=10090 GN=Ncstn PE=1 SV=3	Ncstn	78.491	13.7	27	7	7	7	5	4	4	3	7	4	6	7	6	6	7	6	6	7	6	6	7	6	6	7	6	6	7	6	8709.3	8037.5	8066	8988.7	9916.8	9717.2	81963	82326	80705	83864	90678	89266	0.966541	0.970822	0.951706	0.988958	1.06931
P57725	SAM domain-containing protein SAMSN-1 OS=Mus musculus OX=10090 GN=Samsn1 PE=1 SV=2	Samsn1	41.601	15.3	18	3	3	3	2	2	3	4	3	4	2	2	2	3	3	2	2	2	2	3	3	2	2	2	2	3	3	2	10288	11034	10723	10516	12652	13155	116370	105320	108580	132420	116200	124810	0.992213	0.897996	0.925792	1.12906	0.990763
P57746	V-type proton ATPase subunit D OS=Mus musculus OX=10090 GN=Atp6v1d PE=1 SV=1	Atp6v1d	28.369	36.8	27	6	6	6	6	3	4	5	4	5	5	6	5	5	5	5	5	6	5	5	5	5	5	6	5	5	5	5	11472	9616.9	11244	11232	11566	12525	38632	40363	39188	41297	40544	43155	0.953174	0.995884	0.966893	1.01893	1.00035
P57759	Endoplasmic reticulum resident protein 29 OS=Mus musculus OX=10090 GN=Erp29 PE=1 SV=2	Erp29	28.823	39.3	38	8	8	8	5	5	6	8	8	6	6	6	6	8	7	6	6	6	6	8	7	6	6	6	6	8	7	6	82256	78425	79497	139430	85759	85511	434610	453760	447270	418590	423950	434890	0.99793	1.0419	1.027	0.961145	0.973453
P57776	Elongation factor 1-delta OS=Mus musculus OX=10090 GN=Eef1d PE=1 SV=3	Eef1d	31.293	49.8	76	13	11	13	12	14	13	13	12	12	12	13	13	12	13	12	10	11	11	10	11	10	12	13	13	12	13	12	204070	132650	127210	228730	240010	231930	1062900	1114100	1087700	1113300	1157800	1136400	0.955817	1.00186	0.978118	1.00114	1.04116
P57780	Alpha-actinin-4 OS=Mus musculus OX=10090 GN=Actn4 PE=1 SV=1	Actn4	104.98	64.8	359	55	35	55	60	62	63	59	58	57	51	53	53	53	51	54	31	33	33	34	31	34	51	53	53	53	51	54	432160	416180	415040	447620	447360	452890	1933800	1904900	1895100	1901100	1907000	1892900	1.01469	0.999528	0.994386	0.997534	1.00063
P57784	U2 small nuclear ribonucleoprotein A' OS=Mus musculus OX=10090 GN=Snrpa1 PE=1 SV=2	Snrpa1	28.357	27.8	31	6	6	6	4	5	4	6	5	7	6	5	5	6	6	6	6	5	5	6	6	6	6	5	5	6	6	6	24664	20092	17463	20939	24576	22723	63760	55704	60277	57461	64672	63215	1.04785	0.915459	0.990613	0.944334	1.06284
P57787	Monocarboxylate transporter 4 OS=Mus musculus OX=10090 GN=Slc16a3 PE=1 SV=1	Slc16a3	50.373	6.2	8	2	2	2	1	2	1	2	2	0	2	2	2	2	2	2	2	2	2	2	2	2	2	2	2	2	2	2	2678.5	2542.6	2510	2282.5	2089.7	1677.5	27861	28818	26993	24960	22516	17760	1.12261	1.16117	1.08764	1.00572	0.907245
P58021	Transmembrane 9 superfamily member 2 OS=Mus musculus OX=10090 GN=Tm9sf2 PE=1 SV=1	Tm9sf2	75.329	20.8	64	12	12	12	11	9	11	13	9	11	11	10	11	12	10	10	11	10	11	12	10	10	11	10	11	12	10	10	42990	37462	39656	43437	38288	42102	242840	250850	245450	242340	229630	231620	1.00992	1.04323	1.02077	1.00784	0.954981
P58022	Lysyl oxidase homolog 2 OS=Mus musculus OX=10090 GN=Loxl2 PE=1 SV=2	Loxl2	87.002	9.3	11	5	5	5	1	3	1	3	1	2	3	4	3	4	3	4	3	4	3	4	3	4	3	4	3	4	3	4	1037.5	1373.3	1188.3	1872.1	1739.6	2046.3	14013	27377	19496	19319	21748	26076	0.656711	1.28301	0.913668	0.905373	1.01921
P58044	Isopentenyl-diphosphate Delta-isomerase 1 OS=Mus musculus OX=10090 GN=Idi1 PE=1 SV=1	Idi1	26.289	25.6	24	5	5	5	4	5	3	4	4	4	4	5	4	4	4	4	4	5	4	4	4	4	4	5	4	4	4	4	10855	11281	10978	9666.5	9810.6	10176	40688	41289	42777	35162	36389	37038	1.04622	1.06167	1.09993	0.904128	0.935678
P58058	NAD kinase OS=Mus musculus OX=10090 GN=Nadk PE=1 SV=2	Nadk	48.597	11.4	22	4	4	4	4	4	3	4	4	3	4	4	3	4	4	4	4	4	3	4	4	4	4	4	3	4	4	4	19483	18440	17239	18819	17733	17912	115250	109100	110710	110830	101450	105640	1.05899	1.00248	1.01727	1.01838	0.932188
P58064	28S ribosomal protein S6, mitochondrial OS=Mus musculus OX=10090 GN=Mrps6 PE=1 SV=3	Mrps6	14.308	10.4	2	1	1	1	0	0	0	1	0	1	0	1	1	1	1	1	0	1	1	1	1	1	0	1	1	1	1	1		2439.2	1946.6	2240.3	2243.7	2383.8	0	0	0	0	0	0
P58137	Acyl-coenzyme A thioesterase 8 OS=Mus musculus OX=10090 GN=Acot8 PE=1 SV=1	Acot8	35.827	7.5	8	2	2	2	1	1	2	1	1	2	2	2	2	2	2	2	2	2	2	2	2	2	2	2	2	2	2	2	1766.8	1750	1737.5	1290.4	1159.3	1386.9	15147	15386	16715	12160	11296	12625	1.09064	1.10785	1.20354	0.875566	0.813354
P58242	Acid sphingomyelinase-like phosphodiesterase 3b OS=Mus musculus OX=10090 GN=Smpdl3b PE=1 SV=1	Smpdl3b	51.599	6.4	7	2	2	2	1	1	0	2	1	2	2	2	1	2	2	2	2	2	1	2	2	2	2	2	1	2	2	2	336.65	494.94	106.98	945.81	1012.4	866.69	5720.2	7343.9	0	14584	11647	12974	0.547188	0.702509		1.39509	1.11414
P58252	Elongation factor 2 OS=Mus musculus OX=10090 GN=Eef2 PE=1 SV=2	Eef2	95.313	54.3	297	44	43	44	51	45	51	49	50	51	44	40	42	42	42	42	43	39	41	41	41	41	44	40	42	42	42	42	510680	474790	500620	517620	507560	509240	1559100	1569300	1573800	1513400	1516200	1521900	1.0109	1.01752	1.02044	0.981272	0.983088
P58281	Dynamin-like 120 kDa protein, mitochondrial OS=Mus musculus OX=10090 GN=Opa1 PE=1 SV=1	Opa1	111.34	28.9	101	22	22	22	19	17	15	14	17	19	22	20	20	20	20	20	22	20	20	20	20	20	22	20	20	20	20	20	11924	10807	10580	11446	11293	11115	76039	74742	74737	71326	68974	73565	1.03835	1.02064	1.02057	0.973993	0.941875
P58389	Serine/threonine-protein phosphatase 2A activator OS=Mus musculus OX=10090 GN=Ptpa PE=1 SV=1	Ptpa	36.71	41.8	52	10	10	10	8	11	10	8	7	8	8	10	10	8	8	10	8	10	10	8	8	10	8	10	10	8	8	10	97890	113470	109920	68146	101310	115260	618370	602730	585920	561240	578140	565780	1.05639	1.02967	1.00095	0.958789	0.98766
P58404	Striatin-4 OS=Mus musculus OX=10090 GN=Strn4 PE=1 SV=2	Strn4	81.644	6.4	10	4	3	3	1	2	1	2	2	2	2	3	3	3	4	4	1	2	2	2	3	3	1	2	2	2	3	3	423.64	616.54	989.34	1356.7	1787.1	1943.7	0	13905	16917	17414	20575	21500		0.76984	0.936597	0.964113	1.13912
P58466	Carboxy-terminal domain RNA polymerase II polypeptide A small phosphatase 1 OS=Mus musculus OX=10090 GN=Ctdsp1 PE=1 SV=1	Ctdsp1	29.266	11.5	14	3	3	3	2	2	3	3	2	2	2	3	3	3	2	2	2	3	3	3	2	2	2	3	3	3	2	2	2371.7	3908.7	3673.6	3211.6	2502.4	2899.5	18439	21198	20423	17280	16715	19000	0.978586	1.12501	1.08388	0.917076	0.88709
P58742	Aladin OS=Mus musculus OX=10090 GN=Aaas PE=1 SV=1	Aaas	59.43	15.9	27	6	6	6	3	4	3	6	6	5	5	5	5	6	6	6	5	5	5	6	6	6	5	5	5	6	6	6	7749.4	5228.9	8549.7	8400	7988.6	7420.9	74466	76232	81850	75543	66229	69132	1.00754	1.03144	1.10745	1.02211	0.896092
P58771	Tropomyosin alpha-1 chain OS=Mus musculus OX=10090 GN=Tpm1 PE=1 SV=1	Tpm1	32.68	50	130	19	9	19	20	25	23	23	21	18	17	19	19	19	19	18	9	9	9	9	9	9	17	19	19	19	19	18	2405400	2350200	2358900	2601200	2512500	2578300	6681300	6723600	6613500	6683700	6616100	6623400	1.00366	1.01001	0.993475	1.00402	0.993866
P58854	Gamma-tubulin complex component 3 OS=Mus musculus OX=10090 GN=Tubgcp3 PE=1 SV=2	Tubgcp3	103.47	8.8	16	6	6	6	4	3	3	3	2	1	6	4	6	5	3	4	6	4	6	5	3	4	6	4	6	5	3	4	5395	3623.2	3591.3	4933.7	4958.4	4741.5	128360	127430	105600	112130	104720	97832	1.13917	1.13092	0.937178	0.995131	0.929368
P58871	182 kDa tankyrase-1-binding protein OS=Mus musculus OX=10090 GN=Tnks1bp1 PE=1 SV=2	Tnks1bp1	181.82	11.7	38	13	13	13	5	8	4	7	5	9	8	9	9	8	9	10	8	9	9	8	9	10	8	9	9	8	9	10	1536.7	3029.7	2704.1	1523.3	1634.2	2044.7	61597	61857	58195	55345	54312	60133	1.05162	1.05606	0.993544	0.944887	0.927251
P58929	Glucocorticoid modulatory element-binding protein 2 OS=Mus musculus OX=10090 GN=Gmeb2 PE=2 SV=2	Gmeb2	56.631	4.2	4	2	2	2	1	0	0	2	0	1	1	0	1	2	0	1	1	0	1	2	0	1	1	0	1	2	0	1	907.39		538.79	1437.8		793.81	0	0	0	0	0	0
P59016	Vacuolar protein sorting-associated protein 33B OS=Mus musculus OX=10090 GN=Vps33b PE=1 SV=1	Vps33b	70.525	5.8	10	3	3	3	2	2	1	1	2	2	3	2	1	3	2	2	3	2	1	3	2	2	3	2	1	3	2	2	971.38	721.4	526.92	1277.2	975.31	819.44	15657	18088	0	17006	18964	19512	0.877369	1.01359		0.952963	1.06268
P59017	Bcl-2-like protein 13 OS=Mus musculus OX=10090 GN=Bcl2l13 PE=1 SV=2	Bcl2l13	46.719	22.1	31	7	7	7	4	6	6	4	6	5	6	7	6	5	7	6	6	7	6	5	7	6	6	7	6	5	7	6	15434	24143	25914	14262	24861	15193	121910	123000	125460	115620	113020	116920	1.02169	1.03083	1.05144	0.968977	0.947188
P59108	Copine-2 OS=Mus musculus OX=10090 GN=Cpne2 PE=1 SV=1	Cpne2	61.035	23.7	41	10	9	9	8	7	7	6	7	6	10	8	9	9	9	9	9	7	8	8	8	8	9	7	8	8	8	8	16787	14916	14082	11955	14780	12057	74132	69860	68689	60902	62930	60707	1.11976	1.05523	1.03755	0.919923	0.950556
P59114	mRNA (2'-O-methyladenosine-N(6)-)-methyltransferase OS=Mus musculus OX=10090 GN=Pcif1 PE=1 SV=1	Pcif1	80.504	7.8	13	4	4	4	2	2	1	4	2	2	4	3	2	4	4	3	4	3	2	4	4	3	4	3	2	4	4	3	1975.2	1763.2	1732.9	2616.6	2214.2	1933	28283	34028	39151	38886	31894	35577	0.816566	0.982432	1.13034	1.12269	0.920821
P59235	Nucleoporin Nup43 OS=Mus musculus OX=10090 GN=Nup43 PE=1 SV=2	Nup43	41.989	25	18	6	6	6	3	3	3	2	4	3	5	4	6	4	5	5	5	4	6	4	5	5	5	4	6	4	5	5	22826	23869	23492	18438	20995	20711	126050	153440	151060	104660	130700	113270	0.970636	1.18155	1.16322	0.805924	1.00644
P59325	Eukaryotic translation initiation factor 5 OS=Mus musculus OX=10090 GN=Eif5 PE=1 SV=1	Eif5	48.968	25.2	41	9	9	9	7	7	7	6	6	8	7	8	8	6	8	6	7	8	8	6	8	6	7	8	8	6	8	6	14807	15001	14010	10840	12088	11631	89474	79489	84351	68541	64513	65406	1.1883	1.05569	1.12026	0.910291	0.856796
P59326	YTH domain-containing family protein 1 OS=Mus musculus OX=10090 GN=Ythdf1 PE=1 SV=1	Ythdf1	60.878	11.3	23	5	2	5	4	3	4	4	4	4	5	4	5	5	5	5	2	1	2	2	2	2	5	4	5	5	5	5	16233	13766	15557	15545	15030	15429	116850	100570	113110	128270	107410	106970	1.04147	0.896372	1.00814	1.14326	0.957337
P59328	WD repeat and HMG-box DNA-binding protein 1 OS=Mus musculus OX=10090 GN=Wdhd1 PE=1 SV=2	Wdhd1	124.25	11.9	35	9	9	9	7	5	7	4	5	7	8	8	8	6	7	9	8	8	8	6	7	9	8	8	8	6	7	9	2404.9	2497.1	2471.3	2481.9	2556.7	2856.5	28874	30030	28735	31368	30965	29131	0.967287	1.00601	0.96263	1.05084	1.03734
P59672	Ankyrin repeat and SAM domain-containing protein 1A OS=Mus musculus OX=10090 GN=Anks1a PE=1 SV=3	Anks1a	125.24	4.2	8	4	4	4	3	1	0	2	1	1	3	3	3	2	1	3	3	3	3	2	1	3	3	3	3	2	1	3	512.97	546.7	385.83	448.67	94.294	577.72	12136	15018	13823	13201	0	14547	0.882939	1.09262	1.00567	0.960422
P59708	Splicing factor 3B subunit 6 OS=Mus musculus OX=10090 GN=Sf3b6 PE=1 SV=1	Sf3b6	14.585	32	16	3	3	3	3	2	3	2	3	3	3	3	3	3	3	3	3	3	3	3	3	3	3	3	3	3	3	3	37880	40000	37186	43391	46087	45058	158080	172710	165780	181290	194200	186610	0.895917	0.978832	0.939556	1.02746	1.10063
P59729	Ras and Rab interactor 3 OS=Mus musculus OX=10090 GN=Rin3 PE=1 SV=2	Rin3	107.22	2.6	4	2	2	2	1	0	0	1	1	1	2	1	2	2	1	2	2	1	2	2	1	2	2	1	2	2	1	2	560.91	230.81	395.98	502.4	392.65	483.51	16629	0	0	14671	0	12256	1.14535			1.01049
P59900	EMILIN-3 OS=Mus musculus OX=10090 GN=Emilin3 PE=2 SV=1	Emilin3	82.395	11.3	19	7	7	7	3	4	5	2	3	2	5	5	7	4	5	5	5	5	7	4	5	5	5	5	7	4	5	5	2813	3399.6	3259.4	1639.1	2244.7	2517.1	37428	51444	43865	30542	33885	33068	0.975399	1.34067	1.14315	0.795945	0.883066
P59999	Actin-related protein 2/3 complex subunit 4 OS=Mus musculus OX=10090 GN=Arpc4 PE=1 SV=3	Arpc4	19.667	57.1	48	9	9	9	9	7	8	7	9	8	9	7	8	8	9	9	9	7	8	8	9	9	9	7	8	8	9	9	177540	166220	177670	166260	203680	202840	922130	873660	917130	862990	807770	787170	1.06999	1.01375	1.06419	1.00137	0.937297
P60060	Protein transport protein Sec61 subunit gamma OS=Mus musculus OX=10090 GN=Sec61g PE=3 SV=1	Sec61g	7.7412	36.8	12	2	2	2	2	2	2	2	2	2	2	2	2	2	2	2	2	2	2	2	2	2	2	2	2	2	2	2	46844	48751	50447	51402	51889	54086	105060	129360	130380	136620	129740	142370	0.814913	1.0034	1.01131	1.05971	1.00635
P60122	RuvB-like 1 OS=Mus musculus OX=10090 GN=Ruvbl1 PE=1 SV=1	Ruvbl1	50.213	64.3	149	22	22	22	23	26	21	26	27	26	22	22	22	22	22	21	22	22	22	22	22	21	22	22	22	22	22	21	143760	142780	138490	142510	145300	137250	301990	305310	310420	289860	295530	293070	1.00877	1.01986	1.03693	0.968255	0.987195
P60229	Eukaryotic translation initiation factor 3 subunit E OS=Mus musculus OX=10090 GN=Eif3e PE=1 SV=1	Eif3e	52.22	38	72	15	15	15	12	11	9	14	14	12	13	14	15	14	14	14	13	14	15	14	14	14	13	14	15	14	14	14	42159	39977	42512	38013	40043	40798	213050	219040	213730	190740	188990	191020	1.05074	1.08028	1.05409	0.94071	0.93208
P60330	Separin OS=Mus musculus OX=10090 GN=Espl1 PE=1 SV=1	Espl1	233.03	0.3	2	1	1	1	0	1	1	0	0	0	0	1	1	0	0	0	0	1	1	0	0	0	0	1	1	0	0	0		211.25	173.98				0	0	0	0	0	0
P60335	Poly(rC)-binding protein 1 OS=Mus musculus OX=10090 GN=Pcbp1 PE=1 SV=1	Pcbp1	37.497	69.7	102	14	11	14	17	17	18	17	16	17	14	14	14	14	14	14	11	11	11	11	11	11	14	14	14	14	14	14	459940	441800	436150	443580	430010	443360	1460200	1450200	1415800	1386000	1375400	1378700	1.03483	1.02775	1.00337	0.982247	0.974735
P60469	Liprin-alpha-3 OS=Mus musculus OX=10090 GN=Ppfia3 PE=1 SV=2	Ppfia3	133.42	1.8	11	2	2	2	1	3	1	3	1	2	2	2	2	2	2	2	2	2	2	2	2	2	2	2	2	2	2	2	6001.6	5486.3	5403.5	6158.2	4291.7	6214.5	229520	233390	225060	236910	261230	241240	0.964809	0.981077	0.946061	0.995873	1.0981
P60521	Gamma-aminobutyric acid receptor-associated protein-like 2 OS=Mus musculus OX=10090 GN=Gabarapl2 PE=1 SV=1	Gabarapl2	13.667	17.1	13	3	3	3	2	3	1	2	2	3	3	3	3	3	3	3	3	3	3	3	3	3	3	3	3	3	3	3	16169	16613	13895	15438	15789	14747	62028	63556	53661	57780	60800	53396	1.05964	1.08574	0.916705	0.987071	1.03866
P60603	Reactive oxygen species modulator 1 OS=Mus musculus OX=10090 GN=Romo1 PE=2 SV=1	Romo1	8.1828	21.5	6	1	1	1	1	1	1	1	1	1	1	1	1	1	1	1	1	1	1	1	1	1	1	1	1	1	1	1	31250	26362	27494	29902	32514	30783	0	0	0	0	0	0
P60605	Ubiquitin-conjugating enzyme E2 G2 OS=Mus musculus OX=10090 GN=Ube2g2 PE=1 SV=1	Ube2g2	18.566	27.9	8	2	2	2	1	1	1	1	2	2	1	1	1	1	2	2	1	1	1	1	2	2	1	1	1	1	2	2	1455.5	1519.2	1848.6	2758.2	4069.4	3951.2	0	0	0	0	16575	14842					1.05516
P60670	Nuclear protein localization protein 4 homolog OS=Mus musculus OX=10090 GN=Nploc4 PE=1 SV=3	Nploc4	68.016	30.8	41	11	11	11	6	5	7	8	9	6	7	6	8	10	8	8	7	6	8	10	8	8	7	6	8	10	8	8	12189	10625	13475	12973	14006	14191	80666	78768	81919	82966	85235	92890	0.963283	0.940618	0.978246	0.990749	1.01784
P60710	Actin, cytoplasmic 1 OS=Mus musculus OX=10090 GN=Actb PE=1 SV=1	Actb	41.736	75.5	51	24	2	2	8	9	8	7	9	10	23	24	24	23	24	23	2	2	2	2	2	2	2	2	2	2	2	2	546800	551080	547220	567320	580040	578700	9816100	10166000	10121000	9866900	9998300	9861500	0.984402	1.01949	1.01498	0.989497	1.00267
P60766	Cell division control protein 42 homolog OS=Mus musculus OX=10090 GN=Cdc42 PE=1 SV=2	Cdc42	21.258	44	43	7	6	6	9	7	7	6	7	7	7	7	7	7	7	7	6	6	6	6	6	6	6	6	6	6	6	6	351720	333980	349960	340020	335160	336030	784660	751650	803380	752810	756600	738950	1.02614	0.982967	1.05062	0.984484	0.98944
P60824	Cold-inducible RNA-binding protein OS=Mus musculus OX=10090 GN=Cirbp PE=1 SV=1	Cirbp	18.607	14.5	7	2	2	2	1	1	2	1	1	1	2	2	2	2	2	2	2	2	2	2	2	2	2	2	2	2	2	2	4924.4	4866.9	5215.1	6287.5	6330.2	7253.1	48456	48030	53468	45392	50301	56385	0.9626	0.954137	1.06217	0.901732	0.999252
P60843	Eukaryotic initiation factor 4A-I OS=Mus musculus OX=10090 GN=Eif4a1 PE=1 SV=1	Eif4a1	46.153	55.4	169	21	11	21	29	28	28	27	28	29	21	20	21	19	20	19	11	10	11	9	10	9	21	20	21	19	20	19	387920	385250	384390	358680	403940	363630	1059100	1044700	1066000	1035400	1045200	1032200	1.01146	0.997708	1.01805	0.988826	0.998185
P60867	40S ribosomal protein S20 OS=Mus musculus OX=10090 GN=Rps20 PE=1 SV=1	Rps20	13.373	25.2	21	3	3	3	4	4	4	3	3	3	3	3	3	3	3	3	3	3	3	3	3	3	3	3	3	3	3	3	293640	274790	265660	295880	290340	284690	860020	811620	803790	782370	759380	736380	1.08553	1.02444	1.01455	0.987517	0.958498
P60898	DNA-directed RNA polymerase II subunit RPB9 OS=Mus musculus OX=10090 GN=Polr2i PE=1 SV=1	Polr2i	14.523	33.6	19	3	3	3	3	4	3	3	3	3	3	3	3	3	3	3	3	3	3	3	3	3	3	3	3	3	3	3	9202.3	9951.8	8428.2	10637	9150.1	9173.9	43379	41982	39364	44875	39897	42003	1.03489	1.00156	0.939101	1.07058	0.951817
P60904	DnaJ homolog subfamily C member 5 OS=Mus musculus OX=10090 GN=Dnajc5 PE=1 SV=1	Dnajc5	22.101	40.4	18	4	4	4	3	4	1	3	3	4	3	4	4	4	3	4	3	4	4	4	3	4	3	4	4	4	3	4	16668	18484	18674	18115	16289	37209	83160	87610	84070	88297	90420	73089	0.98483	1.03753	0.995606	1.04567	1.07081
P61021	Ras-related protein Rab-5B OS=Mus musculus OX=10090 GN=Rab5b PE=1 SV=1	Rab5b	23.707	39.1	20	7	4	4	3	4	3	4	3	3	7	7	7	7	7	7	4	4	4	4	4	4	4	4	4	4	4	4	29231	30467	30036	29519	32937	32775	178300	194910	188620	173560	189430	187520	0.961756	1.05135	1.01742	0.936189	1.02179
P61022	Calcineurin B homologous protein 1 OS=Mus musculus OX=10090 GN=Chp1 PE=1 SV=2	Chp1	22.432	33.8	22	5	5	5	3	3	3	5	5	3	5	5	5	5	5	5	5	5	5	5	5	5	5	5	5	5	5	5	21437	21301	20936	21835	23150	21061	85974	87970	87233	81715	83691	82761	1.01276	1.03627	1.02759	0.962591	0.985868
P61027	Ras-related protein Rab-10 OS=Mus musculus OX=10090 GN=Rab10 PE=1 SV=1	Rab10	22.541	37.5	30	7	6	6	5	5	5	5	5	5	6	7	6	6	6	7	5	6	5	5	5	6	5	6	5	5	5	6	56519	57352	56390	56717	58665	60303	197820	202550	201470	194100	201140	202100	0.989776	1.01344	1.00804	0.971164	1.00639
P61028	Ras-related protein Rab-8B OS=Mus musculus OX=10090 GN=Rab8b PE=1 SV=1	Rab8b	23.603	29	12	5	2	2	2	2	2	2	2	2	5	5	5	5	5	5	2	2	2	2	2	2	2	2	2	2	2	2	26499	25292	23805	24033	23690	27086	172300	169130	159410	153120	151540	170630	1.05908	1.0396	0.979849	0.941186	0.931474
P61079	Ubiquitin-conjugating enzyme E2 D3 OS=Mus musculus OX=10090 GN=Ube2d3 PE=1 SV=1	Ube2d3	16.687	19.7	8	2	1	2	2	2	1	1	0	2	2	2	1	1	0	2	1	1	0	0	0	1	2	2	1	1	0	2	182400	175650	4834.2	2704.2		154300	759160	749860	0	0	0	545250
P61082	NEDD8-conjugating enzyme Ubc12 OS=Mus musculus OX=10090 GN=Ube2m PE=1 SV=1	Ube2m	20.9	26.2	19	4	4	4	4	3	4	3	3	2	4	4	4	4	4	4	4	4	4	4	4	4	4	4	4	4	4	4	31905	30194	30662	31526	31361	31232	123630	122650	128360	119450	120370	118050	1.01266	1.00463	1.0514	0.978417	0.985952
P61087	Ubiquitin-conjugating enzyme E2 K OS=Mus musculus OX=10090 GN=Ube2k PE=1 SV=3	Ube2k	22.406	40	29	8	8	8	7	4	5	3	6	4	8	7	8	7	8	6	8	7	8	7	8	6	8	7	8	7	8	6	43289	32761	43779	27605	45047	37836	174470	155780	172000	155200	169050	165030	1.05576	0.942664	1.04082	0.939155	1.02296
P61089	Ubiquitin-conjugating enzyme E2 N OS=Mus musculus OX=10090 GN=Ube2n PE=1 SV=1	Ube2n	17.138	53.3	45	8	8	8	7	9	9	7	6	7	8	8	8	8	7	7	8	8	8	8	7	7	8	8	8	8	7	7	281650	266210	270460	279670	275650	278640	788520	761760	787980	753730	758660	758870	1.02638	0.991548	1.02568	0.981096	0.987513
P61161	Actin-related protein 2 OS=Mus musculus OX=10090 GN=Actr2 PE=1 SV=1	Actr2	44.76	44.4	116	14	14	14	19	19	18	19	20	21	14	13	13	14	14	14	14	13	13	14	14	14	14	13	13	14	14	14	573240	540120	531920	503090	551560	566990	1428700	1420900	1391900	1413000	1383500	1371800	1.01931	1.01375	0.993056	1.00811	0.987063
P61164	Alpha-centractin OS=Mus musculus OX=10090 GN=Actr1a PE=1 SV=1	Actr1a	42.613	37	41	9	4	9	7	8	6	6	7	7	8	7	6	7	7	6	3	3	2	3	3	2	8	7	6	7	7	6	49930	52092	52869	51285	52175	53997	252990	263110	268980	254180	262160	271080	0.965304	1.00392	1.02631	0.969844	1.00029
P61202	COP9 signalosome complex subunit 2 OS=Mus musculus OX=10090 GN=Cops2 PE=1 SV=1	Cops2	51.596	20.8	18	7	7	7	3	7	3	1	2	2	7	7	6	5	6	7	7	7	6	5	6	7	7	7	6	5	6	7	9845.8	8585.4	7234.9	6873.6	9195.6	9121.3	55171	51502	48758	51120	49891	49651	1.08146	1.00954	0.955749	1.00205	0.977958
P84078	ADP-ribosylation factor 1 OS=Mus musculus OX=10090 GN=Arf1 PE=1 SV=2	Arf1	20.697	52.5	28	8	0	4	4	5	6	4	5	4	8	8	8	8	8	8	0	0	0	0	0	0	4	4	4	4	4	4	194180	184260	176890	197730	199250	199200	1196800	1188000	1149100	1222600	1238800	1198900
P61211	ADP-ribosylation factor-like protein 1 OS=Mus musculus OX=10090 GN=Arl1 PE=1 SV=1	Arl1	20.411	21	18	4	4	4	3	3	3	3	3	3	3	3	3	3	3	3	3	3	3	3	3	3	3	3	3	3	3	3	20778	21539	21521	20843	20624	32956	100720	106020	105830	99581	96413	99614	0.993656	1.04594	1.04407	0.98242	0.951166
P61222	ATP-binding cassette sub-family E member 1 OS=Mus musculus OX=10090 GN=Abce1 PE=1 SV=1	Abce1	67.314	35.4	68	16	16	16	11	12	12	13	11	9	15	13	15	15	15	14	15	13	15	15	15	14	15	13	15	15	15	14	26616	21097	23853	29468	27602	27439	146950	139390	149760	168480	165840	169330	0.938228	0.88996	0.956169	1.07569	1.05883
P61226	Ras-related protein Rap-2b OS=Mus musculus OX=10090 GN=Rap2b PE=1 SV=1	Rap2b	20.504	34.4	13	5	4	4	1	2	3	2	3	2	3	5	4	5	4	5	2	4	3	4	3	4	2	4	3	4	3	4	5865.6	13365	12076	15214	12537	14246	48470	71759	67459	92137	70012	72382	0.688789	1.01974	0.958635	1.30933	0.994915
P61255	60S ribosomal protein L26 OS=Mus musculus OX=10090 GN=Rpl26 PE=1 SV=1	Rpl26	17.258	11.7	8	2	2	2	1	0	2	2	1	2	1	2	2	2	1	2	1	2	2	2	1	2	1	2	2	2	1	2	6814.5	8045.2	10361	12147	4334.5	9948.6	0	30851	38719	42926	0	36296		0.829373	1.04089	1.15399
P61290	Proteasome activator complex subunit 3 OS=Mus musculus OX=10090 GN=Psme3 PE=1 SV=1	Psme3	29.506	36.2	42	9	9	9	7	8	6	8	7	6	8	8	8	9	8	7	8	8	8	9	8	7	8	8	8	9	8	7	85330	78603	86174	84434	86521	79667	197200	200960	200750	186850	196660	194400	1.00542	1.02459	1.02352	0.952652	1.00267
Q9CQL1	Protein mago nashi homolog 2 OS=Mus musculus OX=10090 GN=Magohb PE=2 SV=1	Magohb	17.091	43.8	26	6	6	6	3	4	4	6	5	4	5	5	5	6	6	4	5	5	5	6	6	4	5	5	5	6	6	4	25936	37340	26193	45740	47511	26875	128960	130990	130510	124680	120660	119770	1.02407	1.04019	1.03638	0.990087	0.958164
P61358	60S ribosomal protein L27 OS=Mus musculus OX=10090 GN=Rpl27 PE=1 SV=2	Rpl27	15.798	27.9	12	3	3	3	2	2	1	3	3	1	2	2	1	3	3	1	2	2	1	3	3	1	2	2	1	3	3	1	9052	7371.1	5773.9	11314	11410	7396.1	46349	38488	0	42292	39063	0	1.11555	0.92635		1.01791	0.94019
P61514	60S ribosomal protein L37a OS=Mus musculus OX=10090 GN=Rpl37a PE=1 SV=2	Rpl37a	10.275	21.7	2	2	2	2	0	2	0	0	0	0	2	2	1	2	2	2	2	2	1	2	2	2	2	2	1	2	2	2	9689.3	3887.9	2094.4	10486	9260.6	8732.8	33416	16933	0	31205	30348	29218	1.18396	0.59995		1.10562	1.07526
P61600	N-alpha-acetyltransferase 20 OS=Mus musculus OX=10090 GN=Naa20 PE=1 SV=1	Naa20	20.368	15.7	8	2	2	2	1	1	1	1	2	2	2	1	2	1	2	2	2	1	2	1	2	2	2	1	2	1	2	2	2589.2	1927.1	2645.2	2098.4	3608.2	3191.7	17335	0	17875	0	22988	18152	0.908186		0.936477		1.20435
P61620	Protein transport protein Sec61 subunit alpha isoform 1 OS=Mus musculus OX=10090 GN=Sec61a1 PE=1 SV=2	Sec61a1	52.264	10.1	29	5	5	5	4	5	4	5	5	6	4	4	4	4	4	5	4	4	4	4	4	5	4	4	4	4	4	5	27949	28765	26174	31318	32942	34124	208210	208710	211670	208860	220600	216760	0.979958	0.982311	0.996243	0.983017	1.03827
P61622	Integrin alpha-11 OS=Mus musculus OX=10090 GN=Itga11 PE=1 SV=1	Itga11	133.01	7.4	26	7	7	7	4	4	5	4	4	5	5	6	6	7	7	6	5	6	6	7	7	6	5	6	6	7	7	6	1273.3	1457.6	1524.7	1854.6	1704.7	1545.1	20343	20155	21203	19977	20103	19792	1.00399	0.994711	1.04643	0.985926	0.992145
P61750	ADP-ribosylation factor 4 OS=Mus musculus OX=10090 GN=Arf4 PE=1 SV=2	Arf4	20.396	48.3	20	7	3	3	4	4	3	4	2	3	7	7	7	7	7	7	3	3	3	3	3	3	3	3	3	3	3	3	62085	59862	61610	64182	65304	66906	408690	402220	430640	409220	424160	429670	0.979055	0.963555	1.03164	0.980324	1.01611
P61759	Prefoldin subunit 3 OS=Mus musculus OX=10090 GN=Vbp1 PE=1 SV=2	Vbp1	22.435	24	19	4	4	4	3	3	3	4	3	3	4	4	4	4	4	4	4	4	4	4	4	4	4	4	4	4	4	4	19105	18475	19056	19757	19999	20910	133920	129400	135110	135370	137010	153890	0.974318	0.941433	0.982976	0.984867	0.996799
P61804	Dolichyl-diphosphooligosaccharide--protein glycosyltransferase subunit DAD1 OS=Mus musculus OX=10090 GN=Dad1 PE=1 SV=3	Dad1	12.497	28.3	24	3	3	3	4	4	4	4	4	4	3	3	3	3	3	3	3	3	3	3	3	3	3	3	3	3	3	3	77642	77346	72933	74595	77503	80602	177510	188730	179130	165970	168150	178910	1.00629	1.0699	1.01548	0.940873	0.953231
P61924	Coatomer subunit zeta-1 OS=Mus musculus OX=10090 GN=Copz1 PE=1 SV=1	Copz1	20.198	39.5	33	5	5	5	5	5	5	6	6	6	4	5	5	5	5	5	4	5	5	5	5	5	4	5	5	5	5	5	117790	125380	114530	114350	111220	113530	301350	317370	296810	283510	273450	274870	1.03476	1.08977	1.01917	0.973503	0.938959
P61939	Thyroxine-binding globulin OS=Mus musculus OX=10090 GN=Serpina7 PE=2 SV=1	Serpina7	47.052	4.5	1	1	1	1	0	0	0	1	0	0	0	0	0	1	1	0	0	0	0	1	1	0	0	0	0	1	1	0				587.09	358.32		0	0	0	0	0	0
P61957	Small ubiquitin-related modifier 2 OS=Mus musculus OX=10090 GN=Sumo2 PE=1 SV=1	Sumo2	10.871	23.2	8	2	1	2	2	2	2	1	0	1	2	2	2	2	2	2	1	1	1	1	1	1	2	2	2	2	2	2	209920	198880	190710	230190	221470	235820	261850	247140	241110	302350	293130	302710
P61961	Ubiquitin-fold modifier 1 OS=Mus musculus OX=10090 GN=Ufm1 PE=1 SV=1	Ufm1	9.1175	60	17	3	3	3	2	3	3	3	3	3	3	3	3	3	3	3	3	3	3	3	3	3	3	3	3	3	3	3	49780	53290	53256	55883	51476	54408	81303	89114	89361	90587	83277	86387	0.938059	1.02818	1.03103	1.04518	0.960835
P61963	DDB1- and CUL4-associated factor 7 OS=Mus musculus OX=10090 GN=Dcaf7 PE=1 SV=1	Dcaf7	38.926	18.4	25	4	4	4	4	4	4	4	4	5	4	4	3	4	4	4	4	4	3	4	4	4	4	4	3	4	4	4	11848	11026	10271	11790	11614	12825	59448	56302	60888	57654	57696	56229	1.02433	0.970119	1.04914	0.993415	0.994139
P61965	WD repeat-containing protein 5 OS=Mus musculus OX=10090 GN=Wdr5 PE=1 SV=1	Wdr5	36.588	12.9	9	3	3	3	0	1	3	2	2	1	1	2	3	3	2	2	1	2	3	3	2	2	1	2	3	3	2	2	1129	836.37	2022.7	2271.6	2072.8	1488.7	0	10883	13608	15649	17091	19381		0.710267	0.888112	1.02132	1.11543
P61967	AP-1 complex subunit sigma-1A OS=Mus musculus OX=10090 GN=Ap1s1 PE=1 SV=1	Ap1s1	18.733	20.9	10	3	2	3	2	2	2	1	3	0	2	2	2	2	3	0	1	1	1	1	2	0	2	2	2	2	3	0	28914	24616	13402	16711	21582		222010	218190	179850	148270	178260	0	1.1727	1.15252	0.949999	0.783188	0.9416
P61971	Nuclear transport factor 2 OS=Mus musculus OX=10090 GN=Nutf2 PE=1 SV=1	Nutf2	14.478	69.3	26	5	5	5	5	4	4	4	5	4	5	4	5	5	5	5	5	4	5	5	5	5	5	4	5	5	5	5	119370	115130	120090	119500	122710	121060	365380	368570	372600	356680	367600	358760	1.00123	1.00997	1.02101	0.977388	1.00731
P61979	Heterogeneous nuclear ribonucleoprotein K OS=Mus musculus OX=10090 GN=Hnrnpk PE=1 SV=1	Hnrnpk	50.976	56.4	126	19	19	19	18	22	22	22	20	22	16	17	18	19	18	18	16	17	18	19	18	18	16	17	18	19	18	18	576210	567450	576240	561130	559570	562050	1809000	1827700	1865000	1691000	1674500	1660400	1.031	1.04166	1.06292	0.963752	0.954349
P61982	14-3-3 protein gamma OS=Mus musculus OX=10090 GN=Ywhag PE=1 SV=2	Ywhag	28.302	48.6	33	10	6	6	6	5	6	6	5	5	10	10	10	10	10	9	6	6	6	6	6	5	6	6	6	6	6	5	135710	136100	134970	134740	138990	134460	844040	865240	834190	821100	833690	810710	1.01103	1.03643	0.999235	0.983556	0.998636
P62046	Leucine-rich repeat and calponin homology domain-containing protein 1 OS=Mus musculus OX=10090 GN=Lrch1 PE=1 SV=2	Lrch1	79.075	7.1	12	4	4	4	1	3	1	2	3	2	3	3	2	3	4	4	3	3	2	3	4	4	3	3	2	3	4	4	1528.4	1346.7	1361.1	1419.6	1972.1	1861.2	23424	23087	25237	20542	21769	20403	1.04523	1.03019	1.12613	0.916631	0.971382
P62073	Mitochondrial import inner membrane translocase subunit Tim10 OS=Mus musculus OX=10090 GN=Timm10 PE=1 SV=1	Timm10	10.333	31.1	9	3	3	3	3	1	1	1	2	1	3	2	2	2	3	3	3	2	2	2	3	3	3	2	2	2	3	3	15288	8885.2	9035.7	7218.4	14238	13488	54111	49154	48864	42509	47630	44706	1.13134	1.0277	1.02164	0.88877	0.995839
P62075	Mitochondrial import inner membrane translocase subunit Tim13 OS=Mus musculus OX=10090 GN=Timm13 PE=1 SV=1	Timm13	10.458	53.7	22	4	4	4	4	3	4	3	4	4	4	4	4	4	4	4	4	4	4	4	4	4	4	4	4	4	4	4	70672	88180	92049	91771	92961	89766	149010	144770	147220	151430	143310	148890	1.01066	0.981902	0.998519	1.02707	0.972
P62077	Mitochondrial import inner membrane translocase subunit Tim8 B OS=Mus musculus OX=10090 GN=Timm8b PE=1 SV=1	Timm8b	9.2864	49.4	5	3	3	3	0	0	0	3	1	1	3	2	2	3	2	3	3	2	2	3	2	3	3	2	2	3	2	3	14304	12797	13672	14765	13224	13051	47830	49119	51080	49569	49048	47819	0.974581	1.00085	1.0408	1.01001	0.999399
P62082	40S ribosomal protein S7 OS=Mus musculus OX=10090 GN=Rps7 PE=2 SV=1	Rps7	22.127	41.2	19	5	5	5	2	3	4	5	2	3	4	5	4	5	5	5	4	5	4	5	5	5	4	5	4	5	5	5	71085	72753	75043	68772	69988	71443	588540	556690	689490	617230	636310	577570	0.963285	0.911155	1.12851	1.01024	1.04147
P62137	Serine/threonine-protein phosphatase PP1-alpha catalytic subunit OS=Mus musculus OX=10090 GN=Ppp1ca PE=1 SV=1	Ppp1ca	37.54	49.4	80	14	5	14	13	13	12	14	14	14	13	13	12	13	13	14	4	4	3	4	4	5	13	13	12	13	13	14	134790	146980	130770	162220	156850	163350	479070	493320	493460	523490	527270	516220	0.947768	0.97596	0.976237	1.03565	1.04312
P62141	Serine/threonine-protein phosphatase PP1-beta catalytic subunit OS=Mus musculus OX=10090 GN=Ppp1cb PE=1 SV=3	Ppp1cb	37.186	51.1	21	13	4	5	4	3	4	4	3	3	11	12	12	12	12	12	3	3	3	4	3	3	3	4	4	4	4	4	17594	22896	22105	23992	24886	24013	118630	119780	120580	135350	122840	119820	0.96578	0.975142	0.981655	1.1019	1.00005
P62192	26S proteasome regulatory subunit 4 OS=Mus musculus OX=10090 GN=Psmc1 PE=1 SV=1	Psmc1	49.184	53.6	82	18	18	18	15	12	12	13	14	16	17	18	16	17	15	16	17	18	16	17	15	16	17	18	16	17	15	16	55852	53397	49064	60131	51367	52839	197360	203480	212920	219120	229280	231260	0.915526	0.943916	0.987707	1.01647	1.0636
P62196	26S proteasome regulatory subunit 8 OS=Mus musculus OX=10090 GN=Psmc5 PE=1 SV=1	Psmc5	45.626	45.8	91	15	15	15	15	15	15	14	15	17	14	15	15	14	14	15	14	15	15	14	14	15	14	15	15	14	14	15	90221	89434	93989	92198	94911	101810	254850	263550	268250	257740	266820	263130	0.971264	1.00442	1.02233	0.982278	1.01688
P62242	40S ribosomal protein S8 OS=Mus musculus OX=10090 GN=Rps8 PE=1 SV=2	Rps8	24.205	37	34	6	6	6	5	5	6	7	6	5	5	4	5	6	5	6	5	4	5	6	5	6	5	4	5	6	5	6	50617	47837	51336	61275	57543	58608	143380	145560	150300	163550	163510	153020	0.935779	0.950007	0.980942	1.06742	1.06716
P62245	40S ribosomal protein S15a OS=Mus musculus OX=10090 GN=Rps15a PE=1 SV=2	Rps15a	14.839	51.5	39	6	6	6	7	6	7	7	6	6	6	5	6	6	6	5	6	5	6	6	6	5	6	5	6	6	6	5	105270	89496	106190	110930	111480	109250	291130	295420	299060	306470	302970	302980	0.971497	0.985812	0.997959	1.02269	1.01101
P62254	Ubiquitin-conjugating enzyme E2 G1 OS=Mus musculus OX=10090 GN=Ube2g1 PE=1 SV=3	Ube2g1	19.509	27.6	15	4	4	4	3	2	2	3	1	4	3	2	3	2	2	3	3	2	3	2	2	3	3	2	3	2	2	3	115330	107940	109900	110650	106240	110140	831910	848630	789870	797680	771730	778540	1.03593	1.05675	0.983575	0.993301	0.960987
P62257	Ubiquitin-conjugating enzyme E2 H OS=Mus musculus OX=10090 GN=Ube2h PE=1 SV=1	Ube2h	20.655	16.4	6	2	2	2	2	2	1	0	1	0	2	2	2	0	1	1	2	2	2	0	1	1	2	2	2	0	1	1	5254.3	4865	5468.3		2912.4	2985.3	27869	24932	28288	0	0	0	1.03105	0.922394	1.04655
P62259	14-3-3 protein epsilon OS=Mus musculus OX=10090 GN=Ywhae PE=1 SV=1	Ywhae	29.174	67.8	104	15	13	13	16	17	17	18	17	19	15	15	15	15	15	15	13	13	13	13	13	13	13	13	13	13	13	13	569510	588140	587390	644020	596980	592100	2272800	2271300	2264700	2215600	2217100	2181700	1.01591	1.01524	1.01229	0.990345	0.991016
P62264	40S ribosomal protein S14 OS=Mus musculus OX=10090 GN=Rps14 PE=1 SV=3	Rps14	16.273	34.4	12	4	4	4	2	1	2	1	3	3	4	3	3	4	3	4	4	3	3	4	3	4	4	3	3	4	3	4	64251	39657	43180	84062	60207	82809	80102	75674	84441	101440	115020	106540	0.853334	0.806162	0.899557	1.08065	1.22532
P62267	40S ribosomal protein S23 OS=Mus musculus OX=10090 GN=Rps23 PE=1 SV=3	Rps23	15.807	28.7	14	4	4	4	3	2	4	1	2	2	4	4	4	4	4	4	4	4	4	4	4	4	4	4	4	4	4	4	37235	37230	37666	32852	32317	30218	141750	147090	146710	115620	121430	116670	1.07758	1.11817	1.11528	0.878939	0.923106
P62270	40S ribosomal protein S18 OS=Mus musculus OX=10090 GN=Rps18 PE=1 SV=3	Rps18	17.718	40.1	37	7	7	7	7	7	5	6	6	6	7	7	7	6	6	6	7	7	7	6	6	6	7	7	7	6	6	6	141730	153120	139700	86056	88029	89230	369900	362430	371770	289720	293470	296420	1.11881	1.09622	1.12447	0.876297	0.88764
P62274	40S ribosomal protein S29 OS=Mus musculus OX=10090 GN=Rps29 PE=1 SV=2	Rps29	6.6767	32.1	11	2	2	2	1	2	2	2	2	2	2	2	2	2	2	2	2	2	2	2	2	2	2	2	2	2	2	2	24674	26537	28086	28429	30405	30749	29560	32632	34060	33769	36123	35370	0.880137	0.971605	1.01412	1.00546	1.07555
P62281	40S ribosomal protein S11 OS=Mus musculus OX=10090 GN=Rps11 PE=1 SV=3	Rps11	18.431	45.6	33	7	7	7	7	6	5	4	5	6	6	7	7	6	6	7	6	7	7	6	6	7	6	7	7	6	6	7	29018	30790	28929	20296	19054	28127	98049	102650	93402	97710	93850	99541	1.00528	1.05246	0.957639	1.00181	0.962232
P62301	40S ribosomal protein S13 OS=Mus musculus OX=10090 GN=Rps13 PE=1 SV=2	Rps13	17.222	30.5	18	4	4	4	3	2	3	4	3	3	4	4	4	4	4	4	4	4	4	4	4	4	4	4	4	4	4	4	49366	51014	49255	55110	57178	57181	156640	164600	167180	173750	183640	172170	0.92324	0.970157	0.985363	1.02409	1.08238
P62305	Small nuclear ribonucleoprotein E OS=Mus musculus OX=10090 GN=Snrpe PE=1 SV=1	Snrpe	10.803	25	13	2	2	2	1	3	2	1	3	3	2	2	2	2	2	2	2	2	2	2	2	2	2	2	2	2	2	2	109900	117150	112670	125840	132270	140270	387000	373150	363380	399080	440070	466700	0.955799	0.921593	0.897464	0.985634	1.08687
P62307	Small nuclear ribonucleoprotein F OS=Mus musculus OX=10090 GN=Snrpf PE=1 SV=1	Snrpf	9.7251	24.4	7	2	2	2	1	1	1	2	1	1	1	1	1	2	1	1	1	1	1	2	1	1	1	1	1	2	1	1	31654	31257	29353	34241	32077	32929	0	0	0	0	0	0
P62309	Small nuclear ribonucleoprotein G OS=Mus musculus OX=10090 GN=Snrpg PE=1 SV=1	Snrpg	8.496	25	11	2	2	2	2	2	2	1	2	2	2	2	2	2	2	2	2	2	2	2	2	2	2	2	2	2	2	2	123060	125810	122970	132270	133550	121570	268400	278810	275510	278420	280620	263020	0.979098	1.01707	1.00503	1.01565	1.02367
P62311	U6 snRNA-associated Sm-like protein LSm3 OS=Mus musculus OX=10090 GN=Lsm3 PE=1 SV=2	Lsm3	11.845	40.2	10	3	3	3	1	3	1	2	1	2	1	2	1	2	2	2	1	2	1	2	2	2	1	2	1	2	2	2	51706	53594	60267	72449	70839	102130	0	0	0	150790	178180	286280				0.735262	0.868818
P62313	U6 snRNA-associated Sm-like protein LSm6 OS=Mus musculus OX=10090 GN=Lsm6 PE=1 SV=1	Lsm6	9.1275	20	5	2	2	2	2	0	1	1	1	0	2	1	2	1	2	2	2	1	2	1	2	2	2	1	2	1	2	2	10705	2916.5	10298	2460.8	11581	10449	40133	0	38860	0	40053	38830	1.01682		0.98457		1.0148
P62315	Small nuclear ribonucleoprotein Sm D1 OS=Mus musculus OX=10090 GN=Snrpd1 PE=1 SV=1	Snrpd1	13.281	36.1	16	3	3	3	2	2	3	3	3	3	3	3	3	3	3	3	3	3	3	3	3	3	3	3	3	3	3	3	32128	33286	31288	39628	41517	41932	68420	72132	68242	85856	86679	86577	0.877356	0.924955	0.875073	1.10094	1.11149
P62317	Small nuclear ribonucleoprotein Sm D2 OS=Mus musculus OX=10090 GN=Snrpd2 PE=1 SV=1	Snrpd2	13.527	47.5	16	5	5	5	2	3	2	3	4	2	4	4	3	5	4	5	4	4	3	5	4	5	4	4	3	5	4	5	34969	37442	30243	116600	105600	117570	244980	268710	271460	319080	322170	320400	0.84147	0.922979	0.932425	1.09599	1.10661
P62320	Small nuclear ribonucleoprotein Sm D3 OS=Mus musculus OX=10090 GN=Snrpd3 PE=1 SV=1	Snrpd3	13.916	47.6	30	4	4	4	6	5	4	4	6	5	4	4	4	4	4	4	4	4	4	4	4	4	4	4	4	4	4	4	75394	75737	76261	100210	97104	100770	140210	147530	136940	179370	163330	172530	0.895043	0.941771	0.874169	1.14502	1.04263
P62322	U6 snRNA-associated Sm-like protein LSm5 OS=Mus musculus OX=10090 GN=Lsm5 PE=3 SV=2	Lsm5	9.9374	20.9	6	1	1	1	1	1	1	1	1	1	1	1	1	1	1	1	1	1	1	1	1	1	1	1	1	1	1	1	88018	83460	90061	86188	87928	91299	0	0	0	0	0	0
P62331	ADP-ribosylation factor 6 OS=Mus musculus OX=10090 GN=Arf6 PE=1 SV=2	Arf6	20.082	44.6	40	6	6	6	5	7	7	7	7	7	6	6	6	6	6	6	6	6	6	6	6	6	6	6	6	6	6	6	61727	60487	59916	72262	73947	74686	135780	139480	136600	158090	161260	168930	0.905059	0.929722	0.910525	1.05377	1.0749
P62334	26S proteasome regulatory subunit 10B OS=Mus musculus OX=10090 GN=Psmc6 PE=1 SV=1	Psmc6	44.172	55	71	16	16	16	14	11	13	11	11	11	14	13	13	14	14	15	14	13	13	14	14	15	14	13	13	14	14	15	103610	99500	98103	89630	104600	111820	422210	413860	413740	422880	432480	431030	0.998841	0.979087	0.978803	1.00043	1.02314
P62342	Thioredoxin reductase-like selenoprotein T OS=Mus musculus OX=10090 GN=Selenot PE=1 SV=2	Selenot	22.292	6.2	6	1	1	1	1	1	1	1	1	1	1	1	1	1	1	1	1	1	1	1	1	1	1	1	1	1	1	1	1099.8	1265.5	1342.6	1110.6	1039.2	1380.5	0	0	0	0	0	0
P62482	Voltage-gated potassium channel subunit beta-2 OS=Mus musculus OX=10090 GN=Kcnab2 PE=1 SV=1	Kcnab2	41.021	13.1	4	3	3	3	0	0	3	0	1	0	1	1	3	0	2	0	1	1	3	0	2	0	1	1	3	0	2	0	321.36	531.41	840.65		941.47		0	0	5679.5	0	12691	0			0.618328		1.38167
P62488	DNA-directed RNA polymerase II subunit RPB7 OS=Mus musculus OX=10090 GN=Polr2g PE=1 SV=1	Polr2g	19.294	16.9	12	2	2	2	2	2	2	2	2	2	2	2	2	2	2	2	2	2	2	2	2	2	2	2	2	2	2	2	7588.5	7933.1	9186.5	8779.7	8103.6	9469.1	57212	58025	68179	66158	56982	67813	0.916935	0.929965	1.0927	1.06031	0.913249
P62500	TSC22 domain family protein 1 OS=Mus musculus OX=10090 GN=Tsc22d1 PE=1 SV=2	Tsc22d1	109.81	1.9	7	2	2	2	1	1	1	1	1	2	2	1	1	2	2	2	2	1	1	2	2	2	2	1	1	2	2	2	5181.1	4702.9	4595.4	4898.8	4954.6	4598	54491	0	0	54442	53680	44877	1.05048			1.04953	1.03485
P62627	Dynein light chain roadblock-type 1 OS=Mus musculus OX=10090 GN=Dynlrb1 PE=1 SV=3	Dynlrb1	10.99	51	15	3	3	3	2	3	2	3	3	2	3	3	3	3	3	3	3	3	3	3	3	3	3	3	3	3	3	3	70028	75336	65983	72621	76489	80394	283710	297500	272350	296760	309890	323810	0.954171	1.00055	0.915965	0.998061	1.04222
P62631	Elongation factor 1-alpha 2 OS=Mus musculus OX=10090 GN=Eef1a2 PE=1 SV=1	Eef1a2	50.454	51	41	19	9	9	7	8	7	6	7	6	18	17	15	17	18	17	8	7	7	8	9	8	8	7	7	8	9	8	41723	38045	37952	50048	51306	53641	319810	321780	330020	394950	406090	423010	0.873933	0.879316	0.901834	1.07927	1.10971
P62700	Protein yippee-like 5 OS=Mus musculus OX=10090 GN=Ypel5 PE=1 SV=1	Ypel5	13.841	11.6	6	1	1	1	1	1	1	1	1	1	1	1	1	1	1	1	1	1	1	1	1	1	1	1	1	1	1	1	3426.2	1997.5	2506.8	3173.1	3064.3	2621.8	0	0	0	0	0	0
P62702	40S ribosomal protein S4, X isoform OS=Mus musculus OX=10090 GN=Rps4x PE=1 SV=2	Rps4x	29.597	51	71	13	13	13	13	11	12	12	12	11	13	12	13	13	12	13	13	12	13	13	12	13	13	12	13	13	12	13	143820	148340	145300	150310	145990	150880	533770	552790	560400	532510	535500	530060	0.986931	1.0221	1.03617	0.984601	0.99013
P62715	Serine/threonine-protein phosphatase 2A catalytic subunit beta isoform OS=Mus musculus OX=10090 GN=Ppp2cb PE=1 SV=1	Ppp2cb	35.575	52.1	68	12	2	12	14	11	11	10	12	10	12	9	9	10	10	10	2	1	1	1	1	2	12	9	9	10	10	10	152710	145190	144530	150290	149770	150430	651220	642930	647280	619690	619870	619880	1.02801	1.01492	1.02179	0.978234	0.978518
P62717	60S ribosomal protein L18a OS=Mus musculus OX=10090 GN=Rpl18a PE=1 SV=1	Rpl18a	20.732	35.8	35	7	7	7	7	6	7	6	5	4	7	6	7	6	6	6	7	6	7	6	6	6	7	6	7	6	6	6	53862	51583	53707	51534	47784	50197	121850	125980	125910	110620	107210	105780	1.0484	1.08393	1.08333	0.951775	0.922435
P62737	Actin, aortic smooth muscle OS=Mus musculus OX=10090 GN=Acta2 PE=1 SV=1	Acta2	42.009	70.3	12	22	0	1	2	2	2	2	2	2	20	22	21	20	22	20	0	0	0	0	0	0	1	1	1	1	1	1	45890	43851	45452	27650	29155	26784	574430	562390	585410	335750	363510	324720
P62743	AP-2 complex subunit sigma OS=Mus musculus OX=10090 GN=Ap2s1 PE=1 SV=1	Ap2s1	17.018	36.6	25	5	5	5	4	4	4	5	4	4	4	4	4	5	4	4	4	4	4	5	4	4	4	4	4	5	4	4	38979	40613	39073	64906	44948	46984	113610	125260	119330	121730	133690	135990	0.909353	1.0026	0.955137	0.974347	1.07008
P62746	Rho-related GTP-binding protein RhoB OS=Mus musculus OX=10090 GN=Rhob PE=1 SV=1	Rhob	22.123	26.5	8	4	2	2	1	1	1	1	2	2	4	4	4	4	4	4	2	2	2	2	2	2	2	2	2	2	2	2	3623.2	4216.8	3559	5899.4	5962.1	7055.5	16557	15894	14025	30348	53801	63607	0.511461	0.49098	0.433245	0.937477	1.66196
P62748	Hippocalcin-like protein 1 OS=Mus musculus OX=10090 GN=Hpcal1 PE=1 SV=2	Hpcal1	22.338	53.4	47	9	8	9	9	8	7	8	6	9	9	8	9	8	9	8	8	7	8	7	8	7	9	8	9	8	9	8	77728	68969	72030	79373	81099	78040	208140	205390	200040	223760	219920	224390	0.974408	0.961534	0.936488	1.04753	1.02956
P62751	60S ribosomal protein L23a OS=Mus musculus OX=10090 GN=Rpl23a PE=1 SV=1	Rpl23a	17.695	32.7	23	6	6	6	4	5	4	4	3	3	5	6	6	6	5	5	5	6	6	6	5	5	5	6	6	6	5	5	283160	272460	275450	221420	216400	213450	990820	969980	925280	761790	768770	739150	1.15306	1.1288	1.07679	0.886526	0.894649
P62754	40S ribosomal protein S6 OS=Mus musculus OX=10090 GN=Rps6 PE=1 SV=1	Rps6	28.68	18.9	28	4	4	4	5	5	4	5	5	4	4	4	3	4	4	4	4	4	3	4	4	4	4	4	3	4	4	4	142190	132400	125670	120460	116650	123010	554720	534660	521590	459810	442240	464350	1.11787	1.07745	1.05111	0.92661	0.891203
P62774	Myotrophin OS=Mus musculus OX=10090 GN=Mtpn PE=1 SV=2	Mtpn	12.861	64.4	33	6	6	6	4	6	5	6	6	6	6	6	6	6	6	6	6	6	6	6	6	6	6	6	6	6	6	6	243730	241300	241580	254870	251680	261280	761830	768140	737570	724330	707570	704840	1.03785	1.04645	1.0048	0.986763	0.963931
P62806	Histone H4 OS=Mus musculus OX=10090 GN=H4c1 PE=1 SV=2	H4c1	11.367	51.5	49	7	7	7	8	7	9	9	8	8	7	7	7	7	7	7	7	7	7	7	7	7	7	7	7	7	7	7	1836900	1837000	1804700	1798100	1799800	1845000	3609100	3686900	3625200	3513800	3563500	3556200	1.00463	1.02629	1.00912	0.978107	0.991941
P62814	V-type proton ATPase subunit B, brain isoform OS=Mus musculus OX=10090 GN=Atp6v1b2 PE=1 SV=1	Atp6v1b2	56.55	48.1	127	20	20	20	22	21	20	22	21	21	18	17	18	18	18	18	18	17	18	18	18	18	18	17	18	18	18	18	174650	172190	172930	191780	188830	191740	604510	617990	611130	627890	623880	629340	0.976397	0.998169	0.987089	1.01416	1.00768
P62821	Ras-related protein Rab-1A OS=Mus musculus OX=10090 GN=Rab1A PE=1 SV=3	Rab1A	22.677	61	52	9	6	9	10	8	10	9	8	7	9	8	9	9	9	9	6	5	6	6	6	6	9	8	9	9	9	9	208160	206840	204500	218640	222030	221060	939150	957640	968460	973620	991410	984610	0.969047	0.988125	0.99929	1.00461	1.02297
P62827	GTP-binding nuclear protein Ran OS=Mus musculus OX=10090 GN=Ran PE=1 SV=3	Ran	24.423	43.5	64	11	11	11	11	11	10	12	9	11	11	10	10	10	10	10	11	10	10	10	10	10	11	10	10	10	10	10	583020	565770	554670	582800	580780	592820	1177500	1207000	1158700	1146200	1125300	1161000	1.0128	1.03818	0.996631	0.98588	0.967903
P62830	60S ribosomal protein L23 OS=Mus musculus OX=10090 GN=Rpl23 PE=1 SV=1	Rpl23	14.865	43.6	21	5	5	5	5	3	3	2	4	4	5	5	4	3	4	5	5	5	4	3	4	5	5	5	4	3	4	5	40403	37423	35299	27573	36053	45014	124670	125920	136820	145370	141010	151340	0.906548	0.915638	0.994898	1.05707	1.02537
P62835	Ras-related protein Rap-1A OS=Mus musculus OX=10090 GN=Rap1a PE=1 SV=1	Rap1a	20.987	45.1	23	8	3	3	4	4	4	4	4	3	8	7	8	8	8	8	3	3	3	3	3	3	3	3	3	3	3	3	60842	55956	55221	59353	60131	59548	274900	260430	258640	242940	239810	243660	1.08486	1.02776	1.02069	0.958734	0.946382
P62843	40S ribosomal protein S15 OS=Mus musculus OX=10090 GN=Rps15 PE=1 SV=2	Rps15	17.04	40.7	10	4	4	4	2	1	3	1	1	2	2	1	2	1	3	3	2	1	2	1	3	3	2	1	2	1	3	3	24383	23659	27680	17418	19309	16397	90614	106930	109730	67718	62361	61866	1.08907	1.28517	1.31882	0.813887	0.749503
P62849	40S ribosomal protein S24 OS=Mus musculus OX=10090 GN=Rps24 PE=1 SV=1	Rps24	15.423	28.6	15	3	3	3	2	2	2	3	3	3	3	3	3	3	3	3	3	3	3	3	3	3	3	3	3	3	3	3	37297	34887	35790	41888	40677	39919	180740	172820	178500	198560	193010	185920	0.977369	0.934541	0.965256	1.07373	1.04372
P62852	40S ribosomal protein S25 OS=Mus musculus OX=10090 GN=Rps25 PE=1 SV=1	Rps25	13.742	31.2	21	4	4	4	4	3	3	4	3	4	4	4	3	4	3	4	4	4	3	4	3	4	4	4	3	4	3	4	79311	67480	57331	70896	57411	68300	153680	139410	149650	135820	140930	131820	1.08313	0.982556	1.05473	0.957254	0.993269
P62855	40S ribosomal protein S26 OS=Mus musculus OX=10090 GN=Rps26 PE=1 SV=3	Rps26	13.015	23.5	17	2	2	2	3	3	2	3	3	3	2	2	2	2	2	2	2	2	2	2	2	2	2	2	2	2	2	2	26790	26580	24335	32240	31119	31323	73237	74325	70490	82698	82023	78757	0.952098	0.966243	0.916387	1.07509	1.06632
P62858	40S ribosomal protein S28 OS=Mus musculus OX=10090 GN=Rps28 PE=1 SV=1	Rps28	7.8409	30.4	12	2	2	2	2	2	2	2	2	2	2	2	2	2	2	2	2	2	2	2	2	2	2	2	2	2	2	2	244740	243190	235690	268080	272490	268400	520300	521160	521170	529810	534870	515480	0.993321	0.994963	0.994982	1.01148	1.02114
P62869	Elongin-B OS=Mus musculus OX=10090 GN=Elob PE=1 SV=1	Elob	13.17	71.2	28	6	6	6	4	5	6	5	4	4	5	5	6	6	5	4	5	5	6	6	5	4	5	5	6	6	5	4	103370	98051	99927	108730	100050	106470	444100	424200	432600	419500	415470	454320	1.02873	0.982631	1.00209	0.971743	0.962408
P62874	Guanine nucleotide-binding protein G(I)/G(S)/G(T) subunit beta-1 OS=Mus musculus OX=10090 GN=Gnb1 PE=1 SV=3	Gnb1	37.377	53.2	79	12	7	12	15	13	13	13	12	13	12	12	12	11	12	12	7	7	7	6	7	7	12	12	12	11	12	12	254330	244620	243140	248540	243740	246180	1265800	1245800	1269700	1168700	1189100	1160800	1.0404	1.02396	1.0436	0.960589	0.977356
P62876	DNA-directed RNA polymerases I, II, and III subunit RPABC5 OS=Mus musculus OX=10090 GN=Polr2l PE=3 SV=1	Polr2l	7.645	16.4	6	1	1	1	1	1	1	1	1	1	1	1	1	1	1	1	1	1	1	1	1	1	1	1	1	1	1	1	8022.1	5569.1	5882.5	7188	7195.2	7473.4	0	0	0	0	0	0
P62878	E3 ubiquitin-protein ligase RBX1 OS=Mus musculus OX=10090 GN=Rbx1 PE=1 SV=1	Rbx1	12.274	24.1	7	2	2	2	0	1	2	1	2	1	1	2	2	2	2	2	1	2	2	2	2	2	1	2	2	2	2	2	34903	103800	104400	101000	100760	102680	0	216120	223330	205810	202240	206890		1.02486	1.05905	0.975967	0.959038
P62880	Guanine nucleotide-binding protein G(I)/G(S)/G(T) subunit beta-2 OS=Mus musculus OX=10090 GN=Gnb2 PE=1 SV=3	Gnb2	37.331	38.8	35	11	4	6	5	5	5	7	6	7	10	11	10	10	11	11	3	4	4	4	4	4	5	6	5	5	6	6	78622	128360	107620	107590	91426	113710	711960	727090	687070	644400	635800	654230	1.05202	1.07437	1.01524	0.952186	0.939479
P62889	60S ribosomal protein L30 OS=Mus musculus OX=10090 GN=Rpl30 PE=1 SV=2	Rpl30	12.784	51.3	24	4	4	4	4	4	4	4	4	4	4	4	4	4	4	4	4	4	4	4	4	4	4	4	4	4	4	4	111780	113220	109130	105200	104110	110730	286320	282170	288570	262310	272860	281910	1.02615	1.01128	1.03421	0.940101	0.977911
P62897	Cytochrome c, somatic OS=Mus musculus OX=10090 GN=Cycs PE=1 SV=2	Cycs	11.605	41	22	4	3	4	4	3	4	3	4	4	3	3	3	3	4	4	2	2	2	2	3	3	3	3	3	3	4	4	138130	130420	125940	163290	160260	168820	433550	409510	400180	478260	455110	486340	0.976849	0.922683	0.901662	1.07759	1.02543
P62908	40S ribosomal protein S3 OS=Mus musculus OX=10090 GN=Rps3 PE=1 SV=1	Rps3	26.674	70.4	101	16	16	16	18	17	16	16	16	18	16	15	16	15	16	16	16	15	16	15	16	16	16	15	16	15	16	16	360100	346700	346530	358830	358210	364070	1020300	995040	1008500	973700	964260	970500	1.03194	1.0064	1.02001	0.984812	0.975264
P62911	60S ribosomal protein L32 OS=Mus musculus OX=10090 GN=Rpl32 PE=1 SV=2	Rpl32	15.86	28.1	20	4	4	4	3	3	3	4	4	3	4	3	3	4	4	3	4	3	3	4	4	3	4	3	3	4	4	3	55957	54582	57971	45539	45939	45041	306140	332030	335720	286580	289100	265830	1.01181	1.09738	1.10957	0.947163	0.955492
P62915	Transcription initiation factor IIB OS=Mus musculus OX=10090 GN=Gtf2b PE=1 SV=1	Gtf2b	34.819	25.3	19	6	6	6	4	3	2	3	4	3	5	3	3	4	5	3	5	3	3	4	5	3	5	3	3	4	5	3	4668.8	4012.6	3236.4	4857.3	4914.7	4548.8	27366	26644	27162	30739	26470	29656	0.977142	0.951362	0.969858	1.09758	0.945149
P62918	60S ribosomal protein L8 OS=Mus musculus OX=10090 GN=Rpl8 PE=1 SV=2	Rpl8	28.024	21.4	29	4	4	4	4	4	5	5	6	5	4	4	4	4	4	4	4	4	4	4	4	4	4	4	4	4	4	4	26427	27193	28237	30118	33024	32774	107990	111750	115420	127580	134390	129120	0.892172	0.923236	0.953556	1.05402	1.11028
P62960	Y-box-binding protein 1 OS=Mus musculus OX=10090 GN=Ybx1 PE=1 SV=3	Ybx1	35.73	24.8	16	5	3	5	2	2	2	3	4	3	5	5	4	5	5	5	3	3	2	3	3	3	5	5	4	5	5	5	19379	19580	18679	25019	25198	25010	118770	128250	116230	151520	149780	149500	0.875401	0.945274	0.85668	1.11679	1.10396
P62983	Ubiquitin-40S ribosomal protein S27a OS=Mus musculus OX=10090 GN=Rps27a PE=1 SV=2	Rps27a	17.951	42.3	61	6	6	6	9	11	11	7	10	13	6	6	6	6	6	6	6	6	6	6	6	6	6	6	6	6	6	6	4102500	4053900	4069800	4199500	4193800	4250600	11234000	10952000	10886000	10932000	11124000	10817000	1.02212	0.996467	0.990462	0.994647	1.01212
P62996	Transformer-2 protein homolog beta OS=Mus musculus OX=10090 GN=Tra2b PE=1 SV=1	Tra2b	33.665	10.4	10	2	2	2	2	1	1	2	2	2	2	1	1	2	2	2	2	1	1	2	2	2	2	1	1	2	2	2	6425.1	2188.8	2274.4	6204	6920.9	6263.9	53547	0	0	49412	56165	51321	1.01779			0.939191	1.06755
P63001	Ras-related C3 botulinum toxin substrate 1 OS=Mus musculus OX=10090 GN=Rac1 PE=1 SV=1	Rac1	21.45	43.8	51	8	4	7	9	9	8	7	10	8	7	8	8	7	8	7	3	4	4	3	4	3	6	7	7	6	7	6	462620	477470	471300	508510	508070	484000	1895100	1963000	1940300	1875800	1905000	1791600	0.999982	1.03581	1.02383	0.989798	1.00521
P63005	Platelet-activating factor acetylhydrolase IB subunit beta OS=Mus musculus OX=10090 GN=Pafah1b1 PE=1 SV=2	Pafah1b1	46.67	53.2	85	17	17	17	13	14	13	15	14	16	16	16	14	15	16	15	16	16	14	15	16	15	16	16	14	15	16	15	83148	82905	78733	80152	83676	73688	279300	288950	289450	275000	274570	272090	0.99788	1.03236	1.03414	0.982517	0.980981
P63011	Ras-related protein Rab-3A OS=Mus musculus OX=10090 GN=Rab3a PE=1 SV=1	Rab3a	24.97	10.5	7	2	1	1	1	1	2	1	1	1	2	2	2	2	2	2	1	1	1	1	1	1	1	1	1	1	1	1	11222	10004	10399	11000	10225	9864.5	0	0	0	0	0	0
P63017	Heat shock cognate 71 kDa protein OS=Mus musculus OX=10090 GN=Hspa8 PE=1 SV=1	Hspa8	70.87	57.9	244	30	23	30	38	40	42	37	46	41	30	30	29	27	29	29	23	23	22	20	22	22	30	30	29	27	29	29	1446600	1408900	1431200	1449900	1488400	1475900	5384200	5346700	5371500	5068600	5055500	5008200	1.03427	1.02707	1.03183	0.973648	0.971131
P63024	Vesicle-associated membrane protein 3 OS=Mus musculus OX=10090 GN=Vamp3 PE=1 SV=1	Vamp3	11.48	47.6	17	3	3	3	3	3	3	3	3	2	3	3	3	3	3	3	3	3	3	3	3	3	3	3	3	3	3	3	130320	133030	132610	122050	124380	124100	343000	350780	353440	294790	301520	295110	1.06157	1.08565	1.09388	0.912361	0.93319
P63028	Translationally-controlled tumor protein OS=Mus musculus OX=10090 GN=Tpt1 PE=1 SV=1	Tpt1	19.462	20.3	19	3	3	3	4	3	3	3	3	3	3	3	3	3	3	3	3	3	3	3	3	3	3	3	3	3	3	3	384120	363160	378420	399090	389140	400690	1400300	1329700	1420500	1422300	1389800	1409000	1.00361	0.953008	1.01808	1.01938	0.996082
P63037	DnaJ homolog subfamily A member 1 OS=Mus musculus OX=10090 GN=Dnaja1 PE=1 SV=1	Dnaja1	44.868	42.1	54	12	12	12	10	10	8	8	9	9	11	11	10	10	9	11	11	11	10	10	9	11	11	11	10	10	9	11	35578	32451	33483	30148	29944	29633	162330	151350	156240	135120	137530	130940	1.11502	1.0396	1.07319	0.928118	0.944671
P63038	60 kDa heat shock protein, mitochondrial OS=Mus musculus OX=10090 GN=Hspd1 PE=1 SV=1	Hspd1	60.955	59.3	150	24	24	24	27	24	24	25	26	24	24	23	22	23	23	23	24	23	22	23	23	23	24	23	22	23	23	23	273930	266820	260560	269010	272790	260100	1746500	1731900	1718300	1659000	1702200	1673300	1.02422	1.01566	1.00768	0.972906	0.998241
P63073	Eukaryotic translation initiation factor 4E OS=Mus musculus OX=10090 GN=Eif4e PE=1 SV=1	Eif4e	25.053	35.9	27	6	6	6	4	4	5	6	4	4	5	6	6	6	6	6	5	6	6	6	6	6	5	6	6	6	6	6	35251	49047	49491	48832	51557	48564	197760	184830	192300	182380	185430	174270	1.0623	0.992847	1.03297	0.979686	0.99607
P63082	V-type proton ATPase 16 kDa proteolipid subunit OS=Mus musculus OX=10090 GN=Atp6v0c PE=1 SV=1	Atp6v0c	15.808	11.6	6	1	1	1	1	1	1	1	1	1	1	1	1	1	1	1	1	1	1	1	1	1	1	1	1	1	1	1	38428	41863	41403	33991	37094	39841	0	0	0	0	0	0
P63085	Mitogen-activated protein kinase 1 OS=Mus musculus OX=10090 GN=Mapk1 PE=1 SV=3	Mapk1	41.275	52	89	14	10	14	15	16	14	12	15	17	14	14	13	13	13	14	10	10	10	10	10	10	14	14	13	13	13	14	88780	90057	85090	84083	85751	88081	260780	265170	264370	234120	235150	234790	1.04704	1.06467	1.06146	0.940002	0.944137
P63087	Serine/threonine-protein phosphatase PP1-gamma catalytic subunit OS=Mus musculus OX=10090 GN=Ppp1cc PE=1 SV=1	Ppp1cc	36.983	43.3	7	11	2	2	1	1	1	1	1	2	10	11	10	11	11	11	1	2	1	2	2	2	1	2	1	2	2	2	3925.7	5496.7	3441.1	6548.3	6327.3	6285.4	0	61832	0	67982	66569	67571		0.937012		1.03021	1.0088
Q6R0H7	Guanine nucleotide-binding protein G(s) subunit alpha isoforms XLas OS=Mus musculus OX=10090 GN=Gnas PE=1 SV=1	Gnas	121.5	10.9	44	10	9	9	8	9	6	7	7	7	10	10	10	10	10	10	9	9	9	9	9	9	9	9	9	9	9	9	25208	21425	22087	25316	22193	22811	166560	166380	161500	166230	151420	145240	1.0439	1.04278	1.01219	1.04184	0.949014
P63101	14-3-3 protein zeta/delta OS=Mus musculus OX=10090 GN=Ywhaz PE=1 SV=1	Ywhaz	27.771	70.2	120	16	12	16	19	22	21	18	18	22	16	16	16	15	16	16	12	12	12	11	12	12	16	16	16	15	16	16	1301400	1292500	1304700	1223900	1269300	1289700	4500200	4596700	4649300	4140100	4264300	4271600	1.02191	1.04383	1.05577	0.940141	0.968345
P63154	Crooked neck-like protein 1 OS=Mus musculus OX=10090 GN=Crnkl1 PE=1 SV=1	Crnkl1	83.415	6.4	13	4	4	4	2	3	2	3	3	0	2	4	2	4	3	2	2	4	2	4	3	2	2	4	2	4	3	2	20327	20282	20197	26668	31301	27780	926740	820090	1041600	1102600	1214600	894460	0.926726	0.820078	1.04158	1.10258	1.21458
P63158	High mobility group protein B1 OS=Mus musculus OX=10090 GN=Hmgb1 PE=1 SV=2	Hmgb1	24.893	20.9	22	5	5	5	5	4	4	4	3	2	5	5	5	5	5	5	5	5	5	5	5	5	5	5	5	5	5	5	88222	81792	84047	78711	74302	77722	194510	189040	210400	155620	160180	160990	1.08996	1.0593	1.179	0.872032	0.897585
P63166	Small ubiquitin-related modifier 1 OS=Mus musculus OX=10090 GN=Sumo1 PE=1 SV=1	Sumo1	11.557	33.7	12	3	2	3	2	2	2	2	2	2	2	3	2	3	3	3	2	2	2	2	2	2	2	3	2	3	3	3	15323	17389	14725	18633	18256	17034	59403	57536	58649	62592	61584	55900	1.00212	0.970624	0.9894	1.05592	1.03891
P63168	Dynein light chain 1, cytoplasmic OS=Mus musculus OX=10090 GN=Dynll1 PE=1 SV=1	Dynll1	10.366	49.4	19	3	1	3	3	3	3	4	3	3	3	3	3	3	3	3	1	1	1	1	1	1	3	3	3	3	3	3	343740	340410	344900	358130	337880	352330	840300	853980	878820	820860	810070	809350
P63213	Guanine nucleotide-binding protein G(I)/G(S)/G(O) subunit gamma-2 OS=Mus musculus OX=10090 GN=Gng2 PE=1 SV=2	Gng2	7.8501	59.2	14	3	3	3	3	3	2	2	2	2	3	3	3	3	3	3	3	3	3	3	3	3	3	3	3	3	3	3	79553	82283	64413	69668	72245	69480	201090	209310	199090	174600	173530	168350	1.07156	1.11536	1.0609	0.930398	0.924696
P63242	Eukaryotic translation initiation factor 5A-1 OS=Mus musculus OX=10090 GN=Eif5a PE=1 SV=2	Eif5a	16.832	45.5	37	7	7	7	6	5	6	6	6	8	6	6	6	6	6	7	6	6	6	6	6	7	6	6	6	6	6	7	652170	653600	641910	631550	630370	634240	2209300	2268500	2236900	2084800	2091600	2096500	1.02065	1.048	1.0334	0.963134	0.966276
P63254	Cysteine-rich protein 1 OS=Mus musculus OX=10090 GN=Crip1 PE=1 SV=2	Crip1	8.5497	71.4	43	7	7	7	8	7	7	6	7	8	7	7	7	7	7	7	7	7	7	7	7	7	7	7	7	7	7	7	617110	640720	612260	535170	553020	552180	755510	750120	742770	596490	602590	576560	1.12649	1.11846	1.1075	0.88939	0.898485
P63260	Actin, cytoplasmic 2 OS=Mus musculus OX=10090 GN=Actg1 PE=1 SV=1	Actg1	41.792	75.5	451	24	2	24	68	76	77	77	74	79	23	24	24	23	24	22	2	2	2	2	2	1	23	24	24	23	24	22	13815000	13677000	13599000	14115000	14083000	14469000	33998000	34985000	34944000	34384000	34836000	35059000	0.979741	1.00818	1.007	0.990865	1.00389
P63268	Actin, gamma-enteric smooth muscle OS=Mus musculus OX=10090 GN=Actg2 PE=1 SV=1	Actg2	41.876	71.8	6	22	1	1	1	1	2	0	0	2	20	22	21	20	22	20	1	1	1	1	1	1	1	1	1	1	1	1	11135	12042	11700	5849.8	7111.9	6510.4	0	0	0	0	0	0
Q9Z199	Transcription elongation factor SPT4-B OS=Mus musculus OX=10090 GN=Supt4h1b PE=2 SV=1	Supt4h1b	13.194	38.5	12	3	3	3	1	3	1	2	2	3	2	3	2	2	3	3	2	3	2	2	3	3	2	3	2	2	3	3	8578.4	13661	10249	11311	14108	13264	42275	44188	45601	51980	44476	38946	0.948345	0.991259	1.02296	1.16605	0.997719
P63276	40S ribosomal protein S17 OS=Mus musculus OX=10090 GN=Rps17 PE=1 SV=2	Rps17	15.524	55.6	37	6	6	6	6	6	6	6	6	7	6	6	6	6	6	6	6	6	6	6	6	6	6	6	6	6	6	6	142730	136820	143740	138930	143920	146900	348870	355070	357350	318630	336270	350690	1.01274	1.03074	1.03736	0.924959	0.976167
P63280	SUMO-conjugating enzyme UBC9 OS=Mus musculus OX=10090 GN=Ube2i PE=1 SV=1	Ube2i	18.007	26.6	35	5	5	5	5	5	6	6	7	6	5	5	5	5	5	5	5	5	5	5	5	5	5	5	5	5	5	5	173200	167960	165450	179090	175690	178480	409100	406920	403650	414280	410380	409470	1.00033	0.994996	0.987	1.01299	1.00346
P63321	Ras-related protein Ral-A OS=Mus musculus OX=10090 GN=Rala PE=1 SV=1	Rala	23.553	12.1	5	2	1	1	1	1	1	1	0	1	2	2	2	2	1	2	1	1	1	1	0	1	1	1	1	1	0	1	4061.8	3936.5	3534.7	3723.5		3640.9	0	0	0	0	0	0
P63323	40S ribosomal protein S12 OS=Mus musculus OX=10090 GN=Rps12 PE=1 SV=2	Rps12	14.525	36.4	37	5	5	5	6	6	6	7	6	6	5	5	5	5	5	5	5	5	5	5	5	5	5	5	5	5	5	5	462530	433060	435940	471380	478580	471890	972840	973210	982200	952840	969520	939740	1.00806	1.00845	1.01776	0.987339	1.00462
P63325	40S ribosomal protein S10 OS=Mus musculus OX=10090 GN=Rps10 PE=1 SV=1	Rps10	18.916	43	35	6	6	6	5	6	7	5	6	6	5	6	6	6	6	6	5	6	6	6	6	6	5	6	6	6	6	6	146870	153500	149270	139630	156500	157400	328070	333120	328980	350240	332580	342410	0.976689	0.991724	0.979399	1.04269	0.990116
P63328	Serine/threonine-protein phosphatase 2B catalytic subunit alpha isoform OS=Mus musculus OX=10090 GN=Ppp3ca PE=1 SV=1	Ppp3ca	58.643	21.5	37	10	5	10	7	5	6	5	6	8	10	7	7	8	9	10	5	4	3	4	4	5	10	7	7	8	9	10	47493	33773	39160	35504	40947	50343	210130	205700	208740	202900	202490	204390	1.02141	0.999878	1.01466	0.986268	0.984275
P63330	Serine/threonine-protein phosphatase 2A catalytic subunit alpha isoform OS=Mus musculus OX=10090 GN=Ppp2ca PE=1 SV=1	Ppp2ca	35.608	49.5	6	11	1	1	1	1	1	1	1	1	11	9	9	10	10	9	1	1	1	1	1	1	1	1	1	1	1	1	13646	12697	13138	12202	13052	12320	0	0	0	0	0	0
P67778	Prohibitin OS=Mus musculus OX=10090 GN=Phb PE=1 SV=1	Phb	29.82	64.7	87	14	14	14	14	14	16	14	14	15	14	13	14	14	14	14	14	13	14	14	14	14	14	13	14	14	14	14	143420	133150	129900	144290	143400	150030	497780	480710	486970	474870	476690	480170	1.03089	0.995537	1.0085	0.983443	0.987212
P67871	Casein kinase II subunit beta OS=Mus musculus OX=10090 GN=Csnk2b PE=1 SV=1	Csnk2b	24.942	29.8	19	4	4	4	3	3	4	3	4	2	3	4	4	3	4	4	3	4	4	3	4	4	3	4	4	3	4	4	17509	18901	19554	18467	21239	20929	67370	69859	70899	68896	77589	69655	0.952747	0.987946	1.00265	0.974328	1.09726
P67984	60S ribosomal protein L22 OS=Mus musculus OX=10090 GN=Rpl22 PE=1 SV=2	Rpl22	14.759	30.5	17	3	3	3	3	3	2	3	3	3	3	3	2	3	3	3	3	3	2	3	3	3	3	3	2	3	3	3	47054	45680	41025	44658	45820	43948	101650	100030	105810	93667	96718	92978	1.03224	1.01579	1.07448	0.951171	0.982153
P68033	Actin, alpha cardiac muscle 1 OS=Mus musculus OX=10090 GN=Actc1 PE=1 SV=1	Actc1	42.019	70.3	27	22	0	2	5	5	4	4	5	4	20	22	21	20	22	20	0	0	0	0	0	0	2	2	2	2	2	2	95708	99324	92645	72094	70646	72448	1268200	1377700	1279500	966980	961510	978000
P68037	Ubiquitin-conjugating enzyme E2 L3 OS=Mus musculus OX=10090 GN=Ube2l3 PE=1 SV=1	Ube2l3	17.861	47.4	51	6	6	6	10	9	9	7	7	9	6	6	6	6	6	6	6	6	6	6	6	6	6	6	6	6	6	6	330530	324390	319220	324910	323020	326350	891140	905340	918790	822840	828700	829930	1.02888	1.04528	1.06081	0.950026	0.956792
P68040	Receptor of activated protein C kinase 1 OS=Mus musculus OX=10090 GN=Rack1 PE=1 SV=3	Rack1	35.076	64.4	106	16	16	16	19	20	16	19	16	16	16	16	16	16	14	16	16	16	16	16	14	16	16	16	16	16	14	16	501690	490570	483990	510180	497840	502810	1255800	1263100	1251000	1204700	1195300	1183500	1.02467	1.03063	1.02075	0.982974	0.975304
P68134	Actin, alpha skeletal muscle OS=Mus musculus OX=10090 GN=Acta1 PE=1 SV=1	Acta1	42.051	70.3	231	22	2	10	37	41	38	35	39	41	20	22	21	20	22	20	2	2	2	2	2	2	9	10	9	9	10	9	6753500	6515100	6492200	7235200	7158900	7411000	26101000	26290000	25844000	27550000	27698000	28118000	0.969091	0.976108	0.959549	1.02289	1.02838
P68181	cAMP-dependent protein kinase catalytic subunit beta OS=Mus musculus OX=10090 GN=Prkacb PE=1 SV=2	Prkacb	40.707	26.8	7	8	2	2	1	1	1	2	1	1	6	7	7	8	7	8	1	1	1	2	1	2	1	1	1	2	1	2	6738.3	6747.4	6638.4	7439.4	6631.6	7309.9	0	0	0	130820	0	113310				1.07172
P68254	14-3-3 protein theta OS=Mus musculus OX=10090 GN=Ywhaq PE=1 SV=1	Ywhaq	27.778	63.3	62	15	11	11	10	11	10	11	10	10	15	15	14	15	14	15	11	11	10	11	10	11	11	11	10	11	10	11	270650	265850	270000	274200	262250	275070	1009600	1027000	1061800	980520	943240	945190	1.01512	1.03262	1.06761	0.985885	0.948401
P68368	Tubulin alpha-4A chain OS=Mus musculus OX=10090 GN=Tuba4a PE=1 SV=1	Tuba4a	49.924	58	24	19	4	4	4	4	4	4	4	4	19	19	19	18	19	18	4	4	4	4	4	4	4	4	4	4	4	4	134030	133880	133100	123180	125170	125920	1225600	1238900	1230100	1067100	1115500	1089100	1.0556	1.06705	1.05947	0.919082	0.960768
P68369	Tubulin alpha-1A chain OS=Mus musculus OX=10090 GN=Tuba1a PE=1 SV=1	Tuba1a	50.135	62.3	8	20	1	1	1	1	1	2	1	2	20	19	20	19	20	19	1	1	1	1	1	1	1	1	1	1	1	1	8137.3	7378.8	6705.5	7548.3	7620.3	7972.6	0	0	0	0	0	0
P68372	Tubulin beta-4B chain OS=Mus musculus OX=10090 GN=Tubb4b PE=1 SV=1	Tubb4b	49.83	72.4	240	23	1	23	44	43	41	37	37	38	23	23	23	23	23	23	1	1	1	1	1	1	23	23	23	23	23	23	1693700	1698700	1610800	1563700	1535000	1558100	3865000	3905300	3869400	3424800	3455800	3423600
P68373	Tubulin alpha-1C chain OS=Mus musculus OX=10090 GN=Tuba1c PE=1 SV=1	Tuba1c	49.909	62.1	22	20	2	3	4	3	3	4	4	4	20	19	20	19	19	19	2	1	2	2	1	2	3	2	3	3	2	3	87123	85464	84799	77671	78558	81283	1278200	1294800	1375900	1331000	1340700	1412800	0.954664	0.967063	1.02763	0.9941	1.00134
P68404	Protein kinase C beta type OS=Mus musculus OX=10090 GN=Prkcb PE=1 SV=4	Prkcb	76.75	18	25	8	3	8	5	4	3	5	5	3	6	6	6	6	6	7	2	2	3	2	2	3	6	6	6	6	6	7	5745.2	4710.4	6064.4	6834.8	6231.7	6862.6	91542	85974	100970	121220	109090	111460	0.885525	0.831663	0.976726	1.17261	1.05527
P68510	14-3-3 protein eta OS=Mus musculus OX=10090 GN=Ywhah PE=1 SV=2	Ywhah	28.211	55.7	56	11	8	9	10	10	7	10	9	10	11	11	11	11	10	11	8	8	8	8	7	8	9	9	9	9	8	9	141660	134250	135820	139720	138560	131480	713260	722710	726440	690980	701040	677880	1.01116	1.02456	1.02985	0.979579	0.99384
P69566	Ran-binding protein 9 OS=Mus musculus OX=10090 GN=Ranbp9 PE=1 SV=1	Ranbp9	71.011	13.2	25	6	5	6	5	4	4	3	4	5	5	5	5	5	4	4	4	4	4	4	3	3	5	5	5	5	4	4	7042.5	5920.6	7243.2	8086.2	5652.6	5857.8	43905	50087	45017	44834	46509	44126	0.959749	1.09489	0.984057	0.980057	1.01667
P70122	Ribosome maturation protein SBDS OS=Mus musculus OX=10090 GN=Sbds PE=1 SV=4	Sbds	28.78	25.2	21	5	5	5	5	5	3	4	3	1	5	5	4	5	4	3	5	5	4	5	4	3	5	5	4	5	4	3	10636	10770	9090.1	10342	8314.2	5758	60691	62445	60428	55785	58344	56306	1.02866	1.05839	1.02421	0.945511	0.988884
P70158	Acid sphingomyelinase-like phosphodiesterase 3a OS=Mus musculus OX=10090 GN=Smpdl3a PE=1 SV=2	Smpdl3a	49.857	27.2	44	8	8	8	7	7	7	8	8	7	8	7	7	7	8	6	8	7	7	7	8	6	8	7	7	7	8	6	18648	17653	15851	17781	19196	17801	99206	98436	88110	92817	93184	94464	1.05125	1.04309	0.93367	0.983549	0.987438
P70168	Importin subunit beta-1 OS=Mus musculus OX=10090 GN=Kpnb1 PE=1 SV=2	Kpnb1	97.183	38.5	174	25	25	25	31	28	29	28	30	28	24	25	25	25	25	25	24	25	25	25	25	25	24	25	25	25	25	25	121230	118990	117330	119640	120010	120970	458620	466070	467110	443600	448610	448850	1.0069	1.02326	1.02554	0.973925	0.984924
P70186	Epiphycan OS=Mus musculus OX=10090 GN=Epyc PE=2 SV=1	Epyc	36.762	21.7	28	5	5	5	5	3	4	5	5	6	5	5	5	5	5	5	5	5	5	5	5	5	5	5	5	5	5	5	27305	26576	24320	36676	34989	34144	104290	111760	111620	134780	139280	128920	0.856416	0.917758	0.916608	1.1068	1.14375
P70195	Proteasome subunit beta type-7 OS=Mus musculus OX=10090 GN=Psmb7 PE=1 SV=1	Psmb7	29.891	15.2	18	4	4	4	3	4	3	3	2	3	4	4	4	4	4	4	4	4	4	4	4	4	4	4	4	4	4	4	31691	32989	32204	30064	30282	31054	194930	198230	196740	160400	165150	172150	1.07538	1.09358	1.08536	0.884884	0.911089
P70202	Latexin OS=Mus musculus OX=10090 GN=Lxn PE=1 SV=2	Lxn	25.492	34.2	30	5	5	5	4	5	6	5	5	5	5	5	5	5	5	5	5	5	5	5	5	5	5	5	5	5	5	5	72525	73092	70248	79842	77769	76470	185070	187200	178710	195940	193640	187480	0.98438	0.995709	0.950551	1.0422	1.02996
P70227	Inositol 1,4,5-trisphosphate receptor type 3 OS=Mus musculus OX=10090 GN=Itpr3 PE=1 SV=3	Itpr3	304.27	2.1	5	4	2	2	1	1	0	2	1	0	3	3	3	4	3	2	1	1	1	2	1	0	1	1	1	2	1	0	39.409	52.214	59.004	117.75	60.416		0	0	0	0	0	0
P70236	Dual specificity mitogen-activated protein kinase kinase 6 OS=Mus musculus OX=10090 GN=Map2k6 PE=1 SV=1	Map2k6	37.432	15.3	3	4	2	2	0	1	0	1	1	0	3	3	3	3	4	3	1	1	1	1	2	1	1	1	1	1	2	1	922.89	740.72	764.66	1034	1232.6	989.11	0	0	0	0	0	0
P70245	3-beta-hydroxysteroid-Delta(8),Delta(7)-isomerase OS=Mus musculus OX=10090 GN=Ebp PE=1 SV=3	Ebp	26.215	15.2	14	3	3	3	2	3	2	2	3	2	2	3	2	2	3	2	2	3	2	2	3	2	2	3	2	2	3	2	28091	40439	28029	30001	38368	31253	60732	65356	61406	66406	63820	67279	0.946475	1.01854	0.956979	1.0349	0.9946
P70248	Unconventional myosin-If OS=Mus musculus OX=10090 GN=Myo1f PE=1 SV=1	Myo1f	125.95	13.4	52	12	9	12	9	6	8	11	10	8	10	8	10	11	11	10	7	6	7	8	8	8	10	8	10	11	11	10	13389	5727.2	9251.8	17427	18046	12459	203000	197710	185770	221360	216270	220610	0.978533	0.953034	0.895479	1.06704	1.0425
P70257	Nuclear factor 1 X-type OS=Mus musculus OX=10090 GN=Nfix PE=1 SV=2	Nfix	53.394	7.2	8	3	3	3	1	2	0	2	1	2	3	3	2	3	3	3	3	3	2	3	3	3	3	3	2	3	3	3	1406.5	3254.8	3105.2	2953.8	2877.2	3099.7	22570	53163	0	38346	33180	51779	0.566977	1.3355		0.963283	0.833509
P70261	Paladin OS=Mus musculus OX=10090 GN=Pald1 PE=1 SV=1	Pald1	96.739	4.8	5	3	3	3	1	2	0	1	1	0	2	3	1	2	1	1	2	3	1	2	1	1	2	3	1	2	1	1	432.04	475.8	195.33	348.58	137.58	171.81	12419	10263	0	0	0	0	1.09505	0.904947
P70268	Serine/threonine-protein kinase N1 OS=Mus musculus OX=10090 GN=Pkn1 PE=1 SV=3	Pkn1	104.41	13.5	26	9	9	9	7	4	3	4	5	3	8	7	8	7	8	5	8	7	8	7	8	5	8	7	8	7	8	5	5674.3	4247.3	5100.8	4349.2	4739.8	3667.3	57556	58235	64268	55195	60792	59499	0.971286	0.982745	1.08455	0.931443	1.0259
P70269	Cathepsin E OS=Mus musculus OX=10090 GN=Ctse PE=1 SV=2	Ctse	42.937	9.6	19	4	4	4	4	4	3	2	3	3	4	4	4	4	4	4	4	4	4	4	4	4	4	4	4	4	4	4	116350	99521	112050	120780	109950	113680	356860	308940	350070	348000	315250	322190	1.06988	0.926213	1.04952	1.04332	0.945131
P70271	PDZ and LIM domain protein 4 OS=Mus musculus OX=10090 GN=Pdlim4 PE=1 SV=3	Pdlim4	35.556	10.9	10	3	3	3	1	1	2	2	1	3	1	3	2	3	3	3	1	3	2	3	3	3	1	3	2	3	3	3	1722.1	2984.2	2707.2	3830	3830.6	3474.8	0	30795	35310	33585	34672	29743		0.938271	1.07584	1.02328	1.0564
P70274	Selenoprotein P OS=Mus musculus OX=10090 GN=Selenop PE=1 SV=3	Selenop	42.705	7.9	10	2	2	2	2	2	1	1	2	2	2	2	2	2	2	2	2	2	2	2	2	2	2	2	2	2	2	2	2774.9	3152.4	2611.5	2923.8	3021.9	2946.1	55727	63065	49620	57812	54072	53748	1.00095	1.13275	0.89126	1.0384	0.971225
P70280	Vesicle-associated membrane protein 7 OS=Mus musculus OX=10090 GN=Vamp7 PE=1 SV=1	Vamp7	24.967	21.4	10	3	3	3	0	2	3	1	2	2	2	2	3	1	2	3	2	2	3	1	2	3	2	2	3	1	2	3	2253.8	1707.2	2358.7	992.33	1737.8	2738.9	16450	13668	17559	0	13317	18864	1.02995	0.855769	1.09939		0.833792
P70288	Histone deacetylase 2 OS=Mus musculus OX=10090 GN=Hdac2 PE=1 SV=1	Hdac2	55.302	12.5	15	5	3	3	3	3	3	2	2	2	5	5	5	5	5	5	3	3	3	3	3	3	3	3	3	3	3	3	4416	4975.6	4358.1	3880.3	4031.2	4155.5	55245	57794	55103	44874	45696	46745	1.08516	1.13523	1.08237	0.881446	0.897593
P70290	55 kDa erythrocyte membrane protein OS=Mus musculus OX=10090 GN=Mpp1 PE=1 SV=1	Mpp1	52.227	36.9	78	13	13	13	14	13	14	13	11	13	13	13	13	13	12	12	13	13	13	13	12	12	13	13	13	13	12	12	46071	47266	48343	42342	42238	43991	210490	223590	220940	191180	197530	201730	1.01403	1.07714	1.06438	0.921009	0.9516
P70295	Lipid droplet-regulating VLDL assembly factor AUP1 OS=Mus musculus OX=10090 GN=Aup1 PE=1 SV=1	Aup1	46.121	5.6	5	2	2	2	1	1	1	0	1	1	2	2	2	0	1	2	2	2	2	0	1	2	2	2	2	0	1	2	1429.5	1554.4	1695.6		788.43	1864.2	13949	16717	17483	0	0	17717	0.847114	1.01521	1.06173
P70296	Phosphatidylethanolamine-binding protein 1 OS=Mus musculus OX=10090 GN=Pebp1 PE=1 SV=3	Pebp1	20.83	88.2	83	12	12	12	15	13	15	14	14	12	12	11	12	12	12	11	12	11	12	12	12	11	12	11	12	12	12	11	729720	716450	715720	777650	753180	784710	1347700	1383900	1346100	1347400	1313600	1330800	1.00207	1.02899	1.00088	1.00185	0.976715
P70297	Signal transducing adapter molecule 1 OS=Mus musculus OX=10090 GN=Stam PE=1 SV=3	Stam	59.771	17	20	7	5	7	1	3	2	4	5	5	4	4	4	7	5	6	2	2	2	5	3	4	4	4	4	7	5	6	8459.3	7933.8	7782.5	10907	8311.1	8657.8	57891	56940	57929	52272	57673	51647	1.03886	1.0218	1.03955	0.938029	1.03495
P70302	Stromal interaction molecule 1 OS=Mus musculus OX=10090 GN=Stim1 PE=1 SV=2	Stim1	77.566	30.9	65	16	15	16	12	10	9	12	10	12	13	14	12	14	12	15	13	13	12	13	11	14	13	14	12	14	12	15	19192	18957	16139	17062	15673	19118	141130	134410	135480	124450	123180	118900	1.08904	1.03718	1.04544	0.960324	0.950524
P70303	CTP synthase 2 OS=Mus musculus OX=10090 GN=Ctps2 PE=1 SV=1	Ctps2	65.514	17.7	9	8	6	6	2	2	0	3	1	1	6	7	5	6	6	7	4	5	3	4	4	5	4	5	3	4	4	5	2617.7	2868	2420.3	2281.4	2507.4	2608.1	37581	32499	34310	28392	38243	23248	1.16067	1.00371	1.05964	0.876869	1.18111
P70315	Wiskott-Aldrich syndrome protein homolog OS=Mus musculus OX=10090 GN=Was PE=1 SV=1	Was	54.191	7.1	12	2	2	2	2	2	2	2	2	2	2	2	2	2	2	2	2	2	2	2	2	2	2	2	2	2	2	2	3410.6	3684.3	3468.4	4373.2	3982	3889.2	42846	49002	46667	53268	50322	47601	0.887369	1.01486	0.966504	1.10321	1.0422
P70318	Nucleolysin TIAR OS=Mus musculus OX=10090 GN=Tial1 PE=1 SV=1	Tial1	43.388	35.5	48	9	6	9	10	8	7	7	9	7	8	8	9	8	9	8	6	6	6	6	6	6	8	8	9	8	9	8	20363	18655	21974	19104	20534	19031	82539	83430	86616	75515	74098	77232	1.03296	1.04411	1.08399	0.94506	0.927326
P70333	Heterogeneous nuclear ribonucleoprotein H2 OS=Mus musculus OX=10090 GN=Hnrnph2 PE=1 SV=1	Hnrnph2	49.279	34.1	25	11	4	4	5	3	4	4	3	6	11	11	11	10	11	11	4	4	4	3	4	4	4	4	4	3	4	4	34374	32829	32543	19664	36550	40174	276950	268150	239160	295100	292020	327230	0.97827	0.947186	0.844785	1.04238	1.0315
P70335	Rho-associated protein kinase 1 OS=Mus musculus OX=10090 GN=Rock1 PE=1 SV=1	Rock1	158.17	19.1	80	23	20	23	13	15	11	12	14	15	18	17	16	14	17	16	15	14	13	12	14	13	18	17	16	14	17	16	8863	9957.9	9917.1	9239.2	10254	11753	297030	297200	302460	289890	274530	287870	1.01898	1.01957	1.03761	0.994488	0.941795
P70336	Rho-associated protein kinase 2 OS=Mus musculus OX=10090 GN=Rock2 PE=1 SV=1	Rock2	160.58	17.8	62	20	17	17	11	12	10	11	10	8	17	18	18	17	18	18	14	15	15	15	15	15	14	15	15	15	15	15	5010.5	4839.3	4811.1	5444.2	4675.4	5264.6	62713	64260	64634	65207	62729	65531	0.977158	1.00126	1.00709	1.01602	0.977407
P70349	Histidine triad nucleotide-binding protein 1 OS=Mus musculus OX=10090 GN=Hint1 PE=1 SV=3	Hint1	13.777	71.4	47	6	6	6	9	9	8	7	7	7	6	6	6	6	6	6	6	6	6	6	6	6	6	6	6	6	6	6	372150	370170	373830	337240	350630	340140	1003700	978320	1019700	927430	920110	878620	1.05138	1.0248	1.06814	0.97149	0.963823
P70353	Nuclear transcription factor Y subunit gamma OS=Mus musculus OX=10090 GN=Nfyc PE=1 SV=2	Nfyc	37.253	9.9	12	3	3	3	3	2	1	2	2	2	3	3	2	2	3	2	3	3	2	2	3	2	3	3	2	2	3	2	9018	8176.1	8037.7	8464.4	8218	7365.7	32441	30917	33590	34319	29295	29778	1.02262	0.974582	1.05884	1.08182	0.923453
P70362	Ubiquitin recognition factor in ER-associated degradation protein 1 OS=Mus musculus OX=10090 GN=Ufd1 PE=1 SV=2	Ufd1	34.481	19.2	14	4	4	4	3	2	3	2	2	2	4	3	4	3	4	3	4	3	4	3	4	3	4	3	4	3	4	3	17189	15166	14916	16433	16404	16078	148340	143440	141950	149280	139950	142690	1.02818	0.994212	0.983885	1.03469	0.970023
P70372	ELAV-like protein 1 OS=Mus musculus OX=10090 GN=Elavl1 PE=1 SV=2	Elavl1	36.169	46.3	46	11	11	11	6	7	8	8	8	9	9	8	10	8	10	10	9	8	10	8	10	10	9	8	10	8	10	10	72697	74407	77244	78275	81660	82162	339750	350820	357540	361880	367720	366280	0.950797	0.981777	1.00058	1.01273	1.02907
P70375	Coagulation factor VII OS=Mus musculus OX=10090 GN=F7 PE=1 SV=1	F7	50.276	7.8	6	3	3	3	2	1	2	0	0	1	2	2	3	1	0	2	2	2	3	1	0	2	2	2	3	1	0	2	834.41	1045.7	1357.6	398.2		635.98	13267	13282	10998	0	0	10204	1.11135	1.1126	0.921279
P70387	Hereditary hemochromatosis protein homolog OS=Mus musculus OX=10090 GN=Hfe PE=1 SV=2	Hfe	40.534	4.5	3	1	1	1	1	0	1	0	0	1	1	0	1	1	1	1	1	0	1	1	1	1	1	0	1	1	1	1	389.95		223.01	904.77	340.72	646.14	0	0	0	0	0	0
P70388	DNA repair protein RAD50 OS=Mus musculus OX=10090 GN=Rad50 PE=1 SV=1	Rad50	153.49	9	36	9	9	9	8	5	4	6	7	6	8	7	7	7	8	8	8	7	7	7	8	8	8	7	7	7	8	8	1554.1	1227.7	1181	1249.1	1814.7	1336.7	24063	19388	20841	23759	22225	22559	1.0869	0.875733	0.941363	1.07317	1.00388
P70398	Probable ubiquitin carboxyl-terminal hydrolase FAF-X OS=Mus musculus OX=10090 GN=Usp9x PE=1 SV=2	Usp9x	290.71	11.6	95	25	25	25	17	15	17	15	14	17	21	21	21	19	19	20	21	21	21	19	19	20	21	21	21	19	19	20	4243.2	4196.8	4154	3334.4	4170.1	3523.9	73226	73154	75822	68690	65188	65682	1.04172	1.04069	1.07865	0.977186	0.927367
[truncated: 3,282 more rows]
[truncated: 3 more columns]
