# Supplementary material for: Chondrocyte fatty acid oxidation drives osteoarthritis via SOX9 degradation and epigenetic regulation
Source: Nat Commun. 2025 May 27;16:4892. doi: 10.1038/s41467-025-60037-4 (PMC12117060; doi:10.1038/s41467-025-60037-4)
Supplement: Supplementary file 5 — Supplementary Data 3 [file 41467_2025_60037_MOESM5_ESM.xlsx]

## Sheet: Sheet1
Modification sites information														Protein quantitation		Normalized modification sites quantitation
Protein accession	Position	Amino acid	Protein description	Gene name	Localization probability	PEP	Score	Charge	Modified sequence	Mass error [ppm]	MS/MS Counts	ND	HFD	ND	HFD	ND	HFD	HFD/ND Ratio
Q3TCH7	480	K	Cullin-4A OS=Mus musculus OX=10090 GN=Cul4a PE=1 SV=1	Cul4a	1	0.0407256	41.317	2	LK(1)HECGAAFTSK	0.48833	1	1		1.00336	0.996637	0.997
Q3TCH7	561	K	Cullin-4A OS=Mus musculus OX=10090 GN=Cul4a PE=1 SV=1	Cul4a	1	0.0262075	45.939	2	TFYLGK(1)HSGR	-4.2279	1		1	1.00336	0.996637		1.003
A2A6A1	479	K	G patch domain-containing protein 8 OS=Mus musculus OX=10090 GN=Gpatch8 PE=1 SV=1	Gpatch8	1	3.07267e-06	97.084	2	EAAVAGPSEPGGK(1)TETK	-2.3687	2	1.19771	0.802287
A2AAJ9	2929	K	Obscurin OS=Mus musculus OX=10090 GN=Obscn PE=1 SV=3	Obscn	1	0.0403124	56.378	2	PAPK(1)AVQWYK	0.55665	1	1		0.896961	1.10304	1.115
A2ABU4	453	K	Myomesin-3 OS=Mus musculus OX=10090 GN=Myom3 PE=1 SV=1	Myom3	1	0.000123032	84.999	2	AISK(1)AGTSLPSK	0.67538	2	0.825201	1.1748	0.872043	1.12796	0.946	1.042	1.101
A2AEP0	153	K	Odorant-binding protein 1b OS=Mus musculus OX=10090 GN=Obp1b PE=1 SV=1	Obp1b	1	8.79515e-08	119.52	2	LTELATQK(1)GIPAGNLR	-1.416	1		1
A2AF47	830	K	Dedicator of cytokinesis protein 11 OS=Mus musculus OX=10090 GN=Dock11 PE=1 SV=1	Dock11	1	1.71159e-10	68.199	4	THLESTIYTQDLHVHK(1)FFHHCQLIQSGSK	5.6869	2	0.638122	1.36188	1.00353	0.996475	0.636	1.367	2.149
A2AG58	171	K	BCLAF1 and THRAP3 family member 3 OS=Mus musculus OX=10090 GN=Bclaf3 PE=1 SV=1	Bclaf3	1	0.00571013	49.967	2	MSLGK(1)PPQMSLADSLR	-1.6481	1	1
A2AGH6	1800	K	Mediator of RNA polymerase II transcription subunit 12 OS=Mus musculus OX=10090 GN=Med12 PE=1 SV=1	Med12	1	2.42329e-11	81.908	2	SQPATK(1)NEDYGMGPGR	-0.46097	2		1
A2AGH6	1773	K	Mediator of RNA polymerase II transcription subunit 12 OS=Mus musculus OX=10090 GN=Med12 PE=1 SV=1	Med12	1	0.00115269	45.183	2	TDK(1)PGAAPPSTEER	0.90284	1		1
A2AGL3	590	K	Ryanodine receptor 3 OS=Mus musculus OX=10090 GN=Ryr3 PE=1 SV=1	Ryr3	1	0.00763785	71.066	2	SIISLLDK(1)HGR	-0.76864	1		1
A2AGT5	1761	K	Cytoskeleton-associated protein 5 OS=Mus musculus OX=10090 GN=Ckap5 PE=1 SV=1	Ckap5	1	0.0024772	79.889	2	TLK(1)TLLHTLCK	1.0853	1	1		0.968548	1.03145	1.032
A2ASS6	24626	K	Titin OS=Mus musculus OX=10090 GN=Ttn PE=1 SV=1	Ttn	1	0.000105215	77.157	2	ACDPIYK(1)PGPPNNPK	-0.8821	2	0.95504	1.04496	0.952361	1.04764	1.003	0.997	0.994
A2ASS6	23544	K	Titin OS=Mus musculus OX=10090 GN=Ttn PE=1 SV=1	Ttn	1	0.00851703	44.82	2	ACDTVFK(1)PGPPGNPR	-3.7855	1		1	0.952361	1.04764		0.955
A2ASS6	19767	K	Titin OS=Mus musculus OX=10090 GN=Ttn PE=1 SV=1	Ttn	1	0.00826955	71.896	2	ADHGK(1)YIISAK	2.8569	2	0.989679	1.01032	0.952361	1.04764	1.039	0.964	0.928
A2ASS6	19773	K	Titin OS=Mus musculus OX=10090 GN=Ttn PE=1 SV=1	Ttn	1	1.4965e-06	75.312	3	YIISAK(1)NSSGHAQGSAIVNVLDR	-0.36866	1		1	0.952361	1.04764		0.955
A2ASS6	15521	K	Titin OS=Mus musculus OX=10090 GN=Ttn PE=1 SV=1	Ttn	1	0.00344185	74.424	2	ADTLLK(1)PDQR	-3.6271	2	1.05103	0.948971	0.952361	1.04764	1.104	0.906	0.821
A2ASS6	20164	K	Titin OS=Mus musculus OX=10090 GN=Ttn PE=1 SV=1	Ttn	1	0.0022426	45.826	2	AENK(1)IGTGPPTESK	-0.12401	3	0.843938	1.15606	0.952361	1.04764	0.886	1.103	1.245
A2ASS6	29836	K	Titin OS=Mus musculus OX=10090 GN=Ttn PE=1 SV=1	Ttn	1	0.000480934	78.157	2	AEVTVK(1)VQDTPGK	-0.44794	2	0.938122	1.06188	0.952361	1.04764	0.985	1.014	1.029
A2ASS6	29843	K	Titin OS=Mus musculus OX=10090 GN=Ttn PE=1 SV=1	Ttn	1	0.000230553	80.623	2	VQDTPGK(1)VVGPIR	-0.27575	2	0.872072	1.12793	0.952361	1.04764	0.916	1.077	1.176
A2ASS6	16024	K	Titin OS=Mus musculus OX=10090 GN=Ttn PE=1 SV=1	Ttn	1	0.000147695	95.138	2	AGK(1)TSGPDCNFR	-1.4147	2	1.10413	0.895872	0.952361	1.04764	1.159	0.855	0.738
A2ASS6	30410	K	Titin OS=Mus musculus OX=10090 GN=Ttn PE=1 SV=1	Ttn	1	0.00030283	99.276	2	AK(1)NDAGYSEPR	0.47697	2	0.799747	1.20025	0.952361	1.04764	0.84	1.146	1.364
A2ASS6	21686	K	Titin OS=Mus musculus OX=10090 GN=Ttn PE=1 SV=1	Ttn	1	1.43393e-09	165.72	2	ALAITK(1)SSCTIGWK	-0.50059	2	1.04809	0.951909	0.952361	1.04764	1.101	0.909	0.826
A2ASS6	27202	K	Titin OS=Mus musculus OX=10090 GN=Ttn PE=1 SV=1	Ttn	1	5.17949e-08	136.06	2	ANDQLK(1)IDIPFK	-2.5918	2	1.46498	0.535019	0.952361	1.04764	1.538	0.511	0.332
A2ASS6	27427	K	Titin OS=Mus musculus OX=10090 GN=Ttn PE=1 SV=1	Ttn	1	0.0117651	42.061	2	ANK(1)VLIADTQMK	-1.9562	1		1	0.952361	1.04764		0.955
A2ASS6	17444	K	Titin OS=Mus musculus OX=10090 GN=Ttn PE=1 SV=1	Ttn	1	0.0027827	53.517	2	APITK(1)VGLK	-1.0399	2	1.3249	0.675098	0.952361	1.04764	1.391	0.644	0.463
A2ASS6	13437	K	Titin OS=Mus musculus OX=10090 GN=Ttn PE=1 SV=1	Ttn	1	0.000419381	101.64	2	AQVK(1)NLSSTANLK	-3.7573	2	0.896601	1.1034	0.952361	1.04764	0.941	1.053	1.119
A2ASS6	16282	K	Titin OS=Mus musculus OX=10090 GN=Ttn PE=1 SV=1	Ttn	1	0.00330481	60.547	2	ASDITK(1)SSCK	-1.558	1		1	0.952361	1.04764		0.955
A2ASS6	25299	K	Titin OS=Mus musculus OX=10090 GN=Ttn PE=1 SV=1	Ttn	1	2.04967e-07	135.28	2	ASK(1)NSECYVAR	1.4713	2	0.927891	1.07211	0.952361	1.04764	0.974	1.023	1.05
A2ASS6	25496	K	Titin OS=Mus musculus OX=10090 GN=Ttn PE=1 SV=1	Ttn	1	3.49739e-15	162.52	2	ASNVAGSK(1)SFPVNVK	0.186	2	0.8695	1.1305	0.952361	1.04764	0.913	1.079	1.182
A2ASS6	16347	K	Titin OS=Mus musculus OX=10090 GN=Ttn PE=1 SV=1	Ttn	1	0.000145365	84.102	2	AVNK(1)IGGGEYIELK	1.1222	2	1.10712	0.892877	0.952361	1.04764	1.163	0.852	0.733
A2ASS6	27043	K	Titin OS=Mus musculus OX=10090 GN=Ttn PE=1 SV=1	Ttn	1	2.19981e-15	165.72	2	AYATITNNCTK(1)NTFK	-1.8302	2	1.07463	0.925374	0.952361	1.04764	1.128	0.883	0.783
A2ASS6	23796	K	Titin OS=Mus musculus OX=10090 GN=Ttn PE=1 SV=1	Ttn	1	1.35842e-21	172.92	2	AYSTVATNCHK(1)TSWK	-1.5356	2	1.07302	0.926977	0.952361	1.04764	1.127	0.885	0.785
A2ASS6	28217	K	Titin OS=Mus musculus OX=10090 GN=Ttn PE=1 SV=1	Ttn	1	9.24042e-05	106.97	3	CAVVK(1)TTHHVVSGLR	-0.014863	4	1.11873	0.88127	0.952361	1.04764	1.175	0.841	0.716
A2ASS6	22421	K	Titin OS=Mus musculus OX=10090 GN=Ttn PE=1 SV=1	Ttn	1	7.15155e-05	71.912	2	CK(1)VTGLQEGNTYEFR	-0.18241	2	0.703072	1.29693	0.952361	1.04764	0.738	1.238	1.678
A2ASS6	25960	K	Titin OS=Mus musculus OX=10090 GN=Ttn PE=1 SV=1	Ttn	1	0.0221219	65.313	2	CNK(1)TSFR	-0.58967	1		1	0.952361	1.04764		0.955
A2ASS6	29214	K	Titin OS=Mus musculus OX=10090 GN=Ttn PE=1 SV=1	Ttn	1	0.0097662	46.358	2	CSGTSFK(1)VTDLSEK	4.6448	1		1	0.952361	1.04764		0.955
A2ASS6	32893	K	Titin OS=Mus musculus OX=10090 GN=Ttn PE=1 SV=1	Ttn	1	1.32993e-05	132.39	2	DAGFYVVCAK(1)NR	0.61678	2	0.966684	1.03332	0.952361	1.04764	1.015	0.986	0.971
A2ASS6	21904	K	Titin OS=Mus musculus OX=10090 GN=Ttn PE=1 SV=1	Ttn	1	0.00418449	85.081	2	DDGGSEITNYVLEK(1)R	0.94822	1		1	0.952361	1.04764		0.955
A2ASS6	18037	K	Titin OS=Mus musculus OX=10090 GN=Ttn PE=1 SV=1	Ttn	1	3.75519e-06	115.35	2	DDGGSK(1)ITNYVIEK	-0.50327	2	1.12808	0.871916	0.952361	1.04764	1.185	0.832	0.702
A2ASS6	15603	K	Titin OS=Mus musculus OX=10090 GN=Ttn PE=1 SV=1	Ttn	1	9.11371e-10	115.79	2	DDGGSK(1)ITNYVVER	0.043799	2	0.936907	1.06309	0.952361	1.04764	0.984	1.015	1.032
A2ASS6	13472	K	Titin OS=Mus musculus OX=10090 GN=Ttn PE=1 SV=1	Ttn	1	1.47504e-06	76.009	2	DEIILK(1)CEVSK	-1.3615	5	0.971976	1.02802	0.952361	1.04764	1.021	0.981	0.961
A2ASS6	30834	K	Titin OS=Mus musculus OX=10090 GN=Ttn PE=1 SV=1	Ttn	1	0.0012025	63.908	2	DEYAPPK(1)AELDAR	-0.7868	1		1	0.952361	1.04764		0.955
A2ASS6	14062	K	Titin OS=Mus musculus OX=10090 GN=Ttn PE=1 SV=1	Ttn	1	4.52123e-05	130.79	2	DFK(1)TQANLFVK	-1.1064	2	1.18318	0.816824	0.952361	1.04764	1.242	0.78	0.628
A2ASS6	15786	K	Titin OS=Mus musculus OX=10090 GN=Ttn PE=1 SV=1	Ttn	0.99969	0.0415509	41.188	3	DIGK(1)TSLVLNWTKPEHDGGAK	-3.485	1	1		0.952361	1.04764	1.05
A2ASS6	18757	K	Titin OS=Mus musculus OX=10090 GN=Ttn PE=1 SV=1	Ttn	1	0.0370868	58.508	2	DIWMPVTSASAK(1)TTCK	-0.85195	1	1		0.952361	1.04764	1.05
A2ASS6	13517	K	Titin OS=Mus musculus OX=10090 GN=Ttn PE=1 SV=1	Ttn	1	3.60473e-15	178.51	2	DK(1)GEYVCDCGTDTTK	-2.4552	2	0.994245	1.00576	0.952361	1.04764	1.044	0.96	0.92
A2ASS6	14728	K	Titin OS=Mus musculus OX=10090 GN=Ttn PE=1 SV=1	Ttn	1	0.0210338	41.796	2	DK(1)VEVQWLR	-0.27424	1	1		0.952361	1.04764	1.05
A2ASS6	22607	K	Titin OS=Mus musculus OX=10090 GN=Ttn PE=1 SV=1	Ttn	1	0.000245424	137.84	2	DNINLK(1)HR	0.034693	2	0.951238	1.04876	0.952361	1.04764	0.999	1.001	1.002
A2ASS6	8558	K	Titin OS=Mus musculus OX=10090 GN=Ttn PE=1 SV=1	Ttn	1	0.00034228	78.864	2	DSCK(1)VSIQVSDR	0.63273	1		1	0.952361	1.04764		0.955
A2ASS6	32242	K	Titin OS=Mus musculus OX=10090 GN=Ttn PE=1 SV=1	Ttn	1	0.000211795	70.806	2	DSVTLQWEK(1)PECDGGK	2.7007	2	1.01271	0.987286	0.952361	1.04764	1.063	0.942	0.886
A2ASS6	27654	K	Titin OS=Mus musculus OX=10090 GN=Ttn PE=1 SV=1	Ttn	1	2.34578e-11	104.86	2	DTGQYVLTLK(1)NVAGTR	1.4579	1	1		0.952361	1.04764	1.05
A2ASS6	9407	K	Titin OS=Mus musculus OX=10090 GN=Ttn PE=1 SV=1	Ttn	1	0.000921882	63.212	2	DTTK(1)TDSGLYR	-0.68011	2	0.93598	1.06402	0.952361	1.04764	0.983	1.016	1.034
A2ASS6	27591	K	Titin OS=Mus musculus OX=10090 GN=Ttn PE=1 SV=1	Ttn	1	0.00224711	74.524	2	DVIIVK(1)AGEVLK	-1.0715	2	1.15202	0.84798	0.952361	1.04764	1.21	0.809	0.669
A2ASS6	29422	K	Titin OS=Mus musculus OX=10090 GN=Ttn PE=1 SV=1	Ttn	1	8.34488e-06	113.34	3	EHGGK(1)YTVILDNAVCR	2.6129	2	0.899813	1.10019	0.952361	1.04764	0.945	1.05	1.111
A2ASS6	26335	K	Titin OS=Mus musculus OX=10090 GN=Ttn PE=1 SV=1	Ttn	1	7.41374e-05	139.02	2	EK(1)NSILWVK	0.25316	2	0.92228	1.07772	0.952361	1.04764	0.968	1.029	1.063
A2ASS6	32426	K	Titin OS=Mus musculus OX=10090 GN=Ttn PE=1 SV=1	Ttn	1	0.000165496	114.93	2	EK(1)YYGAVGSTLR	-2.8541	2	0.748186	1.25181	0.952361	1.04764	0.786	1.195	1.52
A2ASS6	30681	K	Titin OS=Mus musculus OX=10090 GN=Ttn PE=1 SV=1	Ttn	1	0.00213441	65.879	2	ENK(1)VPCLECNYK	0.22174	2	1.07256	0.92744	0.952361	1.04764	1.126	0.885	0.786
A2ASS6	9298	K	Titin OS=Mus musculus OX=10090 GN=Ttn PE=1 SV=1	Ttn	1	0.00411713	47.57	2	ETAK(1)ADSGDYVCK	-0.63855	1		1	0.952361	1.04764		0.955
A2ASS6	29663	K	Titin OS=Mus musculus OX=10090 GN=Ttn PE=1 SV=1	Ttn	1	1.75431e-18	133.76	2	ETITLK(1)WNPPLR	2.7841	2	1.05772	0.942275	0.952361	1.04764	1.111	0.899	0.809
A2ASS6	21325	K	Titin OS=Mus musculus OX=10090 GN=Ttn PE=1 SV=1	Ttn	1	1.10028e-17	154.94	2	ETQAVNWTK(1)VNR	-1.0345	2	0.985833	1.01417	0.952361	1.04764	1.035	0.968	0.935
A2ASS6	32164	K	Titin OS=Mus musculus OX=10090 GN=Ttn PE=1 SV=1	Ttn	1	0.0354979	60.892	2	ETSTDK(1)WVR	0.30076	1		1	0.952361	1.04764		0.955
A2ASS6	15349	K	Titin OS=Mus musculus OX=10090 GN=Ttn PE=1 SV=1	Ttn	1	0.000677811	100.84	2	EYLFK(1)VCAR	-1.1157	2	0.944426	1.05557	0.952361	1.04764	0.992	1.008	1.016
A2ASS6	4531	K	Titin OS=Mus musculus OX=10090 GN=Ttn PE=1 SV=1	Ttn	1	1.34219e-05	78.673	3	FGADICQAELTIIDK(1)PHFIK	-1.6551	2	1.16358	0.836421	0.952361	1.04764	1.222	0.798	0.653
A2ASS6	32360	K	Titin OS=Mus musculus OX=10090 GN=Ttn PE=1 SV=1	Ttn	1	0.0224766	53.028	2	FGK(1)ELIQSR	1.2653	1		1	0.952361	1.04764		0.955
A2ASS6	16681	K	Titin OS=Mus musculus OX=10090 GN=Ttn PE=1 SV=1	Ttn	1	0.0020422	78.864	2	FGPGPPCVSK(1)PLLAK	-0.87497	2	1.05726	0.942742	0.952361	1.04764	1.11	0.9	0.811
A2ASS6	18554	K	Titin OS=Mus musculus OX=10090 GN=Ttn PE=1 SV=1	Ttn	1	0.000464886	93.772	2	FHK(1)VTNDNLLSR	1.4861	2	0.932085	1.06792	0.952361	1.04764	0.979	1.019	1.041
A2ASS6	12960	K	Titin OS=Mus musculus OX=10090 GN=Ttn PE=1 SV=1	Ttn	1	0.0212745	67.464	2	FIADGK(1)DR	1.853	2	1.00032	0.999679	0.952361	1.04764	1.05	0.954	0.909
A2ASS6	26354	K	Titin OS=Mus musculus OX=10090 GN=Ttn PE=1 SV=1	Ttn	1	0.000216239	72.031	2	FK(1)TTGLDEGLEYEFR	1.4539	3	1.09018	0.909817	0.952361	1.04764	1.145	0.868	0.758
A2ASS6	24190	K	Titin OS=Mus musculus OX=10090 GN=Ttn PE=1 SV=1	Ttn	1	8.68125e-05	84.58	2	FK(1)TTGLEEGIEYEFR	-1.2332	2	0.810182	1.18982	0.952361	1.04764	0.851	1.136	1.335
A2ASS6	16134	K	Titin OS=Mus musculus OX=10090 GN=Ttn PE=1 SV=1	Ttn	1	0.00324365	47.57	2	FK(1)VEEGIVPDK	0.24142	1		1	0.952361	1.04764		0.955
A2ASS6	13246	K	Titin OS=Mus musculus OX=10090 GN=Ttn PE=1 SV=1	Ttn	1	0.00842543	84.368	2	FLTLHK(1)VK	0.71582	2	0.967845	1.03215	0.952361	1.04764	1.016	0.985	0.969
A2ASS6	6645	K	Titin OS=Mus musculus OX=10090 GN=Ttn PE=1 SV=1	Ttn	1	2.23152e-05	106	2	FSFYNK(1)ISSLK	-0.66354	1	1		0.952361	1.04764	1.05
A2ASS6	29403	K	Titin OS=Mus musculus OX=10090 GN=Ttn PE=1 SV=1	Ttn	1	0.0365461	62.88	2	FSK(1)TENK	0.33658	1	1		0.952361	1.04764	1.05
A2ASS6	29407	K	Titin OS=Mus musculus OX=10090 GN=Ttn PE=1 SV=1	Ttn	1	0.001166	92.445	2	TENK(1)ITLSIK	0.46694	1	1		0.952361	1.04764	1.05
A2ASS6	13005	K	Titin OS=Mus musculus OX=10090 GN=Ttn PE=1 SV=1	Ttn	1	0.000153998	81.48	2	FVK(1)TLEEEVTVVK	0.23865	2	0.774455	1.22555	0.952361	1.04764	0.813	1.17	1.439
A2ASS6	29305	K	Titin OS=Mus musculus OX=10090 GN=Ttn PE=1 SV=1	Ttn	1	1.7775e-14	60.708	3	GEQAWSHAGISK(1)TCEIEIGQLK	-0.053784	2	0.951817	1.04818	0.952361	1.04764	0.999	1.001	1.002
A2ASS6	16909	K	Titin OS=Mus musculus OX=10090 GN=Ttn PE=1 SV=1	Ttn	1	0.000561718	86.243	2	GGIQIMAGK(1)TLR	-0.68394	2	0.950588	1.04941	0.952361	1.04764	0.998	1.002	1.004
A2ASS6	29293	K	Titin OS=Mus musculus OX=10090 GN=Ttn PE=1 SV=1	Ttn	1	9.05952e-08	133.13	2	GK(1)GEQAWSHAGISK	-1.1004	2	0.928796	1.0712	0.952361	1.04764	0.975	1.022	1.048
A2ASS6	31952	K	Titin OS=Mus musculus OX=10090 GN=Ttn PE=1 SV=1	Ttn	1	0.0161708	65.313	2	GK(1)PFPVCK	-0.69545	2	0.982726	1.01727	0.952361	1.04764	1.032	0.971	0.941
A2ASS6	17638	K	Titin OS=Mus musculus OX=10090 GN=Ttn PE=1 SV=1	Ttn	1	0.012092	57.032	2	SSWEFDGK(1)AK	-1.1484	1		1	0.952361	1.04764		0.955
A2ASS6	15422	K	Titin OS=Mus musculus OX=10090 GN=Ttn PE=1 SV=1	Ttn	1	4.94868e-06	63.947	2	GSDK(1)WVACGEPVPDTK	-0.68221	2	0.883433	1.11657	0.952361	1.04764	0.928	1.066	1.149
A2ASS6	22807	K	Titin OS=Mus musculus OX=10090 GN=Ttn PE=1 SV=1	Ttn	1	2.63283e-13	86.798	3	GSDQWTHISTVK(1)GLECVVR	-0.91664	1		1	0.952361	1.04764		0.955
A2ASS6	26047	K	Titin OS=Mus musculus OX=10090 GN=Ttn PE=1 SV=1	Ttn	1	0.000213523	81.48	2	GTEK(1)WSVVAESK	1.1224	2	0.872192	1.12781	0.952361	1.04764	0.916	1.077	1.176
A2ASS6	29823	K	Titin OS=Mus musculus OX=10090 GN=Ttn PE=1 SV=1	Ttn	1	0.000256881	86.729	2	GVYTVEAK(1)NVSGSTK	-2.1704	2	0.959583	1.04042	0.952361	1.04764	1.008	0.993	0.985
A2ASS6	29830	K	Titin OS=Mus musculus OX=10090 GN=Ttn PE=1 SV=1	Ttn	1	0.000511968	82.437	2	NVSGSTK(1)AEVTVK	-0.78514	2	0.960776	1.03922	0.952361	1.04764	1.009	0.992	0.983
A2ASS6	22784	K	Titin OS=Mus musculus OX=10090 GN=Ttn PE=1 SV=1	Ttn	1	0.00462326	57.279	3	HDGGSK(1)ITGYVIEAQR	0.012086	1	1		0.952361	1.04764	1.05
A2ASS6	14753	K	Titin OS=Mus musculus OX=10090 GN=Ttn PE=1 SV=1	Ttn	1	0.0339954	75.474	3	HQMMSEGK(1)IHR	-0.37578	2	0.868118	1.13188	0.952361	1.04764	0.912	1.08	1.184
A2ASS6	13688	K	Titin OS=Mus musculus OX=10090 GN=Ttn PE=1 SV=1	Ttn	1	0.0314838	41.499	2	HSLVIK(1)SAAFEDEAK	0.57608	1		1	0.952361	1.04764		0.955
A2ASS6	13499	K	Titin OS=Mus musculus OX=10090 GN=Ttn PE=1 SV=1	Ttn	1	1.96622e-07	124.81	2	HSVK(1)TDGLR	1.4831	2	0.944936	1.05506	0.952361	1.04764	0.992	1.007	1.015
A2ASS6	22324	K	Titin OS=Mus musculus OX=10090 GN=Ttn PE=1 SV=1	Ttn	1	0.00101876	81.48	3	HVVTK(1)LIQGNEYLFR	0.15574	2	0.988568	1.01143	0.952361	1.04764	1.038	0.965	0.93
A2ASS6	24707	K	Titin OS=Mus musculus OX=10090 GN=Ttn PE=1 SV=1	Ttn	1	7.27644e-41	154.72	3	ICAINK(1)AGVGEHADVPGPVMVEEK	-0.34703	2	0.963811	1.03619	0.952361	1.04764	1.012	0.989	0.977
A2ASS6	2591	K	Titin OS=Mus musculus OX=10090 GN=Ttn PE=1 SV=1	Ttn	1	0.00465496	57.032	2	IEAHGK(1)IYK	-0.11496	1		1	0.952361	1.04764		0.955
A2ASS6	32818	K	Titin OS=Mus musculus OX=10090 GN=Ttn PE=1 SV=1	Ttn	1	9.00366e-05	55.782	3	IHLPK(1)TLEGMGAVHALR	-0.30429	1	1		0.952361	1.04764	1.05
A2ASS6	28821	K	Titin OS=Mus musculus OX=10090 GN=Ttn PE=1 SV=1	Ttn	1	0.000329008	121.8	2	IIK(1)GNEYVFR	0.73287	2	0.938352	1.06165	0.952361	1.04764	0.985	1.013	1.028
A2ASS6	17930	K	Titin OS=Mus musculus OX=10090 GN=Ttn PE=1 SV=1	Ttn	1	0.0102014	62.454	2	IK(1)GVPFPTLTWFK	-0.41247	2	1.77708	0.222918	0.952361	1.04764	1.866	0.213	0.114
A2ASS6	2773	K	Titin OS=Mus musculus OX=10090 GN=Ttn PE=1 SV=1	Ttn	1	2.84529e-05	85.081	2	IK(1)NCAMADESVYGFK	-0.40705	2	1.02395	0.976055	0.952361	1.04764	1.075	0.932	0.867
A2ASS6	23773	K	Titin OS=Mus musculus OX=10090 GN=Ttn PE=1 SV=1	Ttn	1	0.0535679	58.916	2	IK(1)NYIVEK	0.0083338	2	0.963957	1.03604	0.952361	1.04764	1.012	0.989	0.977
A2ASS6	26043	K	Titin OS=Mus musculus OX=10090 GN=Ttn PE=1 SV=1	Ttn	1	3.65973e-05	110.91	2	ILGYVVEMQPK(1)GTEK	-2.3533	2	0.796782	1.20322	0.952361	1.04764	0.837	1.149	1.373
A2ASS6	9394	K	Titin OS=Mus musculus OX=10090 GN=Ttn PE=1 SV=1	Ttn	1	0.000171714	120.65	2	ILIHQK(1)GDEAK	1.4406	2	0.850129	1.14987	0.952361	1.04764	0.893	1.098	1.23
A2ASS6	8527	K	Titin OS=Mus musculus OX=10090 GN=Ttn PE=1 SV=1	Ttn	1	1.13474e-07	117.45	2	ISFFNK(1)VSGLK	-2.1702	2	0.995991	1.00401	0.952361	1.04764	1.046	0.958	0.916
A2ASS6	4956	K	Titin OS=Mus musculus OX=10090 GN=Ttn PE=1 SV=1	Ttn	1	6.12385e-05	101.82	2	ISFK(1)NNIAQLK	-3.5301	2	1.00999	0.990014	0.952361	1.04764	1.061	0.945	0.891
A2ASS6	7283	K	Titin OS=Mus musculus OX=10090 GN=Ttn PE=1 SV=1	Ttn	1	4.83754e-05	76.255	2	ISGSPEIK(1)VVWFR	-2.3889	2	1.03623	0.963775	0.952361	1.04764	1.088	0.92	0.846
A2ASS6	27126	K	Titin OS=Mus musculus OX=10090 GN=Ttn PE=1 SV=1	Ttn	1	7.63524e-07	73.305	2	ITGYVVEMQTK(1)GSEK	-0.95124	2	0.944657	1.05534	0.952361	1.04764	0.992	1.007	1.015
A2ASS6	32478	K	Titin OS=Mus musculus OX=10090 GN=Ttn PE=1 SV=1	Ttn	1	1.28321e-28	116.95	3	ITIENTEHYTHLVMK(1)NVQR	1.3219	1		1	0.952361	1.04764		0.955
A2ASS6	29413	K	Titin OS=Mus musculus OX=10090 GN=Ttn PE=1 SV=1	Ttn	1	0.000483808	102.55	2	ITLSIK(1)NSK	0.52668	2	0.878734	1.12127	0.952361	1.04764	0.923	1.07	1.159
A2ASS6	27886	K	Titin OS=Mus musculus OX=10090 GN=Ttn PE=1 SV=1	Ttn	1	3.6292e-05	88.42	2	IVDSGK(1)TTITIGWVK	-0.55189	2	0.938973	1.06103	0.952361	1.04764	0.986	1.013	1.027
A2ASS6	14863	K	Titin OS=Mus musculus OX=10090 GN=Ttn PE=1 SV=1	Ttn	1	0.0073928	85.813	2	IVLQNK(1)HGK	0.84914	1	1		0.952361	1.04764	1.05
A2ASS6	20960	K	Titin OS=Mus musculus OX=10090 GN=Ttn PE=1 SV=1	Ttn	0.998327	8.24474e-06	44.853	3	IYALNK(0.998)AGSSPPSK(0.002)PTEYVTAR	1.3969	2	0.837239	1.16276	0.952361	1.04764	0.879	1.11	1.263
A2ASS6	33321	K	Titin OS=Mus musculus OX=10090 GN=Ttn PE=1 SV=1	Ttn	1	0.0126682	76.255	2	K(1)DLNMVVSAAR	1.1951	2	0.908614	1.09139	0.952361	1.04764	0.954	1.042	1.092
A2ASS6	19112	K	Titin OS=Mus musculus OX=10090 GN=Ttn PE=1 SV=1	Ttn	1	0.0197102	57.293	2	K(1)DSCYLTWK	-0.398	1		1	0.952361	1.04764		0.955
A2ASS6	18690	K	Titin OS=Mus musculus OX=10090 GN=Ttn PE=1 SV=1	Ttn	1	1.2362e-11	70.249	3	K(1)GFCQVNVVDRPGPPVGPVIFDEVTK	1.5493	2		1	0.952361	1.04764		0.955
A2ASS6	16088	K	Titin OS=Mus musculus OX=10090 GN=Ttn PE=1 SV=1	Ttn	0.999995	0.0155047	59.731	2	K(1)HIAIAWKPPEK	-0.093962	3	1.29146	0.708544	0.952361	1.04764	1.356	0.676	0.499
A2ASS6	24867	K	Titin OS=Mus musculus OX=10090 GN=Ttn PE=1 SV=1	Ttn	1	1.46657e-05	141.44	2	K(1)SYAAVVTNCHK	-1.1897	2	0.945154	1.05485	0.952361	1.04764	0.992	1.007	1.015
A2ASS6	24878	K	Titin OS=Mus musculus OX=10090 GN=Ttn PE=1 SV=1	Ttn	1	8.21312e-05	76.563	3	SYAAVVTNCHK(1)NSWK	0.3184	2	0.913626	1.08637	0.952361	1.04764	0.959	1.037	1.081
A2ASS6	2698	K	Titin OS=Mus musculus OX=10090 GN=Ttn PE=1 SV=1	Ttn	1	4.08966e-05	113.86	2	LDDAGEYTYK(1)VATSK	-2.7908	2	0.889498	1.1105	0.952361	1.04764	0.934	1.06	1.135
A2ASS6	15717	K	Titin OS=Mus musculus OX=10090 GN=Ttn PE=1 SV=1	Ttn	1	0.012428	57.888	2	LDPDTDK(1)WVR	1.5786	1		1	0.952361	1.04764		0.955
A2ASS6	13973	K	Titin OS=Mus musculus OX=10090 GN=Ttn PE=1 SV=1	Ttn	1	1.10893e-13	104.76	3	LDQTGGVDFQAANVK(1)SSAHLR	-0.14077	2	0.759505	1.24049	0.952361	1.04764	0.797	1.184	1.486
A2ASS6	13461	K	Titin OS=Mus musculus OX=10090 GN=Ttn PE=1 SV=1	Ttn	1	5.55486e-16	159.82	2	LHDK(1)TGVEK	-0.87786	4	0.964178	1.03582	0.952361	1.04764	1.012	0.989	0.977
A2ASS6	16660	K	Titin OS=Mus musculus OX=10090 GN=Ttn PE=1 SV=1	Ttn	1	0.00366955	62.271	2	LIEGK(1)EYLFR	-0.75516	1	1		0.952361	1.04764	1.05
A2ASS6	17462	K	Titin OS=Mus musculus OX=10090 GN=Ttn PE=1 SV=1	Ttn	1	0.00206431	62.271	2	LIEGVK(1)YQFR	-0.35655	1		1	0.952361	1.04764		0.955
A2ASS6	25781	K	Titin OS=Mus musculus OX=10090 GN=Ttn PE=1 SV=1	Ttn	1	0.000626666	76.572	2	LIEHQEYK(1)IR	-1.3507	2	1.04005	0.95995	0.952361	1.04764	1.092	0.916	0.839
A2ASS6	18551	K	Titin OS=Mus musculus OX=10090 GN=Ttn PE=1 SV=1	Ttn	1	0.01198	58.916	2	LIGTEK(1)FHK	0.59094	1	1		0.952361	1.04764	1.05
A2ASS6	14141	K	Titin OS=Mus musculus OX=10090 GN=Ttn PE=1 SV=1	Ttn	1	7.46437e-06	99.668	3	LIIHGCTPEDIK(1)TYTCDAK	0.054138	1	1		0.952361	1.04764	1.05
A2ASS6	30995	K	Titin OS=Mus musculus OX=10090 GN=Ttn PE=1 SV=1	Ttn	1	1.96977e-08	159.11	2	LIK(1)NNEYTFR	0.19567	2	0.924853	1.07515	0.952361	1.04764	0.971	1.026	1.057
A2ASS6	26858	K	Titin OS=Mus musculus OX=10090 GN=Ttn PE=1 SV=1	Ttn	1	0.0062657	81.335	2	LK(1)ENTEYNFR	-2.7845	2	0.958424	1.04158	0.952361	1.04764	1.006	0.994	0.988
A2ASS6	19931	K	Titin OS=Mus musculus OX=10090 GN=Ttn PE=1 SV=1	Ttn	1	0.0155606	54.584	2	LK(1)GSADWER	0.28163	1	1		0.952361	1.04764	1.05
A2ASS6	24095	K	Titin OS=Mus musculus OX=10090 GN=Ttn PE=1 SV=1	Ttn	1	0.00020748	96.957	2	LK(1)TGCEYQFR	-0.34652	2	1.06926	0.930738	0.952361	1.04764	1.123	0.888	0.791
A2ASS6	19453	K	Titin OS=Mus musculus OX=10090 GN=Ttn PE=1 SV=1	Ttn	1	0.0113998	65.313	2	LK(1)VPHLQK	-1.2551	1		1	0.952361	1.04764		0.955
A2ASS6	19459	K	Titin OS=Mus musculus OX=10090 GN=Ttn PE=1 SV=1	Ttn	1	1.63153e-05	136.06	3	VPHLQK(1)GCEYVFR	0.69339	2	1.02694	0.973064	0.952361	1.04764	1.078	0.929	0.862
A2ASS6	20245	K	Titin OS=Mus musculus OX=10090 GN=Ttn PE=1 SV=1	Ttn	1	0.000175464	69.641	3	LK(1)VQNLLPGHEYQFR	-4.6847	1	1		0.952361	1.04764	1.05
A2ASS6	31090	K	Titin OS=Mus musculus OX=10090 GN=Ttn PE=1 SV=1	Ttn	1	1.72727e-29	135.13	2	LK(1)VTSLMEGCDYQFR	1.2121	2	1.04907	0.950929	0.952361	1.04764	1.102	0.908	0.824
A2ASS6	18769	K	Titin OS=Mus musculus OX=10090 GN=Ttn PE=1 SV=1	Ttn	1	5.15752e-05	92.428	2	LLEGK(1)DYIFR	-1.0632	2	1.10383	0.896172	0.952361	1.04764	1.159	0.855	0.738
A2ASS6	24695	K	Titin OS=Mus musculus OX=10090 GN=Ttn PE=1 SV=1	Ttn	1	0.00069812	90.142	2	LLEK(1)HEYNFR	-0.47946	2	1.01192	0.988077	0.952361	1.04764	1.063	0.943	0.887
A2ASS6	23410	K	Titin OS=Mus musculus OX=10090 GN=Ttn PE=1 SV=1	Ttn	1	0.000288475	99.34	2	LLK(1)GNEYIFR	-0.80754	2	0.941382	1.05862	0.952361	1.04764	0.988	1.01	1.022
A2ASS6	6637	K	Titin OS=Mus musculus OX=10090 GN=Ttn PE=1 SV=1	Ttn	1	0.00138456	99.305	2	LLTSSQK(1)HK	1.0927	1	1		0.952361	1.04764	1.05
A2ASS6	21024	K	Titin OS=Mus musculus OX=10090 GN=Ttn PE=1 SV=1	Ttn	1	0.0372179	43.734	2	LPGDK(1)WVR	-0.30989	1	1		0.952361	1.04764	1.05
A2ASS6	30153	K	Titin OS=Mus musculus OX=10090 GN=Ttn PE=1 SV=1	Ttn	1	0.00822515	40.53	3	LSAPELDIDANFK(1)QTHIVR	-0.50679	1		1	0.952361	1.04764		0.955
A2ASS6	16225	K	Titin OS=Mus musculus OX=10090 GN=Ttn PE=1 SV=1	Ttn	1	0.000232453	69.201	3	LTMK(1)NDHISAHLEVPK	0.022519	2	1.03836	0.961635	0.952361	1.04764	1.09	0.918	0.842
A2ASS6	1468	K	Titin OS=Mus musculus OX=10090 GN=Ttn PE=1 SV=1	Ttn	1	0.00607116	66.619	2	PVFVLK(1)PASFK	-3.8357	3	1.05691	0.943088	0.952361	1.04764	1.11	0.9	0.811
A2ASS6	26547	K	Titin OS=Mus musculus OX=10090 GN=Ttn PE=1 SV=1	Ttn	1	0.00318477	83.358	2	MEIK(1)STLQK	-0.15352	2	0.956175	1.04382	0.952361	1.04764	1.004	0.996	0.992
A2ASS6	26552	K	Titin OS=Mus musculus OX=10090 GN=Ttn PE=1 SV=1	Ttn	1	0.000210077	84.309	2	STLQK(1)TTLIVK	0.62073	2	0.930802	1.0692	0.952361	1.04764	0.977	1.021	1.045
A2ASS6	15444	K	Titin OS=Mus musculus OX=10090 GN=Ttn PE=1 SV=1	Ttn	1	5.70585e-05	115.05	2	MEVTGLEEGK(1)WYAYR	0.3983	2	0.931593	1.06841	0.952361	1.04764	0.978	1.02	1.043
A2ASS6	8900	K	Titin OS=Mus musculus OX=10090 GN=Ttn PE=1 SV=1	Ttn	1	7.84883e-09	56.542	3	MHFK(1)NNVATLVFTQVDSSDSGEYICR	2.4102	2	1.12839	0.871612	0.952361	1.04764	1.185	0.832	0.702
A2ASS6	7959	K	Titin OS=Mus musculus OX=10090 GN=Ttn PE=1 SV=1	Ttn	1	1.59051e-19	163.93	2	MQFK(1)NNVASLVINK	0.037779	2	0.96505	1.03495	0.952361	1.04764	1.013	0.988	0.975
A2ASS6	7969	K	Titin OS=Mus musculus OX=10090 GN=Ttn PE=1 SV=1	Ttn	1	3.91617e-09	67.251	3	NNVASLVINK(1)VDHSDVGEYTCK	-0.87713	1		1	0.952361	1.04764		0.955
A2ASS6	30918	K	Titin OS=Mus musculus OX=10090 GN=Ttn PE=1 SV=1	Ttn	1	0.000188977	97.594	2	NASGTK(1)SVSVMVK	-1.4749	2	0.920887	1.07911	0.952361	1.04764	0.967	1.03	1.065
A2ASS6	13401	K	Titin OS=Mus musculus OX=10090 GN=Ttn PE=1 SV=1	Ttn	1	0.00251259	79.311	2	NDVK(1)LHTTR	0.80498	2	0.958265	1.04174	0.952361	1.04764	1.006	0.994	0.988
A2ASS6	1163	K	Titin OS=Mus musculus OX=10090 GN=Ttn PE=1 SV=1	Ttn	1	4.64748e-28	153.23	3	NK(1)HGETSASASLLEEADYEALVK	0.27404	2	0.938858	1.06114	0.952361	1.04764	0.986	1.013	1.027
A2ASS6	7591	K	Titin OS=Mus musculus OX=10090 GN=Ttn PE=1 SV=1	Ttn	1	0.0171499	50.116	2	NLASLK(1)IPSAEMNDK	-3.892	1	1		0.952361	1.04764	1.05
A2ASS6	20093	K	Titin OS=Mus musculus OX=10090 GN=Ttn PE=1 SV=1	Ttn	1	0.00211271	78.043	2	NLK(1)ITDVSSDR	-0.83445	1	1		0.952361	1.04764	1.05
A2ASS6	25260	K	Titin OS=Mus musculus OX=10090 GN=Ttn PE=1 SV=1	Ttn	1	0.00170056	108.93	2	NSILWTK(1)VNK	0.192	3	1.24275	0.75725	0.952361	1.04764	1.305	0.723	0.554
A2ASS6	25263	K	Titin OS=Mus musculus OX=10090 GN=Ttn PE=1 SV=1	Ttn	1	1.45563e-25	189.56	2	VNK(1)TIIHDTQFK	-0.68335	2	0.993485	1.00652	0.952361	1.04764	1.043	0.961	0.921
A2ASS6	20929	K	Titin OS=Mus musculus OX=10090 GN=Ttn PE=1 SV=1	Ttn	1	0.00230901	83.474	2	NSLLWVK(1)ANDTIVR	2.2639	1		1	0.952361	1.04764		0.955
A2ASS6	24965	K	Titin OS=Mus musculus OX=10090 GN=Ttn PE=1 SV=1	Ttn	1	0.00859769	71.896	2	NTDK(1)WSECAR	-5.0475	2	0.822222	1.17778	0.952361	1.04764	0.863	1.124	1.302
A2ASS6	13855	K	Titin OS=Mus musculus OX=10090 GN=Ttn PE=1 SV=1	Ttn	1	0.00465496	50.297	2	NVVIK(1)ADGK	-0.93744	2	1.14767	0.852333	0.952361	1.04764	1.205	0.814	0.676
A2ASS6	22883	K	Titin OS=Mus musculus OX=10090 GN=Ttn PE=1 SV=1	Ttn	1	0.00442332	72.038	2	PK(1)PTVTWK	-0.055907	2	1.05318	0.946818	0.952361	1.04764	1.106	0.904	0.817
A2ASS6	32104	K	Titin OS=Mus musculus OX=10090 GN=Ttn PE=1 SV=1	Ttn	1	2.31872e-34	161.33	2	PLK(1)SEEPVIPK	-0.8377	5	0.902793	1.09721	0.952361	1.04764	0.948	1.047	1.104
A2ASS6	32354	K	Titin OS=Mus musculus OX=10090 GN=Ttn PE=1 SV=1	Ttn	1	0.00391384	69.716	2	PLPDIK(1)WYR	-3.3379	1		1	0.952361	1.04764		0.955
A2ASS6	26381	K	Titin OS=Mus musculus OX=10090 GN=Ttn PE=1 SV=1	Ttn	1	0.0177525	43.306	2	PSK(1)VSECYVAR	0.34739	1	1		0.952361	1.04764	1.05
A2ASS6	16925	K	Titin OS=Mus musculus OX=10090 GN=Ttn PE=1 SV=1	Ttn	1	1.45693e-07	80.379	3	PVPTK(1)VWTIEEGELDKER	1.2154	2	1.01676	0.983244	0.952361	1.04764	1.068	0.939	0.879
A2ASS6	26856	K	Titin OS=Mus musculus OX=10090 GN=Ttn PE=1 SV=1	Ttn	1	0.019115	67.464	2	QFTVTK(1)LK	-1.0429	1		1	0.952361	1.04764		0.955
A2ASS6	28915	K	Titin OS=Mus musculus OX=10090 GN=Ttn PE=1 SV=1	Ttn	1	0.000241944	62.398	2	QK(1)VTGLTENSDYQYR	-0.49689	2	1.0103	0.989696	0.952361	1.04764	1.061	0.945	0.891
A2ASS6	17378	K	Titin OS=Mus musculus OX=10090 GN=Ttn PE=1 SV=1	Ttn	1	0.000181346	94.791	2	SDK(1)VVIQDPYR	-0.81407	2	0.976599	1.0234	0.952361	1.04764	1.025	0.977	0.953
A2ASS6	17248	K	Titin OS=Mus musculus OX=10090 GN=Ttn PE=1 SV=1	Ttn	1	0.000500798	65.879	2	SEAK(1)TELSIPK	0.15008	2	1.00202	0.997978	0.952361	1.04764	1.052	0.953	0.906
A2ASS6	17255	K	Titin OS=Mus musculus OX=10090 GN=Ttn PE=1 SV=1	Ttn	1	0.00215321	69.915	2	TELSIPK(1)AAR	1.083	1	1		0.952361	1.04764	1.05
A2ASS6	16953	K	Titin OS=Mus musculus OX=10090 GN=Ttn PE=1 SV=1	Ttn	1	0.000242098	112.8	2	SELIIK(1)NALR	-0.75729	2	0.959172	1.04083	0.952361	1.04764	1.007	0.993	0.986
A2ASS6	19160	K	Titin OS=Mus musculus OX=10090 GN=Ttn PE=1 SV=1	Ttn	1	1.20731e-05	80.379	3	SHMAK(1)HLTEGNQYLFR	1.0082	2	0.935463	1.06454	0.952361	1.04764	0.982	1.016	1.035
A2ASS6	18387	K	Titin OS=Mus musculus OX=10090 GN=Ttn PE=1 SV=1	Ttn	1	0.000467999	53.773	2	SHQGVYSLLAK(1)NEGGER	0.10225	3	0.647069	1.35293	0.952361	1.04764	0.679	1.291	1.901
A2ASS6	17042	K	Titin OS=Mus musculus OX=10090 GN=Ttn PE=1 SV=1	Ttn	1	7.98502e-07	85.081	2	SK(1)CDITGLIEGQEYK	0.31615	2	0.930454	1.06955	0.952361	1.04764	0.977	1.021	1.045
A2ASS6	27424	K	Titin OS=Mus musculus OX=10090 GN=Ttn PE=1 SV=1	Ttn	1	0.00102168	88.181	2	SSILWSK(1)ANK	1.2664	2	0.970193	1.02981	0.952361	1.04764	1.019	0.983	0.965
A2ASS6	29150	K	Titin OS=Mus musculus OX=10090 GN=Ttn PE=1 SV=1	Ttn	1	1.97824e-25	158.02	2	SSTVSVK(1)VLDTPAACQK	0.043661	2	0.945742	1.05426	0.952361	1.04764	0.993	1.006	1.013
A2ASS6	14545	K	Titin OS=Mus musculus OX=10090 GN=Ttn PE=1 SV=1	Ttn	1	9.17997e-08	142.04	2	SVTFWCK(1)VNR	-1.5079	2	0.948403	1.0516	0.952361	1.04764	0.996	1.004	1.008
A2ASS6	21631	K	Titin OS=Mus musculus OX=10090 GN=Ttn PE=1 SV=1	Ttn	1	1.12614e-15	142.08	2	SWSTVTTECSK(1)TSFR	-1.2999	1		1	0.952361	1.04764		0.955
A2ASS6	22709	K	Titin OS=Mus musculus OX=10090 GN=Ttn PE=1 SV=1	Ttn	1	2.72199e-17	167.06	2	SYSTVTTK(1)CHK	0.3715	2	0.93479	1.06521	0.952361	1.04764	0.982	1.017	1.036
A2ASS6	477	K	Titin OS=Mus musculus OX=10090 GN=Ttn PE=1 SV=1	Ttn	1	8.46411e-05	85.813	2	TAVTK(1)VVVAADK	-2.2731	2	0.974698	1.0253	0.952361	1.04764	1.023	0.979	0.957
A2ASS6	18657	K	Titin OS=Mus musculus OX=10090 GN=Ttn PE=1 SV=1	Ttn	1	1.56879e-06	98.865	2	THIK(1)TTPTTLALEK	-1.5629	1	1		0.952361	1.04764	1.05
A2ASS6	2041	K	Titin OS=Mus musculus OX=10090 GN=Ttn PE=1 SV=1	Ttn	1	0.000912936	76.255	2	TK(1)DELLHWTK	0.05972	1		1	0.952361	1.04764		0.955
A2ASS6	32315	K	Titin OS=Mus musculus OX=10090 GN=Ttn PE=1 SV=1	Ttn	1	0.00474466	82.437	2	TK(1)LTSGEAPGVR	-1.4471	1		1	0.952361	1.04764		0.955
A2ASS6	17507	K	Titin OS=Mus musculus OX=10090 GN=Ttn PE=1 SV=1	Ttn	1	2.24054e-08	117.41	2	TK(1)SSISLAWKPPAK	-0.30862	2	0.951002	1.049	0.952361	1.04764	0.999	1.001	1.002
A2ASS6	205	K	Titin OS=Mus musculus OX=10090 GN=Ttn PE=1 SV=1	Ttn	1	6.6984e-10	96.27	2	TK(1)TIVSTAQISETR	-0.98469	2	0.89037	1.10963	0.952361	1.04764	0.935	1.059	1.133
A2ASS6	2895	K	Titin OS=Mus musculus OX=10090 GN=Ttn PE=1 SV=1	Ttn	1	0.00117427	77.358	2	TMK(1)SIEVPETK	0.05365	2	0.914278	1.08572	0.952361	1.04764	0.96	1.036	1.079
A2ASS6	24090	K	Titin OS=Mus musculus OX=10090 GN=Ttn PE=1 SV=1	Ttn	1	0.019469	67.903	2	TTIK(1)ACR	0.82192	2	0.984871	1.01513	0.952361	1.04764	1.034	0.969	0.937
A2ASS6	19252	K	Titin OS=Mus musculus OX=10090 GN=Ttn PE=1 SV=1	Ttn	1	5.90062e-06	96.27	2	TVK(1)NLDCVVTGLQQGK	-2.0557	2	1.01293	0.987074	0.952361	1.04764	1.064	0.942	0.885
A2ASS6	13415	K	Titin OS=Mus musculus OX=10090 GN=Ttn PE=1 SV=1	Ttn	1	0.000681968	69.276	2	TVLMSSEGK(1)TYK	-3.6021	2	0.8148	1.1852	0.952361	1.04764	0.856	1.131	1.321
A2ASS6	30714	K	Titin OS=Mus musculus OX=10090 GN=Ttn PE=1 SV=1	Ttn	1	6.75582e-09	95.677	2	TYALNAAGVSK(1)ASEASR	-1.6544	2	0.818635	1.18136	0.952361	1.04764	0.86	1.128	1.312
A2ASS6	19868	K	Titin OS=Mus musculus OX=10090 GN=Ttn PE=1 SV=1	Ttn	1	1.97214e-08	102.26	2	VCAENK(1)VGVGPTIETK	-1.9667	2	1.10918	0.890823	0.952361	1.04764	1.165	0.85	0.73
A2ASS6	25789	K	Titin OS=Mus musculus OX=10090 GN=Ttn PE=1 SV=1	Ttn	0.999995	1.98374e-05	61.211	3	VCALNK(1)VGLGEAASVPGTVKPEDK	-0.52234	1	1		0.952361	1.04764	1.05
A2ASS6	20714	K	Titin OS=Mus musculus OX=10090 GN=Ttn PE=1 SV=1	Ttn	1	0.000114426	79.889	2	VEAHVYGK(1)PNPICK	-2.7823	4	0.976057	1.02394	0.952361	1.04764	1.025	0.977	0.953
A2ASS6	20844	K	Titin OS=Mus musculus OX=10090 GN=Ttn PE=1 SV=1	Ttn	1	0.00590571	43.613	2	VGK(1)LIPGQEYIFR	3.2013	1	1		0.952361	1.04764	1.05
A2ASS6	23130	K	Titin OS=Mus musculus OX=10090 GN=Ttn PE=1 SV=1	Ttn	1	0.000331695	108.4	2	VIAENMAGK(1)SK	-0.61709	2	0.934242	1.06576	0.952361	1.04764	0.981	1.017	1.037
A2ASS6	25387	K	Titin OS=Mus musculus OX=10090 GN=Ttn PE=1 SV=1	Ttn	1	0.000982444	79.889	2	VIAK(1)NAAGAISK	0.6583	2	0.928104	1.0719	0.952361	1.04764	0.975	1.023	1.049
A2ASS6	16947	K	Titin OS=Mus musculus OX=10090 GN=Ttn PE=1 SV=1	Ttn	1	1.50138e-29	174.02	2	VIIENVGTK(1)SELIIK	1.8136	2	0.967555	1.03245	0.952361	1.04764	1.016	0.985	0.969
A2ASS6	15734	K	Titin OS=Mus musculus OX=10090 GN=Ttn PE=1 SV=1	Ttn	1	0.014849	65.156	2	VK(1)GLTNK	0.27234	2	0.950475	1.04953	0.952361	1.04764	0.998	1.002	1.004
A2ASS6	33074	K	Titin OS=Mus musculus OX=10090 GN=Ttn PE=1 SV=1	Ttn	1	0.0158593	60.547	2	VK(1)GTDQVLVK	-0.93362	1		1	0.952361	1.04764		0.955
A2ASS6	20040	K	Titin OS=Mus musculus OX=10090 GN=Ttn PE=1 SV=1	Ttn	1	0.0024772	71.896	2	VK(1)IDTSAESSK	0.21481	1	1		0.952361	1.04764	1.05
A2ASS6	25937	K	Titin OS=Mus musculus OX=10090 GN=Ttn PE=1 SV=1	Ttn	1	0.0039488	72.042	2	VK(1)NYVIDK	0.024818	2	1.0026	0.997398	0.952361	1.04764	1.053	0.952	0.904
A2ASS6	14335	K	Titin OS=Mus musculus OX=10090 GN=Ttn PE=1 SV=1	Ttn	1	2.59976e-07	73.502	2	VK(1)VHELAAEFISK	0.01591	3	1.11517	0.884828	0.952361	1.04764	1.171	0.845	0.722
A2ASS6	17696	K	Titin OS=Mus musculus OX=10090 GN=Ttn PE=1 SV=1	Ttn	1	1.54313e-11	150.21	2	VK(1)VMDAPGPPK	-0.9148	5	0.928049	1.07195	0.952361	1.04764	0.974	1.023	1.05
A2ASS6	15756	K	Titin OS=Mus musculus OX=10090 GN=Ttn PE=1 SV=1	Ttn	1	2.63715e-09	130.65	2	VLAENLAGPGK(1)PSR	0.15954	2	0.964378	1.03562	0.952361	1.04764	1.013	0.989	0.976
A2ASS6	30808	K	Titin OS=Mus musculus OX=10090 GN=Ttn PE=1 SV=1	Ttn	1	1.61925e-17	195.8	2	VLAK(1)NAAGVISK	0.97574	2	1.02289	0.977109	0.952361	1.04764	1.074	0.933	0.869
A2ASS6	26599	K	Titin OS=Mus musculus OX=10090 GN=Ttn PE=1 SV=1	Ttn	1	0.000187821	58.061	3	VLDRPGPPEGPLK(1)VTGVTAEK	-1.8778	1	1		0.952361	1.04764	1.05
A2ASS6	13457	K	Titin OS=Mus musculus OX=10090 GN=Ttn PE=1 SV=1	Ttn	1	0.0213351	53.051	3	VLEADPYFTVK(1)LHDK	1.43	1	1		0.952361	1.04764	1.05
A2ASS6	16742	K	Titin OS=Mus musculus OX=10090 GN=Ttn PE=1 SV=1	Ttn	1	0.0675754	41.824	2	VNK(1)TLLSSLK	1.5047	1		1	0.952361	1.04764		0.955
A2ASS6	30099	K	Titin OS=Mus musculus OX=10090 GN=Ttn PE=1 SV=1	Ttn	1	0.00111117	94.66	2	VNTEPCVK(1)TR	0.82276	2	0.961088	1.03891	0.952361	1.04764	1.009	0.992	0.983
A2ASS6	27236	K	Titin OS=Mus musculus OX=10090 GN=Ttn PE=1 SV=1	Ttn	1	0.000256881	76.009	2	VNVASSK(1)TVTTLSIK	-2.8277	2	1.02241	0.977589	0.952361	1.04764	1.074	0.933	0.869
A2ASS6	19967	K	Titin OS=Mus musculus OX=10090 GN=Ttn PE=1 SV=1	Ttn	1	7.29159e-20	160.52	2	VQTK(1)NEGGESDWVR	-0.45343	2	0.87988	1.12012	0.952361	1.04764	0.924	1.069	1.157
A2ASS6	24214	K	Titin OS=Mus musculus OX=10090 GN=Ttn PE=1 SV=1	Ttn	1	7.85451e-06	151.08	2	VSAENIVGIGK(1)PSK	0.68059	1	1		0.952361	1.04764	1.05
A2ASS6	32101	K	Titin OS=Mus musculus OX=10090 GN=Ttn PE=1 SV=1	Ttn	1	5.72752e-16	151.52	2	VSAENQFGISK(1)PLK	-7.748	2	1.09818	0.901823	0.952361	1.04764	1.153	0.861	0.747
A2ASS6	18590	K	Titin OS=Mus musculus OX=10090 GN=Ttn PE=1 SV=1	Ttn	1	0.000986958	65.421	2	VSAVNIVGQGK(1)PSFCTK	-3.6993	1		1	0.952361	1.04764		0.955
A2ASS6	13770	K	Titin OS=Mus musculus OX=10090 GN=Ttn PE=1 SV=1	Ttn	1	0.00996746	49.487	2	VSMHDEGK(1)THSITFK	-2.1906	2	1.01785	0.982147	0.952361	1.04764	1.069	0.937	0.877
A2ASS6	1136	K	Titin OS=Mus musculus OX=10090 GN=Ttn PE=1 SV=1	Ttn	1	9.47576e-25	191.24	2	VSYNK(1)QTGECR	0.3636	2	0.860495	1.13951	0.952361	1.04764	0.904	1.088	1.204
A2ASS6	21356	K	Titin OS=Mus musculus OX=10090 GN=Ttn PE=1 SV=1	Ttn	1	0.00063734	109.88	2	VTAINK(1)AGPGK	-4.1928	2	0.992895	1.00711	0.952361	1.04764	1.043	0.961	0.921
A2ASS6	4493	K	Titin OS=Mus musculus OX=10090 GN=Ttn PE=1 SV=1	Ttn	1	4.54115e-13	95.001	3	VTDADNK(1)HSLELSNLTVQDR	0.98756	2	1.04828	0.95172	0.952361	1.04764	1.101	0.908	0.825
A2ASS6	30056	K	Titin OS=Mus musculus OX=10090 GN=Ttn PE=1 SV=1	Ttn	1	0.00912282	67.887	2	VTDTSK(1)TTVSLEWAR	-1.6837	1		1	0.952361	1.04764		0.955
A2ASS6	31862	K	Titin OS=Mus musculus OX=10090 GN=Ttn PE=1 SV=1	Ttn	1	0.000112194	98.167	2	VTGYLIEMQK(1)VDQR	-0.4074	2	0.892962	1.10704	0.952361	1.04764	0.938	1.057	1.127
A2ASS6	30596	K	Titin OS=Mus musculus OX=10090 GN=Ttn PE=1 SV=1	Ttn	1	0.0494071	44.82	2	VTHLTK(1)YK	0.79366	1	1		0.952361	1.04764	1.05
A2ASS6	30598	K	Titin OS=Mus musculus OX=10090 GN=Ttn PE=1 SV=1	Ttn	1	0.0120349	62.88	2	YK(1)EYCFR	0.22099	2	1.12567	0.874328	0.952361	1.04764	1.182	0.835	0.706
A2ASS6	25571	K	Titin OS=Mus musculus OX=10090 GN=Ttn PE=1 SV=1	Ttn	1	0.0155606	66.664	2	VTK(1)LLEGNK	-1.9027	2	1.00265	0.997354	0.952361	1.04764	1.053	0.952	0.904
A2ASS6	26654	K	Titin OS=Mus musculus OX=10090 GN=Ttn PE=1 SV=1	Ttn	1	2.59339e-05	91.245	2	VTK(1)LLPGNEYIFR	1.096	2	1.06552	0.934482	0.952361	1.04764	1.119	0.892	0.797
A2ASS6	31584	K	Titin OS=Mus musculus OX=10090 GN=Ttn PE=1 SV=1	Ttn	1	0.00601504	79.059	2	VTK(1)LTIR	-0.79075	2	1.19669	0.803313	0.952361	1.04764	1.257	0.767	0.61
A2ASS6	26024	K	Titin OS=Mus musculus OX=10090 GN=Ttn PE=1 SV=1	Ttn	1	2.42596e-06	71.471	3	VTLTDVSQTSASLMWEK(1)PEHDGGSR	1.9368	2	0.886999	1.113	0.952361	1.04764	0.931	1.062	1.141
A2ASS6	31581	K	Titin OS=Mus musculus OX=10090 GN=Ttn PE=1 SV=1	Ttn	1	1.87832e-11	136.94	2	VTVETHTK(1)VTK	-0.56728	2	0.991227	1.00877	0.952361	1.04764	1.041	0.963	0.925
A2ASS6	9356	K	Titin OS=Mus musculus OX=10090 GN=Ttn PE=1 SV=1	Ttn	1	0.00253832	50.116	2	VVEK(1)TTATFIAK	-0.0711	2	0.822158	1.17784	0.952361	1.04764	0.863	1.124	1.302
A2ASS6	27460	K	Titin OS=Mus musculus OX=10090 GN=Ttn PE=1 SV=1	Ttn	1	2.5416e-09	144.51	2	VYAENIAGIGK(1)CSK	1.451	2	1.01303	0.986971	0.952361	1.04764	1.064	0.942	0.885
A2ASS6	25296	K	Titin OS=Mus musculus OX=10090 GN=Ttn PE=1 SV=1	Ttn	1	5.6639e-10	112.95	2	VYAENIVGVGK(1)ASK	0.9718	2	0.972158	1.02784	0.952361	1.04764	1.021	0.981	0.961
A2ASS6	2836	K	Titin OS=Mus musculus OX=10090 GN=Ttn PE=1 SV=1	Ttn	1	0.000152025	102.03	3	WFHK(1)NVEIKPSDK	0.73559	3	0.966464	1.03354	0.952361	1.04764	1.015	0.987	0.972
A2ASS6	20236	K	Titin OS=Mus musculus OX=10090 GN=Ttn PE=1 SV=1	Ttn	1	0.0213288	52.837	2	WVPVNK(1)SAIPER	0.017762	2	0.865739	1.13426	0.952361	1.04764	0.909	1.083	1.191
A2ASS6	21921	K	Titin OS=Mus musculus OX=10090 GN=Ttn PE=1 SV=1	Ttn	1	9.72871e-10	151.52	2	WVTCASAVQK(1)TTFR	-1.143	2	0.951793	1.04821	0.952361	1.04764	0.999	1.001	1.002
A2ASS6	31303	K	Titin OS=Mus musculus OX=10090 GN=Ttn PE=1 SV=1	Ttn	1	6.8937e-18	157.52	2	YDAGK(1)YTIEAENQSGK	-3.0314	2	1.01798	0.982016	0.952361	1.04764	1.069	0.937	0.877
A2ASS6	14213	K	Titin OS=Mus musculus OX=10090 GN=Ttn PE=1 SV=1	Ttn	1	0.0175688	50.297	2	YDIISK(1)GAVR	1.3581	1	1		0.952361	1.04764	1.05
A2ASS6	22633	K	Titin OS=Mus musculus OX=10090 GN=Ttn PE=1 SV=1	Ttn	1	9.54733e-05	61.23	2	YDTGK(1)FVMTIENPAGK	0.56721	1	1		0.952361	1.04764	1.05
A2ASS6	17375	K	Titin OS=Mus musculus OX=10090 GN=Ttn PE=1 SV=1	Ttn	1	0.000673551	92.428	2	YGISDECK(1)SDK	1.8373	2	0.970491	1.02951	0.952361	1.04764	1.019	0.983	0.965
A2ASS6	21952	K	Titin OS=Mus musculus OX=10090 GN=Ttn PE=1 SV=1	Ttn	1	0.000591188	94.507	2	YGVGEGLK(1)SEPIVAK	1.8492	2	0.662825	1.33717	0.952361	1.04764	0.696	1.276	1.833
A2ASS6	6574	K	Titin OS=Mus musculus OX=10090 GN=Ttn PE=1 SV=1	Ttn	1	0.000172257	96.946	2	YICQVK(1)NDGGVR	0.33612	2	0.993081	1.00692	0.952361	1.04764	1.043	0.961	0.921
A2ASS6	14576	K	Titin OS=Mus musculus OX=10090 GN=Ttn PE=1 SV=1	Ttn	1	0.00117858	90.761	2	YK(1)HSLIIK	0.80345	2	0.934949	1.06505	0.952361	1.04764	0.982	1.017	1.036
A2ASS6	14857	K	Titin OS=Mus musculus OX=10090 GN=Ttn PE=1 SV=1	Ttn	1	0.00175494	113.14	2	YK(1)IVLQNK	-1.8519	2	0.968268	1.03173	0.952361	1.04764	1.017	0.985	0.969
A2ASS6	17683	K	Titin OS=Mus musculus OX=10090 GN=Ttn PE=1 SV=1	Ttn	1	0.000251649	137.88	2	YSITAK(1)NK	-2.9784	2	0.992754	1.00725	0.952361	1.04764	1.042	0.961	0.922
A2ASS6	16655	K	Titin OS=Mus musculus OX=10090 GN=Ttn PE=1 SV=1	Ttn	1	2.90452e-12	138.23	2	YSVTK(1)LIEGK	-0.74125	2	0.991027	1.00897	0.952361	1.04764	1.041	0.963	0.925
A2ASS6	6011	K	Titin OS=Mus musculus OX=10090 GN=Ttn PE=1 SV=1	Ttn	1	0.000265982	90.156	2	YTCQAK(1)NESGIER	-2.977	2	1.00451	0.995493	0.952361	1.04764	1.055	0.95	0.9
A2ASS6	30912	K	Titin OS=Mus musculus OX=10090 GN=Ttn PE=1 SV=1	Ttn	1	0.000467159	79.889	2	YTLTVK(1)NASGTK	-2.8689	2	0.99271	1.00729	0.952361	1.04764	1.042	0.961	0.922
A2ASS6	5449	K	Titin OS=Mus musculus OX=10090 GN=Ttn PE=1 SV=1	Ttn	1	3.51831e-06	105.94	2	YVCQAK(1)NDAGIQR	-0.31338	2	1.03027	0.969727	0.952361	1.04764	1.082	0.926	0.856
A2ASS6	7515	K	Titin OS=Mus musculus OX=10090 GN=Ttn PE=1 SV=1	Ttn	1	0.0158371	54.27	2	YVCQIK(1)NDAGMR	-3.7043	1	1		0.952361	1.04764	1.05
A2ATU0	819	K	Probable 2-oxoglutarate dehydrogenase E1 component DHKTD1, mitochondrial OS=Mus musculus OX=10090 GN=Dhtkd1 PE=1 SV=1	Dhtkd1	1	0.000740377	75.243	2	HFYALLK(1)QR	3.2351	1		1
A2AVR2	1025	K	Maestro heat-like repeat-containing protein family member 7 OS=Mus musculus OX=10090 GN=Mroh7 PE=3 SV=1	Mroh7	1	0.0170458	54.056	2	IFK(1)GQGK	0.56432	1		1
A2BH40	1878	K	AT-rich interactive domain-containing protein 1A OS=Mus musculus OX=10090 GN=Arid1a PE=1 SV=1	Arid1a	1	1.30237e-22	106.93	3	K(1)HLTTVEGTPGTTEQEGPPPDGLPEK	0.2961	2	1.09638	0.903621	1.04604	0.953961	1.048	0.947	0.904
A2BH40	1951	K	AT-rich interactive domain-containing protein 1A OS=Mus musculus OX=10090 GN=Arid1a PE=1 SV=1	Arid1a	1	0.000720383	82.437	2	NIK(1)ILEDEPHSK	1.9961	2	1.12279	0.877215	1.04604	0.953961	1.073	0.92	0.857
A2BH40	1926	K	AT-rich interactive domain-containing protein 1A OS=Mus musculus OX=10090 GN=Arid1a PE=1 SV=1	Arid1a	1	9.13956e-12	135.13	2	SSTLTDEGAK(1)SAEATK	-0.64458	2	1.15387	0.846131	1.04604	0.953961	1.103	0.887	0.804
P11588	91	K	Major urinary protein 1 OS=Mus musculus OX=10090 GN=Mup1 PE=1 SV=1	Mup1	1	8.03453e-09	90.156	3	FHTVRDEECSELSMVADK(1)TEK	-0.97875	3	0.825677	1.17432
P11588	49	K	Major urinary protein 1 OS=Mus musculus OX=10090 GN=Mup1 PE=1 SV=1	Mup1	1	4.71278e-05	120.33	2	EK(1)IEDNGNFR	-1.4071	2	0.55268	1.44732
A2RSY1	544	K	KAT8 regulatory NSL complex subunit 3 OS=Mus musculus OX=10090 GN=Kansl3 PE=1 SV=1	Kansl3	1	0.00117427	77.358	2	TK(1)VTTVTSTQK	1.6422	2	0.876961	1.12304
A3KFM7	1903	K	Chromodomain-helicase-DNA-binding protein 6 OS=Mus musculus OX=10090 GN=Chd6 PE=1 SV=1	Chd6	1	0.00979285	59.731	2	GK(1)NLSFHQDEAK	1.3866	2	1.04591	0.954089	1.03858	0.961423	1.007	0.992	0.985
A3KGV1	368	K	Outer dense fiber protein 2 OS=Mus musculus OX=10090 GN=Odf2 PE=1 SV=1	Odf2	1	0.00214059	85.622	2	LCMQIK(1)NLER	-1.3181	1	1
A6H630	166	K	Damage-control phosphatase ARMT1 OS=Mus musculus OX=10090 GN=Armt1 PE=1 SV=1	Armt1	1	2.78494e-07	54.418	3	EENFFESQGSIDALCSHLLQLK(1)PVK	-0.44261	1	1		1.07061	0.929387	0.934
A6H630	40	K	Damage-control phosphatase ARMT1 OS=Mus musculus OX=10090 GN=Armt1 PE=1 SV=1	Armt1	1	0.00240688	90.263	2	HK(1)SEFFEK	1.4587	2	1.00091	0.999093	1.07061	0.929387	0.935	1.075	1.15
A6X935	487	K	Inter alpha-trypsin inhibitor, heavy chain 4 OS=Mus musculus OX=10090 GN=Itih4 PE=1 SV=2	Itih4	1	3.00464e-05	73.502	3	FQHHFK(1)GSEMVVAGK	0.50345	1	1		0.999171	1.00083	1.001
B1AR13	124	K	CDGSH iron-sulfur domain-containing protein 3, mitochondrial OS=Mus musculus OX=10090 GN=Cisd3 PE=1 SV=1	Cisd3	1	0.000199677	51.128	3	ATQRPPYCDGTHK(1)SEQVQK	-0.89	1		1
B1AR13	65	K	CDGSH iron-sulfur domain-containing protein 3, mitochondrial OS=Mus musculus OX=10090 GN=Cisd3 PE=1 SV=1	Cisd3	1	0.0118755	51.872	2	LELVAGK(1)TYR	0.9346	2	0.692617	1.30738
B1AZI6	1550	K	THO complex subunit 2 OS=Mus musculus OX=10090 GN=Thoc2 PE=1 SV=1	Thoc2	0.841873	0.00116035	64.266	2	EKSSSDSFK(0.158)SEK(0.842)MDK	1.2831	1	1		0.841794	1.23731	1.188
B1AZI6	1106	K	THO complex subunit 2 OS=Mus musculus OX=10090 GN=Thoc2 PE=1 SV=1	Thoc2	1	0.000634097	40.372	3	LTK(1)ASVHCLETGEYTHIR	1.1146	1	1		0.841794	1.23731	1.188
B1AZP2	827	K	Disks large-associated protein 4 OS=Mus musculus OX=10090 GN=Dlgap4 PE=1 SV=1	Dlgap4	1	0.0124442	51.569	2	LEGWCCQMDK(1)ETK	1.4351	1		1	0.964648	1.03535		0.966
B2KF05	89	K	Bromodomain and PHD finger-containing protein 3 OS=Mus musculus OX=10090 GN=Brpf3 PE=1 SV=1	Brpf3	1	0.00483606	91.939	2	ENSEQPQFPAK(1)SK(1)K	-2.1396	1	1
B2KF05	91	K	Bromodomain and PHD finger-containing protein 3 OS=Mus musculus OX=10090 GN=Brpf3 PE=1 SV=1	Brpf3	1	0.00483606	91.939	2	ENSEQPQFPAK(1)SK(1)K	-2.1396	1	1
B2KF05	1038	K	Bromodomain and PHD finger-containing protein 3 OS=Mus musculus OX=10090 GN=Brpf3 PE=1 SV=1	Brpf3	1	0.0245728	70.67	2	GK(1)PALSR	1.3486	1	1
B2KF05	670	K	Bromodomain and PHD finger-containing protein 3 OS=Mus musculus OX=10090 GN=Brpf3 PE=1 SV=1	Brpf3	1	0.00069812	94.804	2	YNAK(1)DTIFHR	2.7729	2	1.00269	0.997309
B2KFW1	751	K	Zinc finger and SCAN domain-containing protein 20 OS=Mus musculus OX=10090 GN=Zscan20 PE=2 SV=2	Zscan20	1	0.0204161	46.447	2	IHIGEK(1)PYR	1.2468	2	0.766161	1.23384
B2RQC6	2036	K	CAD protein OS=Mus musculus OX=10090 GN=Cad PE=1 SV=1	Cad	1	2.6528e-10	124.06	3	HPQPGAVELAAK(1)HCR	2.498	2	1.06064	0.939362	1.0184	0.981604	1.041	0.957	0.919
B2RQC6	754	K	CAD protein OS=Mus musculus OX=10090 GN=Cad PE=1 SV=1	Cad	1	0.0494151	51.531	2	VSTK(1)IGSCMK	1.6508	1		1	1.0184	0.981604		1.019
B2RSH2	197	K	Guanine nucleotide-binding protein G(i) subunit alpha-1 OS=Mus musculus OX=10090 GN=Gnai1 PE=1 SV=1	Gnai1	1	0.00155624	63.908	2	DLHFK(1)MFDVGGQR	2.0345	2	1.04579	0.954214	0.998256	1.00262	1.048	0.952	0.908
B2RSH2	46	K	Guanine nucleotide-binding protein G(i) subunit alpha-1 OS=Mus musculus OX=10090 GN=Gnai1 PE=1 SV=1	Gnai1	1	1.09368e-30	214.78	2	LLLLGAGESGK(1)STIVK	1.1894	2	1.0624	0.937597	0.998256	1.00262	1.064	0.935	0.879
B2RSH2	192	K	Guanine nucleotide-binding protein G(i) subunit alpha-1 OS=Mus musculus OX=10090 GN=Gnai1 PE=1 SV=1	Gnai1	1	4.70385e-05	70.598	3	TTGIVETHFTFK(1)DLHFK	-2.5592	2	1.07191	0.928093	0.998256	1.00262	1.074	0.926	0.862
B2RSH2	180	K	Guanine nucleotide-binding protein G(i) subunit alpha-1 OS=Mus musculus OX=10090 GN=Gnai1 PE=1 SV=1	Gnai1	1	1.37687e-21	184.65	2	VK(1)TTGIVETHFTFK	-0.33872	4	1.0091	0.990896	0.998256	1.00262	1.011	0.988	0.977
B2RWS6	1541	K	Histone acetyltransferase p300 OS=Mus musculus OX=10090 GN=Ep300 PE=1 SV=2	Ep300	1	1.88029e-154	360.21	3	REENTSNESTDVTK(1)GDSK(1)NAK(1)K	2.4208	12	0.961588	1.03841	1.05029	0.949705	0.916	1.093	1.193
B2RWS6	1545	K	Histone acetyltransferase p300 OS=Mus musculus OX=10090 GN=Ep300 PE=1 SV=2	Ep300	1	1.88029e-154	360.21	3	REENTSNESTDVTK(1)GDSK(1)NAK(1)K	2.4208	12	1.08315	0.916854	1.05029	0.949705	1.031	0.965	0.936
B2RWS6	1548	K	Histone acetyltransferase p300 OS=Mus musculus OX=10090 GN=Ep300 PE=1 SV=2	Ep300	1	1.88029e-154	360.21	3	REENTSNESTDVTK(1)GDSK(1)NAK(1)K	2.4208	9	1.16951	0.830487	1.05029	0.949705	1.114	0.874	0.785
B2RWS6	1549	K	Histone acetyltransferase p300 OS=Mus musculus OX=10090 GN=Ep300 PE=1 SV=2	Ep300	1	1.88029e-154	360.21	2	NAK(1)K(1)K(1)NNK(1)K	1.0849	5	1.16966	0.830341	1.05029	0.949705	1.114	0.874	0.785
B2RWS6	1550	K	Histone acetyltransferase p300 OS=Mus musculus OX=10090 GN=Ep300 PE=1 SV=2	Ep300	1	7.3848e-17	168.05	2	NAK(1)K(1)K(1)NNK(1)K	1.0849	4	0.825664	1.17434	1.05029	0.949705	0.786	1.237	1.574
P45481	1712	K	Histone lysine acetyltransferase CREBBP OS=Mus musculus OX=10090 GN=Crebbp PE=1 SV=3	Crebbp	1	6.46541e-16	163.09	3	FVYTCNECK(1)HHVETR	2.3598	6	1.49243	0.507574
B2RWS6	1553	K	Histone acetyltransferase p300 OS=Mus musculus OX=10090 GN=Ep300 PE=1 SV=2	Ep300	1	3.78544e-36	202.58	2	NNK(1)K(1)TSK(1)NK(1)SSLSR	-3.3047	6	1.33331	0.666694	1.05029	0.949705	1.269	0.702	0.553
P45481	67	K	Histone lysine acetyltransferase CREBBP OS=Mus musculus OX=10090 GN=Crebbp PE=1 SV=3	Crebbp	1	0.0108632	65.933	2	HK(1)QLSELLR	0.4908	2	1.12907	0.870931
B2RWS6	1569	K	Histone acetyltransferase p300 OS=Mus musculus OX=10090 GN=Ep300 PE=1 SV=2	Ep300	1	0.000362572	65.173	2	K(1)PGMPNVSNDLSQK	1.0052	4	0.820149	1.17985	1.05029	0.949705	0.781	1.242	1.59
B2RWS6	1179	K	Histone acetyltransferase p300 OS=Mus musculus OX=10090 GN=Ep300 PE=1 SV=2	Ep300	1	7.07107e-96	254.73	3	KLEFSPQTLCCYGK(1)QLCTIPR	-0.95187	2	1.06606	0.933942	1.05029	0.949705	1.015	0.983	0.968
B2RWS6	1554	K	Histone acetyltransferase p300 OS=Mus musculus OX=10090 GN=Ep300 PE=1 SV=2	Ep300	1	3.78544e-36	232.48	2	NNK(1)K(1)TSK(1)NK(1)SSLSR	-3.3047	7	1.07715	0.922852	1.05029	0.949705	1.026	0.972	0.947
B2RWS6	1557	K	Histone acetyltransferase p300 OS=Mus musculus OX=10090 GN=Ep300 PE=1 SV=2	Ep300	1	3.78544e-36	232.48	2	TSK(1)NK(1)SSLSR	1.3667	9	1.09167	0.908333	1.05029	0.949705	1.039	0.956	0.92
B2RWS6	1559	K	Histone acetyltransferase p300 OS=Mus musculus OX=10090 GN=Ep300 PE=1 SV=2	Ep300	1	3.78544e-36	232.48	2	TSK(1)NK(1)SSLSR	1.3667	8	1.09167	0.908333	1.05029	0.949705	1.039	0.956	0.92
P45481	1628	K	Histone lysine acetyltransferase CREBBP OS=Mus musculus OX=10090 GN=Crebbp PE=1 SV=3	Crebbp	1	7.34014e-05	125.98	2	LYATMEK(1)HK	0.17272	5	0.924199	1.0758
P45481	1832	K	Histone lysine acetyltransferase CREBBP OS=Mus musculus OX=10090 GN=Crebbp PE=1 SV=3	Crebbp	1	0.00161259	47.915	3	QLIALCCYHAK(1)HCQENK	2.5696	2	0.862493	1.13751
P45481	1807	K	Histone lysine acetyltransferase CREBBP OS=Mus musculus OX=10090 GN=Crebbp PE=1 SV=3	Crebbp	1	4.1766e-05	120.33	2	VVQHTK(1)GCK	0.49877	2	0.921604	1.0784
B2RWS6	1698	K	Histone acetyltransferase p300 OS=Mus musculus OX=10090 GN=Ep300 PE=1 SV=2	Ep300	1	1.10108e-40	151.55	4	WHCTVCEDYDLCITCYNTK(1)NHDHK	0.97483	2	1.01054	0.989458	1.05029	0.949705	0.962	1.042	1.083
B2RXC1	245	K	Trafficking protein particle complex subunit 11 OS=Mus musculus OX=10090 GN=Trappc11 PE=1 SV=1	Trappc11	1	1.65374e-07	138.23	2	QDTQNALK(1)NYR	-1.8018	2	0.928448	1.07155	1.08564	0.914364	0.855	1.172	1.371
B2RY04	497	K	Dedicator of cytokinesis protein 5 OS=Mus musculus OX=10090 GN=Dock5 PE=1 SV=2	Dock5	1	6.82887e-05	49.485	3	AIHPGAGYEGVSEYK(1)SVVYYQVK	-0.15408	1	1
C0HKE9	6	K	Histone H2A type 1-P OS=Mus musculus OX=10090 GN=Hist1h2ap PE=1 SV=1	Hist1h2ap	1	4.00767e-08	169.97	2	SGRGK(1)QGGK(1)AR	-1.2568	2		1	1.01237	0.987628		1.013
C0HKE9	10	K	Histone H2A type 1-P OS=Mus musculus OX=10090 GN=Hist1h2ap PE=1 SV=1	Hist1h2ap	1	4.00767e-08	169.97	2	SGRGK(1)QGGK(1)AR	-1.2568	2		1	1.01237	0.987628		1.013
C0HKE9	126	K	Histone H2A type 1-P OS=Mus musculus OX=10090 GN=Hist1h2ap PE=1 SV=1	Hist1h2ap	0.999999	0.00167912	76.255	2	KTESHHK(1)AK(1)GK	0.80181	2		1	1.01237	0.987628		1.013
C0HKE9	128	K	Histone H2A type 1-P OS=Mus musculus OX=10090 GN=Hist1h2ap PE=1 SV=1	Hist1h2ap	1	0.00167912	76.255	2	KTESHHK(1)AK(1)GK	0.80181	2		1	1.01237	0.987628		1.013
C0HKE9	96	K	Histone H2A type 1-P OS=Mus musculus OX=10090 GN=Hist1h2ap PE=1 SV=1	Hist1h2ap	1	8.64779e-72	292.2	2	NDEELNK(1)LLGR	-1.0947	2	1.02761	0.972386	1.01237	0.987628	1.015	0.985	0.97
D3Z7H8	948	K	Cartilage intermediate layer protein 2 OS=Mus musculus OX=10090 GN=Cilp2 PE=1 SV=1	Cilp2	1	0.00533716	69.093	2	ACFLK(1)VR	-1.0736	2	1.07787	0.922125	1.0499	0.950099	1.027	0.971	0.945
D3Z7P3	169	K	Glutaminase kidney isoform, mitochondrial OS=Mus musculus OX=10090 GN=Gls PE=1 SV=1	Gls	1	1.91896e-11	179.95	2	FITALK(1)STGLR	-0.8576	2	0.966071	1.03393	1.00079	0.999214	0.965	1.035	1.073
D3Z7P3	316	K	Glutaminase kidney isoform, mitochondrial OS=Mus musculus OX=10090 GN=Gls PE=1 SV=1	Gls	1	0.00390099	64.064	2	YVGK(1)EPSGLR	0.53804	2	0.99557	1.00443	1.00079	0.999214	0.995	1.005	1.01
E9PV24	203	K	Fibrinogen alpha chain OS=Mus musculus OX=10090 GN=Fga PE=1 SV=1	Fga	1	0.00281025	43.177	3	EINLQDYEGHQK(1)QLQQVIAK	-0.69676	1	1		1.11988	0.880121	0.893
E9PV24	379	K	Fibrinogen alpha chain OS=Mus musculus OX=10090 GN=Fga PE=1 SV=1	Fga	1	0.000621714	108.4	2	EYHTGK(1)AVTSK	0.33665	1	1		1.11988	0.880121	0.893
E9PV24	90	K	Fibrinogen alpha chain OS=Mus musculus OX=10090 GN=Fga PE=1 SV=1	Fga	1	0.000222774	120.65	2	LK(1)NSLFDFQR	0.72074	2	1.16808	0.831921	1.11988	0.880121	1.043	0.945	0.906
E9PV24	72	K	Fibrinogen alpha chain OS=Mus musculus OX=10090 GN=Fga PE=1 SV=1	Fga	1	3.92532e-05	83.474	2	MK(1)GLIDEANQDFTNR	-0.12153	2	1.06829	0.931713	1.11988	0.880121	0.954	1.059	1.11
E9PV24	414	K	Fibrinogen alpha chain OS=Mus musculus OX=10090 GN=Fga PE=1 SV=1	Fga	1	7.10965e-06	112.7	2	TITK(1)TVTGPDGR	-1.2808	2	1.14847	0.851531	1.11988	0.880121	1.026	0.968	0.943
E9PYL2	615	K	Proline-rich protein 12 OS=Mus musculus OX=10090 GN=Prr12 PE=1 SV=1	Prr12	1	2.77503e-28	156.41	2	GK(1)GDGSELLAGPGGSAAER	-2.3432	2	1.0881	0.911905
E9PZJ8	573	K	Activating signal cointegrator 1 complex subunit 3 OS=Mus musculus OX=10090 GN=Ascc3 PE=1 SV=1	Ascc3	1	1.37465e-63	245.85	2	ELTGDMQLSK(1)SEILR	-1.1929	2	0.989748	1.01025
E9Q1P8	81	K	Interferon regulatory factor 2-binding protein 2 OS=Mus musculus OX=10090 GN=Irf2bp2 PE=1 SV=1	Irf2bp2	1	0.000641584	84.266	2	SPTGAQPAAAK(1)PPPLSAK	-1.2789	2	1.04047	0.959528	1.05244	0.947559	0.989	1.013	1.024
E9Q3E1	302	K	Aldehyde dehydrogenase family 3 member B2 OS=Mus musculus OX=10090 GN=Aldh3b2 PE=1 SV=1	Aldh3b2	1	0.00606548	60.709	2	IINQK(1)HFK	1.5404	2	1.06897	0.931026
E9Q4N7	603	K	AT-rich interactive domain-containing protein 1B OS=Mus musculus OX=10090 GN=Arid1b PE=1 SV=1	Arid1b	1	0.000461728	60.14	3	SQPPLAPGK(1)SNHEDLNLIQQER	1.5022	2	1.14395	0.85605
E9Q555	4637	K	E3 ubiquitin-protein ligase RNF213 OS=Mus musculus OX=10090 GN=Rnf213 PE=1 SV=2	Rnf213	1	0.00592178	79.059	2	ELK(1)HLDK	0.15584	2	0.997292	1.00271	0.970997	1.029	1.027	0.974	0.948
E9Q5C9	123	K	Nucleolar and coiled-body phosphoprotein 1 OS=Mus musculus OX=10090 GN=Nolc1 PE=1 SV=1	Nolc1	1	0.00997982	62.705	2	ASVPQHAGK(1)AAAK	-2.4158	1	1
E9Q5K9	90	K	YTH domain-containing protein 1 OS=Mus musculus OX=10090 GN=Ythdc1 PE=1 SV=2	Ythdc1	1	0.00727645	60.892	2	GK(1)SVTEYK	0.46272	1	1
E9Q6J5	534	K	Biorientation of chromosomes in cell division protein 1-like 1 OS=Mus musculus OX=10090 GN=Bod1l PE=1 SV=1	Bod1l	1	0.000186695	73.305	2	SQGK(1)STVDLEDSSAK	-1.6255	1	1
E9Q7G0	907	K	Nuclear mitotic apparatus protein 1 OS=Mus musculus OX=10090 GN=Numa1 PE=1 SV=1	Numa1	1	0.000279774	92.445	2	EVACLK(1)TLVLK	-2.2655	2	1.11473	0.885274	0.982979	1.01702	1.134	0.87	0.767
E9Q7G0	282	K	Nuclear mitotic apparatus protein 1 OS=Mus musculus OX=10090 GN=Numa1 PE=1 SV=1	Numa1	1	0.00212017	90.142	2	GK(1)NESLTVR	0.20908	2	1.05945	0.940553	0.982979	1.01702	1.078	0.925	0.858
E9Q7G0	443	K	Nuclear mitotic apparatus protein 1 OS=Mus musculus OX=10090 GN=Numa1 PE=1 SV=1	Numa1	1	6.37809e-08	143.22	2	GK(1)QEAQLLAER	-1.1356	2	0.98824	1.01176	0.982979	1.01702	1.005	0.995	0.99
E9Q7G0	955	K	Nuclear mitotic apparatus protein 1 OS=Mus musculus OX=10090 GN=Numa1 PE=1 SV=1	Numa1	1	0.000145365	69.327	2	PFSSTHAAVK(1)AMER	-4.0459	1		1	0.982979	1.01702		0.983
E9Q7G0	301	K	Nuclear mitotic apparatus protein 1 OS=Mus musculus OX=10090 GN=Numa1 PE=1 SV=1	Numa1	1	0.00116862	74.269	2	QCQNLK(1)TEK	1.4376	1		1	0.982979	1.01702		0.983
E9Q8T7	306	K	Dynein heavy chain 1, axonemal OS=Mus musculus OX=10090 GN=Dnah1 PE=1 SV=1	Dnah1	1	0.00391391	65.313	2	LYLVQK(1)TDK	10.35	1		1
F6ZDS4	1202	K	Nucleoprotein TPR OS=Mus musculus OX=10090 GN=Tpr PE=1 SV=1	Tpr	1	5.46733e-07	90.376	2	AESQLLECK(1)ASWEER	-1.9972	2	0.970103	1.0299	0.988575	1.01143	0.981	1.018	1.038
F6ZDS4	551	K	Nucleoprotein TPR OS=Mus musculus OX=10090 GN=Tpr PE=1 SV=1	Tpr	1	0.000356659	120.65	2	ANK(1)HSSVLER	3.7659	2	1.06947	0.93053	0.988575	1.01143	1.082	0.92	0.85
F6ZDS4	386	K	Nucleoprotein TPR OS=Mus musculus OX=10090 GN=Tpr PE=1 SV=1	Tpr	1	0.00119384	87.895	2	AVDELHK(1)LLK	1.9129	2	0.703907	1.29609	0.988575	1.01143	0.712	1.281	1.799
F6ZDS4	121	K	Nucleoprotein TPR OS=Mus musculus OX=10090 GN=Tpr PE=1 SV=1	Tpr	1	1.97139e-09	102.57	2	FK(1)VESEQQYFEIEK	0.15806	2	0.881795	1.1182	0.988575	1.01143	0.892	1.106	1.24
F6ZDS4	797	K	Nucleoprotein TPR OS=Mus musculus OX=10090 GN=Tpr PE=1 SV=1	Tpr	1	0.002489	71.896	2	ISTQLDFASK(1)R	-0.71516	2	0.991668	1.00833	0.988575	1.01143	1.003	0.997	0.994
F6ZDS4	822	K	Nucleoprotein TPR OS=Mus musculus OX=10090 GN=Tpr PE=1 SV=1	Tpr	1	3.81479e-116	272.09	3	NQK(1)LTATTQK(1)QEQIINTMTQDLR	-1.5862	2	1.90426	0.0957438	0.988575	1.01143	1.926	0.095	0.049
F6ZDS4	829	K	Nucleoprotein TPR OS=Mus musculus OX=10090 GN=Tpr PE=1 SV=1	Tpr	1	3.81479e-116	272.09	3	NQK(1)LTATTQK(1)QEQIINTMTQDLR	-1.5862	2	1.90426	0.0957438	0.988575	1.01143	1.926	0.095	0.049
F6ZDS4	787	K	Nucleoprotein TPR OS=Mus musculus OX=10090 GN=Tpr PE=1 SV=1	Tpr	1	3.11593e-51	264.08	2	SQNTK(1)ISTQLDFASK	-0.62171	2	0.989357	1.01064	0.988575	1.01143	1.001	0.999	0.998
F6ZDS4	999	K	Nucleoprotein TPR OS=Mus musculus OX=10090 GN=Tpr PE=1 SV=1	Tpr	1	0.00200704	83.061	2	TGK(1)GQPGDRDDVDDLK	-2.162	1		1	0.988575	1.01143		0.989
F6ZDS4	1760	K	Nucleoprotein TPR OS=Mus musculus OX=10090 GN=Tpr PE=1 SV=1	Tpr	1	5.04574e-05	132.9	2	VTAAAMAGNK(1)STPR	1.6524	1		1	0.988575	1.01143		0.989
F7BJB9	558	K	MORC family CW-type zinc finger protein 3 OS=Mus musculus OX=10090 GN=Morc3 PE=1 SV=1	Morc3	1	0.00653697	47.57	2	LGVHSSILNAK(1)TR	-1.2999	1		1	1.0169	0.983097		1.017
F8VPZ9	1067	K	BRD4-interacting chromatin-remodeling complex-associated protein OS=Mus musculus OX=10090 GN=Bicra PE=1 SV=1	Bicra	1	4.90921e-09	136.39	2	ATVSGPGK(1)PPAIQYDSK	-1.046	4	1.06531	0.934692
F8VPZ9	1076	K	BRD4-interacting chromatin-remodeling complex-associated protein OS=Mus musculus OX=10090 GN=Bicra PE=1 SV=1	Bicra	0.999997	1.07556e-09	88.252	3	ATVSGPGKPPAIQYDSK(1)LCSLK	-0.26458	2	1.11809	0.881908
Q6Q477	762	K	Plasma membrane calcium-transporting ATPase 4 OS=Mus musculus OX=10090 GN=Atp2b4 PE=1 SV=1	Atp2b4	1	0.0116293	63.212	2	SSPTDK(1)HTLVK	2.4418	2	1.11979	0.880209	1.02283	0.977172	1.095	0.901	0.823
G5E8P1	418	K	Bromodomain-containing protein 1 OS=Mus musculus OX=10090 GN=Brd1 PE=1 SV=1	Brd1	1	0.0255388	62.969	2	ESSVK(1)TVR	0.92635	2		1
G5E8P1	877	K	Bromodomain-containing protein 1 OS=Mus musculus OX=10090 GN=Brd1 PE=1 SV=1	Brd1	1	0.00287328	104.76	2	GK(1)PALVR	-0.4475	2	1.20486	0.795139
G5E8P1	981	K	Bromodomain-containing protein 1 OS=Mus musculus OX=10090 GN=Brd1 PE=1 SV=1	Brd1	1	0.00287188	51.569	2	IGEHMQTK(1)SEEK	-1.1314	1		1
G5E8P1	333	K	Bromodomain-containing protein 1 OS=Mus musculus OX=10090 GN=Brd1 PE=1 SV=1	Brd1	1	3.4212e-06	135.63	2	QK(1)GVGACIQCHK	-0.62442	2	1.13706	0.862936
G5E8P1	644	K	Bromodomain-containing protein 1 OS=Mus musculus OX=10090 GN=Brd1 PE=1 SV=1	Brd1	1	1.18065e-05	143.39	2	YNAK(1)DTVFYR	0.61018	2	0.889659	1.11034
O08529	414	K	Calpain-2 catalytic subunit OS=Mus musculus OX=10090 GN=Capn2 PE=1 SV=4	Capn2	1	0.000171772	123.42	2	GCTFLVGLIQK(1)HR	-0.52501	1	1		1.00258	0.997424	0.997
O08529	260	K	Calpain-2 catalytic subunit OS=Mus musculus OX=10090 GN=Capn2 PE=1 SV=4	Capn2	1	8.90235e-29	147.86	3	LVK(1)GHAYSVTGAEEVESSGSLQK	1.7264	3	1.05988	0.940117	1.00258	0.997424	1.057	0.943	0.892
O08553	368	K	Dihydropyrimidinase-related protein 2 OS=Mus musculus OX=10090 GN=Dpysl2 PE=1 SV=2	Dpysl2	1	0.000351917	94.507	2	MSVIWDK(1)AVVTGK	0.45119	2	0.994942	1.00506	0.967529	1.03247	1.028	0.973	0.946
O08553	423	K	Dihydropyrimidinase-related protein 2 OS=Mus musculus OX=10090 GN=Dpysl2 PE=1 SV=2	Dpysl2	1	4.61477e-07	53.782	3	TISAK(1)THNSALEYNIFEGMECR	-1.6231	2	1.06141	0.938594	0.967529	1.03247	1.097	0.909	0.829
O08553	258	K	Dihydropyrimidinase-related protein 2 OS=Mus musculus OX=10090 GN=Dpysl2 PE=1 SV=2	Dpysl2	1	6.43417e-05	117.41	2	VMSK(1)SAAEVIAQAR	-1.895	2	0.901982	1.09802	0.967529	1.03247	0.932	1.063	1.141
O08585	210	K	Clathrin light chain A OS=Mus musculus OX=10090 GN=Clta PE=1 SV=2	Clta	1	0.000459258	87.942	2	LCDFNPK(1)SSK	0.94927	2	1.05562	0.944382	1.08468	0.915319	0.973	1.032	1.061
Q8VDD5	540	K	Myosin-9 OS=Mus musculus OX=10090 GN=Myh9 PE=1 SV=4	Myh9	1	0.0010021	101.82	2	ATDK(1)SFVEK	-0.055372	2	1.10297	0.897028	1.02627	0.973729	1.075	0.921	0.857
Q8VDD5	1477	K	Myosin-9 OS=Mus musculus OX=10090 GN=Myh9 PE=1 SV=4	Myh9	0.999882	0.00445682	105.94	2	EKETK(1)ALSLAR	-0.61852	1	1		1.02627	0.973729	0.974
Q8VDD5	1081	K	Myosin-9 OS=Mus musculus OX=10090 GN=Myh9 PE=1 SV=4	Myh9	1	0.0503992	57.293	2	K(1)EEELQAALAR	1.3721	1	1		1.02627	0.973729	0.974
Q8VDD5	1445	K	Myosin-9 OS=Mus musculus OX=10090 GN=Myh9 PE=1 SV=4	Myh9	1	5.47396e-24	168.69	2	K(1)FDQLLAEEK	-0.058416	2	1.0815	0.918502	1.02627	0.973729	1.054	0.943	0.895
O08638	1106	K	Myosin-11 OS=Mus musculus OX=10090 GN=Myh11 PE=1 SV=1	Myh11	1	1.946e-06	121.96	2	LDEEIAQK(1)NNALK	-0.32878	2	1.37722	0.622779	1.2035	0.796496	1.144	0.782	0.684
Q61879	1532	K	Myosin-10 OS=Mus musculus OX=10090 GN=Myh10 PE=1 SV=2	Myh10	1	0.00541937	70.389	2	NVHELEK(1)SK	-1.668	1	1		1.08713	0.912873	0.92
O08638	1031	K	Myosin-11 OS=Mus musculus OX=10090 GN=Myh11 PE=1 SV=1	Myh11	1	0.00124019	59.77	2	SK(1)HESMISELEVR	-0.78726	1	1		1.2035	0.796496	0.831
O08692	140	K	Neutrophilic granule protein OS=Mus musculus OX=10090 GN=Ngp PE=1 SV=1	Ngp	1	0.0225378	58.889	2	EK(1)FEDVPPHIR	-0.95087	1	1		1.07342	0.926584	0.932
O08692	72	K	Neutrophilic granule protein OS=Mus musculus OX=10090 GN=Ngp PE=1 SV=1	Ngp	1	1.4748e-17	184.43	2	IK(1)ETECTSTQER	-0.77384	2	0.871845	1.12815	1.07342	0.926584	0.812	1.218	1.5
O08692	101	K	Neutrophilic granule protein OS=Mus musculus OX=10090 GN=Ngp PE=1 SV=1	Ngp	1	7.4713e-05	146.03	2	NCTGK(1)FFR	0.30563	2	0.959179	1.04082	1.07342	0.926584	0.894	1.123	1.256
O08734	118	K	Bcl-2 homologous antagonist/killer OS=Mus musculus OX=10090 GN=Bak1 PE=1 SV=3	Bak1	1	0.0464831	54.309	2	IASSLFK(1)SGISWGR	4.1822	1		1	1.02666	0.973343		1.027
O08739	333	K	AMP deaminase 3 OS=Mus musculus OX=10090 GN=Ampd3 PE=1 SV=2	Ampd3	1	0.00486598	54.199	2	FIK(1)HTYQTEPDR	-2.4966	1	1		1.08969	0.910315	0.918
O08739	326	K	AMP deaminase 3 OS=Mus musculus OX=10090 GN=Ampd3 PE=1 SV=2	Ampd3	1	7.30827e-06	72.327	3	VDTHIHAAACMNQK(1)HLLR	-1.6151	1		1	1.08969	0.910315		1.099
O08749	430	K	Dihydrolipoyl dehydrogenase, mitochondrial OS=Mus musculus OX=10090 GN=Dld PE=1 SV=2	Dld	1	6.2782e-58	252.69	2	AK(1)TNADTDGMVK	2.0053	6	0.809551	1.19045	1.00798	0.99202	0.803	1.2	1.494
O08749	440	K	Dihydrolipoyl dehydrogenase, mitochondrial OS=Mus musculus OX=10090 GN=Dld PE=1 SV=2	Dld	1	3.20911e-10	151.08	2	TNADTDGMVK(1)ILGHK	0.76716	2	0.876839	1.12316	1.00798	0.99202	0.87	1.132	1.301
O08749	104	K	Dihydrolipoyl dehydrogenase, mitochondrial OS=Mus musculus OX=10090 GN=Dld PE=1 SV=2	Dld	1	3.94695e-13	94.865	4	ALLNNSHYYHMAHGK(1)DFASR	2.814	6	0.8886	1.1114	1.00798	0.99202	0.882	1.12	1.27
O08749	143	K	Dihydrolipoyl dehydrogenase, mitochondrial OS=Mus musculus OX=10090 GN=Dld PE=1 SV=2	Dld	1	4.20827e-91	289.85	3	HSAVK(1)ALTGGIAHLFK(1)QNK	0.14206	4	0.81787	1.18213	1.00798	0.99202	0.811	1.192	1.47
O08749	146	K	Dihydrolipoyl dehydrogenase, mitochondrial OS=Mus musculus OX=10090 GN=Dld PE=1 SV=2	Dld	1	6.03629e-08	132.39	2	QNK(1)VVHVNGFGK	0.89996	2	0.789095	1.2109	1.00798	0.99202	0.783	1.221	1.559
O08749	505	K	Dihydrolipoyl dehydrogenase, mitochondrial OS=Mus musculus OX=10090 GN=Dld PE=1 SV=2	Dld	1	2.23475e-27	228.06	2	EANLAAAFGK(1)PINF	-1.0664	2	1.26176	0.738235	1.00798	0.99202	1.252	0.744	0.594
O08749	346	K	Dihydrolipoyl dehydrogenase, mitochondrial OS=Mus musculus OX=10090 GN=Dld PE=1 SV=2	Dld	1	9.88824e-07	109.42	3	FQTK(1)IPNIYAIGDVVAGPMLAHK	3.1136	1	1		1.00798	0.99202	0.992
O08749	132	K	Dihydrolipoyl dehydrogenase, mitochondrial OS=Mus musculus OX=10090 GN=Dld PE=1 SV=2	Dld	1	5.81364e-31	208.23	3	HSAVK(1)ALTGGIAHLFK(1)QNK	0.14206	4	0.886351	1.11365	1.00798	0.99202	0.879	1.123	1.278
O08749	445	K	Dihydrolipoyl dehydrogenase, mitochondrial OS=Mus musculus OX=10090 GN=Dld PE=1 SV=2	Dld	1	0.00391329	76.572	2	ILGHK(1)STDR	0.27236	2	0.899668	1.10033	1.00798	0.99202	0.893	1.109	1.242
O08749	159	K	Dihydrolipoyl dehydrogenase, mitochondrial OS=Mus musculus OX=10090 GN=Dld PE=1 SV=2	Dld	1	1.29697e-17	223.96	2	ITGK(1)NQVTATK	1.0759	2	0.82567	1.17433	1.00798	0.99202	0.819	1.184	1.446
O08749	166	K	Dihydrolipoyl dehydrogenase, mitochondrial OS=Mus musculus OX=10090 GN=Dld PE=1 SV=2	Dld	1	1.51192e-44	173.35	3	NQVTATK(1)ADGSTQVIDTK	1.1689	4	0.621127	1.37887	1.00798	0.99202	0.616	1.39	2.256
O08749	277	K	Dihydrolipoyl dehydrogenase, mitochondrial OS=Mus musculus OX=10090 GN=Dld PE=1 SV=2	Dld	1	1.10322e-24	215.84	2	LNTK(1)VTGATK	2.5971	2	0.832372	1.16763	1.00798	0.99202	0.826	1.177	1.425
O08749	127	K	Dihydrolipoyl dehydrogenase, mitochondrial OS=Mus musculus OX=10090 GN=Dld PE=1 SV=2	Dld	1	1.19032e-05	127.93	2	MMEQK(1)HSAVK	1.1253	2	0.939969	1.06003	1.00798	0.99202	0.933	1.069	1.146
O08749	334	K	Dihydrolipoyl dehydrogenase, mitochondrial OS=Mus musculus OX=10090 GN=Dld PE=1 SV=2	Dld	1	3.03145e-34	153.56	3	RPFTQNLGLEELGIELDPK(1)GR	0.026086	3	0.973787	1.02621	1.00798	0.99202	0.966	1.034	1.07
O08749	66	K	Dihydrolipoyl dehydrogenase, mitochondrial OS=Mus musculus OX=10090 GN=Dld PE=1 SV=2	Dld	1	9.03625e-47	200.82	2	SAQLGFK(1)TVCIEK	-0.46106	2	0.847547	1.15245	1.00798	0.99202	0.841	1.162	1.382
O08756	99	K	3-hydroxyacyl-CoA dehydrogenase type-2 OS=Mus musculus OX=10090 GN=Hsd17b10 PE=1 SV=4	Hsd17b10	1	1.01499e-12	113.13	3	IDVAVNCAGIAVAIK(1)TYHQK	-1.1408	2	0.675365	1.32463	1.01898	0.981017	0.663	1.35	2.036
O08756	53	K	3-hydroxyacyl-CoA dehydrogenase type-2 OS=Mus musculus OX=10090 GN=Hsd17b10 PE=1 SV=4	Hsd17b10	1	7.69916e-05	98.328	2	K(1)LGESCIFAPANVTSEK	-1.564	2	0.853668	1.14633	1.01898	0.981017	0.838	1.169	1.395
O08756	107	K	3-hydroxyacyl-CoA dehydrogenase type-2 OS=Mus musculus OX=10090 GN=Hsd17b10 PE=1 SV=4	Hsd17b10	1	4.95731e-17	165.39	2	NK(1)IHTLEDFQR	-0.49032	6	1.14276	0.857244	1.01898	0.981017	1.121	0.874	0.78
O08784	468	K	Treacle protein OS=Mus musculus OX=10090 GN=Tcof1 PE=1 SV=1	Tcof1	1	0.00391809	49.487	2	GANLPCPGK(1)VGSAALR	-0.78381	1	1
O08784	318	K	Treacle protein OS=Mus musculus OX=10090 GN=Tcof1 PE=1 SV=1	Tcof1	1	0.000309938	82.437	2	GISGK(1)GPILATPGK	2.0339	2	0.783144	1.21686
O08784	327	K	Treacle protein OS=Mus musculus OX=10090 GN=Tcof1 PE=1 SV=1	Tcof1	1	8.25611e-08	104.86	2	GPILATPGK(1)TGPAATQAK	-1.6644	2	0.78786	1.21214
O08784	153	K	Treacle protein OS=Mus musculus OX=10090 GN=Tcof1 PE=1 SV=1	Tcof1	1	0.000858288	61.194	2	TVVHLLSGK(1)SPK	0.028706	2	0.849236	1.15076
O08788	962	K	Dynactin subunit 1 OS=Mus musculus OX=10090 GN=Dctn1 PE=1 SV=3	Dctn1	1	6.04311e-05	112.73	2	IK(1)GEELSEANVR	-0.56066	2	0.99022	1.00978	0.991242	1.00876	0.999	1.001	1.002
O08788	38	K	Dynactin subunit 1 OS=Mus musculus OX=10090 GN=Dctn1 PE=1 SV=3	Dctn1	1	1.54989e-05	114.64	2	VEVIGK(1)GHR	2.3589	2	1.05726	0.942742	0.991242	1.00876	1.067	0.935	0.876
O08807	253	K	Peroxiredoxin-4 OS=Mus musculus OX=10090 GN=Prdx4 PE=1 SV=1	Prdx4	1	9.06898e-05	50.819	3	HGEVCPAGWK(1)PGSETIIPDPAGK	1.1904	2	1.14127	0.858733	0.992632	1.00737	1.15	0.852	0.741
O08810	243	K	116 kDa U5 small nuclear ribonucleoprotein component OS=Mus musculus OX=10090 GN=Eftud2 PE=1 SV=1	Eftud2	1	0.00475099	65.933	2	LIK(1)HAVQER	-0.51402	1		1	0.997147	1.00285		0.997
O08917	166	K	Flotillin-1 OS=Mus musculus OX=10090 GN=Flot1 PE=1 SV=1	Flot1	1	0.00173054	41.499	3	DIHDDQDYLHSLGK(1)AR	1.1522	1	1		1.0575	0.942497	0.946
O08992	215	K	Syntenin-1 OS=Mus musculus OX=10090 GN=Sdcbp PE=1 SV=1	Sdcbp	1	0.000694347	65.173	2	DSSGHVGFIFK(1)SGK	0.8727	1	1		1.00749	0.992514	0.993
O08992	180	K	Syntenin-1 OS=Mus musculus OX=10090 GN=Sdcbp PE=1 SV=1	Sdcbp	1	0.000483808	92.732	2	VLK(1)QAFGEK	-0.060833	1		1	1.00749	0.992514		1.008
O08997	60	K	Copper transport protein ATOX1 OS=Mus musculus OX=10090 GN=Atox1 PE=1 SV=1	Atox1	1	2.28413e-11	134.2	2	TGK(1)AVSYLGPK	0.46206	2	0.971881	1.02812	0.968857	1.03114	1.003	0.997	0.994
O08997	57	K	Copper transport protein ATOX1 OS=Mus musculus OX=10090 GN=Atox1 PE=1 SV=1	Atox1	1	4.64745e-66	190.06	3	VCIDSEHSSDTLLATLNK(1)TGK	0.01469	3	1.00763	0.992372	0.968857	1.03114	1.04	0.962	0.925
O08997	25	K	Copper transport protein ATOX1 OS=Mus musculus OX=10090 GN=Atox1 PE=1 SV=1	Atox1	1	0.000427187	78.888	3	VLNK(1)LGGVEFNIDLPNKK	0.10283	2	0.854185	1.14582	0.968857	1.03114	0.882	1.111	1.26
O09000	757	K	Nuclear receptor coactivator 3 OS=Mus musculus OX=10090 GN=Ncoa3 PE=1 SV=2	Ncoa3	1	9.33698e-26	112.38	3	ELQPQADSGDSK(1)LSQCSCSTNPSSGQEK	-1.8214	1		1
O09000	88	K	Nuclear receptor coactivator 3 OS=Mus musculus OX=10090 GN=Ncoa3 PE=1 SV=2	Ncoa3	1	7.58343e-28	220.34	2	EQGK(1)TISSDDDVQK	0.60984	2	0.985745	1.01425
O09000	609	K	Nuclear receptor coactivator 3 OS=Mus musculus OX=10090 GN=Ncoa3 PE=1 SV=2	Ncoa3	1	0.00107687	100.84	2	GPLESK(1)GHK	0.61541	2	1.25399	0.746012
O09000	613	K	Nuclear receptor coactivator 3 OS=Mus musculus OX=10090 GN=Ncoa3 PE=1 SV=2	Ncoa3	1	0.000707812	91.245	2	K(1)LLQLLTCSSDDR	-1.3322	1	1
O09061	76	K	Proteasome subunit beta type-1 OS=Mus musculus OX=10090 GN=Psmb1 PE=1 SV=1	Psmb1	1	0.00113722	44.667	3	LTDK(1)TVIGCSGFHGDCLTLTK	0.60113	1	1		0.97535	1.02465	1.025
O09061	103	K	Proteasome subunit beta type-1 OS=Mus musculus OX=10090 GN=Psmb1 PE=1 SV=1	Psmb1	1	0.0687717	42.075	2	MYK(1)HSNNK	-0.95639	1	1		0.97535	1.02465	1.025
O09106	220	K	Histone deacetylase 1 OS=Mus musculus OX=10090 GN=Hdac1 PE=1 SV=1	Hdac1	1	0.000583507	69.915	2	GK(1)YYAVNYPLR	-3.0054	1		1	1.17663	0.823367		1.215
O09110	183	K	Dual specificity mitogen-activated protein kinase kinase 3 OS=Mus musculus OX=10090 GN=Map2k3 PE=1 SV=2	Map2k3	1	0.000371013	63.766	3	ALEHLHSK(1)LSVIHR	0.48509	2	1.12714	0.872861	1.01281	0.987192	1.113	0.884	0.794
O09110	32	K	Dual specificity mitogen-activated protein kinase kinase 3 OS=Mus musculus OX=10090 GN=Map2k3 PE=1 SV=2	Map2k3	1	0.00101026	70.598	2	ISCVSK(1)PPVSNPTPPR	-2.0854	2	1.50215	0.497846	1.01281	0.987192	1.483	0.504	0.34
O09117	57	K	Synaptophysin-like protein 1 OS=Mus musculus OX=10090 GN=Sypl1 PE=1 SV=2	Sypl1	1	1.61759e-12	167.76	2	GK(1)TEIQVNCPK	-0.30672	2	1.00505	0.994948	1.08049	0.919512	0.93	1.082	1.163
O09117	66	K	Synaptophysin-like protein 1 OS=Mus musculus OX=10090 GN=Sypl1 PE=1 SV=2	Sypl1	1	0.000337232	110.52	2	TEIQVNCPK(1)VGVNK	-6.5356	2	1.07717	0.922835	1.08049	0.919512	0.997	1.004	1.007
O09131	11	K	Glutathione S-transferase omega-1 OS=Mus musculus OX=10090 GN=Gsto1 PE=1 SV=2	Gsto1	1	0.000519572	76.009	2	SLGK(1)GSAPPGPVPEGQIR	-1.5725	2	0.756978	1.24302	1.02463	0.975373	0.739	1.274	1.724
O09165	189	K	Calsequestrin-1 OS=Mus musculus OX=10090 GN=Casq1 PE=1 SV=3	Casq1	1	0.0375722	47.561	2	SK(1)DSEHYK	0.67037	2	0.909704	1.0903	1.04206	0.957939	0.873	1.138	1.304
O09165	55	K	Calsequestrin-1 OS=Mus musculus OX=10090 GN=Casq1 PE=1 SV=3	Casq1	1	0.00292602	79.059	2	VINVNAK(1)NYK	0.88881	2	1.07443	0.925572	1.04206	0.957939	1.031	0.966	0.937
O09172	263	K	Glutamate--cysteine ligase regulatory subunit OS=Mus musculus OX=10090 GN=Gclm PE=1 SV=1	Gclm	1	6.02408e-05	99.855	2	SK(1)GYILQAK	-1.1065	2	1.22038	0.779617	1.07798	0.922023	1.132	0.846	0.747
O09172	255	K	Glutamate--cysteine ligase regulatory subunit OS=Mus musculus OX=10090 GN=Gclm PE=1 SV=1	Gclm	1	0.0127539	79.059	2	YSVIVK(1)SR	-0.98554	2	1.09144	0.908556	1.07798	0.922023	1.012	0.985	0.973
O35074	315	K	Prostacyclin synthase OS=Mus musculus OX=10090 GN=Ptgis PE=1 SV=1	Ptgis	1	4.16979e-15	94.838	3	AELK(1)HTVWQAEQPVSQMTTLPQK	0.6392	1	1		0.995481	1.00452	1.005
O35074	235	K	Prostacyclin synthase OS=Mus musculus OX=10090 GN=Ptgis PE=1 SV=1	Ptgis	0.999776	0.000251001	53.773	3	GSLSAGDKDHACSVK(1)NR	-0.37763	2	1.08002	0.919977	0.995481	1.00452	1.085	0.916	0.844
O35074	429	K	Prostacyclin synthase OS=Mus musculus OX=10090 GN=Ptgis PE=1 SV=1	Ptgis	1	0.0168727	41.317	3	LK(1)NYNMPWGAGHNQCLGK	0.07886	1		1	0.995481	1.00452		0.996
O35074	126	K	Prostacyclin synthase OS=Mus musculus OX=10090 GN=Ptgis PE=1 SV=1	Ptgis	1	0.00717394	69.716	2	MK(1)PTLMHR	-0.17299	2	1.06967	0.930326	0.995481	1.00452	1.075	0.926	0.861
O35075	14	K	Vacuolar protein sorting-associated protein 26C OS=Mus musculus OX=10090 GN=Vps26c PE=1 SV=1	Vps26c	1	5.26742e-09	96.453	3	ANK(1)VYHAGEMLSGVVVISSK	-0.75869	1	1		0.979482	1.02052	1.021
O35129	262	K	Prohibitin-2 OS=Mus musculus OX=10090 GN=Phb2 PE=1 SV=1	Phb2	1	2.44785e-15	162.52	2	AAQNISK(1)TIATSQNR	-1.5265	2	0.916556	1.08344	0.953635	1.04636	0.961	1.035	1.077
O35129	244	K	Prohibitin-2 OS=Mus musculus OX=10090 GN=Phb2 PE=1 SV=1	Phb2	1	9.86904e-14	160.62	2	MLGEALSK(1)NPGYIK	0.38305	2	1.12158	0.878418	0.953635	1.04636	1.176	0.839	0.713
O35143	103	K	ATPase inhibitor, mitochondrial OS=Mus musculus OX=10090 GN=Atp5if1 PE=1 SV=2	Atp5if1	1	1.24221e-10	133.68	2	IQQLK(1)NNH	1.5322	6	0.983883	1.01612	1.14588	0.854119	0.859	1.19	1.385
O35143	72	K	ATPase inhibitor, mitochondrial OS=Mus musculus OX=10090 GN=Atp5if1 PE=1 SV=2	Atp5if1	1	0.000104966	108.24	3	K(1)HHEDEIDHHSK	-0.12035	1	1		1.14588	0.854119	0.873
O35143	64	K	ATPase inhibitor, mitochondrial OS=Mus musculus OX=10090 GN=Atp5if1 PE=1 SV=2	Atp5if1	1	3.28442e-05	127.94	2	TK(1)EQLAALR	0.91194	2	1.06916	0.930835	1.14588	0.854119	0.933	1.09	1.168
O35215	110	K	D-dopachrome decarboxylase OS=Mus musculus OX=10090 GN=Ddt PE=1 SV=3	Ddt	1	4.91005e-06	85.821	2	FFPLEAWQIGK(1)K	-1.4773	1	1		1.04024	0.959765	0.961
O35226	74	K	26S proteasome non-ATPase regulatory subunit 4 OS=Mus musculus OX=10090 GN=Psmd4 PE=1 SV=1	Psmd4	1	0.000457405	112.93	2	ILSK(1)LHTVQPK	-0.87605	2	0.968821	1.03118	1.01423	0.98577	0.955	1.046	1.095
O35286	491	K	Pre-mRNA-splicing factor ATP-dependent RNA helicase DHX15 OS=Mus musculus OX=10090 GN=Dhx15 PE=1 SV=2	Dhx15	1	0.00105457	43.518	2	AYK(1)TEMQDNTYPEILR	-1.6102	1	1		0.998062	1.00194	1.002
O35286	230	K	Pre-mRNA-splicing factor ATP-dependent RNA helicase DHX15 OS=Mus musculus OX=10090 GN=Dhx15 PE=1 SV=2	Dhx15	1	0.000564336	78.043	2	FEDCSSAK(1)TILK	0.2301	2	1.04325	0.956745	0.998062	1.00194	1.045	0.955	0.914
O35295	72	K	Transcriptional activator protein Pur-beta OS=Mus musculus OX=10090 GN=Purb PE=1 SV=3	Purb	1	0.00249834	52.863	2	FLK(1)IAEVGAGGSK	-1.1419	2	1.21321	0.786788	1.09139	0.908614	1.112	0.866	0.779
O35367	249	K	Keratocan OS=Mus musculus OX=10090 GN=Kera PE=2 SV=1	Kera	1	0.000387612	61.067	2	LNHNK(1)LSDAGLPSR	-1.4256	2	1.11223	0.887767	0.990606	1.0094	1.123	0.88	0.784
O35381	91	K	Acidic leucine-rich nuclear phosphoprotein 32 family member A OS=Mus musculus OX=10090 GN=Anp32a PE=1 SV=1	Anp32a	1	0.0536456	51.569	2	CPNLK(1)HLNLSGNK	-1.1359	1	1		1.10561	0.894391	0.904
O35381	20	K	Acidic leucine-rich nuclear phosphoprotein 32 family member A OS=Mus musculus OX=10090 GN=Anp32a PE=1 SV=1	Anp32a	1	1.23013e-09	105.08	2	TPSDVK(1)ELVLDNCK	-0.75968	2	1.31961	0.680388	1.10561	0.894391	1.194	0.761	0.637
O35459	230	K	Delta(3,5)-Delta(2,4)-dienoyl-CoA isomerase, mitochondrial OS=Mus musculus OX=10090 GN=Ech1 PE=1 SV=1	Ech1	1	0.000488632	105.78	2	K(1)MMADEALDSGLVSR	-1.3222	1		1	0.782398	1.2176		0.821
O35459	150	K	Delta(3,5)-Delta(2,4)-dienoyl-CoA isomerase, mitochondrial OS=Mus musculus OX=10090 GN=Ech1 PE=1 SV=1	Ech1	1	0.0118755	51.531	2	YQK(1)TFTVIEK	-0.60088	1		1	0.782398	1.2176		0.821
P28076	109	K	Proteasome subunit beta type-9 OS=Mus musculus OX=10090 GN=Psmb9 PE=1 SV=1	Psmb9	1	0.0318968	42.835	2	NISYK(1)YR	-0.064803	1	1		0.97427	1.02573	1.026
O35593	154	K	26S proteasome non-ATPase regulatory subunit 14 OS=Mus musculus OX=10090 GN=Psmd14 PE=1 SV=2	Psmd14	1	0.00431532	67.881	2	GK(1)VVIDAFR	-0.22251	1	1		1.01184	0.988163	0.988
O35593	239	K	26S proteasome non-ATPase regulatory subunit 14 OS=Mus musculus OX=10090 GN=Psmd14 PE=1 SV=2	Psmd14	1	5.29969e-05	44.853	3	SWMEGLTLQDYSEHCK(1)HNESVVK	-0.27606	1	1		1.01184	0.988163	0.988
O35638	607	K	Cohesin subunit SA-2 OS=Mus musculus OX=10090 GN=Stag2 PE=1 SV=3	Stag2	1	0.00846026	47.361	2	LEK(1)HLDALLR	0.40066	2	1.21836	0.781636	1.05411	0.945889	1.156	0.826	0.715
O35639	169	K	Annexin A3 OS=Mus musculus OX=10090 GN=Anxa3 PE=1 SV=4	Anxa3	1	2.03407e-05	99.276	3	RDESLK(1)VDEHLAK	-1.5741	4	1.03109	0.968906	1.06151	0.938488	0.971	1.032	1.063
O35639	177	K	Annexin A3 OS=Mus musculus OX=10090 GN=Anxa3 PE=1 SV=4	Anxa3	1	2.47399e-06	135.21	2	K(1)DAQILYNAGENK	-1.3739	2	1.13983	0.860165	1.06151	0.938488	1.074	0.917	0.854
O35639	138	K	Annexin A3 OS=Mus musculus OX=10090 GN=Anxa3 PE=1 SV=4	Anxa3	1	1.92212e-05	132.63	2	K(1)SLGDDISSETSGDFR	0.67271	2	1.00224	0.997759	1.06151	0.938488	0.944	1.063	1.126
O35639	263	K	Annexin A3 OS=Mus musculus OX=10090 GN=Anxa3 PE=1 SV=4	Anxa3	1	1.32644e-17	190.87	3	LHQALK(1)GAGTDEFTLNR	0.69584	2	1.16442	0.835577	1.06151	0.938488	1.097	0.89	0.811
O35640	69	K	Annexin A8 OS=Mus musculus OX=10090 GN=Anxa8 PE=1 SV=2	Anxa8	1	0.0213288	46.068	2	AQFGK(1)DLTETLK	2.4384	1	1		1.00354	0.99646	0.996
O35640	76	K	Annexin A8 OS=Mus musculus OX=10090 GN=Anxa8 PE=1 SV=2	Anxa8	1	7.7468e-47	165.09	2	DLTETLK(1)SELSGK	-2.1465	2	1.27988	0.720119	1.00354	0.99646	1.275	0.723	0.567
O35640	107	K	Annexin A8 OS=Mus musculus OX=10090 GN=Anxa8 PE=1 SV=2	Anxa8	1	0.00778489	69.641	2	ELHDAMK(1)GLGTK	-1.4671	2	1.02186	0.97814	1.00354	0.99646	1.018	0.982	0.965
O35640	112	K	Annexin A8 OS=Mus musculus OX=10090 GN=Anxa8 PE=1 SV=2	Anxa8	1	4.21693e-17	119.58	2	GLGTK(1)EGVIIEILASR	1.2657	2	0.931627	1.06837	1.00354	0.99646	0.928	1.072	1.155
O35640	267	K	Annexin A8 OS=Mus musculus OX=10090 GN=Anxa8 PE=1 SV=2	Anxa8	1	0.00145204	65.933	2	LYYAMK(1)GAGTR	-1.257	2		1	1.00354	0.99646		1.004
O35640	292	K	Annexin A8 OS=Mus musculus OX=10090 GN=Anxa8 PE=1 SV=2	Anxa8	1	6.53748e-14	124.46	2	SEIDLNLIK(1)GQFK	-1.0681	2	1.65788	0.342116	1.00354	0.99646	1.652	0.343	0.208
O35643	727	K	AP-1 complex subunit beta-1 OS=Mus musculus OX=10090 GN=Ap1b1 PE=1 SV=2	Ap1b1	1	0.00154164	74.524	2	AK(1)GLEISGTFTR	-1.2902	1	1		1.01044	0.989563	0.99
O35643	318	K	AP-1 complex subunit beta-1 OS=Mus musculus OX=10090 GN=Ap1b1 PE=1 SV=2	Ap1b1	1	0.00061723	92.445	2	RPEILK(1)HEMK	0.65665	3	1.01594	0.98406	1.01044	0.989563	1.005	0.994	0.989
O35685	197	K	Nuclear migration protein nudC OS=Mus musculus OX=10090 GN=Nudc PE=1 SV=1	Nudc	1	0.00268786	52.837	2	GK(1)DVVVDIQR	-0.71102	1		1	1.06164	0.938363		1.066
O35701	142	K	Matrilin-3 OS=Mus musculus OX=10090 GN=Matn3 PE=1 SV=2	Matn3	1	0.00251445	79.809	2	QALK(1)QAVAR	-2.7993	1		1	0.978111	1.02189		0.979
O35701	98	K	Matrilin-3 OS=Mus musculus OX=10090 GN=Matn3 PE=1 SV=2	Matn3	1	0.0105825	91.783	2	VK(1)TFVSR	-1.4079	2	1.08859	0.911412	0.978111	1.02189	1.113	0.892	0.801
O35737	98	K	Heterogeneous nuclear ribonucleoprotein H OS=Mus musculus OX=10090 GN=Hnrnph1 PE=1 SV=3	Hnrnph1	1	1.27981e-13	103.29	3	SNNVEMDWVLK(1)HTGPNSPDTANDGFVR	1.251	2	0.906444	1.09356	1.01115	0.988846	0.896	1.106	1.234
O35737	185	K	Heterogeneous nuclear ribonucleoprotein H OS=Mus musculus OX=10090 GN=Hnrnph1 PE=1 SV=3	Hnrnph1	1	0.00314349	51.872	2	YIEIFK(1)SSR	-0.42046	1	1		1.01115	0.988846	0.989
O35744	152	K	Chitinase-like protein 3 OS=Mus musculus OX=10090 GN=Chil3 PE=1 SV=2	Chil3	1	1.18274e-05	164.31	2	DK(1)HLFSVLVK	-0.48529	2	1.08283	0.917175	1.04104	0.958957	1.04	0.956	0.919
O35744	86	K	Chitinase-like protein 3 OS=Mus musculus OX=10090 GN=Chil3 PE=1 SV=2	Chil3	1	0.0234528	86.205	2	DK(1)NTELK	1.322	1		1	1.04104	0.958957		1.043
O35744	91	K	Chitinase-like protein 3 OS=Mus musculus OX=10090 GN=Chil3 PE=1 SV=2	Chil3	1	2.6293e-109	285.5	2	NTELK(1)TLLAIGGWK	1.021	7	1.95766	0.042342	1.04104	0.958957	1.88	0.044	0.023
O35744	395	K	Chitinase-like protein 3 OS=Mus musculus OX=10090 GN=Chil3 PE=1 SV=2	Chil3	1	6.35167e-14	139.7	2	GDLNIHSASCK(1)GPY	-0.48713	2	1.023	0.977003	1.04104	0.958957	0.983	1.019	1.037
O35744	384	K	Chitinase-like protein 3 OS=Mus musculus OX=10090 GN=Chil3 PE=1 SV=2	Chil3	1	2.65925e-09	116.28	3	HFPLTSTLK(1)GDLNIHSASCK	-0.62211	3	1.0381	0.961901	1.04104	0.958957	0.997	1.003	1.006
O35744	164	K	Chitinase-like protein 3 OS=Mus musculus OX=10090 GN=Chil3 PE=1 SV=2	Chil3	1	7.69493e-11	139.78	2	K(1)AFEEESVEK	-0.31937	2	1.05964	0.940359	1.04104	0.958957	1.018	0.981	0.964
O35744	278	K	Chitinase-like protein 3 OS=Mus musculus OX=10090 GN=Chil3 PE=1 SV=2	Chil3	1	4.74822e-40	115.06	3	LIVGFPAYGHTFILSDPSK(1)TGIGAPTISTGPPGK	1.7686	1	1		1.04104	0.958957	0.961
O35744	192	K	Chitinase-like protein 3 OS=Mus musculus OX=10090 GN=Chil3 PE=1 SV=2	Chil3	1	4.23448e-37	159.83	2	LLLTSTGAGIIDVIK(1)SGYK	-0.07225	2	0.568175	1.43183	1.04104	0.958957	0.546	1.493	2.734
O35744	251	K	Chitinase-like protein 3 OS=Mus musculus OX=10090 GN=Chil3 PE=1 SV=2	Chil3	1	2.10776e-20	111.03	3	SADLNVDSIISYWK(1)DHGAASEK	-0.55594	2	1.85755	0.142448	1.04104	0.958957	1.784	0.149	0.084
O35841	202	K	Apoptosis inhibitor 5 OS=Mus musculus OX=10090 GN=Api5 PE=1 SV=2	Api5	1	5.34095e-05	128.46	2	ILSGLK(1)SLQTVSGR	-3.0259	2	1.08078	0.919221	0.958175	1.04183	1.128	0.882	0.782
O35841	398	K	Apoptosis inhibitor 5 OS=Mus musculus OX=10090 GN=Api5 PE=1 SV=2	Api5	1	0.0356696	43.613	2	LALQGK(1)TGEALK	-0.37385	1	1		0.958175	1.04183	1.044
O35841	160	K	Apoptosis inhibitor 5 OS=Mus musculus OX=10090 GN=Api5 PE=1 SV=2	Api5	1	0.00030283	90.689	2	LK(1)TLPDEVLTK	-0.81986	2	0.88517	1.11483	0.958175	1.04183	0.924	1.07	1.158
O35855	73	K	Branched-chain-amino-acid aminotransferase, mitochondrial OS=Mus musculus OX=10090 GN=Bcat2 PE=1 SV=2	Bcat2	1	2.37026e-27	129.53	3	TFTDHMLMVEWNNK(1)AGWGPPR	-0.85169	2	0.886001	1.114	1.09167	0.908325	0.812	1.226	1.51
P24549	91	K	Retinal dehydrogenase 1 OS=Mus musculus OX=10090 GN=Aldh1a1 PE=1 SV=5	Aldh1a1	1	0.000551113	80.623	2	LLNK(1)LADLMER	-1.1118	2	1.58747	0.412528	1.07545	0.924552	1.476	0.446	0.302
O35955	68	K	Proteasome subunit beta type-10 OS=Mus musculus OX=10090 GN=Psmb10 PE=1 SV=1	Psmb10	1	0.00110159	83.474	2	ATNDSVVADK(1)SCEK	-2.5092	1	1		0.94541	1.05459	1.058
O35955	101	K	Proteasome subunit beta type-10 OS=Mus musculus OX=10090 GN=Psmb10 PE=1 SV=1	Psmb10	1	5.30199e-12	135.5	2	MAASK(1)MELHALSTGR	-1.6773	4	0.859604	1.1404	0.94541	1.05459	0.909	1.081	1.189
O54724	154	K	Caveolae-associated protein 1 OS=Mus musculus OX=10090 GN=Cavin1 PE=1 SV=1	Cavin1	1	0.0140211	44.598	2	NFK(1)VMIYQDEVK	-0.57498	1	1		1.12154	0.878459	0.892
O54724	124	K	Caveolae-associated protein 1 OS=Mus musculus OX=10090 GN=Cavin1 PE=1 SV=1	Cavin1	1	0.0178172	81.099	2	VSVNVK(1)TVR	-1.5387	2	1.26327	0.73673	1.12154	0.878459	1.126	0.839	0.745
O54788	201	K	DNA fragmentation factor subunit beta OS=Mus musculus OX=10090 GN=Dffb PE=1 SV=1	Dffb	1	0.000123442	121.86	2	LK(1)SVQYNGSYFDR	-0.3622	2	0.870516	1.12948
O54824	971	K	Pro-interleukin-16 OS=Mus musculus OX=10090 GN=Il16 PE=1 SV=3	Il16	1	0.0441563	43.613	2	TQSCETK(1)LLDEK	-2.623	1		1	1.04651	0.953491		1.049
O54941	328	K	SWI/SNF-related matrix-associated actin-dependent regulator of chromatin subfamily E member 1 OS=Mus musculus OX=10090 GN=Smarce1 PE=1 SV=1	Smarce1	1	1.82367e-08	64.56	2	SQSSMAPEEEQVANK(1)AEEK	-0.61168	2	0.967702	1.0323	0.970301	1.0297	0.997	1.003	1.006
O54988	1017	K	STE20-like serine/threonine-protein kinase OS=Mus musculus OX=10090 GN=Slk PE=1 SV=2	Slk	1	0.0227713	54.584	2	HLQEK(1)HQLLK	2.3941	1	1		0.999267	1.00073	1.001
O55023	28	K	Inositol monophosphatase 1 OS=Mus musculus OX=10090 GN=Impa1 PE=1 SV=1	Impa1	1	0.0460835	44.598	2	EALK(1)NEMDVMIK	-0.36397	1		1	1.0102	0.989804		1.01
O55023	61	K	Inositol monophosphatase 1 OS=Mus musculus OX=10090 GN=Impa1 PE=1 SV=1	Impa1	1	1.55362e-12	106.79	3	EK(1)YPCHSFIGEESVAAGEK	0.88438	3	1.32372	0.676283	1.0102	0.989804	1.31	0.683	0.521
O55028	233	K	[3-methyl-2-oxobutanoate dehydrogenase [lipoamide]] kinase, mitochondrial OS=Mus musculus OX=10090 GN=Bckdk PE=1 SV=1	Bckdk	1	0.00111117	61.577	2	IIEK(1)WVDFAR	-2.7277	1	1
O55028	192	K	[3-methyl-2-oxobutanoate dehydrogenase [lipoamide]] kinase, mitochondrial OS=Mus musculus OX=10090 GN=Bckdk PE=1 SV=1	Bckdk	1	3.03324e-05	113.46	2	YFLDK(1)TLTSR	-0.92388	2	0.829242	1.17076
O55029	69	K	Coatomer subunit beta' OS=Mus musculus OX=10090 GN=Copb2 PE=1 SV=2	Copb2	1	0.0026989	61.067	2	K(1)NWVVTGADDMQIR	-0.64884	2	0.897722	1.10228	1.00202	0.997976	0.896	1.105	1.233
O55029	212	K	Coatomer subunit beta' OS=Mus musculus OX=10090 GN=Copb2 PE=1 SV=2	Copb2	1	0.00788707	56.202	2	LVK(1)IWDYQNK	1.3209	2	1.09018	0.909819	1.00202	0.997976	1.088	0.912	0.838
O55042	45	K	Alpha-synuclein OS=Mus musculus OX=10090 GN=Snca PE=1 SV=2	Snca	1	5.27471e-05	74.62	2	TK(1)EGVVHGVTTVAEK	-2.7572	2	1.04647	0.953531	1.17596	0.824037	0.89	1.157	1.3
O55125	80	K	Protein NipSnap homolog 1 OS=Mus musculus OX=10090 GN=Nipsnap1 PE=1 SV=1	Nipsnap1	1	1.28675e-10	56.064	3	IQFHNVK(1)PECLDAYNSLTEAVLPK	-0.53552	2	1.2484	0.751599	1.02646	0.973535	1.216	0.772	0.635
O55126	94	K	Protein NipSnap homolog 2 OS=Mus musculus OX=10090 GN=Nipsnap2 PE=1 SV=1	Nipsnap2	1	8.73961e-19	149.58	2	ICQEVLPK(1)IHEGK	-1.9704	4	0.908257	1.09174	1.00992	0.990076	0.899	1.103	1.227
O55126	99	K	Protein NipSnap homolog 2 OS=Mus musculus OX=10090 GN=Nipsnap2 PE=1 SV=1	Nipsnap2	1	5.2348e-71	155.75	4	IHEGK(1)QYPCTLVGTWNTWYGEQDQAVHLWR	4.8101	1		1	1.00992	0.990076		1.01
O55126	276	K	Protein NipSnap homolog 2 OS=Mus musculus OX=10090 GN=Nipsnap2 PE=1 SV=1	Nipsnap2	1	0.000602095	108.93	2	IMIPLK(1)TSPLQ	-1.233	1	1		1.00992	0.990076	0.99
O55126	77	K	Protein NipSnap homolog 2 OS=Mus musculus OX=10090 GN=Nipsnap2 PE=1 SV=1	Nipsnap2	1	6.69375e-12	113.86	3	LQFHNVK(1)PECLDAYNK	0.1499	2	1.04534	0.95466	1.00992	0.990076	1.035	0.964	0.931
O55126	86	K	Protein NipSnap homolog 2 OS=Mus musculus OX=10090 GN=Nipsnap2 PE=1 SV=1	Nipsnap2	0.999973	1.11602e-40	91.131	3	LQFHNVKPECLDAYNK(1)ICQEVLPK	-1.4108	3	0.622446	1.37755	1.00992	0.990076	0.616	1.391	2.258
O55131	96	K	Septin-7 OS=Mus musculus OX=10090 GN=Septin7 PE=1 SV=1	Septin7	1	5.3746e-12	133.49	2	TVQVEQSK(1)VLIK	-0.82366	2	0.882347	1.11765	1.00951	0.990494	0.874	1.128	1.291
O55137	42	K	Acyl-coenzyme A thioesterase 1 OS=Mus musculus OX=10090 GN=Acot1 PE=1 SV=1	Acot1	1	0.000188197	114.64	2	DEK(1)GALFR	0.0085457	2	0.603195	1.3968	0.833713	1.16629	0.724	1.198	1.655
O55142	45	K	60S ribosomal protein L35a OS=Mus musculus OX=10090 GN=Rpl35a PE=1 SV=2	Rpl35a	1	0.00139228	111.39	2	DETEFYLGK(1)R	-1.2162	1	1		1.1316	0.868404	0.884
O55142	29	K	60S ribosomal protein L35a OS=Mus musculus OX=10090 GN=Rpl35a PE=1 SV=2	Rpl35a	1	2.46915e-05	81.48	2	EHTALLK(1)IEGVYAR	2.8186	2	1.06816	0.93184	1.1316	0.868404	0.944	1.073	1.137
O55142	8	K	60S ribosomal protein L35a OS=Mus musculus OX=10090 GN=Rpl35a PE=1 SV=2	Rpl35a	1	2.48244e-07	98.009	2	LWCK(1)AIFAGYK	-1.974	2	1.18947	0.810529	1.1316	0.868404	1.051	0.933	0.888
Q8R429	128	K	Sarcoplasmic/endoplasmic reticulum calcium ATPase 1 OS=Mus musculus OX=10090 GN=Atp2a1 PE=1 SV=1	Atp2a1	1	3.97864e-05	129.28	2	EYEPEMGK(1)VYR	0.92476	2	0.98806	1.01194	1.02655	0.973453	0.963	1.04	1.08
Q8R429	481	K	Sarcoplasmic/endoplasmic reticulum calcium ATPase 1 OS=Mus musculus OX=10090 GN=Atp2a1 PE=1 SV=1	Atp2a1	1	6.48742e-07	120.65	2	K(1)EFTLEFSR	-0.69738	2	1.03776	0.962242	1.02655	0.973453	1.011	0.988	0.977
Q8R429	205	K	Sarcoplasmic/endoplasmic reticulum calcium ATPase 1 OS=Mus musculus OX=10090 GN=Atp2a1 PE=1 SV=1	Atp2a1	1	5.84153e-13	162.23	2	K(1)NMLFSGTNIAAGK	-1.4028	2	1.04357	0.956434	1.02655	0.973453	1.017	0.983	0.967
Q8R429	515	K	Sarcoplasmic/endoplasmic reticulum calcium ATPase 1 OS=Mus musculus OX=10090 GN=Atp2a1 PE=1 SV=1	Atp2a1	1	5.52505e-06	119.43	2	MFVK(1)GAPEGVIDR	-0.32494	2	1.10678	0.893225	1.02655	0.973453	1.078	0.918	0.852
Q8R429	189	K	Sarcoplasmic/endoplasmic reticulum calcium ATPase 1 OS=Mus musculus OX=10090 GN=Atp2a1 PE=1 SV=1	Atp2a1	1	4.18436e-51	164.13	3	VDQSILTGESVSVIK(1)HTDPVPDPR	-2.1054	2	0.996754	1.00325	1.02655	0.973453	0.971	1.031	1.062
O55222	426	K	Integrin-linked protein kinase OS=Mus musculus OX=10090 GN=Ilk PE=1 SV=2	Ilk	1	6.54486e-12	176.45	2	LMK(1)ICMNEDPAK	-0.60687	4	1.03711	0.962887	1.03779	0.962214	0.999	1.001	1.002
O55226	133	K	Chondroadherin OS=Mus musculus OX=10090 GN=Chad PE=2 SV=1	Chad	1	5.37438e-23	94.865	3	AGAFDDLTELTYLYLDHNK(1)VSELPR	2.1969	1		1	0.970704	1.0293		0.972
O55226	170	K	Chondroadherin OS=Mus musculus OX=10090 GN=Chad PE=2 SV=1	Chad	1	3.45069e-12	148.9	2	AGAFQGAK(1)DLR	-0.12491	2	0.937874	1.06213	0.970704	1.0293	0.966	1.032	1.068
O55226	203	K	Chondroadherin OS=Mus musculus OX=10090 GN=Chad PE=2 SV=1	Chad	1	2.71695e-13	170.95	3	FHLDK(1)NQLSSYPSAALSK	-1.03	2	0.998592	1.00141	0.970704	1.0293	1.029	0.973	0.946
O55226	216	K	Chondroadherin OS=Mus musculus OX=10090 GN=Chad PE=2 SV=1	Chad	1	1.6163e-05	115.79	2	NQLSSYPSAALSK(1)LR	0.4139	2	0.941965	1.05804	0.970704	1.0293	0.97	1.028	1.06
O55226	270	K	Chondroadherin OS=Mus musculus OX=10090 GN=Chad PE=2 SV=1	Chad	1	2.90644e-43	260.14	3	FSDAAFSGVTTLK(1)HVHLDNNR	-0.017489	2	0.941534	1.05847	0.970704	1.0293	0.97	1.028	1.06
O55226	47	K	Chondroadherin OS=Mus musculus OX=10090 GN=Chad PE=2 SV=1	Chad	1	0.00265259	87.895	2	IPK(1)VSETTK	-0.43209	2	1.03654	0.963464	0.970704	1.0293	1.068	0.936	0.876
O55226	53	K	Chondroadherin OS=Mus musculus OX=10090 GN=Chad PE=2 SV=1	Chad	1	1.59064e-34	228.54	2	VSETTK(1)LLNLQR	-0.53442	2	0.999199	1.0008	0.970704	1.0293	1.029	0.972	0.945
O55226	231	K	Chondroadherin OS=Mus musculus OX=10090 GN=Chad PE=2 SV=1	Chad	1	0.000215856	61.23	3	LSHNPLK(1)SIPDNAFQSFGR	-1.9775	2	1.09706	0.902941	0.970704	1.0293	1.13	0.877	0.776
O55226	44	K	Chondroadherin OS=Mus musculus OX=10090 GN=Chad PE=2 SV=1	Chad	1	0.00556161	85.813	2	VGLQK(1)IPK	-1.8279	2	0.964886	1.03511	0.970704	1.0293	0.994	1.006	1.012
O55226	317	K	Chondroadherin OS=Mus musculus OX=10090 GN=Chad PE=2 SV=1	Chad	1	0.000900376	47.27	3	WLEAK(1)ASRPDATCSSPAK	-2.6564	2	0.983281	1.01672	0.970704	1.0293	1.013	0.988	0.975
O70133	1026	K	ATP-dependent RNA helicase A OS=Mus musculus OX=10090 GN=Dhx9 PE=1 SV=2	Dhx9	1	3.73206e-06	96.78	3	NALIHK(1)SSVNCPFSSQDMK	1.3167	2	1.08595	0.914048	0.958638	1.04136	1.133	0.878	0.775
O70138	130	K	Neutrophil collagenase OS=Mus musculus OX=10090 GN=Mmp8 PE=2 SV=2	Mmp8	1	0.00477336	74.849	2	AEVK(1)TAIEK	-2.7819	1		1	1.0079	0.992101		1.008
O70138	41	K	Neutrophil collagenase OS=Mus musculus OX=10090 GN=Mmp8 PE=2 SV=2	Mmp8	1	0.0175759	81.335	2	K(1)FYNLPSNQFR	-0.25536	2	0.871602	1.1284	1.0079	0.992101	0.865	1.137	1.314
O70138	33	K	Neutrophil collagenase OS=Mus musculus OX=10090 GN=Mmp8 PE=2 SV=2	Mmp8	1	0.00170056	90.142	2	NIK(1)TAENYLR	0.69821	2	0.904795	1.09521	1.0079	0.992101	0.898	1.104	1.229
O70145	516	K	Neutrophil cytosol factor 2 OS=Mus musculus OX=10090 GN=Ncf2 PE=1 SV=1	Ncf2	1	8.30052e-23	137.4	2	AFVEGCAAK(1)NLEGIPR	-2.3779	2	1.0567	0.943299	1.01323	0.986767	1.043	0.956	0.917
O70145	68	K	Neutrophil cytosol factor 2 OS=Mus musculus OX=10090 GN=Ncf2 PE=1 SV=1	Ncf2	1	0.00323372	71.066	2	DK(1)HSAVAYFQR	0.40909	2	1.08619	0.913813	1.01323	0.986767	1.072	0.926	0.864
O70145	161	K	Neutrophil cytosol factor 2 OS=Mus musculus OX=10090 GN=Ncf2 PE=1 SV=1	Ncf2	1	0.00493091	47.361	2	IDK(1)AMESIWK	-2.2185	2	1.03489	0.965108	1.01323	0.986767	1.021	0.978	0.958
O70145	390	K	Neutrophil cytosol factor 2 OS=Mus musculus OX=10090 GN=Ncf2 PE=1 SV=1	Ncf2	1	0.00730719	60	2	LALSPEHTK(1)LSYR	-2.4847	1		1	1.01323	0.986767		1.013
O70209	232	K	PDZ and LIM domain protein 3 OS=Mus musculus OX=10090 GN=Pdlim3 PE=1 SV=1	Pdlim3	1	0.000229508	90.376	2	APVTK(1)VHGGAGSAQR	0.9314	2	1.02287	0.97713	1.04763	0.952374	0.976	1.026	1.051
O70250	106	K	Phosphoglycerate mutase 2 OS=Mus musculus OX=10090 GN=Pgam2 PE=1 SV=3	Pgam2	1	2.05408e-26	225.1	2	AETAAK(1)HGEEQVK	0.79023	2	1.31315	0.68685	1.00829	0.991708	1.302	0.693	0.532
O70250	113	K	Phosphoglycerate mutase 2 OS=Mus musculus OX=10090 GN=Pgam2 PE=1 SV=3	Pgam2	1	0.0388655	44.57	2	HGEEQVK(1)IWR	-3.51	1		1	1.00829	0.991708		1.008
O70250	138	K	Phosphoglycerate mutase 2 OS=Mus musculus OX=10090 GN=Pgam2 PE=1 SV=3	Pgam2	1	0.0224936	52.837	2	HNYYTSISK(1)DR	-0.4806	2	0.95932	1.04068	1.00829	0.991708	0.951	1.049	1.103
O70250	100	K	Phosphoglycerate mutase 2 OS=Mus musculus OX=10090 GN=Pgam2 PE=1 SV=3	Pgam2	1	9.32187e-65	211.15	2	HYGGLTGLNK(1)AETAAK	0.517	4	1.006	0.993997	1.00829	0.991708	0.998	1.002	1.004
O70250	129	K	Phosphoglycerate mutase 2 OS=Mus musculus OX=10090 GN=Pgam2 PE=1 SV=3	Pgam2	1	9.79933e-05	65.212	3	SFDTPPPPMDEK(1)HNYYTSISK	0.61118	2	0.974758	1.02524	1.00829	0.991708	0.967	1.034	1.069
O70250	146	K	Phosphoglycerate mutase 2 OS=Mus musculus OX=10090 GN=Pgam2 PE=1 SV=3	Pgam2	1	0.00772177	54.556	2	YAGLK(1)PEELPTCESLK	-1.7676	2	1.14345	0.856548	1.00829	0.991708	1.134	0.864	0.762
O70251	60	K	Elongation factor 1-beta OS=Mus musculus OX=10090 GN=Eef1b PE=1 SV=5	Eef1b	1	0.0032052	51.872	2	WYNHIK(1)SYEK	1.1793	1		1	0.954122	1.04588		0.956
O70325	58	K	Phospholipid hydroperoxide glutathione peroxidase OS=Mus musculus OX=10090 GN=Gpx4 PE=1 SV=4	Gpx4	1	0.0145546	47.361	2	DIDGHMVCLDK(1)YR	2.3415	1		1	1.0138	0.9862		1.014
O70370	132	K	Cathepsin S OS=Mus musculus OX=10090 GN=Ctss PE=1 SV=2	Ctss	1	0.0202074	51.872	2	EK(1)GCVTEVK	0.24229	1		1	0.958077	1.04192		0.96
O70400	244	K	PDZ and LIM domain protein 1 OS=Mus musculus OX=10090 GN=Pdlim1 PE=1 SV=4	Pdlim1	1	9.93807e-05	113.86	2	APVTK(1)VAASVGNAQK	-1.9734	1		1	1.05109	0.948911		1.054
O70400	307	K	PDZ and LIM domain protein 1 OS=Mus musculus OX=10090 GN=Pdlim1 PE=1 SV=4	Pdlim1	1	4.27392e-08	88.42	3	GHFFVEDQIYCEK(1)HAR	2.7052	2	0.877648	1.12235	1.05109	0.948911	0.835	1.183	1.417
O70400	71	K	PDZ and LIM domain protein 1 OS=Mus musculus OX=10090 GN=Pdlim1 PE=1 SV=4	Pdlim1	1	0.022254	46.768	2	IK(1)GCADNMTLTVSR	-6.0761	1		1	1.05109	0.948911		1.054
O70404	47	K	Vesicle-associated membrane protein 8 OS=Mus musculus OX=10090 GN=Vamp8 PE=1 SV=1	Vamp8	1	8.47437e-07	137.39	2	NK(1)TEDLEATSEHFK	-0.11129	2	1.0532	0.946801	1.10518	0.894817	0.953	1.058	1.11
O70435	57	K	Proteasome subunit alpha type-3 OS=Mus musculus OX=10090 GN=Psma3 PE=1 SV=3	Psma3	1	1.29953e-09	152.23	2	LVLSK(1)LYEEGSNK	-1.7425	2	0.944394	1.05561	0.944436	1.05556	1	1	1
O70475	100	K	UDP-glucose 6-dehydrogenase OS=Mus musculus OX=10090 GN=Ugdh PE=1 SV=1	Ugdh	1	0.00692152	75.243	2	TYGMGK(1)GR	1.8369	2	0.868858	1.13114	0.992868	1.00713	0.875	1.123	1.283
O70475	370	K	UDP-glucose 6-dehydrogenase OS=Mus musculus OX=10090 GN=Ugdh PE=1 SV=1	Ugdh	1	0.00247433	51.07	3	YLMDEGAHLHIYDPK(1)VPR	-1.4923	1	1		0.992868	1.00713	1.007
O70546	799	K	Lysine-specific demethylase 6A OS=Mus musculus OX=10090 GN=Kdm6a PE=1 SV=2	Kdm6a	1	3.83361e-05	68.42	4	ANNNVGPGTCDK(1)VNNIHPTVHTK	0.11174	3	1.61636	0.383643
O70589	756	K	Peripheral plasma membrane protein CASK OS=Mus musculus OX=10090 GN=Cask PE=1 SV=2	Cask	1	0.0014713	85.716	2	HIK(1)NTLITK	-1.2272	2	0.960206	1.03979	0.923256	1.07674	1.04	0.966	0.929
O88200	184	K	C-type lectin domain family 11 member A OS=Mus musculus OX=10090 GN=Clec11a PE=1 SV=1	Clec11a	1	0.0205905	60.892	2	LEGCLK(1)GLR	2.1298	2	1.3109	0.689101	1.00171	0.998289	1.309	0.69	0.527
O88322	544	K	Nidogen-2 OS=Mus musculus OX=10090 GN=Nid2 PE=1 SV=2	Nid2	1	0.00366058	55.604	3	FYGNGK(1)HCLPEGAPHR	-0.31929	2	0.911629	1.08837	0.976033	1.02397	0.934	1.063	1.138
O88342	256	K	WD repeat-containing protein 1 OS=Mus musculus OX=10090 GN=Wdr1 PE=1 SV=3	Wdr1	1	2.26761e-34	113.63	3	AHDGGIYAISWSPDSTHLLSASGDK(1)TSK	2.0899	2	0.978262	1.02174	1.00471	0.995286	0.974	1.027	1.054
O88342	405	K	WD repeat-containing protein 1 OS=Mus musculus OX=10090 GN=Wdr1 PE=1 SV=3	Wdr1	1	4.26283e-07	101.43	2	DYSGQGVVK(1)LDVQPK	-0.57857	2	0.901131	1.09887	1.00471	0.995286	0.897	1.104	1.231
O88342	126	K	WD repeat-containing protein 1 OS=Mus musculus OX=10090 GN=Wdr1 PE=1 SV=3	Wdr1	1	9.29383e-28	118.42	3	EK(1)FGAVFLWDTGSSVGEITGHNK	-0.51341	1	1		1.00471	0.995286	0.995
O88342	182	K	WD repeat-containing protein 1 OS=Mus musculus OX=10090 GN=Wdr1 PE=1 SV=3	Wdr1	1	1.36156e-12	156.57	2	FK(1)FTIGDHSR	0.60472	2	0.93221	1.06779	1.00471	0.995286	0.928	1.073	1.156
O88342	321	K	WD repeat-containing protein 1 OS=Mus musculus OX=10090 GN=Wdr1 PE=1 SV=3	Wdr1	1	1.15416e-08	130.71	2	GHSK(1)SIQCLTVHR	-2.0251	4	1.06634	0.933658	1.00471	0.995286	1.061	0.938	0.884
O88342	569	K	WD repeat-containing protein 1 OS=Mus musculus OX=10090 GN=Wdr1 PE=1 SV=3	Wdr1	1	2.37988e-06	129.72	2	VK(1)IQDAHR	0.18759	2	0.972818	1.02718	1.00471	0.995286	0.968	1.032	1.066
O88384	13	K	Vesicle transport through interaction with t-SNAREs homolog 1B OS=Mus musculus OX=10090 GN=Vti1b PE=1 SV=1	Vti1b	1	0.00835914	58.508	3	AASAASSEHFEK(1)LHEIFR	-2.1591	2	1.15315	0.846852	1.00873	0.991267	1.143	0.854	0.747
O88447	383	K	Kinesin light chain 1 OS=Mus musculus OX=10090 GN=Klc1 PE=1 SV=3	Klc1	1	0.0422226	55.754	2	TK(1)NNLASCYLK	1.5626	1	1		0.992811	1.00719	1.007
O88456	180	K	Calpain small subunit 1 OS=Mus musculus OX=10090 GN=Capns1 PE=1 SV=1	Capns1	1	0.0207945	104.76	2	WQAIYK(1)R	-0.49989	2	1		1.03323	0.96677	0.968
O88532	509	K	Zinc finger RNA-binding protein OS=Mus musculus OX=10090 GN=Zfr PE=1 SV=2	Zfr	1	0.000197165	91.032	2	INFVGGNK(1)LQSTGNK	-0.72306	2	0.82328	1.17672		1		1.177
O88543	125	K	COP9 signalosome complex subunit 3 OS=Mus musculus OX=10090 GN=Cops3 PE=1 SV=3	Cops3	1	0.000619124	55.754	2	GIGILK(1)QAIDK	-1.5457	2	1.10474	0.89526	1.01507	0.98493	1.088	0.909	0.835
O88543	281	K	COP9 signalosome complex subunit 3 OS=Mus musculus OX=10090 GN=Cops3 PE=1 SV=3	Cops3	1	0.0287889	48.822	2	NLVSK(1)HSETFTR	-0.66428	2	1.02504	0.974964	1.01507	0.98493	1.01	0.99	0.98
O88569	104	K	Heterogeneous nuclear ribonucleoproteins A2/B1 OS=Mus musculus OX=10090 GN=Hnrnpa2b1 PE=1 SV=2	Hnrnpa2b1	1	6.92448e-09	137.58	2	EESGK(1)PGAHVTVK	1.2519	2	0.991548	1.00845	1.04303	0.956975	0.951	1.054	1.108
O88569	168	K	Heterogeneous nuclear ribonucleoproteins A2/B1 OS=Mus musculus OX=10090 GN=Hnrnpa2b1 PE=1 SV=2	Hnrnpa2b1	1	3.77637e-06	84.266	3	GFGFVTFDDHDPVDK(1)IVLQK	-2.2842	1		1	1.04303	0.956975		1.045
O88569	3	K	Heterogeneous nuclear ribonucleoproteins A2/B1 OS=Mus musculus OX=10090 GN=Hnrnpa2b1 PE=1 SV=2	Hnrnpa2b1	1	5.81163e-13	140.57	2	MEK(1)TLETVPLER	2.9906	1	1		1.04303	0.956975	0.959
O88573	217	K	AF4/FMR2 family member 1 OS=Mus musculus OX=10090 GN=Aff1 PE=1 SV=2	Aff1	1	0.00912282	54.556	2	AHSSGVSSK(1)SCCVAK	-3.3761	1	1
O88593	155	K	Peptidoglycan recognition protein 1 OS=Mus musculus OX=10090 GN=Pglyrp1 PE=1 SV=1	Pglyrp1	1	0.0152132	62.271	2	SNYEVK(1)GHR	-0.42888	1		1	1.04811	0.951887		1.051
O88630	124	K	Golgi SNAP receptor complex member 1 OS=Mus musculus OX=10090 GN=Gosr1 PE=1 SV=2	Gosr1	1	0.0288781	43.613	3	DILQDYTHEFHK(1)TK	-1.1747	1	1		0.9844	1.0312	1.016
O88685	248	K	26S proteasome regulatory subunit 6A OS=Mus musculus OX=10090 GN=Psmc3 PE=1 SV=2	Psmc3	1	8.88423e-08	151.66	2	ACAAQTK(1)ATFLK	-0.43166	2	1.00906	0.99094	1.00815	0.991845	1.001	0.999	0.998
O88685	128	K	26S proteasome regulatory subunit 6A OS=Mus musculus OX=10090 GN=Psmc3 PE=1 SV=2	Psmc3	1	0.01198	67.507	2	CAVIK(1)TSTR	0.046951	2	1.11986	0.880137	1.00815	0.991845	1.111	0.887	0.798
O88696	210	K	ATP-dependent Clp protease proteolytic subunit, mitochondrial OS=Mus musculus OX=10090 GN=Clpp PE=1 SV=1	Clpp	1	0.0089086	69.201	2	HTK(1)QSLQVIESAMER	-1.3591	1		1	0.977501	1.0225		0.978
O88696	199	K	ATP-dependent Clp protease proteolytic subunit, mitochondrial OS=Mus musculus OX=10090 GN=Clpp PE=1 SV=1	Clpp	1	0.00352067	87.251	2	K(1)QLYNIYAK	1.0716	2	0.905247	1.09475	0.977501	1.0225	0.926	1.071	1.157
O88696	207	K	ATP-dependent Clp protease proteolytic subunit, mitochondrial OS=Mus musculus OX=10090 GN=Clpp PE=1 SV=1	Clpp	1	0.000297781	124.81	2	QLYNIYAK(1)HTK	4.0426	1		1	0.977501	1.0225		0.978
O88712	348	K	C-terminal-binding protein 1 OS=Mus musculus OX=10090 GN=Ctbp1 PE=1 SV=2	Ctbp1	1	0.0129035	50.09	2	IPDSLK(1)NCVNK	-0.29725	1		1	1.02767	0.972329		1.028
O88811	110	K	Signal transducing adapter molecule 2 OS=Mus musculus OX=10090 GN=Stam2 PE=1 SV=1	Stam2	1	9.9271e-05	122.2	2	LK(1)SLMVEWSEEFQK	-0.36596	1	1		1.04273	0.985758	0.959
O88844	115	K	Isocitrate dehydrogenase [NADP] cytoplasmic OS=Mus musculus OX=10090 GN=Idh1 PE=1 SV=2	Idh1	1	1.5529e-11	170.95	2	EAIICK(1)NIPR	1.1718	2	0.969992	1.03001	1.05278	0.947217	0.921	1.087	1.18
O88844	224	K	Isocitrate dehydrogenase [NADP] cytoplasmic OS=Mus musculus OX=10090 GN=Idh1 PE=1 SV=2	Idh1	1	1.11567e-17	181.87	2	FK(1)DIFQEIYDK	1.1329	3	1.47041	0.52959	1.05278	0.947217	1.397	0.559	0.4
O88844	243	K	Isocitrate dehydrogenase [NADP] cytoplasmic OS=Mus musculus OX=10090 GN=Idh1 PE=1 SV=2	Idh1	1	0.000145474	92.747	2	SQFEAQK(1)ICYEHR	-2.0567	4	1.0721	0.927903	1.05278	0.947217	1.018	0.98	0.963
O88844	159	K	Isocitrate dehydrogenase [NADP] cytoplasmic OS=Mus musculus OX=10090 GN=Idh1 PE=1 SV=2	Idh1	1	0.00141997	79.311	2	VEITYTPK(1)DGTQK	-1.5163	2	1.17316	0.826844	1.05278	0.947217	1.114	0.873	0.784
O88844	236	K	Isocitrate dehydrogenase [NADP] cytoplasmic OS=Mus musculus OX=10090 GN=Idh1 PE=1 SV=2	Idh1	1	0.0014572	90.142	2	YK(1)SQFEAQK	-1.1116	2	0.974132	1.02587	1.05278	0.947217	0.925	1.083	1.171
O88874	377	K	Cyclin-K OS=Mus musculus OX=10090 GN=Ccnk PE=1 SV=3	Ccnk	1	4.15572e-07	70.337	3	K(1)PPLAPALGEAEATGPVETSDLPK	2.4136	2	1.03821	0.961793		1		0.962
O88947	307	K	Coagulation factor X OS=Mus musculus OX=10090 GN=F10 PE=1 SV=1	F10	1	7.09326e-14	119.97	3	EEGNEMVHEVDVVIK(1)HNK	0.090392	6	0.922016	1.07798	1.06013	0.939871	0.87	1.147	1.318
O88947	326	K	Coagulation factor X OS=Mus musculus OX=10090 GN=F10 PE=1 SV=1	F10	1	0.0061241	102.55	2	LK(1)TPITFR	-1.3666	2	1.11755	0.882445	1.06013	0.939871	1.054	0.939	0.891
O88947	457	K	Coagulation factor X OS=Mus musculus OX=10090 GN=F10 PE=1 SV=1	F10	1	0.00120004	77.358	2	VTTFLK(1)WIDR	-2.601	1	1		1.06013	0.939871	0.943
O88958	160	K	Glucosamine-6-phosphate isomerase 1 OS=Mus musculus OX=10090 GN=Gnpda1 PE=1 SV=3	Gnpda1	1	9.36681e-07	96.313	2	VK(1)TLAMDTILANAR	-0.19968	1	1		1.03386	0.966139	0.967
O88990	116	K	Alpha-actinin-3 OS=Mus musculus OX=10090 GN=Actn3 PE=2 SV=1	Actn3	1	0.00247903	60	2	ALDFIASK(1)GVK	-2.2477	3	1.04799	0.95201	0.953428	1.04657	1.099	0.91	0.828
O88990	754	K	Alpha-actinin-3 OS=Mus musculus OX=10090 GN=Actn3 PE=2 SV=1	Actn3	1	7.23146e-61	269.15	2	DAK(1)GLSQEQLNEFR	0.32783	2	1.02181	0.978193	0.953428	1.04657	1.072	0.935	0.872
Q9JI91	96	K	Alpha-actinin-2 OS=Mus musculus OX=10090 GN=Actn2 PE=1 SV=2	Actn2	1	0.0012094	84.368	2	FHK(1)IANVNK	1.2254	2	0.899793	1.10021	0.915457	1.08454	0.983	1.014	1.032
O88990	108	K	Alpha-actinin-3 OS=Mus musculus OX=10090 GN=Actn3 PE=2 SV=1	Actn3	1	1.3625e-06	102.57	2	IANVNK(1)ALDFIASK	-0.62189	2	1.26537	0.734628	0.953428	1.04657	1.327	0.702	0.529
O88990	415	K	Alpha-actinin-3 OS=Mus musculus OX=10090 GN=Actn3 PE=2 SV=1	Actn3	1	2.11381e-06	89.382	2	FQQK(1)ASLHEAWTR	-1.5402	4	1.03956	0.960443	0.953428	1.04657	1.09	0.918	0.842
O88990	426	K	Alpha-actinin-3 OS=Mus musculus OX=10090 GN=Actn3 PE=2 SV=1	Actn3	1	1.18329e-13	84.144	3	GK(1)EEMLNQHDYESASLQEVR	1.7703	2	0.804802	1.1952	0.953428	1.04657	0.844	1.142	1.353
O88990	277	K	Alpha-actinin-3 OS=Mus musculus OX=10090 GN=Actn3 PE=2 SV=1	Actn3	1	4.2143e-06	106.11	2	ICK(1)VLAVNQENEK	-1.3907	1		1	0.953428	1.04657		0.956
O88990	848	K	Alpha-actinin-3 OS=Mus musculus OX=10090 GN=Actn3 PE=2 SV=1	Actn3	1	0.00119821	67.887	2	ILAGDK(1)NYITPEELR	-2.5268	2	0.923144	1.07686	0.953428	1.04657	0.968	1.029	1.063
Q9JI91	54	K	Alpha-actinin-2 OS=Mus musculus OX=10090 GN=Actn2 PE=1 SV=2	Actn2	1	0.00106966	117.77	2	K(1)AGTQIENIEEDFR	0.66177	2	0.998655	1.00134	0.915457	1.08454	1.091	0.923	0.846
Q9JI91	42	K	Alpha-actinin-2 OS=Mus musculus OX=10090 GN=Actn2 PE=1 SV=2	Actn2	1	2.62682e-24	193.94	2	K(1)TFTAWCNSHLR	-0.89144	2	0.995047	1.00495	0.915457	1.08454	1.087	0.927	0.853
O88990	717	K	Alpha-actinin-3 OS=Mus musculus OX=10090 GN=Actn3 PE=2 SV=1	Actn3	1	4.42139e-19	61.707	4	LEGDHQLLQESLVFDNK(1)HTVYSMEHIR	2.2571	1		1	0.953428	1.04657		0.956
O88990	411	K	Alpha-actinin-3 OS=Mus musculus OX=10090 GN=Actn3 PE=2 SV=1	Actn3	1	0.00325638	57.293	2	LQHLAEK(1)FQQK	0.036166	2	0.785756	1.21424	0.953428	1.04657	0.824	1.16	1.408
O88990	245	K	Alpha-actinin-3 OS=Mus musculus OX=10090 GN=Actn3 PE=2 SV=1	Actn3	1	3.83647e-05	95.345	2	MLDAEDIVNTPK(1)PDEK	1.9557	3	1.02149	0.978507	0.953428	1.04657	1.071	0.935	0.873
O88990	695	K	Alpha-actinin-3 OS=Mus musculus OX=10090 GN=Actn3 PE=2 SV=1	Actn3	1	3.21847e-07	84.58	2	QQEQNIINYK(1)SNIDR	-1.5934	2	0.875895	1.1241	0.953428	1.04657	0.919	1.074	1.169
O89017	289	K	Legumain OS=Mus musculus OX=10090 GN=Lgmn PE=1 SV=1	Lgmn	1	0.000362416	74.486	2	VMQFQGMK(1)HR	0.24523	1		1	0.9833	1.0167		0.984
O89053	339	K	Coronin-1A OS=Mus musculus OX=10090 GN=Coro1a PE=1 SV=5	Coro1a	1	0.00314376	98.009	2	FYK(1)LHER	0.47513	2	1.04044	0.959555	1.02709	0.972908	1.013	0.986	0.973
O89053	331	K	Coronin-1A OS=Mus musculus OX=10090 GN=Coro1a PE=1 SV=5	Coro1a	1	0.00202383	50.09	2	GLEVNK(1)CEIAR	-0.85357	1	1		1.02709	0.972908	0.974
O89053	20	K	Coronin-1A OS=Mus musculus OX=10090 GN=Coro1a PE=1 SV=5	Coro1a	1	9.20017e-13	169.52	3	HVFGQPAK(1)ADQCYEDVR	0.42828	4	1.12043	0.879565	1.02709	0.972908	1.091	0.904	0.829
O89053	233	K	Coronin-1A OS=Mus musculus OX=10090 GN=Coro1a PE=1 SV=5	Coro1a	1	1.02596e-08	126.32	3	PVHAVFVSEGK(1)ILTTGFSR	-1.642	2	0.936474	1.06353	1.02709	0.972908	0.912	1.093	1.198
P00493	213	K	Hypoxanthine-guanine phosphoribosyltransferase OS=Mus musculus OX=10090 GN=Hprt1 PE=1 SV=3	Hprt1	1	0.029469	49.967	2	DLNHVCVISETGK(1)AK	-3.5943	1		1	1.01507	0.984931		1.015
P00493	103	K	Hypoxanthine-guanine phosphoribosyltransferase OS=Mus musculus OX=10090 GN=Hprt1 PE=1 SV=3	Hprt1	1	4.32845e-20	184.65	2	LK(1)SYCNDQSTGDIK	-1.4253	2	1.0131	0.986901	1.01507	0.984931	0.998	1.002	1.004
P00848	64	K	ATP synthase subunit a OS=Mus musculus OX=10090 GN=Mtatp6 PE=1 SV=1	Mtatp6	1	2.2388e-07	167.06	2	QMMLIHTPK(1)GR	-0.28164	2	0.786137	1.21386	1.06416	0.978613	0.739	1.24	1.678
P00920	57	K	Carbonic anhydrase 2 OS=Mus musculus OX=10090 GN=Ca2 PE=1 SV=4	Ca2	1	4.90929e-10	53.073	3	AASK(1)SIVNNGHSFNVEFDDSQDNAVLK	-0.75903	1		1	1.07964	0.920359		1.087
P00920	158	K	Carbonic anhydrase 2 OS=Mus musculus OX=10090 GN=Ca2 PE=1 SV=4	Ca2	1	0.000718915	53.193	3	IGPASQGLQK(1)VLEALHSIK	-0.9838	1	1		1.07964	0.920359	0.926
P00920	167	K	Carbonic anhydrase 2 OS=Mus musculus OX=10090 GN=Ca2 PE=1 SV=4	Ca2	1	1.56869e-24	172.1	2	VLEALHSIK(1)TK	1.2948	2	1.0618	0.938199	1.07964	0.920359	0.983	1.019	1.037
P00920	113	K	Carbonic anhydrase 2 OS=Mus musculus OX=10090 GN=Ca2 PE=1 SV=4	Ca2	1	5.58433e-05	79.235	3	K(1)YAAELHLVHWNTK	1.5107	2	1.12148	0.878522	1.07964	0.920359	1.039	0.955	0.919
P00920	126	K	Carbonic anhydrase 2 OS=Mus musculus OX=10090 GN=Ca2 PE=1 SV=4	Ca2	1	2.16407e-09	68.42	3	YAAELHLVHWNTK(1)YGDFGK	-1.4009	2	1.12061	0.879388	1.07964	0.920359	1.038	0.955	0.92
P00920	251	K	Carbonic anhydrase 2 OS=Mus musculus OX=10090 GN=Ca2 PE=1 SV=4	Ca2	1	0.00235193	85.813	2	PAQPLK(1)NR	0.82417	2	1.11571	0.884289	1.07964	0.920359	1.033	0.961	0.93
P00920	53	K	Carbonic anhydrase 2 OS=Mus musculus OX=10090 GN=Ca2 PE=1 SV=4	Ca2	1	4.20336e-20	105.97	3	QSPVDIDTATAQHDPALQPLLISYDK(1)AASK	0.17072	1		1	1.07964	0.920359		1.087
P01027	663	K	Complement C3 OS=Mus musculus OX=10090 GN=C3 PE=1 SV=3	C3	1	0.00219929	77.358	2	ADLECTK(1)PAAR	0.10755	1	1		1.08029	0.919706	0.926
P01027	733	K	Complement C3 OS=Mus musculus OX=10090 GN=C3 PE=1 SV=3	C3	1	0.00501711	66.953	2	AFIDCCNHITK(1)LR	-0.94976	1	1		1.08029	0.919706	0.926
P01027	861	K	Complement C3 OS=Mus musculus OX=10090 GN=C3 PE=1 SV=3	C3	1	0.00439283	81.642	2	EQEELK(1)VR	0.92458	2	1.13399	0.866006	1.08029	0.919706	1.05	0.942	0.897
P01027	614	K	Complement C3 OS=Mus musculus OX=10090 GN=C3 PE=1 SV=3	C3	1	7.08176e-18	156.73	2	LTQSK(1)IWDVVEK	-0.9882	2	1.09889	0.901109	1.08029	0.919706	1.017	0.98	0.964
P01027	681	K	Complement C3 OS=Mus musculus OX=10090 GN=C3 PE=1 SV=3	C3	1	0.057342	50.09	2	MDK(1)AGQYTDK	4.8066	1	1		1.08029	0.919706	0.926
P01027	1325	K	Complement C3 OS=Mus musculus OX=10090 GN=C3 PE=1 SV=3	C3	1	0.000142125	104	2	SEETK(1)QNEAFSLTAK	-0.78172	2	0.984041	1.01596	1.08029	0.919706	0.911	1.105	1.213
P01027	879	K	Complement C3 OS=Mus musculus OX=10090 GN=C3 PE=1 SV=3	C3	1	1.73974e-05	65.212	3	VELLHNPAFCSMATAK(1)NR	0.42576	1		1	1.08029	0.919706		1.087
P01027	1436	K	Complement C3 OS=Mus musculus OX=10090 GN=C3 PE=1 SV=3	C3	1	0.00325714	85.821	2	YEMNK(1)AFSNK	-1.1578	1	1		1.08029	0.919706	0.926
P01027	1431	K	Complement C3 OS=Mus musculus OX=10090 GN=C3 PE=1 SV=3	C3	1	0.00466883	74.424	2	YISK(1)YEMNK	2.2575	2	1.50757	0.492433	1.08029	0.919706	1.396	0.535	0.383
P01631	79	K	Ig kappa chain V-II region 26-10 OS=Mus musculus OX=10090 PE=1 SV=1	--	1	1.41199e-11	157.67	2	FSGSGSGTDFTLK(1)ISR	-0.96614	2	1.30631	0.693691
P01631	55	K	Ig kappa chain V-II region 26-10 OS=Mus musculus OX=10090 PE=1 SV=1	--	1	0.00240839	81.163	2	LLIYK(1)VSNR	0.61698	2	1.36747	0.632527
P01670	107	K	Ig kappa chain V-III region PC 6684 OS=Mus musculus OX=10090 PE=1 SV=1	--	1	0.000380944	99.174	2	TFGGGTK(1)LEIK	-4.5114	1	1
P01831	61	K	Thy-1 membrane glycoprotein OS=Mus musculus OX=10090 GN=Thy1 PE=1 SV=1	Thy1	1	2.99837e-06	97.949	3	K(1)HVLSGTLGIPEHTYR	0.15354	2	1.00523	0.994774	1.02266	0.977339	0.983	1.018	1.036
P01837	100	K	Immunoglobulin kappa constant OS=Mus musculus OX=10090 GN=Igkc PE=1 SV=2	Igkc	1	0.000248851	88.24	2	TSTSPIVK(1)SFNR	-1.3367	2	1.09626	0.903742	0.98771	1.01229	1.11	0.893	0.805
P01837	42	K	Immunoglobulin kappa constant OS=Mus musculus OX=10090 GN=Igkc PE=1 SV=2	Igkc	1	0.00748461	69.905	2	WK(1)IDGSER	-0.33744	2	0.974276	1.02572	0.98771	1.01229	0.986	1.013	1.027
P01864	302	K	Ig gamma-2A chain C region secreted form OS=Mus musculus OX=10090 PE=1 SV=1	--	1	0.00384304	74.424	2	VQK(1)STWER	0.65989	2	0.852044	1.14796	0.938322	1.06168	0.908	1.081	1.191
P01864	205	K	Ig gamma-2A chain C region secreted form OS=Mus musculus OX=10090 PE=1 SV=1	--	1	0.00600667	42.218	3	VVSALPIQHQDWMSGK(1)EFK	-2.2668	1		1	0.938322	1.06168		0.942
P01867	321	K	Ig gamma-2B chain C region OS=Mus musculus OX=10090 GN=Igh-3 PE=1 SV=3	Igh-3	1	0.00112259	97.277	2	HEGLK(1)NYYLK	-1.2507	2	1.00461	0.995387	1.04463	0.955369	0.962	1.042	1.083
P01867	307	K	Ig gamma-2B chain C region OS=Mus musculus OX=10090 GN=Igh-3 PE=1 SV=3	Igh-3	1	0.000679625	80.623	2	WEK(1)TDSFSCNVR	-2.3621	2	1.03514	0.964857	1.04463	0.955369	0.991	1.01	1.019
P01868	291	K	Ig gamma-1 chain C region secreted form OS=Mus musculus OX=10090 GN=Ighg1 PE=1 SV=1	Ighg1	1	1.19912e-19	110.95	4	LNVQK(1)SNWEAGNTFTCSVLHEGLHNHHTEK	-0.24587	2	1.51456	0.485443	1.4552	0.5448	1.041	0.891	0.856
P01872	132	K	Immunoglobulin heavy constant mu OS=Mus musculus OX=10090 GN=Ighm PE=1 SV=2	Ighm	1	3.91107e-05	108.91	2	SK(1)LICEATNFTPK	1.1782	1	1		0.875347	1.12465	1.142
P01887	103	K	Beta-2-microglobulin OS=Mus musculus OX=10090 GN=B2m PE=1 SV=2	B2m	1	2.96633e-05	135.28	2	VK(1)HASMAEPK	-0.66916	3	0.847699	1.1523	0.934144	1.06586	0.907	1.081	1.192
P01942	17	K	Hemoglobin subunit alpha OS=Mus musculus OX=10090 GN=Hba PE=1 SV=2	Hba	1	2.33937e-16	135.15	3	AAWGK(1)IGGHGAEYGAEALER	4.8171	8	1.42577	0.574229	1.09788	0.902123	1.299	0.637	0.49
P01942	140	K	Hemoglobin subunit alpha OS=Mus musculus OX=10090 GN=Hba PE=1 SV=2	Hba	1	2.14295e-37	236.23	2	FLASVSTVLTSK(1)YR	1.8035	2	1.29849	0.701505	1.09788	0.902123	1.183	0.778	0.658
P01942	41	K	Hemoglobin subunit alpha OS=Mus musculus OX=10090 GN=Hba PE=1 SV=2	Hba	1	3.92455e-75	256.22	3	MFASFPTTK(1)TYFPHFDVSHGSAQVK	0.23579	8	1.20485	0.795146	1.09788	0.902123	1.097	0.881	0.803
P01942	57	K	Hemoglobin subunit alpha OS=Mus musculus OX=10090 GN=Hba PE=1 SV=2	Hba	1	5.83747e-74	296.91	3	TYFPHFDVSHGSAQVK(1)GHGK	5.0136	5	1.14541	0.854587	1.09788	0.902123	1.043	0.947	0.908
P01942	12	K	Hemoglobin subunit alpha OS=Mus musculus OX=10090 GN=Hba PE=1 SV=2	Hba	1	1.82852e-05	166.61	2	SNIK(1)AAWGK	-0.021518	3	1.19825	0.80175	1.09788	0.902123	1.091	0.889	0.815
P01942	100	K	Hemoglobin subunit alpha OS=Mus musculus OX=10090 GN=Hba PE=1 SV=2	Hba	1	1.79062e-156	188.98	4	VDPVNFK(1)LLSHCLLVTLASHHPADFTPAVHASLDK	3.2134	2	1.26319	0.736808	1.09788	0.902123	1.151	0.817	0.71
P01942	8	K	Hemoglobin subunit alpha OS=Mus musculus OX=10090 GN=Hba PE=1 SV=2	Hba	1	2.00985e-12	183.57	2	VLSGEDK(1)SNIK	2.9971	6	1.16923	0.830774	1.09788	0.902123	1.065	0.921	0.865
P02088	96	K	Hemoglobin subunit beta-1 OS=Mus musculus OX=10090 GN=Hbb-b1 PE=1 SV=2	Hbb-b1	1	2.4364e-54	197.69	3	GTFASLSELHCDK(1)LHVDPENFR	2.9156	4	1.29808	0.701921	1.12619	0.873805	1.153	0.803	0.696
P02088	67	K	Hemoglobin subunit beta-1 OS=Mus musculus OX=10090 GN=Hbb-b1 PE=1 SV=2	Hbb-b1	1	8.36581e-25	177.74	2	K(1)VITAFNDGLNHLDSLK	-0.91082	6	1.24716	0.752845	1.12619	0.873805	1.107	0.862	0.779
P02088	83	K	Hemoglobin subunit beta-1 OS=Mus musculus OX=10090 GN=Hbb-b1 PE=1 SV=2	Hbb-b1	1	4.10824e-153	277.91	4	VITAFNDGLNHLDSLK(1)GTFASLSELHCDK	5.2532	5	1.55332	0.44668	1.12619	0.873805	1.379	0.511	0.371
P02088	60	K	Hemoglobin subunit beta-1 OS=Mus musculus OX=10090 GN=Hbb-b1 PE=1 SV=2	Hbb-b1	1	3.78463e-20	141.88	3	YFDSFGDLSSASAIMGNAK(1)VK	-1.1669	3	1.7272	0.272803	1.12619	0.873805	1.534	0.312	0.203
P02802	31	K	Metallothionein-1 OS=Mus musculus OX=10090 GN=Mt1 PE=1 SV=1	Mt1	1	0.0042816	62.494	2	K(1)SCCSCCPVGCSK	1.7905	1	1
P03930	54	K	ATP synthase protein 8 OS=Mus musculus OX=10090 GN=Mtatp8 PE=1 SV=1	Mtatp8	1	7.14245e-05	92.428	2	TPWELK(1)WTK	0.16592	2	0.801514	1.19849	0.957155	1.04284	0.837	1.149	1.373
P03930	48	K	ATP synthase protein 8 OS=Mus musculus OX=10090 GN=Mtatp8 PE=1 SV=1	Mtatp8	1	0.00456552	90.761	2	VK(1)TPWELK	-0.2641	4	0.90612	1.09388	0.957155	1.04284	0.947	1.049	1.108
P04117	121	K	Fatty acid-binding protein, adipocyte OS=Mus musculus OX=10090 GN=Fabp4 PE=1 SV=3	Fabp4	1	5.26535e-20	142.08	2	LVVECVMK(1)GVTSTR	-1.2678	3	1.06499	0.935007	0.925234	1.07477	1.151	0.87	0.756
P04117	59	K	Fatty acid-binding protein, adipocyte OS=Mus musculus OX=10090 GN=Fabp4 PE=1 SV=3	Fabp4	1	4.7277e-47	212.93	2	SESTFK(1)NTEISFK	0.34498	2	1.07518	0.924822	0.925234	1.07477	1.162	0.86	0.74
P04117	82	K	Fatty acid-binding protein, adipocyte OS=Mus musculus OX=10090 GN=Fabp4 PE=1 SV=3	Fabp4	1	3.62869e-43	193.34	2	VK(1)SIITLDGGALVQVQK	2.9575	3	0.936923	1.06308	0.925234	1.07477	1.013	0.989	0.976
P04117	101	K	Fatty acid-binding protein, adipocyte OS=Mus musculus OX=10090 GN=Fabp4 PE=1 SV=3	Fabp4	1	0.000253966	140.05	2	WDGK(1)STTIK	-0.23745	2	1.05588	0.944121	0.925234	1.07477	1.141	0.878	0.77
P04247	97	K	Myoglobin OS=Mus musculus OX=10090 GN=Mb PE=1 SV=3	Mb	1	1.03208e-59	218.9	3	GQHAAEIQPLAQSHATK(1)HK	1.0993	10	0.92146	1.07854	0.956328	1.04367	0.964	1.033	1.072
P04247	80	K	Myoglobin OS=Mus musculus OX=10090 GN=Mb PE=1 SV=3	Mb	1	1.21353e-09	131.48	3	K(1)GQHAAEIQPLAQSHATK	2.471	2	0.861918	1.13808	0.956328	1.04367	0.901	1.09	1.21
P04247	64	K	Myoglobin OS=Mus musculus OX=10090 GN=Mb PE=1 SV=3	Mb	1	4.63359e-63	254.47	2	K(1)HGCTVLTALGTILK	2.0869	9	0.965094	1.03491	0.956328	1.04367	1.009	0.992	0.983
P04247	51	K	Myoglobin OS=Mus musculus OX=10090 GN=Mb PE=1 SV=3	Mb	1	0.000447091	104.39	2	NLK(1)SEEDMK	-1.2543	2	0.844039	1.15596	0.956328	1.04367	0.883	1.108	1.255
P04247	57	K	Myoglobin OS=Mus musculus OX=10090 GN=Mb PE=1 SV=3	Mb	1	6.17929e-25	202.72	2	SEEDMK(1)GSEDLK	-0.80462	4	0.812715	1.18728	0.956328	1.04367	0.85	1.138	1.339
P04247	43	K	Myoglobin OS=Mus musculus OX=10090 GN=Mb PE=1 SV=3	Mb	1	0.000340487	94.791	2	THPETLDK(1)FDK	0.81282	2	0.896931	1.10307	0.956328	1.04367	0.938	1.057	1.127
P04247	46	K	Myoglobin OS=Mus musculus OX=10090 GN=Mb PE=1 SV=3	Mb	0.983188	0.000182747	80.623	3	THPETLDK(0.017)FDK(0.983)FK	-0.10889	3	0.999102	1.0009	0.956328	1.04367	1.045	0.959	0.918
P04247	35	K	Myoglobin OS=Mus musculus OX=10090 GN=Mb PE=1 SV=3	Mb	1	1.52143e-70	183.15	3	VEADLAGHGQEVLIGLFK(1)THPETLDK	-0.056017	3	1.03984	0.960161	0.956328	1.04367	1.087	0.92	0.846
P04627	549	K	Serine/threonine-protein kinase A-Raf OS=Mus musculus OX=10090 GN=Araf PE=1 SV=2	Araf	1	0.0683848	57.032	2	LLTDCLK(1)FQR	-2.7544	1		1	0.997767	1.00074		0.999
P04919	610	K	Band 3 anion transport protein OS=Mus musculus OX=10090 GN=Slc4a1 PE=1 SV=1	Slc4a1	1	0.00928543	64.064	2	FK(1)NSTYFPGK	0.034061	3	1.19594	0.804063	1.12012	0.879881	1.068	0.914	0.856
P05064	330	K	Fructose-bisphosphate aldolase A OS=Mus musculus OX=10090 GN=Aldoa PE=1 SV=2	Aldoa	1	0.00544393	97.277	2	AAQEEYIK(1)R	-2.4424	2	1.02946	0.970542	1.00054	0.999464	1.029	0.971	0.944
P05064	99	K	Fructose-bisphosphate aldolase A OS=Mus musculus OX=10090 GN=Aldoa PE=1 SV=2	Aldoa	1	1.42512e-06	96.313	2	PFPQVIK(1)SK	0.41278	5	1.08736	0.912641	1.00054	0.999464	1.087	0.913	0.84
P05064	101	K	Fructose-bisphosphate aldolase A OS=Mus musculus OX=10090 GN=Aldoa PE=1 SV=2	Aldoa	1	0.00130035	92.732	2	SK(1)GGVVGIK	-1.5349	2	1.04935	0.950652	1.00054	0.999464	1.049	0.951	0.907
P05064	342	K	Fructose-bisphosphate aldolase A OS=Mus musculus OX=10090 GN=Aldoa PE=1 SV=2	Aldoa	1	1.67816e-126	297.74	3	ALANSLACQGK(1)YTPSGQSGAAASESLFISNHAY	1.6509	2	1.09362	0.906377	1.00054	0.999464	1.093	0.907	0.83
P05064	312	K	Fructose-bisphosphate aldolase A OS=Mus musculus OX=10090 GN=Aldoa PE=1 SV=2	Aldoa	1	3.91587e-13	171.09	2	ALQASALK(1)AWGGK	-0.51292	2	0.948254	1.05175	1.00054	0.999464	0.948	1.052	1.11
P05064	230	K	Fructose-bisphosphate aldolase A OS=Mus musculus OX=10090 GN=Aldoa PE=1 SV=2	Aldoa	1	1.94837e-56	213.28	3	ALSDHHVYLEGTLLK(1)PNMVTPGHACTQK	-0.41148	4	1.0454	0.954597	1.00054	0.999464	1.045	0.955	0.914
P05064	208	K	Fructose-bisphosphate aldolase A OS=Mus musculus OX=10090 GN=Aldoa PE=1 SV=2	Aldoa	1	1.16434e-06	119.52	2	CQYVTEK(1)VLAAVYK	-0.35577	2	1.33689	0.663112	1.00054	0.999464	1.336	0.663	0.496
P05064	153	K	Fructose-bisphosphate aldolase A OS=Mus musculus OX=10090 GN=Aldoa PE=1 SV=2	Aldoa	1	6.28552e-75	226.98	3	CVLK(1)IGEHTPSALAIMENANVLAR	-0.54155	3	1.52564	0.474363	1.00054	0.999464	1.525	0.475	0.311
P05064	147	K	Fructose-bisphosphate aldolase A OS=Mus musculus OX=10090 GN=Aldoa PE=1 SV=2	Aldoa	1	6.32649e-05	119.07	2	DGADFAK(1)WR	0.038886	2	0.994643	1.00536	1.00054	0.999464	0.994	1.006	1.012
P05064	108	K	Fructose-bisphosphate aldolase A OS=Mus musculus OX=10090 GN=Aldoa PE=1 SV=2	Aldoa	1	0.000247231	107.08	2	GGVVGIK(1)VDK	-0.41878	2	1.02975	0.970249	1.00054	0.999464	1.029	0.971	0.944
P05064	42	K	Fructose-bisphosphate aldolase A OS=Mus musculus OX=10090 GN=Aldoa PE=1 SV=2	Aldoa	1	1.20541e-14	149.58	2	GILAADESTGSIAK(1)R	-0.94876	2	0.985717	1.01428	1.00054	0.999464	0.985	1.015	1.03
P05064	28	K	Fructose-bisphosphate aldolase A OS=Mus musculus OX=10090 GN=Aldoa PE=1 SV=2	Aldoa	1	0.000162617	77.431	3	IVAPGK(1)GILAADESTGSIAK	0.96354	2	0.982576	1.01742	1.00054	0.999464	0.982	1.018	1.037
P05064	14	K	Fructose-bisphosphate aldolase A OS=Mus musculus OX=10090 GN=Aldoa PE=1 SV=2	Aldoa	1	0.00116773	104.39	2	K(1)ELSDIAHR	1.5177	2	1.08541	0.91459	1.00054	0.999464	1.085	0.915	0.843
P05064	87	K	Fructose-bisphosphate aldolase A OS=Mus musculus OX=10090 GN=Aldoa PE=1 SV=2	Aldoa	1	4.47036e-05	47.267	3	VNPCIGGVILFHETLYQK(1)ADDGR	-0.56776	1	1		1.00054	0.999464	0.999
P05201	325	K	Aspartate aminotransferase, cytoplasmic OS=Mus musculus OX=10090 GN=Got1 PE=1 SV=3	Got1	1	0.00265259	78.932	2	GNVK(1)TMADR	0.95419	2	0.880467	1.11953	0.966982	1.03302	0.911	1.084	1.19
P05201	396	K	Aspartate aminotransferase, cytoplasmic OS=Mus musculus OX=10090 GN=Got1 PE=1 SV=3	Got1	1	8.68697e-24	130.54	3	INMCGLTTK(1)NLDYVATSIHEAVTK	3.3496	1	1		0.966982	1.03302	1.034
P05202	90	K	Aspartate aminotransferase, mitochondrial OS=Mus musculus OX=10090 GN=Got2 PE=1 SV=1	Got2	1	4.35972e-51	265.36	2	K(1)AEAQIAAK(1)NLDK	-0.23955	15	0.727895	1.27211	0.971142	1.02886	0.75	1.236	1.648
P05202	122	K	Aspartate aminotransferase, mitochondrial OS=Mus musculus OX=10090 GN=Got2 PE=1 SV=1	Got2	1	3.61713e-119	318.35	2	ASAELALGENNEVLK(1)SGR	-0.16277	3	0.818842	1.18116	0.971142	1.02886	0.843	1.148	1.362
P05202	73	K	Aspartate aminotransferase, mitochondrial OS=Mus musculus OX=10090 GN=Got2 PE=1 SV=1	Got2	1	3.68472e-13	185.9	2	DDNGK(1)PYVLPSVR	-0.80817	2	0.757535	1.24247	0.971142	1.02886	0.78	1.208	1.549
P05202	159	K	Aspartate aminotransferase, mitochondrial OS=Mus musculus OX=10090 GN=Got2 PE=1 SV=1	Got2	1	4.1863e-18	153.05	2	DVFLPK(1)PSWGNHTPIFR	0.33721	3	0.853819	1.14618	0.971142	1.02886	0.879	1.114	1.267
P05202	404	K	Aspartate aminotransferase, mitochondrial OS=Mus musculus OX=10090 GN=Got2 PE=1 SV=1	Got2	1	1.29452e-24	178.95	2	EFSVYMTK(1)DGR	0.38781	4	0.816192	1.18381	0.971142	1.02886	0.84	1.151	1.37
P05202	387	K	Aspartate aminotransferase, mitochondrial OS=Mus musculus OX=10090 GN=Got2 PE=1 SV=1	Got2	1	1.19439e-44	109.71	3	EGSSHNWQHITDQIGMFCFTGLK(1)PEQVER	3.2117	2		1	0.971142	1.02886		0.972
P05202	279	K	Aspartate aminotransferase, mitochondrial OS=Mus musculus OX=10090 GN=Got2 PE=1 SV=1	Got2	1	6.81317e-16	64.296	3	HFIEQGINVCLCQSYAK(1)NMGLYGER	1.4842	2	0.516077	1.48392	0.971142	1.02886	0.531	1.442	2.716
P05202	82	K	Aspartate aminotransferase, mitochondrial OS=Mus musculus OX=10090 GN=Got2 PE=1 SV=1	Got2	1	3.31099e-07	121.86	2	K(1)AEAQIAAK(1)NLDK	-0.23955	2		1	0.971142	1.02886		0.972
P05202	59	K	Aspartate aminotransferase, mitochondrial OS=Mus musculus OX=10090 GN=Got2 PE=1 SV=1	Got2	1	9.76805e-12	194.22	2	K(1)MNLGVGAYR	-1.3854	3	0.720253	1.27975	0.971142	1.02886	0.742	1.244	1.677
P05202	338	K	Aspartate aminotransferase, mitochondrial OS=Mus musculus OX=10090 GN=Got2 PE=1 SV=1	Got2	1	0.00268565	133.98	2	K(1)QWLQEVK	1.3183	2	0.728842	1.27116	0.971142	1.02886	0.75	1.236	1.648
P05202	345	K	Aspartate aminotransferase, mitochondrial OS=Mus musculus OX=10090 GN=Got2 PE=1 SV=1	Got2	1	1.00071e-17	181.87	2	QWLQEVK(1)GMADR	-0.23919	11	0.72426	1.27574	0.971142	1.02886	0.746	1.24	1.662
P05202	396	K	Aspartate aminotransferase, mitochondrial OS=Mus musculus OX=10090 GN=Got2 PE=1 SV=1	Got2	1	2.48376e-07	138.71	2	LTK(1)EFSVYMTK	0.32577	4	0.763944	1.23606	0.971142	1.02886	0.787	1.201	1.526
P05202	309	K	Aspartate aminotransferase, mitochondrial OS=Mus musculus OX=10090 GN=Got2 PE=1 SV=1	Got2	1	1.2251e-24	236.03	2	VESQLK(1)ILIR	-0.92177	4	0.728201	1.2718	0.971142	1.02886	0.75	1.236	1.648
P05202	296	K	Aspartate aminotransferase, mitochondrial OS=Mus musculus OX=10090 GN=Got2 PE=1 SV=1	Got2	1	0.000163171	79.235	2	VGAFTVVCK(1)DAEEAK(1)R	-1.8417	1		1	0.971142	1.02886		0.972
P05202	302	K	Aspartate aminotransferase, mitochondrial OS=Mus musculus OX=10090 GN=Got2 PE=1 SV=1	Got2	1	0.000163171	79.235	2	VGAFTVVCK(1)DAEEAK(1)R	-1.8417	1		1	0.971142	1.02886		0.972
P68373	336	K	Tubulin alpha-1C chain OS=Mus musculus OX=10090 GN=Tuba1c PE=1 SV=1	Tuba1c	1	1.25031e-08	181.87	2	DVNAAIATIK(1)TK	-0.28481	3	0.988466	1.01153	0.983121	1.01688	1.005	0.995	0.99
P68373	401	K	Tubulin alpha-1C chain OS=Mus musculus OX=10090 GN=Tuba1c PE=1 SV=1	Tuba1c	1	0.00408422	117.39	2	FDLMYAK(1)R	-0.93487	2	1.05979	0.940206	0.983121	1.01688	1.078	0.925	0.858
P68373	112	K	Tubulin alpha-1C chain OS=Mus musculus OX=10090 GN=Tuba1c PE=1 SV=1	Tuba1c	1	2.01947e-06	84.58	3	GHYTIGK(1)EIIDLVLDR	0.7943	2	1.22203	0.777973	0.983121	1.01688	1.243	0.765	0.615
P68373	394	K	Tubulin alpha-1C chain OS=Mus musculus OX=10090 GN=Tuba1c PE=1 SV=1	Tuba1c	1	3.79856e-05	105.94	2	LDHK(1)FDLMYAK	0.94881	6	1.05951	0.940495	0.983121	1.01688	1.078	0.925	0.858
P68373	96	K	Tubulin alpha-1C chain OS=Mus musculus OX=10090 GN=Tuba1c PE=1 SV=1	Tuba1c	1	5.51308e-09	89.489	3	QLFHPEQLITGK(1)EDAANNYAR	-2.8406	1	1		0.983121	1.01688	1.017
P68373	60	K	Tubulin alpha-1C chain OS=Mus musculus OX=10090 GN=Tuba1c PE=1 SV=1	Tuba1c	1	9.78444e-41	171.26	3	TIGGGDDSFNTFFSETGAGK(1)HVPR	-0.45795	2	1.00429	0.995706	0.983121	1.01688	1.022	0.979	0.958
P05480	208	K	Neuronal proto-oncogene tyrosine-protein kinase Src OS=Mus musculus OX=10090 GN=Src PE=1 SV=4	Src	1	0.0342164	56.014	2	GLNVK(1)HYK	2.6067	1	1		0.978685	1.02131	1.022
P05555	644	K	Integrin alpha-M OS=Mus musculus OX=10090 GN=Itgam PE=1 SV=2	Itgam	1	6.43342e-13	126.48	2	SVFACQEQVLK(1)NK	-0.34223	2	0.814462	1.18554	1.00594	0.994064	0.81	1.193	1.473
P05555	915	K	Integrin alpha-M OS=Mus musculus OX=10090 GN=Itgam PE=1 SV=2	Itgam	1	1.02581e-05	126.29	2	TK(1)FQLELPVK	-1.963	2	1.10879	0.891211	1.00594	0.994064	1.102	0.897	0.814
P05555	226	K	Integrin alpha-M OS=Mus musculus OX=10090 GN=Itgam PE=1 SV=2	Itgam	1	0.0561013	63.397	2	TK(1)TASGIR	0.31861	1	1		1.00594	0.994064	0.994
P05977	38	K	Myosin light chain 1/3, skeletal muscle isoform OS=Mus musculus OX=10090 GN=Myl1 PE=1 SV=2	Myl1	1	4.34983e-45	208.63	2	IDLSAIK(1)IEFSK	-2.3625	2	1.90791	0.0920908	0.976447	1.02355	1.954	0.09	0.046
P05977	43	K	Myosin light chain 1/3, skeletal muscle isoform OS=Mus musculus OX=10090 GN=Myl1 PE=1 SV=2	Myl1	1	2.51074e-25	200.76	2	IEFSK(1)EQQEDFK	-0.39018	2	0.872682	1.12732	0.976447	1.02355	0.894	1.101	1.232
P05977	9	K	Myosin light chain 1/3, skeletal muscle isoform OS=Mus musculus OX=10090 GN=Myl1 PE=1 SV=2	Myl1	1	1.53256e-08	107.6	2	K(1)PAAAPAPAPAPAPAPAK	-0.94262	3	0.962561	1.03744	0.976447	1.02355	0.986	1.014	1.028
P06151	232	K	L-lactate dehydrogenase A chain OS=Mus musculus OX=10090 GN=Ldha PE=1 SV=3	Ldha	1	6.4484e-06	93.772	3	EVHK(1)QVVDSAYEVIK	1.5963	6	1.0761	0.923896	1.03038	0.969622	1.044	0.953	0.913
P06151	73	K	L-lactate dehydrogenase A chain OS=Mus musculus OX=10090 GN=Ldha PE=1 SV=3	Ldha	1	5.83932e-10	90.376	3	GEMMDLQHGSLFLK(1)TPK	-1.073	4	1.01289	0.987106	1.03038	0.969622	0.983	1.018	1.036
P06151	155	K	L-lactate dehydrogenase A chain OS=Mus musculus OX=10090 GN=Ldha PE=1 SV=3	Ldha	1	0.00184254	90.308	2	ISGFPK(1)NR	-0.16432	2	1.06611	0.933894	1.03038	0.969622	1.035	0.963	0.93
P06151	81	K	L-lactate dehydrogenase A chain OS=Mus musculus OX=10090 GN=Ldha PE=1 SV=3	Ldha	1	2.00949e-06	113.34	2	IVSSK(1)DYCVTANSK	1.2047	2	1.14688	0.853116	1.03038	0.969622	1.113	0.88	0.791
P06151	318	K	L-lactate dehydrogenase A chain OS=Mus musculus OX=10090 GN=Ldha PE=1 SV=3	Ldha	1	6.7211e-24	151.66	2	K(1)SADTLWGIQK	0.5613	1	1		1.03038	0.969622	0.971
P06151	59	K	L-lactate dehydrogenase A chain OS=Mus musculus OX=10090 GN=Ldha PE=1 SV=3	Ldha	1	2.08926e-09	115.24	3	LK(1)GEMMDLQHGSLFLK	-1.2066	2	1.07647	0.923527	1.03038	0.969622	1.045	0.952	0.911
P06728	255	K	Apolipoprotein A-IV OS=Mus musculus OX=10090 GN=Apoa4 PE=1 SV=3	Apoa4	1	2.0966e-12	200.76	2	NAEELQTK(1)VSAK	0.17458	2	0.234561	1.76544	0.663997	1.336	0.353	1.321	3.742
P06728	259	K	Apolipoprotein A-IV OS=Mus musculus OX=10090 GN=Apoa4 PE=1 SV=3	Apoa4	1	0.000466241	130.79	2	VSAK(1)IDQLQK	-1.4755	2	0.652919	1.34708	0.663997	1.336	0.983	1.008	1.025
P06728	198	K	Apolipoprotein A-IV OS=Mus musculus OX=10090 GN=Apoa4 PE=1 SV=3	Apoa4	1	0.00279258	61.194	2	NMEELK(1)GHLTPR	-1.0322	1		1	0.663997	1.336		0.749
P06800	750	K	Receptor-type tyrosine-protein phosphatase C OS=Mus musculus OX=10090 GN=Ptprc PE=1 SV=4	Ptprc	1	0.000413959	57.042	2	NK(1)CAEYWPSMEEGTR	-1.5929	2	0.97133	1.02867	0.986841	1.01316	0.984	1.015	1.032
P06800	302	K	Receptor-type tyrosine-protein phosphatase C OS=Mus musculus OX=10090 GN=Ptprc PE=1 SV=4	Ptprc	1	0.0306468	67.507	2	TK(1)NLDFR	-1.101	2	1.01464	0.985363	0.986841	1.01316	1.028	0.973	0.946
P06800	1149	K	Receptor-type tyrosine-protein phosphatase C OS=Mus musculus OX=10090 GN=Ptprc PE=1 SV=4	Ptprc	1	0.000129724	92.707	3	YHK(1)HASILVHCR	1.9762	2	0.942725	1.05728	0.986841	1.01316	0.955	1.044	1.093
P06801	422	K	NADP-dependent malic enzyme OS=Mus musculus OX=10090 GN=Me1 PE=1 SV=2	Me1	1	2.18149e-05	110.91	2	AECSAEQCYK(1)VTK	-0.28891	2	1.40978	0.590221	1.34178	0.658223	1.051	0.897	0.853
P06801	516	K	NADP-dependent malic enzyme OS=Mus musculus OX=10090 GN=Me1 PE=1 SV=2	Me1	1	0.00221251	51.531	2	IAVK(1)IVQDAYK	0.059064	2	1.44331	0.55669	1.34178	0.658223	1.076	0.846	0.786
P06801	337	K	NADP-dependent malic enzyme OS=Mus musculus OX=10090 GN=Me1 PE=1 SV=2	Me1	1	0.00023734	112.93	2	IWLVDSK(1)GLIVK	-1.6182	2	1.62629	0.373709	1.34178	0.658223	1.212	0.568	0.469
P06801	492	K	NADP-dependent malic enzyme OS=Mus musculus OX=10090 GN=Me1 PE=1 SV=2	Me1	1	1.77834e-34	157.7	3	VFLTTAEVISQQVSDK(1)HLQEGR	1.273	3	1.4458	0.554195	1.34178	0.658223	1.078	0.842	0.781
P06802	896	K	Ectonucleotide pyrophosphatase/phosphodiesterase family member 1 OS=Mus musculus OX=10090 GN=Enpp1 PE=1 SV=4	Enpp1	1	0.00279258	61.194	2	LK(1)THLPIFSQED	1.6748	2	1.25867	0.741331	0.992878	1.00712	1.268	0.736	0.58
P06909	756	K	Complement factor H OS=Mus musculus OX=10090 GN=Cfh PE=1 SV=2	Cfh	1	0.000138426	130.71	2	VLK(1)STGIEAIKPK	-0.51576	2	1.05789	0.942113	1.0552	0.944799	1.003	0.997	0.994
P07091	48	K	Protein S100-A4 OS=Mus musculus OX=10090 GN=S100a4 PE=1 SV=1	S100a4	1	0.00848684	91.783	2	ELPSFLGK(1)R	-1.1248	1	1		1.04431	0.955693	0.958
P07091	31	K	Protein S100-A4 OS=Mus musculus OX=10090 GN=S100a4 PE=1 SV=1	S100a4	1	0.00139554	137.88	2	LNK(1)TELK	0.2674	2	1.12032	0.87968	1.04431	0.955693	1.073	0.92	0.857
P07214	139	K	SPARC OS=Mus musculus OX=10090 GN=Sparc PE=1 SV=1	Sparc	1	0.000203938	65.408	3	GHK(1)LHLDYIGPCK	-0.47122	4	1.08216	0.917841	0.958506	1.04149	1.129	0.881	0.78
P07214	80	K	SPARC OS=Mus musculus OX=10090 GN=Sparc PE=1 SV=1	Sparc	1	2.1279e-07	50.744	3	HGK(1)VCELDESNTPMCVCQDPTSCPAPIGEFEK	-1.2836	1	1		0.958506	1.04149	1.043
P07214	128	K	SPARC OS=Mus musculus OX=10090 GN=Sparc PE=1 SV=1	Sparc	1	6.87981e-17	123.92	3	TFDSSCHFFATK(1)CTLEGTK	-1.0525	2	1.04115	0.958851	0.958506	1.04149	1.086	0.921	0.848
P07309	35	K	Transthyretin OS=Mus musculus OX=10090 GN=Ttr PE=1 SV=1	Ttr	1	2.64355e-05	96.946	2	CPLMVK(1)VLDAVR	0.64734	1	1		1.01518	0.984824	0.985
P07309	96	K	Transthyretin OS=Mus musculus OX=10090 GN=Ttr PE=1 SV=1	Ttr	1	4.46966e-05	126.29	2	VELDTK(1)SYWK	-0.080108	2	0.991901	1.0081	1.01518	0.984824	0.977	1.024	1.048
P07310	259	K	Creatine kinase M-type OS=Mus musculus OX=10090 GN=Ckm PE=1 SV=1	Ckm	1	9.05944e-36	204.34	3	RFCVGLQK(1)IEEIFK	-1.1368	3	0.76694	1.23306	0.988395	1.0116	0.776	1.219	1.571
P07310	11	K	Creatine kinase M-type OS=Mus musculus OX=10090 GN=Ckm PE=1 SV=1	Ckm	0.999999	4.1789e-08	93.649	3	FK(1)LNYKPQEEYPDLSK	-0.27987	2	1.09164	0.908361	0.988395	1.0116	1.104	0.898	0.813
P07310	15	K	Creatine kinase M-type OS=Mus musculus OX=10090 GN=Ckm PE=1 SV=1	Ckm	1	1.14172e-13	158.02	2	LNYK(1)PQEEYPDLSK	-0.36903	2	0.973822	1.02618	0.988395	1.0116	0.985	1.014	1.029
P07310	25	K	Creatine kinase M-type OS=Mus musculus OX=10090 GN=Ckm PE=1 SV=1	Ckm	1	8.76789e-14	119.58	4	LNYKPQEEYPDLSK(1)HNNHMAK	-0.055239	7	0.897454	1.10255	0.988395	1.0116	0.908	1.09	1.2
P07310	298	K	Creatine kinase M-type OS=Mus musculus OX=10090 GN=Ckm PE=1 SV=1	Ckm	1	0.014646	51.454	2	GGVHVK(1)LANLSK	-1.8249	1		1	0.988395	1.0116		0.989
P07310	304	K	Creatine kinase M-type OS=Mus musculus OX=10090 GN=Ckm PE=1 SV=1	Ckm	1	0.000393454	120.33	2	LANLSK(1)HPK	2.2441	2	1.02598	0.974022	0.988395	1.0116	1.038	0.963	0.928
P07310	223	K	Creatine kinase M-type OS=Mus musculus OX=10090 GN=Ckm PE=1 SV=1	Ckm	1	2.24907e-66	280.87	3	GIWHNDNK(1)SFLVWVNEEDHLR	1.6331	4	1.01317	0.986834	0.988395	1.0116	1.025	0.976	0.952
P07310	172	K	Creatine kinase M-type OS=Mus musculus OX=10090 GN=Ckm PE=1 SV=1	Ckm	1	0.0287191	60.709	2	GK(1)YYPLK	0.3173	2	1.02829	0.971708	0.988395	1.0116	1.04	0.961	0.924
P07310	101	K	Creatine kinase M-type OS=Mus musculus OX=10090 GN=Ckm PE=1 SV=1	Ckm	1	0.00118752	102.55	2	HGGYK(1)PTDK	-0.34697	2	1.05155	0.948447	0.988395	1.0116	1.064	0.938	0.882
P07310	105	K	Creatine kinase M-type OS=Mus musculus OX=10090 GN=Ckm PE=1 SV=1	Ckm	1	3.5409e-05	163.43	3	HGGYKPTDK(1)HK	0.41051	4	1.06541	0.934586	0.988395	1.0116	1.078	0.924	0.857
P07310	107	K	Creatine kinase M-type OS=Mus musculus OX=10090 GN=Ckm PE=1 SV=1	Ckm	1	1.68614e-12	177.47	3	HK(1)TDLNHENLK	1.5287	4	1.12569	0.874307	0.988395	1.0116	1.139	0.864	0.759
P07310	116	K	Creatine kinase M-type OS=Mus musculus OX=10090 GN=Ckm PE=1 SV=1	Ckm	1	7.9455e-44	162.6	3	TDLNHENLK(1)GGDDLDPNYVLSSR	1.0709	2	1.01086	0.989138	0.988395	1.0116	1.023	0.978	0.956
P07310	32	K	Creatine kinase M-type OS=Mus musculus OX=10090 GN=Ckm PE=1 SV=1	Ckm	1	5.36604e-08	76.196	3	HNNHMAK(1)VLTPDLYNK	0.070283	2	1.0001	0.999905	0.988395	1.0116	1.012	0.988	0.976
P07310	41	K	Creatine kinase M-type OS=Mus musculus OX=10090 GN=Ckm PE=1 SV=1	Ckm	1	1.45741e-11	136.84	2	VLTPDLYNK(1)LR	-1.5018	2	1.01081	0.989195	0.988395	1.0116	1.023	0.978	0.956
P07310	307	K	Creatine kinase M-type OS=Mus musculus OX=10090 GN=Ckm PE=1 SV=1	Ckm	1	4.63184e-05	152.17	2	HPK(1)FEEILTR	0.64081	2	0.967122	1.03288	0.988395	1.0116	0.978	1.021	1.044
P07310	266	K	Creatine kinase M-type OS=Mus musculus OX=10090 GN=Ckm PE=1 SV=1	Ckm	1	5.86415e-34	121.07	3	K(1)AGHPFMWNEHLGYVLTCPSNLGTGLR	0.9579	3	0.912387	1.08761	0.988395	1.0116	0.923	1.075	1.165
P07310	369	K	Creatine kinase M-type OS=Mus musculus OX=10090 GN=Ckm PE=1 SV=1	Ckm	1	4.34151e-06	119.52	2	LEK(1)GQSIDDMIPAQK	-1.4942	3	0.882072	1.11793	0.988395	1.0116	0.892	1.105	1.239
P07310	170	K	Creatine kinase M-type OS=Mus musculus OX=10090 GN=Ckm PE=1 SV=1	Ckm	1	1.16838e-30	233.59	2	LSVEALNSLTGEFK(1)GK	0.78665	2	1.73105	0.268953	0.988395	1.0116	1.751	0.266	0.152
P07310	9	K	Creatine kinase M-type OS=Mus musculus OX=10090 GN=Ckm PE=1 SV=1	Ckm	1	0.014199	65.933	3	PFGNTHNK(1)FK	0.67189	2	1.06869	0.931313	0.988395	1.0116	1.081	0.921	0.852
P07310	242	K	Creatine kinase M-type OS=Mus musculus OX=10090 GN=Ckm PE=1 SV=1	Ckm	1	3.81994e-25	199.54	2	VISMEK(1)GGNMK	-0.97778	11	0.862599	1.1374	0.988395	1.0116	0.873	1.124	1.288
P07356	47	K	Annexin A2 OS=Mus musculus OX=10090 GN=Anxa2 PE=1 SV=2	Anxa2	1	5.01511e-18	208.63	2	DALNIETAVK(1)TK	0.53608	2	1.0096	0.990402	1.02142	0.978581	0.988	1.012	1.024
P07356	49	K	Annexin A2 OS=Mus musculus OX=10090 GN=Anxa2 PE=1 SV=2	Anxa2	1	1.22532e-22	127.62	2	TK(1)GVDEVTIVNILTNR	0.86625	1	1		1.02142	0.978581	0.979
P07356	152	K	Annexin A2 OS=Mus musculus OX=10090 GN=Anxa2 PE=1 SV=2	Anxa2	1	2.05678e-07	132.39	2	EMYK(1)TDLEK	-0.18706	2	1.08221	0.917795	1.02142	0.978581	1.06	0.938	0.885
P07356	329	K	Annexin A2 OS=Mus musculus OX=10090 GN=Anxa2 PE=1 SV=2	Anxa2	1	1.2092e-05	124.06	2	GDYQK(1)ALLYLCGGDD	1.3104	2	1.45422	0.545776	1.02142	0.978581	1.424	0.558	0.392
P07356	212	K	Annexin A2 OS=Mus musculus OX=10090 GN=Anxa2 PE=1 SV=2	Anxa2	1	5.53844e-05	69.327	2	GTDVPK(1)WISIMTER	1.1173	1	1		1.02142	0.978581	0.979
P07356	81	K	Annexin A2 OS=Mus musculus OX=10090 GN=Anxa2 PE=1 SV=2	Anxa2	1	0.0102222	98.009	2	K(1)ELPSALK	-0.38096	2	1.17695	0.823053	1.02142	0.978581	1.152	0.841	0.73
P07356	313	K	Annexin A2 OS=Mus musculus OX=10090 GN=Anxa2 PE=1 SV=2	Anxa2	1	3.22356e-07	139.7	2	YGK(1)SLYYYIQQDTK	-0.15368	4	1.0734	0.926598	1.02142	0.978581	1.051	0.947	0.901
P07356	176	K	Annexin A2 OS=Mus musculus OX=10090 GN=Anxa2 PE=1 SV=2	Anxa2	1	0.000740377	97.033	2	LMVALAK(1)GR	1.3224	2	0.9803	1.0197	1.02142	0.978581	0.96	1.042	1.085
P07356	279	K	Annexin A2 OS=Mus musculus OX=10090 GN=Anxa2 PE=1 SV=2	Anxa2	1	0.00483535	87.251	2	LYDSMK(1)GK	1.2798	3	1.10525	0.894747	1.02142	0.978581	1.082	0.914	0.845
P07356	302	K	Annexin A2 OS=Mus musculus OX=10090 GN=Anxa2 PE=1 SV=2	Anxa2	1	4.26099e-17	162.59	2	SEVDMLK(1)IR	1.5065	3	1.04249	0.95751	1.02142	0.978581	1.021	0.978	0.958
P07356	227	K	Annexin A2 OS=Mus musculus OX=10090 GN=Anxa2 PE=1 SV=2	Anxa2	1	2.80679e-07	150.21	2	SVCHLQK(1)VFER	3.115	4	1.32701	0.672991	1.02142	0.978581	1.299	0.688	0.53
P07356	115	K	Annexin A2 OS=Mus musculus OX=10090 GN=Anxa2 PE=1 SV=2	Anxa2	1	2.39398e-05	85.742	2	TPAQYDASELK(1)ASMK	-0.59587	2	1.06312	0.936882	1.02142	0.978581	1.041	0.957	0.919
P07356	233	K	Annexin A2 OS=Mus musculus OX=10090 GN=Anxa2 PE=1 SV=2	Anxa2	1	1.86159e-06	98.865	2	YK(1)SYSPYDMLESIK	1.0096	1	1		1.02142	0.978581	0.979
P07724	229	K	Albumin OS=Mus musculus OX=10090 GN=Alb PE=1 SV=3	Alb	1	6.85394e-05	117.99	2	CSSMQK(1)FGER	-0.91027	2	0.913507	1.08649	1.04862	0.951377	0.871	1.142	1.311
P07724	65	K	Albumin OS=Mus musculus OX=10090 GN=Alb PE=1 SV=3	Alb	1	6.15745e-08	119.58	3	CSYDEHAK(1)LVQEVTDFAK	-0.52913	1	1		1.04862	0.951377	0.954
P07724	75	K	Albumin OS=Mus musculus OX=10090 GN=Alb PE=1 SV=3	Alb	1	4.15014e-97	340.06	3	LVQEVTDFAK(1)TCVADESAANCDK	2.0523	2	0.98572	1.01428	1.04862	0.951377	0.94	1.066	1.134
P07724	28	K	Albumin OS=Mus musculus OX=10090 GN=Alb PE=1 SV=3	Alb	1	0.00115645	108.93	2	EAHK(1)SEIAHR	-4.3824	2		1	1.04862	0.951377		1.051
P07724	527	K	Albumin OS=Mus musculus OX=10090 GN=Alb PE=1 SV=3	Alb	1	4.09546e-29	153.26	3	EFK(1)AETFTFHSDICTLPEK	-1.9242	3	0.99996	1.00004	1.04862	0.951377	0.954	1.051	1.102
P07724	212	K	Albumin OS=Mus musculus OX=10090 GN=Alb PE=1 SV=3	Alb	1	1.75425e-11	174.8	2	EK(1)ALVSSVR	-0.92531	2	1.07847	0.921526	1.04862	0.951377	1.028	0.969	0.943
P07724	117	K	Albumin OS=Mus musculus OX=10090 GN=Alb PE=1 SV=3	Alb	1	1.08537e-31	139.5	3	ENYGELADCCTK(1)QEPERNECFLQHK	-1.6198	4	1.36563	0.634365	1.04862	0.951377	1.302	0.667	0.512
P07724	57	K	Albumin OS=Mus musculus OX=10090 GN=Alb PE=1 SV=3	Alb	1	3.94549e-06	82.822	3	GLVLIAFSQYLQK(1)CSYDEHAK	1.8717	1	1		1.04862	0.951377	0.954
P07724	310	K	Albumin OS=Mus musculus OX=10090 GN=Alb PE=1 SV=3	Alb	1	5.74098e-12	54.696	3	K(1)AHCLSEVEHDTMPADLPAIAADFVEDQEVCK	-0.17246	2		1	1.04862	0.951377		1.051
P07724	549	K	Albumin OS=Mus musculus OX=10090 GN=Alb PE=1 SV=3	Alb	1	0.000160952	153.33	2	K(1)QTALAELVK	-0.62629	2	1.09791	0.902089	1.04862	0.951377	1.047	0.948	0.905
P07724	558	K	Albumin OS=Mus musculus OX=10090 GN=Alb PE=1 SV=3	Alb	1	8.98879e-35	256.71	2	QTALAELVK(1)HK	-0.28989	15	1.05004	0.949956	1.04862	0.951377	1.001	0.999	0.998
P07724	376	K	Albumin OS=Mus musculus OX=10090 GN=Alb PE=1 SV=3	Alb	1	1.50227e-05	109.88	2	K(1)YEATLEK	-1.2777	2	1.07822	0.921775	1.04862	0.951377	1.028	0.969	0.943
P07724	264	K	Albumin OS=Mus musculus OX=10090 GN=Alb PE=1 SV=3	Alb	1	3.82561e-17	200.11	2	LATDLTK(1)VNK	1.1337	2	1.08604	0.913964	1.04862	0.951377	1.036	0.961	0.928
P07724	267	K	Albumin OS=Mus musculus OX=10090 GN=Alb PE=1 SV=3	Alb	1	0.000577123	44.853	3	VNK(1)ECCHGDLLECADDR	1.1621	1		1	1.04862	0.951377		1.051
P07724	305	K	Albumin OS=Mus musculus OX=10090 GN=Alb PE=1 SV=3	Alb	1	3.02579e-05	117.45	2	LQTCCDK(1)PLLK	-0.20251	2	0.998719	1.00128	1.04862	0.951377	0.952	1.052	1.105
P07724	88	K	Albumin OS=Mus musculus OX=10090 GN=Alb PE=1 SV=3	Alb	1	2.79942e-35	173.35	3	TCVADESAANCDK(1)SLHTLFGDK	0.20323	2	1.10043	0.899574	1.04862	0.951377	1.049	0.946	0.902
P07724	223	K	Albumin OS=Mus musculus OX=10090 GN=Alb PE=1 SV=3	Alb	1	5.11175e-10	176.75	2	MK(1)CSSMQK	-1.2501	2	1.05209	0.947908	1.04862	0.951377	1.003	0.996	0.993
P07724	413	K	Albumin OS=Mus musculus OX=10090 GN=Alb PE=1 SV=3	Alb	1	9.76289e-36	236.34	2	NLVK(1)TNCDLYEK	0.83406	2	1.00107	0.998926	1.04862	0.951377	0.955	1.05	1.099
P07724	524	K	Albumin OS=Mus musculus OX=10090 GN=Alb PE=1 SV=3	Alb	1	8.14989e-13	95.677	3	RPCFSALTVDETYVPK(1)EFK	-0.39772	2	1.01898	0.98102	1.04862	0.951377	0.972	1.031	1.061
P07724	97	K	Albumin OS=Mus musculus OX=10090 GN=Alb PE=1 SV=3	Alb	1	1.0682e-24	194.83	3	SLHTLFGDK(1)LCAIPNLR	-1.9826	2	1.15263	0.84737	1.04862	0.951377	1.099	0.891	0.811
P07724	499	K	Albumin OS=Mus musculus OX=10090 GN=Alb PE=1 SV=3	Alb	1	1.51781e-25	149.14	3	TPVSEHVTK(1)CCSGSLVER	1.8392	4	1.06411	0.935892	1.04862	0.951377	1.015	0.984	0.969
P07724	460	K	Albumin OS=Mus musculus OX=10090 GN=Alb PE=1 SV=3	Alb	1	3.5244e-27	185.9	2	VGTK(1)CCTLPEDQR	0.14337	2	1.02875	0.971252	1.04862	0.951377	0.981	1.021	1.041
P07724	298	K	Albumin OS=Mus musculus OX=10090 GN=Alb PE=1 SV=3	Alb	0.99803	3.81617e-21	123.83	3	YMCENQATISSK(0.998)LQTCCDK(0.002)PLLK	-2.2219	2	1.044	0.955998	1.04862	0.951377	0.996	1.005	1.009
P07742	471	K	Ribonucleoside-diphosphate reductase large subunit OS=Mus musculus OX=10090 GN=Rrm1 PE=1 SV=2	Rrm1	1	0.00069812	87.895	2	LAEVTK(1)VIVR	-0.33157	2	1.07969	0.920315	1.05409	0.94591	1.024	0.973	0.95
P07742	689	K	Ribonucleoside-diphosphate reductase large subunit OS=Mus musculus OX=10090 GN=Rrm1 PE=1 SV=2	Rrm1	1	0.0002892	83.775	2	TVWEISQK(1)TVLK	-1.4067	2	1.09762	0.902382	1.05409	0.94591	1.041	0.954	0.916
P07742	17	K	Ribonucleoside-diphosphate reductase large subunit OS=Mus musculus OX=10090 GN=Rrm1 PE=1 SV=2	Rrm1	1	0.000545221	72.365	2	VMFDK(1)ITSR	-0.10466	2	1.01304	0.986963	1.05409	0.94591	0.961	1.043	1.085
Q00896	292	K	Alpha-1-antitrypsin 1-3 OS=Mus musculus OX=10090 GN=Serpina1c PE=1 SV=2	Serpina1c	1	1.08005e-33	227.27	2	ELISK(1)FLLNR	-1.7032	2	1.61897	0.381026	1.00118	0.998819	1.617	0.381	0.236
Q00896	153	K	Alpha-1-antitrypsin 1-3 OS=Mus musculus OX=10090 GN=Serpina1c PE=1 SV=2	Serpina1c	1	1.40307e-31	115.41	3	FLEEAK(1)NHYQAEVFSVNFAESEEAK	1.0858	2	0.902161	1.09784	1.00118	0.998819	0.901	1.099	1.22
P07758	186	K	Alpha-1-antitrypsin 1-1 OS=Mus musculus OX=10090 GN=Serpina1a PE=1 SV=4	Serpina1a	1	0.000171527	88.734	2	GTQGK(1)IAEAVK	-1.1522	2	1.01098	0.989025
Q00896	214	K	Alpha-1-antitrypsin 1-3 OS=Mus musculus OX=10090 GN=Serpina1c PE=1 SV=2	Serpina1c	1	5.13313e-09	63.355	3	K(1)PFDPENTEEAEFHVDESTTVK	0.12658	1	1		1.00118	0.998819	0.999
Q00896	181	K	Alpha-1-antitrypsin 1-3 OS=Mus musculus OX=10090 GN=Serpina1c PE=1 SV=2	Serpina1c	1	1.15416e-08	140.01	2	VINDFVEK(1)GTQGK	-1.5527	2	0.90417	1.09583	1.00118	0.998819	0.903	1.097	1.215
P07759	155	K	Serine protease inhibitor A3K OS=Mus musculus OX=10090 GN=Serpina3k PE=1 SV=2	Serpina3k	1	2.50405e-09	183	2	DLQILAEFHEK(1)TR	1.2851	2	1.1257	0.874297	1.11538	0.884625	1.009	0.988	0.979
P07759	93	K	Serine protease inhibitor A3K OS=Mus musculus OX=10090 GN=Serpina3k PE=1 SV=2	Serpina3k	1	1.18382e-17	163.59	2	GK(1)TMEEILEGLK	-2.0958	2	1.27602	0.723977	1.11538	0.884625	1.144	0.818	0.715
P11499	107	K	Heat shock protein HSP 90-beta OS=Mus musculus OX=10090 GN=Hsp90ab1 PE=1 SV=3	Hsp90ab1	1	8.95217e-52	239.98	2	ADLINNLGTIAK(1)SGTK	0.012778	2	1.1163	0.883701	1.08935	0.910653	1.025	0.97	0.946
P07901	540	K	Heat shock protein HSP 90-alpha OS=Mus musculus OX=10090 GN=Hsp90aa1 PE=1 SV=4	Hsp90aa1	1	9.1554e-06	101.45	2	EFEGK(1)TLVSVTK	-0.73882	2	1.11928	0.880715	1.12563	0.874365	0.994	1.007	1.013
P11499	275	K	Heat shock protein HSP 90-beta OS=Mus musculus OX=10090 GN=Hsp90ab1 PE=1 SV=3	Hsp90ab1	1	2.00985e-12	159.12	2	EK(1)YIDQEELNK	-1.2594	2	1.12442	0.875583	1.08935	0.910653	1.032	0.961	0.931
P11499	284	K	Heat shock protein HSP 90-beta OS=Mus musculus OX=10090 GN=Hsp90ab1 PE=1 SV=3	Hsp90ab1	1	0.000282391	86.243	2	YIDQEELNK(1)TK	-1.3722	2	1.21264	0.787362	1.08935	0.910653	1.113	0.865	0.777
P07901	84	K	Heat shock protein HSP 90-alpha OS=Mus musculus OX=10090 GN=Hsp90aa1 PE=1 SV=4	Hsp90aa1	1	0.0139851	50.116	2	ELHINLIPSK(1)QDR	-1.4793	2	1.12678	0.873216	1.12563	0.874365	1.001	0.999	0.998
P11499	399	K	Heat shock protein HSP 90-beta OS=Mus musculus OX=10090 GN=Hsp90ab1 PE=1 SV=3	Hsp90ab1	1	5.38879e-06	143.39	2	EMLQQSK(1)ILK	-0.086558	2	1.08404	0.915962	1.08935	0.910653	0.995	1.006	1.011
P07901	490	K	Heat shock protein HSP 90-alpha OS=Mus musculus OX=10090 GN=Hsp90aa1 PE=1 SV=4	Hsp90aa1	1	0.022254	59.67	2	ENQK(1)HIYFITGETK	-0.9168	1	1		1.12563	0.874365	0.888
P11499	180	K	Heat shock protein HSP 90-beta OS=Mus musculus OX=10090 GN=Hsp90ab1 PE=1 SV=3	Hsp90ab1	1	0.000637568	112.8	2	GTK(1)VILHLK	0.3431	2	1.23264	0.767357	1.08935	0.910653	1.132	0.843	0.745
P07901	514	K	Heat shock protein HSP 90-alpha OS=Mus musculus OX=10090 GN=Hsp90aa1 PE=1 SV=4	Hsp90aa1	1	1.42221e-34	129.03	3	K(1)HGLEVIYMIEPIDEYCVQQLK	-1.1114	1	1		1.12563	0.874365	0.888
P07901	633	K	Heat shock protein HSP 90-alpha OS=Mus musculus OX=10090 GN=Hsp90aa1 PE=1 SV=4	Hsp90aa1	1	6.35713e-05	67.927	3	K(1)HLEINPDHSIIETLR	0.49904	2	1.07707	0.922928	1.12563	0.874365	0.957	1.056	1.103
P07901	568	K	Heat shock protein HSP 90-alpha OS=Mus musculus OX=10090 GN=Hsp90aa1 PE=1 SV=4	Hsp90aa1	1	0.00228959	78.816	2	TK(1)FENLCK	-0.38794	2	1.50365	0.496345	1.12563	0.874365	1.336	0.568	0.425
P11499	64	K	Heat shock protein HSP 90-beta OS=Mus musculus OX=10090 GN=Hsp90ab1 PE=1 SV=3	Hsp90ab1	1	0.00165724	83.214	2	YESLTDPSK(1)LDSGK	-1.1819	1		1	1.08935	0.910653		1.098
P07903	97	K	DNA excision repair protein ERCC-1 OS=Mus musculus OX=10090 GN=Ercc1 PE=2 SV=2	Ercc1	1	0.000221551	69.327	2	TGAK(1)SNSIIVSPR	0.09092	2	1.01601	0.98399
P08003	384	K	Protein disulfide-isomerase A4 OS=Mus musculus OX=10090 GN=Pdia4 PE=1 SV=3	Pdia4	1	0.00191663	55.578	3	DYVVK(1)HALPLVGHR	0.10707	1	1		1.09967	0.900328	0.909
P08003	249	K	Protein disulfide-isomerase A4 OS=Mus musculus OX=10090 GN=Pdia4 PE=1 SV=3	Pdia4	1	0.00501711	66.953	2	FDVSGYPTLK(1)IFR	-0.43209	1	1		1.09967	0.900328	0.909
P08003	526	K	Protein disulfide-isomerase A4 OS=Mus musculus OX=10090 GN=Pdia4 PE=1 SV=3	Pdia4	1	0.000172491	95.345	2	VVVGK(1)TFDAIVMDPK	1.2349	2	1.18392	0.816076	1.09967	0.900328	1.077	0.906	0.841
P08030	51	K	Adenine phosphoribosyltransferase OS=Mus musculus OX=10090 GN=Aprt PE=1 SV=2	Aprt	1	0.000153998	81.48	3	LLASHLK(1)STHSGK	2.9657	2	1		1.01522	0.984784	0.985
P08030	57	K	Adenine phosphoribosyltransferase OS=Mus musculus OX=10090 GN=Aprt PE=1 SV=2	Aprt	1	0.00633354	59.997	2	STHSGK(1)IDYIAGLDSR	-1.2541	2	0.893601	1.1064	1.01522	0.984784	0.88	1.123	1.276
P08032	128	K	Spectrin alpha chain, erythrocytic 1 OS=Mus musculus OX=10090 GN=Spta1 PE=1 SV=3	Spta1	1	5.02364e-05	71.912	3	FAEDHFAHEATK(1)THLK	1.9968	1		1	1.1178	0.882198		1.134
P08032	102	K	Spectrin alpha chain, erythrocytic 1 OS=Mus musculus OX=10090 GN=Spta1 PE=1 SV=3	Spta1	1	0.0357222	60	2	HESFVSEVQAK(1)SR	-0.53551	1	1		1.1178	0.882198	0.895
P08032	1905	K	Spectrin alpha chain, erythrocytic 1 OS=Mus musculus OX=10090 GN=Spta1 PE=1 SV=3	Spta1	1	4.34202e-19	198.33	2	IQVLNEK(1)TASLAK	-0.45571	2	1.41166	0.588337	1.1178	0.882198	1.263	0.667	0.528
P08032	1898	K	Spectrin alpha chain, erythrocytic 1 OS=Mus musculus OX=10090 GN=Spta1 PE=1 SV=3	Spta1	1	0.00945795	62.705	2	ISTK(1)IQVLNEK	1.4355	2	1.052	0.947999	1.1178	0.882198	0.941	1.075	1.142
P08032	1646	K	Spectrin alpha chain, erythrocytic 1 OS=Mus musculus OX=10090 GN=Spta1 PE=1 SV=3	Spta1	1	0.0476939	56.938	2	K(1)HQLLEAEMLAR	-0.18826	1		1	1.1178	0.882198		1.134
P08032	226	K	Spectrin alpha chain, erythrocytic 1 OS=Mus musculus OX=10090 GN=Spta1 PE=1 SV=3	Spta1	1	0.00306194	56.938	3	VNQYANECAQEK(1)HPK	1.4905	1	1		1.1178	0.882198	0.895
P08071	653	K	Lactotransferrin OS=Mus musculus OX=10090 GN=Ltf PE=1 SV=4	Ltf	1	0.00291208	72.327	2	CPGEFCLFQSK(1)TK	0.21016	1	1		1.01114	0.988857	0.989
P08071	655	K	Lactotransferrin OS=Mus musculus OX=10090 GN=Ltf PE=1 SV=4	Ltf	1	2.41327e-10	128.68	2	TK(1)NLLFNDNTECLAK	-1.6774	2	1.22066	0.779338	1.01114	0.988857	1.207	0.788	0.653
P08071	173	K	Lactotransferrin OS=Mus musculus OX=10090 GN=Ltf PE=1 SV=4	Ltf	1	7.76325e-12	165.39	2	FFSK(1)SCVPGAQK	0.061192	2	0.959931	1.04007	1.01114	0.988857	0.949	1.052	1.109
P08071	516	K	Lactotransferrin OS=Mus musculus OX=10090 GN=Ltf PE=1 SV=4	Ltf	1	3.20419e-19	144.91	3	FNEFFSQSCAPGADPK(1)SNLCALCIGDEK	2.2848	2	0.827818	1.17218	1.01114	0.988857	0.819	1.185	1.447
P08071	528	K	Lactotransferrin OS=Mus musculus OX=10090 GN=Ltf PE=1 SV=4	Ltf	1	1.08999e-22	157.54	2	SNLCALCIGDEK(1)GENK	0.49065	2	0.876007	1.12399	1.01114	0.988857	0.866	1.137	1.313
P08071	239	K	Lactotransferrin OS=Mus musculus OX=10090 GN=Ltf PE=1 SV=4	Ltf	1	5.31279e-20	172.92	2	GSTVFEELPNK(1)AER	-0.4572	2	1.04143	0.958572	1.01114	0.988857	1.03	0.969	0.941
P08071	375	K	Lactotransferrin OS=Mus musculus OX=10090 GN=Ltf PE=1 SV=4	Ltf	1	0.00955941	105.81	2	K(1)CDQWNR	1.2825	2	0.885712	1.11429	1.01114	0.988857	0.876	1.127	1.287
P08071	603	K	Lactotransferrin OS=Mus musculus OX=10090 GN=Ltf PE=1 SV=4	Ltf	0.999853	8.59813e-10	80.389	4	KPVTEAK(1)NCHLAIAPNHAVVSR	1.623	2	1.11313	0.886871	1.01114	0.988857	1.101	0.897	0.815
P08071	473	K	Lactotransferrin OS=Mus musculus OX=10090 GN=Ltf PE=1 SV=4	Ltf	1	0.000375508	116.13	2	K(1)SCHTAVDR	-0.14825	1	1		1.01114	0.988857	0.989
P08071	585	K	Lactotransferrin OS=Mus musculus OX=10090 GN=Ltf PE=1 SV=4	Ltf	1	9.82875e-09	126.32	2	LK(1)DFELLCLDDTR	1.8004	2	1.39723	0.602768	1.01114	0.988857	1.382	0.61	0.441
P08071	255	K	Lactotransferrin OS=Mus musculus OX=10090 GN=Ltf PE=1 SV=4	Ltf	1	0.00287029	41.87	2	LLCPDNTWK(1)PVTEYK	-1.1377	1		1	1.01114	0.988857		1.011
P08071	261	K	Lactotransferrin OS=Mus musculus OX=10090 GN=Ltf PE=1 SV=4	Ltf	1	0.000253095	68.13	3	PVTEYK(1)ECHLAQVPSHAVVSR	1.2958	1	1		1.01114	0.988857	0.989
P08071	103	K	Lactotransferrin OS=Mus musculus OX=10090 GN=Ltf PE=1 SV=4	Ltf	1	9.07459e-12	144.2	3	LRPVAAEVYGTK(1)EQPR	-0.071527	4	1.00217	0.997832	1.01114	0.988857	0.991	1.009	1.018
P08071	360	K	Lactotransferrin OS=Mus musculus OX=10090 GN=Ltf PE=1 SV=4	Ltf	1	0.000797033	114.39	2	QQDVIASK(1)AR	0.23214	2	0.976167	1.02383	1.01114	0.988857	0.965	1.035	1.073
P08071	144	K	Lactotransferrin OS=Mus musculus OX=10090 GN=Ltf PE=1 SV=4	Ltf	1	0.000605321	80.623	2	SAGWK(1)IPIGTLR	-2.9889	2	1.06448	0.935521	1.01114	0.988857	1.053	0.946	0.898
P08071	437	K	Lactotransferrin OS=Mus musculus OX=10090 GN=Ltf PE=1 SV=4	Ltf	1	3.03049e-15	108.39	3	SSK(1)SNGLDCVNRPVEGYLAVAAVR	-3.994	3	1.03596	0.964043	1.01114	0.988857	1.025	0.975	0.951
P08071	681	K	Lactotransferrin OS=Mus musculus OX=10090 GN=Ltf PE=1 SV=4	Ltf	1	0.000215574	99.589	2	YLGK(1)EYVIATER	-0.72016	2	1.00709	0.992912	1.01114	0.988857	0.996	1.004	1.008
P08074	33	K	Carbonyl reductase [NADPH] 2 OS=Mus musculus OX=10090 GN=Cbr2 PE=1 SV=1	Cbr2	1	1.77089e-06	105.08	2	ALHASGAK(1)VVAVTR	-0.16887	2	1.17363	0.826365	1.12617	0.873831	1.042	0.946	0.908
P08074	17	K	Carbonyl reductase [NADPH] 2 OS=Mus musculus OX=10090 GN=Cbr2 PE=1 SV=1	Cbr2	1	7.58644e-08	118.91	2	ALVTGAGK(1)GIGR	1.1616	2	1.11485	0.885149	1.12617	0.873831	0.99	1.013	1.023
P08074	2	K	Carbonyl reductase [NADPH] 2 OS=Mus musculus OX=10090 GN=Cbr2 PE=1 SV=1	Cbr2	1	6.60426e-05	154.35	2	MK(1)LNFSGLR	-0.33201	2	1.10087	0.899135	1.12617	0.873831	0.978	1.029	1.052
P08101	204	K	Low affinity immunoglobulin gamma Fc region receptor II OS=Mus musculus OX=10090 GN=Fcgr2 PE=1 SV=2	Fcgr2	1	0.0001058	93.162	2	PVTITVQGPK(1)SSR	-0.71396	1	1		1.0945	0.905502	0.914
P08113	161	K	Endoplasmin OS=Mus musculus OX=10090 GN=Hsp90b1 PE=1 SV=2	Hsp90b1	1	0.000467745	101.45	2	EELVK(1)NLGTIAK	1.3531	2	1.11727	0.882727	1.07309	0.926907	1.041	0.952	0.915
P08113	168	K	Endoplasmin OS=Mus musculus OX=10090 GN=Hsp90b1 PE=1 SV=2	Hsp90b1	1	2.39273e-23	162.16	2	NLGTIAK(1)SGTSEFLNK	0.62082	2	1.0579	0.942102	1.07309	0.926907	0.986	1.016	1.03
P08113	142	K	Endoplasmin OS=Mus musculus OX=10090 GN=Hsp90b1 PE=1 SV=2	Hsp90b1	1	1.87976e-11	124.62	2	EK(1)NLLHVTDTGVGMTR	-0.87902	4	1.35371	0.64629	1.07309	0.926907	1.262	0.697	0.552
P08113	455	K	Endoplasmin OS=Mus musculus OX=10090 GN=Hsp90b1 PE=1 SV=2	Hsp90b1	1	0.000530901	104.39	2	ETLQQHK(1)LLK	-0.9299	2	1.02987	0.970131	1.07309	0.926907	0.96	1.047	1.091
P08113	356	K	Endoplasmin OS=Mus musculus OX=10090 GN=Hsp90b1 PE=1 SV=2	Hsp90b1	1	7.01374e-08	127.93	2	EVEEDEYK(1)AFYK	0.17182	2	0.986863	1.01314	1.07309	0.926907	0.92	1.093	1.188
P08113	479	K	Endoplasmin OS=Mus musculus OX=10090 GN=Hsp90b1 PE=1 SV=2	Hsp90b1	1	0.00287188	88.734	2	IADEK(1)YNDTFWK	0.29441	1	1		1.07309	0.926907	0.932
P08113	95	K	Endoplasmin OS=Mus musculus OX=10090 GN=Hsp90b1 PE=1 SV=2	Hsp90b1	1	6.28595e-06	142.56	2	LIINSLYK(1)NK	0.67101	2	1.11526	0.884742	1.07309	0.926907	1.039	0.955	0.919
P08113	97	K	Endoplasmin OS=Mus musculus OX=10090 GN=Hsp90b1 PE=1 SV=2	Hsp90b1	1	0.00471184	84.368	2	NK(1)EIFLR	0.47112	2	1.15864	0.841363	1.07309	0.926907	1.08	0.908	0.841
P08207	28	K	Protein S100-A10 OS=Mus musculus OX=10090 GN=S100a10 PE=1 SV=2	S100a10	1	1.38897e-09	184.65	2	DHLTK(1)EDLR	2.3709	6	1.01726	0.98274	1.02476	0.975242	0.993	1.008	1.015
P08207	54	K	Protein S100-A10 OS=Mus musculus OX=10090 GN=S100a10 PE=1 SV=2	S100a10	1	0.0188233	56.202	2	DPLAVDK(1)IMK	1.3848	1	1		1.02476	0.975242	0.976
P08207	23	K	Protein S100-A10 OS=Mus musculus OX=10090 GN=S100a10 PE=1 SV=2	S100a10	1	0.0188233	50.09	2	FAGDK(1)DHLTK	1.2102	2	1.06622	0.933776	1.02476	0.975242	1.04	0.957	0.92
P08226	173	K	Apolipoprotein E OS=Mus musculus OX=10090 GN=Apoe PE=1 SV=2	Apoe	1	0.0254789	62.88	2	LAVYK(1)AGAR	-1.237	1		1	0.7696	1.2304		0.813
P08226	272	K	Apolipoprotein E OS=Mus musculus OX=10090 GN=Apoe PE=1 SV=2	Apoe	1	4.85768e-05	108.5	3	LK(1)GWFEPIVEDMHR	-1.0775	2	0.797938	1.20206	0.7696	1.2304	1.037	0.977	0.942
P08226	252	K	Apolipoprotein E OS=Mus musculus OX=10090 GN=Apoe PE=1 SV=2	Apoe	1	6.47972e-05	119.55	2	SK(1)MEEQTQQIR	1.5382	1		1	0.7696	1.2304		0.813
P08228	10	K	Superoxide dismutase [Cu-Zn] OS=Mus musculus OX=10090 GN=Sod1 PE=1 SV=2	Sod1	1	2.34663e-13	149.57	3	AVCVLK(1)GDGPVQGTIHFEQK	-2.18	2	0.887605	1.11239	1.04	0.960005	0.853	1.159	1.359
P08228	137	K	Superoxide dismutase [Cu-Zn] OS=Mus musculus OX=10090 GN=Sod1 PE=1 SV=2	Sod1	1	8.19869e-95	317.99	2	GGNEESTK(1)TGNAGSR	-1.7043	2	0.938061	1.06194	1.04	0.960005	0.902	1.106	1.226
P08228	92	K	Superoxide dismutase [Cu-Zn] OS=Mus musculus OX=10090 GN=Sod1 PE=1 SV=2	Sod1	1	1.96968e-44	217.82	3	HVGDLGNVTAGK(1)DGVANVSIEDR	0.80722	2	1.21533	0.784668	1.04	0.960005	1.169	0.817	0.699
P08228	71	K	Superoxide dismutase [Cu-Zn] OS=Mus musculus OX=10090 GN=Sod1 PE=1 SV=2	Sod1	1	3.54669e-07	159.11	2	K(1)HGGPADEER	0.5914	2	0.97297	1.02703	1.04	0.960005	0.936	1.07	1.143
P08228	129	K	Superoxide dismutase [Cu-Zn] OS=Mus musculus OX=10090 GN=Sod1 PE=1 SV=2	Sod1	1	6.57538e-05	82.437	2	QDDLGK(1)GGNEESTK	-1.0012	2	1.04348	0.956524	1.04	0.960005	1.003	0.996	0.993
P08228	123	K	Superoxide dismutase [Cu-Zn] OS=Mus musculus OX=10090 GN=Sod1 PE=1 SV=2	Sod1	1	4.40811e-06	98.167	2	TMVVHEK(1)QDDLGK	-1.9209	2	0.983542	1.01646	1.04	0.960005	0.946	1.059	1.119
P08249	241	K	Malate dehydrogenase, mitochondrial OS=Mus musculus OX=10090 GN=Mdh2 PE=1 SV=3	Mdh2	1	5.57968e-08	107.46	2	AK(1)AGAGSATLSMAYAGAR	-2.7792	2	0.715611	1.28439	0.966618	1.03338	0.74	1.243	1.68
P08249	185	K	Malate dehydrogenase, mitochondrial OS=Mus musculus OX=10090 GN=Mdh2 PE=1 SV=3	Mdh2	1	7.23708e-51	226.06	2	ANTFVAELK(1)GLDPAR	3.4506	2	0.85229	1.14771	0.966618	1.03338	0.882	1.111	1.26
P08249	78	K	Malate dehydrogenase, mitochondrial OS=Mus musculus OX=10090 GN=Mdh2 PE=1 SV=3	Mdh2	1	1.54362e-43	241.15	2	ANVK(1)GYLGPEQLPDCLK	0.64715	4	0.861079	1.13892	0.966618	1.03338	0.891	1.102	1.237
P08249	91	K	Malate dehydrogenase, mitochondrial OS=Mus musculus OX=10090 GN=Mdh2 PE=1 SV=3	Mdh2	1	5.28221e-42	137.86	3	GYLGPEQLPDCLK(1)GCDVVVIPAGVPR	1.484	3	1.90201	0.0979905	0.966618	1.03338	1.968	0.095	0.048
P08249	328	K	Malate dehydrogenase, mitochondrial OS=Mus musculus OX=10090 GN=Mdh2 PE=1 SV=3	Mdh2	1	0.000128709	95.138	2	ASIK(1)K(1)GEDFVK	0.23609	2	0.411542	1.58846	0.966618	1.03338	0.426	1.537	3.608
P08249	329	K	Malate dehydrogenase, mitochondrial OS=Mus musculus OX=10090 GN=Mdh2 PE=1 SV=3	Mdh2	1	0.000128709	95.138	2	ASIK(1)K(1)GEDFVK	0.23609	2	0.411542	1.58846	0.966618	1.03338	0.426	1.537	3.608
P08249	335	K	Malate dehydrogenase, mitochondrial OS=Mus musculus OX=10090 GN=Mdh2 PE=1 SV=3	Mdh2	1	0.00698626	99.34	2	KGEDFVK(1)NMK	0.7221	3	0.855731	1.14427	0.966618	1.03338	0.885	1.107	1.251
P08249	301	K	Malate dehydrogenase, mitochondrial OS=Mus musculus OX=10090 GN=Mdh2 PE=1 SV=3	Mdh2	1	1.80616e-07	132.39	2	K(1)GLEK(1)NLGIGK	0.87197	6	0.775001	1.225	0.966618	1.03338	0.802	1.185	1.478
P08249	307	K	Malate dehydrogenase, mitochondrial OS=Mus musculus OX=10090 GN=Mdh2 PE=1 SV=3	Mdh2	1	6.746e-91	299.09	2	NLGIGK(1)ITPFEEK	-0.58952	2	0.84479	1.15521	0.966618	1.03338	0.874	1.118	1.279
P08249	239	K	Malate dehydrogenase, mitochondrial OS=Mus musculus OX=10090 GN=Mdh2 PE=1 SV=3	Mdh2	1	1.7733e-05	92.707	2	IQEAGTEVVK(1)AK	-1.5838	2	1.0576	0.942401	0.966618	1.03338	1.094	0.912	0.834
P08249	297	K	Malate dehydrogenase, mitochondrial OS=Mus musculus OX=10090 GN=Mdh2 PE=1 SV=3	Mdh2	1	8.25264e-06	117.45	2	K(1)GLEK(1)NLGIGK	0.87197	1		1	0.966618	1.03338		0.968
P08249	157	K	Malate dehydrogenase, mitochondrial OS=Mus musculus OX=10090 GN=Mdh2 PE=1 SV=3	Mdh2	1	5.97487e-07	150.88	2	K(1)HGVYNPNK	-0.45045	1	1		0.966618	1.03338	1.035
P08249	324	K	Malate dehydrogenase, mitochondrial OS=Mus musculus OX=10090 GN=Mdh2 PE=1 SV=3	Mdh2	1	2.23065e-06	121.96	2	MIAEAIPELK(1)ASIK	1.3406	4	1.02086	0.979137	0.966618	1.03338	1.056	0.948	0.898
P08249	215	K	Malate dehydrogenase, mitochondrial OS=Mus musculus OX=10090 GN=Mdh2 PE=1 SV=3	Mdh2	1	7.63502e-75	178.12	3	TIIPLISQCTPK(1)VDFPQDQLATLTGR	-0.87986	2	0.732791	1.26721	0.966618	1.03338	0.758	1.226	1.617
P08249	203	K	Malate dehydrogenase, mitochondrial OS=Mus musculus OX=10090 GN=Mdh2 PE=1 SV=3	Mdh2	1	1.08095e-30	159.03	3	VNVPVIGGHAGK(1)TIIPLISQCTPK	-0.56332	2	0.955191	1.04481	0.966618	1.03338	0.988	1.011	1.023
P08905	87	K	Lysozyme C-2 OS=Mus musculus OX=10090 GN=Lyz2 PE=1 SV=2	Lyz2	1	0.000323834	96.957	2	YWCNDGK(1)TPR	-0.36046	2	0.90084	1.09916	0.992201	1.0078	0.908	1.091	1.202
P09103	226	K	Protein disulfide-isomerase OS=Mus musculus OX=10090 GN=P4hb PE=1 SV=2	P4hb	1	0.00110961	108.3	2	EK(1)LLDFIK	-0.47579	1	1		1.04243	0.957566	0.959
P09103	108	K	Protein disulfide-isomerase OS=Mus musculus OX=10090 GN=P4hb PE=1 SV=2	P4hb	1	0.00299584	96.957	2	FFK(1)NGDTASPK	2.8801	1	1		1.04243	0.957566	0.959
P09103	354	K	Protein disulfide-isomerase OS=Mus musculus OX=10090 GN=P4hb PE=1 SV=2	P4hb	1	0.00135082	43.518	3	IK(1)PHLMSQEVPEDWDK	-0.057414	1	1		1.04243	0.957566	0.959
P09103	311	K	Protein disulfide-isomerase OS=Mus musculus OX=10090 GN=P4hb PE=1 SV=2	P4hb	1	0.00937632	98.009	2	K(1)EECPAVR	2.3545	2	1.10442	0.895585	1.04243	0.957566	1.059	0.935	0.883
P09103	33	K	Protein disulfide-isomerase OS=Mus musculus OX=10090 GN=P4hb PE=1 SV=2	P4hb	1	0.0415778	58.313	2	K(1)SNFEEALAAHK	-0.40227	1	1		1.04243	0.957566	0.959
P09103	273	K	Protein disulfide-isomerase OS=Mus musculus OX=10090 GN=P4hb PE=1 SV=2	P4hb	1	0.000137213	75.5	2	SVSDYDGK(1)LSSFK	1.4912	2	1.07746	0.922544	1.04243	0.957566	1.034	0.963	0.931
P09242	159	K	Alkaline phosphatase, tissue-nonspecific isozyme OS=Mus musculus OX=10090 GN=Alpl PE=1 SV=2	Alpl	1	0.000109103	85.813	2	DAGK(1)SVGIVTTTR	-0.78774	2	1.04255	0.957452	1.02143	0.978567	1.021	0.978	0.958
P09242	344	K	Alkaline phosphatase, tissue-nonspecific isozyme OS=Mus musculus OX=10090 GN=Alpl PE=1 SV=2	Alpl	1	0.00349574	69.276	2	IDHGHHEGK(1)AK	0.034284	1	1		1.02143	0.978567	0.979
P09242	74	K	Alkaline phosphatase, tissue-nonspecific isozyme OS=Mus musculus OX=10090 GN=Alpl PE=1 SV=2	Alpl	1	0.00904162	56.938	3	ILK(1)GQLHHNTGEETR	0.7618	1	1		1.02143	0.978567	0.979
P09242	38	K	Alkaline phosphatase, tissue-nonspecific isozyme OS=Mus musculus OX=10090 GN=Alpl PE=1 SV=2	Alpl	1	0.00262381	81.335	2	QQAQETLK(1)NALK	-2.0646	1		1	1.02143	0.978567		1.022
P09405	514	K	Nucleolin OS=Mus musculus OX=10090 GN=Ncl PE=1 SV=2	Ncl	1	1.06623e-08	96.946	2	ATFIK(1)VPQNPHGK	-1.6498	2	1.09944	0.900563	1.04106	0.958943	1.056	0.939	0.889
P09405	546	K	Nucleolin OS=Mus musculus OX=10090 GN=Ncl PE=1 SV=2	Ncl	1	1.6159e-19	137.39	2	EALNSCNK(1)MEIEGR	-2.5062	2	1.08544	0.914559	1.04106	0.958943	1.043	0.954	0.915
P09405	429	K	Nucleolin OS=Mus musculus OX=10090 GN=Ncl PE=1 SV=2	Ncl	1	0.00338899	81.163	2	LVSQDGK(1)SK	-0.18266	2	1.05881	0.941189	1.04106	0.958943	1.017	0.981	0.965
P09405	431	K	Nucleolin OS=Mus musculus OX=10090 GN=Ncl PE=1 SV=2	Ncl	1	4.42013e-08	136.94	2	SK(1)GIAYIEFK	-1.6647	2	1.03154	0.96846	1.04106	0.958943	0.991	1.01	1.019
P09405	478	K	Nucleolin OS=Mus musculus OX=10090 GN=Ncl PE=1 SV=2	Ncl	1	3.78861e-13	147.72	2	TGK(1)TSTWSGESK	0.41072	2	0.883741	1.11626	1.04106	0.958943	0.849	1.164	1.371
P09411	146	K	Phosphoglycerate kinase 1 OS=Mus musculus OX=10090 GN=Pgk1 PE=1 SV=4	Pgk1	1	0.0254858	57.293	2	AEPAK(1)IDAFR	-0.41266	1		1	1.01237	0.987628		1.013
P09411	216	K	Phosphoglycerate kinase 1 OS=Mus musculus OX=10090 GN=Pgk1 PE=1 SV=4	Pgk1	1	2.69215e-20	101.62	2	PFLAILGGAK(1)VADK	-0.88033	7	1.12617	0.873832	1.01237	0.987628	1.112	0.885	0.796
P09411	220	K	Phosphoglycerate kinase 1 OS=Mus musculus OX=10090 GN=Pgk1 PE=1 SV=4	Pgk1	1	6.52985e-48	238.93	2	VADK(1)IQLINNMLDK	3.3834	5	1.89115	0.108848	1.01237	0.987628	1.868	0.11	0.059
P09411	156	K	Phosphoglycerate kinase 1 OS=Mus musculus OX=10090 GN=Pgk1 PE=1 SV=4	Pgk1	1	1.44635e-37	214.41	3	ASLSK(1)LGDVYVNDAFGTAHR	-0.29481	2	1.00797	0.992026	1.01237	0.987628	0.996	1.004	1.008
P09411	56	K	Phosphoglycerate kinase 1 OS=Mus musculus OX=10090 GN=Pgk1 PE=1 SV=4	Pgk1	1	3.55817e-13	133.47	3	FCLDNGAK(1)SVVLMSHLGR	-1.5885	2	1.24074	0.75926	1.01237	0.987628	1.226	0.769	0.627
P09411	297	K	Phosphoglycerate kinase 1 OS=Mus musculus OX=10090 GN=Pgk1 PE=1 SV=4	Pgk1	1	5.21536e-18	78.28	3	FDENAK(1)TGQATVASGIPAGWMGLDCGTESSK	2.0122	1		1	1.01237	0.987628		1.013
P09411	131	K	Phosphoglycerate kinase 1 OS=Mus musculus OX=10090 GN=Pgk1 PE=1 SV=4	Pgk1	1	2.29436e-05	124.81	2	FHVEEEGK(1)GK	2.1194	2	0.98734	1.01266	1.01237	0.987628	0.975	1.025	1.051
P09411	353	K	Phosphoglycerate kinase 1 OS=Mus musculus OX=10090 GN=Pgk1 PE=1 SV=4	Pgk1	1	1.49465e-24	169.81	2	GTK(1)SLMDEVVK	0.87773	4	1.03608	0.963919	1.01237	0.987628	1.023	0.976	0.954
P09411	361	K	Phosphoglycerate kinase 1 OS=Mus musculus OX=10090 GN=Pgk1 PE=1 SV=4	Pgk1	1	5.68532e-06	128.97	2	SLMDEVVK(1)ATSR	-2.4166	2	1.09776	0.902244	1.01237	0.987628	1.084	0.914	0.843
P09411	192	K	Phosphoglycerate kinase 1 OS=Mus musculus OX=10090 GN=Pgk1 PE=1 SV=4	Pgk1	1	0.0109194	99.305	2	K(1)ELNYFAK	0.028435	2	0.984116	1.01588	1.01237	0.987628	0.972	1.029	1.059
P09411	323	K	Phosphoglycerate kinase 1 OS=Mus musculus OX=10090 GN=Pgk1 PE=1 SV=4	Pgk1	1	0.0156707	58.916	2	K(1)YAEAVGR	1.9406	1	1		1.01237	0.987628	0.988
P09411	11	K	Phosphoglycerate kinase 1 OS=Mus musculus OX=10090 GN=Pgk1 PE=1 SV=4	Pgk1	1	0.00500212	54.584	2	LTLDK(1)LDVK	-0.55872	1	1		1.01237	0.987628	0.988
P09411	279	K	Phosphoglycerate kinase 1 OS=Mus musculus OX=10090 GN=Pgk1 PE=1 SV=4	Pgk1	1	1.46951e-05	69.327	2	NGVK(1)ITLPVDFVTADK	1.2514	1	1		1.01237	0.987628	0.988
P09411	91	K	Phosphoglycerate kinase 1 OS=Mus musculus OX=10090 GN=Pgk1 PE=1 SV=4	Pgk1	1	3.02579e-05	127.03	2	SLLGK(1)DVLFLK	-1.6246	1	1		1.01237	0.987628	0.988
P09411	6	K	Phosphoglycerate kinase 1 OS=Mus musculus OX=10090 GN=Pgk1 PE=1 SV=4	Pgk1	1	0.0015362	79.311	2	SLSNK(1)LTLDK	-1.3466	2	1.21179	0.788209	1.01237	0.987628	1.197	0.798	0.667
P09411	75	K	Phosphoglycerate kinase 1 OS=Mus musculus OX=10090 GN=Pgk1 PE=1 SV=4	Pgk1	1	1.59168e-26	148.91	4	SVVLMSHLGRPDGVPMPDK(1)YSLEPVAAELK	1.3887	6	1.01726	0.982738	1.01237	0.987628	1.005	0.995	0.99
P09411	30	K	Phosphoglycerate kinase 1 OS=Mus musculus OX=10090 GN=Pgk1 PE=1 SV=4	Pgk1	1	9.48198e-13	129.53	2	VDFNVPMK(1)NNQITNNQR	-0.48416	3	1.11111	0.888889	1.01237	0.987628	1.098	0.9	0.82
P09411	406	K	Phosphoglycerate kinase 1 OS=Mus musculus OX=10090 GN=Pgk1 PE=1 SV=4	Pgk1	1	1.65371e-08	52.295	3	VSHVSTGGGASLELLEGK(1)VLPGVDALSNV	0.51518	1	1		1.01237	0.987628	0.988
P09411	388	K	Phosphoglycerate kinase 1 OS=Mus musculus OX=10090 GN=Pgk1 PE=1 SV=4	Pgk1	1	1.23522e-40	139.99	3	WNTEDK(1)VSHVSTGGGASLELLEGK	-0.65248	2	1.04581	0.954186	1.01237	0.987628	1.033	0.966	0.935
P09528	88	K	Ferritin heavy chain OS=Mus musculus OX=10090 GN=Fth1 PE=1 SV=2	Fth1	1	2.80424e-27	178.05	3	K(1)PDRDDWESGLNAMECALHLEK	2.5736	3	1.10554	0.894461	1.00941	0.990595	1.095	0.903	0.825
P09528	125	K	Ferritin heavy chain OS=Mus musculus OX=10090 GN=Fth1 PE=1 SV=2	Fth1	1	1.30481e-74	196.41	3	LATDK(1)NDPHLCDFIETYYLSEQVK	1.051	2	1.05873	0.941271	1.00941	0.990595	1.049	0.95	0.906
P09528	144	K	Ferritin heavy chain OS=Mus musculus OX=10090 GN=Fth1 PE=1 SV=2	Fth1	1	2.0859e-43	137.68	3	NDPHLCDFIETYYLSEQVK(1)SIK	-1.0967	1	1		1.00941	0.990595	0.991
P09528	173	K	Ferritin heavy chain OS=Mus musculus OX=10090 GN=Fth1 PE=1 SV=2	Fth1	1	1.5866e-10	88.203	3	MGAPEAGMAEYLFDK(1)HTLGHGDES	4.46	2	0.99035	1.00965	1.00941	0.990595	0.981	1.019	1.039
P09528	54	K	Ferritin heavy chain OS=Mus musculus OX=10090 GN=Fth1 PE=1 SV=2	Fth1	1	0.00142142	53.051	3	NFAK(1)YFLHQSHEER	0.82877	2	0.94746	1.05254	1.00941	0.990595	0.939	1.063	1.132
P09671	130	K	Superoxide dismutase [Mn], mitochondrial OS=Mus musculus OX=10090 GN=Sod2 PE=1 SV=3	Sod2	1	0.00240839	102.55	2	DFGSFEK(1)FK	-2.3393	2	0.769947	1.23005	0.960168	1.03983	0.802	1.183	1.475
P09671	122	K	Superoxide dismutase [Mn], mitochondrial OS=Mus musculus OX=10090 GN=Sod2 PE=1 SV=3	Sod2	1	0.00393437	103.8	2	GELLEAIK(1)R	0.04959	2	0.682571	1.31743	0.960168	1.03983	0.711	1.267	1.782
P09671	114	K	Superoxide dismutase [Mn], mitochondrial OS=Mus musculus OX=10090 GN=Sod2 PE=1 SV=3	Sod2	1	1.23523e-09	123.99	2	GGGEPK(1)GELLEAIK	0.34857	2	0.777323	1.22268	0.960168	1.03983	0.81	1.176	1.452
P09671	68	K	Superoxide dismutase [Mn], mitochondrial OS=Mus musculus OX=10090 GN=Sod2 PE=1 SV=3	Sod2	1	2.35475e-200	360.81	3	HHAAYVNNLNATEEK(1)YHEALAK	-0.34009	4	0.786699	1.2133	0.960168	1.03983	0.819	1.167	1.425
P09671	75	K	Superoxide dismutase [Mn], mitochondrial OS=Mus musculus OX=10090 GN=Sod2 PE=1 SV=3	Sod2	1	2.40453e-66	216.38	3	YHEALAK(1)GDVTTQVALQPALK	1.1626	4	0.701286	1.29871	0.960168	1.03983	0.73	1.249	1.711
P09813	53	K	Apolipoprotein A-II OS=Mus musculus OX=10090 GN=Apoa2 PE=1 SV=2	Apoa2	1	1.13663e-17	184.27	2	AK(1)TSEIQSQAK	-0.5059	2	0.734985	1.26502
P09813	62	K	Apolipoprotein A-II OS=Mus musculus OX=10090 GN=Apoa2 PE=1 SV=2	Apoa2	1	1.44425e-19	175.68	2	TSEIQSQAK(1)AYFEK	-1.2887	2	0.976883	1.02312
P09813	67	K	Apolipoprotein A-II OS=Mus musculus OX=10090 GN=Apoa2 PE=1 SV=2	Apoa2	1	1.06545e-15	170.22	3	AYFEK(1)THEQLTPLVR	0.27651	2	0.869137	1.13086
P0C0S6	5	K	Histone H2A.Z OS=Mus musculus OX=10090 GN=H2az1 PE=1 SV=2	H2az1	1	6.80727e-10	133.93	2	AGGK(1)AGK(1)DSGK(1)AK(1)TK	-1.5052	9	1.02412	0.975882
P0C0S6	8	K	Histone H2A.Z OS=Mus musculus OX=10090 GN=H2az1 PE=1 SV=2	H2az1	1	6.80727e-10	145.08	2	AGK(1)DSGK(1)AK(1)TK	-3.1395	10	1.02412	0.975882
P0C0S6	12	K	Histone H2A.Z OS=Mus musculus OX=10090 GN=H2az1 PE=1 SV=2	H2az1	1	6.80727e-10	145.08	2	AGK(1)DSGK(1)AK(1)TK	-3.1395	7	0.999549	1.00045
P0C0S6	14	K	Histone H2A.Z OS=Mus musculus OX=10090 GN=H2az1 PE=1 SV=2	H2az1	1	6.80727e-10	145.08	2	AGK(1)DSGK(1)AK(1)TK	-3.1395	3	1.01234	0.987662
P0C0S6	116	K	Histone H2A.Z OS=Mus musculus OX=10090 GN=H2az1 PE=1 SV=2	H2az1	1	2.16079e-09	153.05	3	ATIAGGGVIPHIHK(1)SLIGK	0.42055	3	1.09151	0.908486
P62984	48	K	Ubiquitin-60S ribosomal protein L40 OS=Mus musculus OX=10090 GN=Uba52 PE=1 SV=2	Uba52	1	0.000105295	129.69	2	LIFAGK(1)QLEDGR	-1.7068	2	0.966199	1.0338
P62984	6	K	Ubiquitin-60S ribosomal protein L40 OS=Mus musculus OX=10090 GN=Uba52 PE=1 SV=2	Uba52	1	1.1249e-33	220.17	2	MQIFVK(1)TLTGK	-1.5142	4	1.07644	0.923563
P62984	11	K	Ubiquitin-60S ribosomal protein L40 OS=Mus musculus OX=10090 GN=Uba52 PE=1 SV=2	Uba52	1	6.09368e-14	96.453	2	TLTGK(1)TITLEVEPSDTIENVK	-1.7705	2	0.932682	1.06732
P0DOV2	327	K	Interferon-activable protein 204 OS=Mus musculus OX=10090 GN=Ifi204 PE=1 SV=1	Ifi204	1	0.000153998	97.594	2	NANASPK(1)ICDIQK	-0.50651	2	0.797891	1.20211	0.924296	1.0757	0.863	1.118	1.295
P0DOV2	556	K	Interferon-activable protein 204 OS=Mus musculus OX=10090 GN=Ifi204 PE=1 SV=1	Ifi204	1	8.98498e-05	117.41	2	NK(1)FIYYGIGDDTGK	-0.38787	2	0.874664	1.12534	0.924296	1.0757	0.946	1.046	1.106
P0DOV2	210	K	Interferon-activable protein 204 OS=Mus musculus OX=10090 GN=Ifi204 PE=1 SV=1	Ifi204	1	6.45176e-07	132.44	2	NQK(1)SQPQNQNIPR	0.17403	2	1.0593	0.940699	0.924296	1.0757	1.146	0.874	0.763
P0DP28	31	K	Calmodulin-3 OS=Mus musculus OX=10090 GN=Calm3 PE=1 SV=1	Calm3	1	3.20245e-15	86.729	2	DGDGTITTK(1)ELGTVMR	-0.31984	3	0.875059	1.12494	0.981021	1.01898	0.892	1.104	1.238
P0DP28	78	K	Calmodulin-3 OS=Mus musculus OX=10090 GN=Calm3 PE=1 SV=1	Calm3	1	2.55004e-07	127.03	2	MK(1)DTDSEEEIR	1.3945	4	0.973829	1.02617	0.981021	1.01898	0.993	1.007	1.014
P10107	257	K	Annexin A1 OS=Mus musculus OX=10090 GN=Anxa1 PE=1 SV=2	Anxa1	1	0.000752008	69.641	2	ALDLELK(1)GDIEK	-3.0137	1	1		1.09071	0.909294	0.917
P10107	185	K	Annexin A1 OS=Mus musculus OX=10090 GN=Anxa1 PE=1 SV=2	Anxa1	1	0.000271044	139.02	2	ALLALAK(1)GDR	0.93835	2	1.18158	0.818424	1.09071	0.909294	1.083	0.9	0.831
P10107	26	K	Annexin A1 OS=Mus musculus OX=10090 GN=Anxa1 PE=1 SV=2	Anxa1	1	0.00241836	90.376	3	FLENQEQEYVQAVK(1)SYK	0.32924	1		1	1.09071	0.909294		1.1
P10107	29	K	Annexin A1 OS=Mus musculus OX=10090 GN=Anxa1 PE=1 SV=2	Anxa1	1	2.62712e-56	157.38	3	SYK(1)GGPGSAVSPYPSFNVSSDVAALHK	-0.083357	2	1.08441	0.915593	1.09071	0.909294	0.994	1.007	1.013
P10107	71	K	Annexin A1 OS=Mus musculus OX=10090 GN=Anxa1 PE=1 SV=2	Anxa1	1	1.3641e-13	135.5	2	GVDEATIIDILTK(1)R	0.62323	1	1		1.09071	0.909294	0.917
P10107	214	K	Annexin A1 OS=Mus musculus OX=10090 GN=Anxa1 PE=1 SV=2	Anxa1	1	0.000257306	87.251	2	K(1)GTDVNVFTTILTSR	1.9125	1	1		1.09071	0.909294	0.917
P10107	318	K	Annexin A1 OS=Mus musculus OX=10090 GN=Anxa1 PE=1 SV=2	Anxa1	1	1.24036e-09	122.66	2	K(1)YGISLCQAILDETK	-0.05436	1	1		1.09071	0.909294	0.917
P10107	287	K	Annexin A1 OS=Mus musculus OX=10090 GN=Anxa1 PE=1 SV=2	Anxa1	1	0.000241704	90.306	2	LYEAMK(1)GAGTR	-0.73134	2	1.00613	0.993868	1.09071	0.909294	0.922	1.093	1.185
P10107	312	K	Annexin A1 OS=Mus musculus OX=10090 GN=Anxa1 PE=1 SV=2	Anxa1	1	2.46549e-151	357.85	2	SEIDMNEIK(1)VFYQK	-1.0877	4	1.16807	0.831934	1.09071	0.909294	1.071	0.915	0.854
P10107	250	K	Annexin A1 OS=Mus musculus OX=10090 GN=Anxa1 PE=1 SV=2	Anxa1	1	2.45091e-07	93.649	3	YSQHDMNK(1)ALDLELK	-0.25333	6	1.27172	0.728277	1.09071	0.909294	1.166	0.801	0.687
P10126	5	K	Elongation factor 1-alpha 1 OS=Mus musculus OX=10090 GN=Eef1a1 PE=1 SV=3	Eef1a1	1	2.93453e-07	119.55	3	EK(1)THINIVVIGHVDSGK	0.86536	3	0.950232	1.04977	0.96682	1.03318	0.983	1.016	1.034
P10126	20	K	Elongation factor 1-alpha 1 OS=Mus musculus OX=10090 GN=Eef1a1 PE=1 SV=3	Eef1a1	1	6.47489e-41	136.96	3	THINIVVIGHVDSGK(1)STTTGHLIYK	-1.1298	2	0.867159	1.13284	0.96682	1.03318	0.897	1.096	1.222
P10126	395	K	Elongation factor 1-alpha 1 OS=Mus musculus OX=10090 GN=Eef1a1 PE=1 SV=3	Eef1a1	1	8.34688e-23	202.58	2	FLK(1)SGDAAIVDMVPGK	-5.8141	4	1.00796	0.992042	0.96682	1.03318	1.043	0.96	0.92
P10126	255	K	Elongation factor 1-alpha 1 OS=Mus musculus OX=10090 GN=Eef1a1 PE=1 SV=3	Eef1a1	1	2.63213e-06	162	3	LPLQDVYK(1)IGGIGTVPVGR	-1.6037	2	1.75919	0.240811	0.96682	1.03318	1.82	0.233	0.128
P10126	165	K	Elongation factor 1-alpha 1 OS=Mus musculus OX=10090 GN=Eef1a1 PE=1 SV=3	Eef1a1	1	0.0654221	77.358	2	MDSTEPPYSQK(1)R	2.3638	1		1	0.96682	1.03318		0.968
P10126	273	K	Elongation factor 1-alpha 1 OS=Mus musculus OX=10090 GN=Eef1a1 PE=1 SV=3	Eef1a1	1	1.48111e-07	142.02	3	VETGVLK(1)PGMVVTFAPVNVTTEVK	2.0238	1	1		0.96682	1.03318	1.034
P10518	184	K	Delta-aminolevulinic acid dehydratase OS=Mus musculus OX=10090 GN=Alad PE=1 SV=1	Alad	1	0.000465223	88.181	2	AALLK(1)HGLGNR	0.76587	2	1.06711	0.932889	1.04306	0.956938	1.023	0.975	0.953
P10639	8	K	Thioredoxin OS=Mus musculus OX=10090 GN=Txn PE=1 SV=3	Txn	1	2.22049e-05	63.025	2	LIESK(1)EAFQEALAAAGDK	-0.97749	1	1		1.00061	0.999387	0.999
P10639	39	K	Thioredoxin OS=Mus musculus OX=10090 GN=Txn PE=1 SV=3	Txn	1	2.68153e-05	110.44	2	MIK(1)PFFHSLCDK	-0.69226	2	1.0461	0.953905	1.00061	0.999387	1.045	0.954	0.913
P10649	83	K	Glutathione S-transferase Mu 1 OS=Mus musculus OX=10090 GN=Gstm1 PE=1 SV=2	Gstm1	1	7.65321e-10	154.94	3	K(1)HHLDGETEEER	-1.1839	4	1.23978	0.760221	1.05241	0.947588	1.178	0.802	0.681
P10649	144	K	Glutathione S-transferase Mu 1 OS=Mus musculus OX=10090 GN=Gstm1 PE=1 SV=2	Gstm1	1	1.1126e-07	110.22	2	LYSEFLGK(1)R	0.19208	2	1.10541	0.894585	1.05241	0.947588	1.05	0.944	0.899
P10649	173	K	Glutathione S-transferase Mu 1 OS=Mus musculus OX=10090 GN=Gstm1 PE=1 SV=2	Gstm1	1	0.000395037	58.313	2	MFEPK(1)CLDAFPNLR	2.1217	2		1	1.05241	0.947588		1.055
P10649	136	K	Glutathione S-transferase Mu 1 OS=Mus musculus OX=10090 GN=Gstm1 PE=1 SV=2	Gstm1	1	0.0118755	66.664	2	MK(1)LYSEFLGK	-2.137	2	1		1.05241	0.947588	0.95
P10649	124	K	Glutathione S-transferase Mu 1 OS=Mus musculus OX=10090 GN=Gstm1 PE=1 SV=2	Gstm1	1	0.00708202	109.36	2	QK(1)PEFLK	0.881	2	1.08544	0.914555	1.05241	0.947588	1.031	0.965	0.936
P10711	252	K	Transcription elongation factor A protein 1 OS=Mus musculus OX=10090 GN=Tcea1 PE=1 SV=2	Tcea1	1	5.30435e-09	98.328	3	EHQMAK(1)TGGTQTDLFTCGK	-0.48546	2	1.22137	0.778626	1.00987	0.990126	1.209	0.786	0.65
P10852	159	K	4F2 cell-surface antigen heavy chain OS=Mus musculus OX=10090 GN=Slc3a2 PE=1 SV=1	Slc3a2	1	0.000950184	96.311	2	GLVLGPIHK(1)NQK	-2.3933	1	1		1.04463	0.955374	0.957
P10852	150	K	4F2 cell-surface antigen heavy chain OS=Mus musculus OX=10090 GN=Slc3a2 PE=1 SV=1	Slc3a2	1	0.000623815	59.645	2	VK(1)GLVLGPIHK	0.79875	1		1	1.04463	0.955374		1.047
Q6ZWY9	21	K	Histone H2B type 1-C/E/G OS=Mus musculus OX=10090 GN=H2bc4 PE=1 SV=3	H2bc4	1	1.20026e-34	200.06	2	K(1)GSK(1)K(1)AVTK(1)AQK	1.1758	16	0.793443	1.20656
Q6ZWY9	24	K	Histone H2B type 1-C/E/G OS=Mus musculus OX=10090 GN=H2bc4 PE=1 SV=3	H2bc4	1	9.1141e-11	178.94	2	K(1)AVTK(1)AQK(1)K	1.4877	6	0.760314	1.23969
Q6ZWY9	121	K	Histone H2B type 1-C/E/G OS=Mus musculus OX=10090 GN=H2bc4 PE=1 SV=3	H2bc4	1	0.0295173	55.235	2	AVTK(1)YTSSK	-0.67329	1	1
Q6ZWY9	16	K	Histone H2B type 1-C/E/G OS=Mus musculus OX=10090 GN=H2bc4 PE=1 SV=3	H2bc4	1	1.20026e-34	200.06	2	SAPAPK(1)K(1)GSK(1)K	0.7323	19	0.772975	1.22703
Q6ZWY9	17	K	Histone H2B type 1-C/E/G OS=Mus musculus OX=10090 GN=H2bc4 PE=1 SV=3	H2bc4	1	1.20026e-34	200.06	2	K(1)GSK(1)K(1)AVTK(1)AQK	1.1758	16	0.299619	1.70038
Q6ZWY9	117	K	Histone H2B type 1-C/E/G OS=Mus musculus OX=10090 GN=H2bc4 PE=1 SV=3	H2bc4	1	2.84591e-25	211.84	2	HAVSEGTK(1)AVTK	2.8798	2	0.990762	1.00924
Q6ZWY9	13	K	Histone H2B type 1-C/E/G OS=Mus musculus OX=10090 GN=H2bc4 PE=1 SV=3	H2bc4	1	1.20026e-34	185.9	2	SAPAPK(1)K(1)GSK(1)K	0.7323	17	0.811767	1.18823
Q6ZWY9	86	K	Histone H2B type 1-C/E/G OS=Mus musculus OX=10090 GN=H2bc4 PE=1 SV=3	H2bc4	1	0.0270394	92.319	2	LAHYNK(1)R	2.3873	2	1.04014	0.959861
Q6ZWY9	109	K	Histone H2B type 1-C/E/G OS=Mus musculus OX=10090 GN=H2bc4 PE=1 SV=3	H2bc4	1	1.25067e-24	190.06	2	LLLPGELAK(1)HAVSEGTK	-2.1753	6	1.07106	0.928942
Q6ZWY9	6	K	Histone H2B type 1-C/E/G OS=Mus musculus OX=10090 GN=H2bc4 PE=1 SV=3	H2bc4	1	1.13474e-07	127.03	3	PEPAK(1)SAPAPK(1)K(1)GSK(1)K	0.15345	15	0.907327	1.09267
Q6ZWY9	12	K	Histone H2B type 1-C/E/G OS=Mus musculus OX=10090 GN=H2bc4 PE=1 SV=3	H2bc4	1	0.00114466	108.91	2	SAPAPK(1)K(1)GSK(1)K	0.7323	13	0.955507	1.04449
Q6ZWY9	47	K	Histone H2B type 1-C/E/G OS=Mus musculus OX=10090 GN=H2bc4 PE=1 SV=3	H2bc4	1	5.68513e-14	153.52	2	VLK(1)QVHPDTGISSK	-1.1589	4	1.38748	0.612519
P10854	16	K	Histone H2B type 1-M OS=Mus musculus OX=10090 GN=H2bc14 PE=1 SV=2	H2bc14	1	1.20026e-34	200.06	2	SAPAPK(1)K(1)GSK(1)K	0.7323	15	0.772975	1.22703
P10854	17	K	Histone H2B type 1-M OS=Mus musculus OX=10090 GN=H2bc14 PE=1 SV=2	H2bc14	1	1.20026e-34	200.06	2	K(1)GSK(1)K(1)AVTK(1)AQK	1.1758	16	0.299619	1.70038
P10854	13	K	Histone H2B type 1-M OS=Mus musculus OX=10090 GN=H2bc14 PE=1 SV=2	H2bc14	1	1.20026e-34	185.9	2	SAPAPK(1)K(1)GSK(1)K	0.7323	7	0.803299	1.1967
P10854	6	K	Histone H2B type 1-M OS=Mus musculus OX=10090 GN=H2bc14 PE=1 SV=2	H2bc14	1	0.000119051	119.94	2	PEPTK(1)SAPAPK	1.6939	2	0.874883	1.12512
P10854	12	K	Histone H2B type 1-M OS=Mus musculus OX=10090 GN=H2bc14 PE=1 SV=2	H2bc14	1	0.00689369	108.24	2	SAPAPK(1)K(1)GSK(1)K	0.7323	2	0.888123	1.11188
P10922	59	K	Histone H1.0 OS=Mus musculus OX=10090 GN=H1-0 PE=2 SV=4	H1-0	1	0.00202194	40.83	2	SHYK(1)VGENADSQIK	0.19333	1	1		1.08093	0.959537	0.925
P11087	1413	K	Collagen alpha-1(I) chain OS=Mus musculus OX=10090 GN=Col1a1 PE=1 SV=4	Col1a1	1	1.09443e-05	63.421	3	FTYSTLVDGCTSHTGTWGK(1)TVIEYK	-0.76959	1		1	0.941132	1.05887		0.944
P11087	1419	K	Collagen alpha-1(I) chain OS=Mus musculus OX=10090 GN=Col1a1 PE=1 SV=4	Col1a1	1	0.01198	56.202	2	TVIEYK(1)TTK	0.23715	2	1.07094	0.929063	0.941132	1.05887	1.138	0.877	0.771
P11087	266	K	Collagen alpha-1(I) chain OS=Mus musculus OX=10090 GN=Col1a1 PE=1 SV=4	Col1a1	1	3.84031e-25	209.84	2	GFSGLDGAK(1)GDAGPAGPK	0.12294	2	0.919438	1.08056	0.941132	1.05887	0.977	1.02	1.044
P11087	226	K	Collagen alpha-1(I) chain OS=Mus musculus OX=10090 GN=Col1a1 PE=1 SV=4	Col1a1	1	0.0287889	62.705	2	NGDDGEAGK(1)PGR	1.2768	1		1	0.941132	1.05887		0.944
P11103	948	K	Poly [ADP-ribose] polymerase 1 OS=Mus musculus OX=10090 GN=Parp1 PE=1 SV=3	Parp1	1	0.0163182	67.464	2	HSVK(1)GLGK	2.325	2	1.21646	0.783537	0.982949	1.01705	1.238	0.77	0.622
P11103	620	K	Poly [ADP-ribose] polymerase 1 OS=Mus musculus OX=10090 GN=Parp1 PE=1 SV=3	Parp1	1	8.98494e-09	152.23	2	LYEEK(1)TGNAWHSK	-2.4896	2	0.90641	1.09359	0.982949	1.01705	0.922	1.075	1.166
P11103	97	K	Poly [ADP-ribose] polymerase 1 OS=Mus musculus OX=10090 GN=Parp1 PE=1 SV=3	Parp1	1	3.65934e-18	153.56	2	TAEAGGVAGK(1)GQDGSGGK	-0.49711	2	0.96917	1.03083	0.982949	1.01705	0.986	1.014	1.028
P11247	448	K	Myeloperoxidase OS=Mus musculus OX=10090 GN=Mpo PE=1 SV=2	Mpo	1	0.0393364	76.833	2	K(1)YLPQYR	-1.1358	1		1	1.04129	0.958714		1.043
P11276	669	K	Fibronectin OS=Mus musculus OX=10090 GN=Fn1 PE=1 SV=4	Fn1	1	8.49383e-13	73.06	4	EATIPGHLNSYTIK(1)GLTPGVIYEGQLISIQQYGHR	2.974	1	1		0.989899	1.0101	1.01
P11276	101	K	Fibronectin OS=Mus musculus OX=10090 GN=Fn1 PE=1 SV=4	Fn1	1	2.15338e-104	194.44	3	GFNCESKPEPEETCFDK(1)YTGNTYK	0.49909	2	1.0807	0.919297	0.989899	1.0101	1.092	0.91	0.833
P11276	1039	K	Fibronectin OS=Mus musculus OX=10090 GN=Fn1 PE=1 SV=4	Fn1	1	1.47792e-05	108.91	2	GGQPK(1)QYNVGPLASK	-1.8509	2	1.04846	0.951537	0.989899	1.0101	1.059	0.942	0.89
P11276	1049	K	Fibronectin OS=Mus musculus OX=10090 GN=Fn1 PE=1 SV=4	Fn1	1	2.37132e-06	86.838	2	QYNVGPLASK(1)YPLR	-1.3481	2	1.03189	0.968112	0.989899	1.0101	1.042	0.958	0.919
P11276	2026	K	Fibronectin OS=Mus musculus OX=10090 GN=Fn1 PE=1 SV=4	Fn1	1	0.00572041	92.428	2	ITGYIIK(1)YEK	2.6023	2	1.09461	0.905394	0.989899	1.0101	1.106	0.896	0.81
P11276	784	K	Fibronectin OS=Mus musculus OX=10090 GN=Fn1 PE=1 SV=4	Fn1	1	9.13058e-07	91.939	2	K(1)YIVNVYQISEEGK	-1.2122	2	1.00762	0.992383	0.989899	1.0101	1.018	0.982	0.965
P11276	2373	K	Fibronectin OS=Mus musculus OX=10090 GN=Fn1 PE=1 SV=4	Fn1	1	4.18091e-07	93.772	2	MSCTCLGNGK(1)GEFK	-0.9733	1		1	0.989899	1.0101		0.99
P11276	2071	K	Fibronectin OS=Mus musculus OX=10090 GN=Fn1 PE=1 SV=4	Fn1	1	5.73108e-08	136.94	2	NNQK(1)SEPLIGR	11.32	1	1		0.989899	1.0101	1.01
P11276	117	K	Fibronectin OS=Mus musculus OX=10090 GN=Fn1 PE=1 SV=4	Fn1	1	0.000760153	56.08	2	PK(1)DSMIWDCTCIGAGR	-0.28616	2	0.98763	1.01237	0.989899	1.0101	0.998	1.002	1.004
P11276	1970	K	Fibronectin OS=Mus musculus OX=10090 GN=Fn1 PE=1 SV=4	Fn1	1	8.08875e-16	100.6	3	SYTITGLQPGTDYK(1)IHLYTLNDNAR	4.2228	2	1.0763	0.923698	0.989899	1.0101	1.087	0.914	0.841
P11276	578	K	Fibronectin OS=Mus musculus OX=10090 GN=Fn1 PE=1 SV=4	Fn1	1	4.49181e-09	109.47	3	TFYQIGDSWEK(1)FVHGVR	-1.313	2	1.25531	0.744691	0.989899	1.0101	1.268	0.737	0.581
P11276	1669	K	Fibronectin OS=Mus musculus OX=10090 GN=Fn1 PE=1 SV=4	Fn1	1	0.00209684	55.578	2	VTTTPK(1)NGLGPSK	-0.47101	1	1		0.989899	1.0101	1.01
P11276	554	K	Fibronectin OS=Mus musculus OX=10090 GN=Fn1 PE=1 SV=4	Fn1	1	0.00163089	52.201	2	WK(1)CDPIDQCQDSETR	1.0757	1	1		0.989899	1.0101	1.01
P11352	62	K	Glutathione peroxidase 1 OS=Mus musculus OX=10090 GN=Gpx1 PE=1 SV=2	Gpx1	1	9.12209e-11	144.47	2	DYTEMNDLQK(1)R	1.7785	1		1	0.992888	1.00711		0.993
P11352	86	K	Glutathione peroxidase 1 OS=Mus musculus OX=10090 GN=Gpx1 PE=1 SV=2	Gpx1	1	4.10126e-14	74.152	3	GLVVLGFPCNQFGHQENGK(1)NEEILNSLK	3.0731	2	1.07965	0.920354	0.992888	1.00711	1.087	0.914	0.841
P11352	95	K	Glutathione peroxidase 1 OS=Mus musculus OX=10090 GN=Gpx1 PE=1 SV=2	Gpx1	1	4.41981e-35	185.18	2	NEEILNSLK(1)YVR	0.29638	1	1		0.992888	1.00711	1.007
P11404	15	K	Fatty acid-binding protein, heart OS=Mus musculus OX=10090 GN=Fabp3 PE=1 SV=5	Fabp3	1	0.000398629	101.64	2	LVDSK(1)NFDDYMK	0.56295	3	0.404436	1.59556	0.558605	1.44139	0.724	1.107	1.529
P11404	53	K	Fatty acid-binding protein, heart OS=Mus musculus OX=10090 GN=Fabp3 PE=1 SV=5	Fabp3	1	1.13318e-13	126.17	2	NGDTITIK(1)TQSTFK	-0.84146	2	0.297084	1.70292	0.558605	1.44139	0.532	1.181	2.22
P11404	45	K	Fatty acid-binding protein, heart OS=Mus musculus OX=10090 GN=Fabp3 PE=1 SV=5	Fabp3	1	0.000207875	84.58	2	PTTIIEK(1)NGDTITIK	-2.2477	1		1	0.558605	1.44139		0.694
P11404	82	K	Fatty acid-binding protein, heart OS=Mus musculus OX=10090 GN=Fabp3 PE=1 SV=5	Fabp3	1	1.42428e-08	129.69	2	VK(1)SLVTLDGGK	1.4777	2	0.482717	1.51728	0.558605	1.44139	0.864	1.053	1.219
P11499	559	K	Heat shock protein HSP 90-beta OS=Mus musculus OX=10090 GN=Hsp90ab1 PE=1 SV=3	Hsp90ab1	1	0.00168995	86.205	2	AK(1)FENLCK	-0.44865	2	1.14298	0.857015	1.08935	0.910653	1.049	0.941	0.897
P11499	72	K	Heat shock protein HSP 90-beta OS=Mus musculus OX=10090 GN=Hsp90ab1 PE=1 SV=3	Hsp90ab1	1	0.00206961	58.313	2	ELK(1)IDIIPNPQER	-1.1049	1	1		1.08935	0.910653	0.918
P11499	481	K	Heat shock protein HSP 90-beta OS=Mus musculus OX=10090 GN=Hsp90ab1 PE=1 SV=3	Hsp90ab1	1	2.28882e-09	105.78	2	ETQK(1)SIYYITGESK	-0.29833	2	1.16643	0.833566	1.08935	0.910653	1.071	0.915	0.854
P11499	624	K	Heat shock protein HSP 90-beta OS=Mus musculus OX=10090 GN=Hsp90ab1 PE=1 SV=3	Hsp90ab1	1	6.90591e-05	71.935	3	K(1)HLEINPDHPIVETLR	1.1197	2	1.06802	0.931981	1.08935	0.910653	0.98	1.023	1.044
P11588	158	K	Major urinary protein 1 OS=Mus musculus OX=10090 GN=Mup1 PE=1 SV=1	Mup1	1	1.85956e-09	148.76	2	FAQLCEK(1)HGILR	-2.5585	2	0.908145	1.09185
P11672	179	K	Neutrophil gelatinase-associated lipocalin OS=Mus musculus OX=10090 GN=Lcn2 PE=1 SV=1	Lcn2	1	0.0580011	46.447	2	FAK(1)SLGLK	0.37135	1	1		1.03314	0.966857	0.968
P11672	156	K	Neutrophil gelatinase-associated lipocalin OS=Mus musculus OX=10090 GN=Lcn2 PE=1 SV=1	Lcn2	1	1.91989e-07	174.8	2	QYFK(1)ITLYGR	-0.62032	2	1.05329	0.946714	1.03314	0.966857	1.019	0.979	0.961
P11672	164	K	Neutrophil gelatinase-associated lipocalin OS=Mus musculus OX=10090 GN=Lcn2 PE=1 SV=1	Lcn2	1	0.0526526	50.09	2	TK(1)ELSPELK	-0.22988	1	1		1.03314	0.966857	0.968
P11672	152	K	Neutrophil gelatinase-associated lipocalin OS=Mus musculus OX=10090 GN=Lcn2 PE=1 SV=1	Lcn2	1	0.00146962	88.181	2	TSENK(1)QYFK	0.07408	2	1.08471	0.915287	1.03314	0.966857	1.05	0.947	0.902
P11835	197	K	Integrin beta-2 OS=Mus musculus OX=10090 GN=Itgb2 PE=1 SV=2	Itgb2	1	4.55934e-05	108.93	2	EK(1)ACQPPFAFR	-0.3833	2	1.01863	0.981374	0.982756	1.01724	1.036	0.965	0.931
P11835	30	K	Integrin beta-2 OS=Mus musculus OX=10090 GN=Itgb2 PE=1 SV=2	Itgb2	1	0.0595943	41.025	2	YK(1)VSSCR	-1.0588	1		1	0.982756	1.01724		0.983
P11983	153	K	T-complex protein 1 subunit alpha OS=Mus musculus OX=10090 GN=Tcp1 PE=1 SV=3	Tcp1	1	9.36681e-07	112.95	2	DCLINAAK(1)TSMSSK	0.59323	2	1.04564	0.954358	1.01138	0.988619	1.034	0.965	0.933
P11983	541	K	T-complex protein 1 subunit alpha OS=Mus musculus OX=10090 GN=Tcp1 PE=1 SV=3	Tcp1	1	1.33727e-05	53.363	3	DDK(1)HGSYENAVHSGALDD	-0.47907	1		1	1.01138	0.988619		1.012
P11983	317	K	T-complex protein 1 subunit alpha OS=Mus musculus OX=10090 GN=Tcp1 PE=1 SV=3	Tcp1	1	0.0132751	79.809	2	DLK(1)HVAK	2.0289	2	1.05158	0.948418	1.01138	0.988619	1.04	0.959	0.922
P11983	243	K	T-complex protein 1 subunit alpha OS=Mus musculus OX=10090 GN=Tcp1 PE=1 SV=3	Tcp1	1	0.000257872	101.45	2	IACLDFSLQK(1)TK	-1.4911	2	1.07402	0.925981	1.01138	0.988619	1.062	0.937	0.882
P11983	365	K	T-complex protein 1 subunit alpha OS=Mus musculus OX=10090 GN=Tcp1 PE=1 SV=3	Tcp1	1	2.92514e-26	197.3	2	ICDDELILIK(1)NTK	-0.60564	2	1.2223	0.777701	1.01138	0.988619	1.209	0.787	0.651
P11983	233	K	T-complex protein 1 subunit alpha OS=Mus musculus OX=10090 GN=Tcp1 PE=1 SV=3	Tcp1	1	0.000214679	61.067	2	IVNAK(1)IACLDFSLQK	0.80873	2	1.12327	0.876731	1.01138	0.988619	1.111	0.887	0.798
P11983	510	K	T-complex protein 1 subunit alpha OS=Mus musculus OX=10090 GN=Tcp1 PE=1 SV=3	Tcp1	1	0.000494705	65.879	2	QAGVFEPTIVK(1)VK	-1.4235	2	0.949133	1.05087	1.01138	0.988619	0.938	1.063	1.133
P11983	111	K	T-complex protein 1 subunit alpha OS=Mus musculus OX=10090 GN=Tcp1 PE=1 SV=3	Tcp1	1	0.0602659	47.361	2	QK(1)IHPTSVISGYR	-2.145	1	1		1.01138	0.988619	0.989
P11983	400	K	T-complex protein 1 subunit alpha OS=Mus musculus OX=10090 GN=Tcp1 PE=1 SV=3	Tcp1	1	2.67242e-07	140.05	3	SLHDALCVVK(1)R	-1.0976	4	0.964747	1.03525	1.01138	0.988619	0.954	1.047	1.097
P11983	494	K	T-complex protein 1 subunit alpha OS=Mus musculus OX=10090 GN=Tcp1 PE=1 SV=3	Tcp1	1	4.39376e-08	123.42	2	WIGLDLVHGK(1)PR	0.010143	3	1.03299	0.967006	1.01138	0.988619	1.021	0.978	0.958
P12265	460	K	Beta-glucuronidase OS=Mus musculus OX=10090 GN=Gusb PE=1 SV=2	Gusb	1	4.58315e-05	90.689	3	PAAYYFK(1)TLITHTK	0.28555	2	0.977084	1.02292	1.02497	0.975031	0.953	1.049	1.101
P12970	125	K	60S ribosomal protein L7a OS=Mus musculus OX=10090 GN=Rpl7a PE=1 SV=2	Rpl7a	1	0.0473837	46.068	2	AAGK(1)GDVPTK	0.78966	1	1		0.954656	1.04534	1.047
P13020	358	K	Gelsolin OS=Mus musculus OX=10090 GN=Gsn PE=1 SV=3	Gsn	1	7.00033e-08	154.94	2	AALK(1)TASDFISK	0.77358	2	0.949906	1.05009	0.99482	1.00518	0.955	1.045	1.094
P13020	366	K	Gelsolin OS=Mus musculus OX=10090 GN=Gsn PE=1 SV=3	Gsn	1	1.1133e-09	138.71	2	TASDFISK(1)MQYPR	-0.8859	2	1.00171	0.998292	0.99482	1.00518	1.007	0.993	0.986
P13020	582	K	Gelsolin OS=Mus musculus OX=10090 GN=Gsn PE=1 SV=3	Gsn	1	0.00432631	44.667	2	AVEVMPK(1)SGALNSNDAFVLK	-2.586	1	1		0.99482	1.00518	1.005
P13020	175	K	Gelsolin OS=Mus musculus OX=10090 GN=Gsn PE=1 SV=3	Gsn	1	1.54724e-08	85.513	3	GGVASGFK(1)HVVPNEVVVQR	0.15467	2	1.44583	0.554169	0.99482	1.00518	1.453	0.551	0.379
P13020	346	K	Gelsolin OS=Mus musculus OX=10090 GN=Gsn PE=1 SV=3	Gsn	1	0.0305189	59.645	2	GK(1)QANMEER	6.3738	1	1		0.99482	1.00518	1.005
P13020	344	K	Gelsolin OS=Mus musculus OX=10090 GN=Gsn PE=1 SV=3	Gsn	1	0.0281488	54.056	2	IFVWK(1)GK	0.9464	2	1.01624	0.983765	0.99482	1.00518	1.022	0.979	0.958
P13020	191	K	Gelsolin OS=Mus musculus OX=10090 GN=Gsn PE=1 SV=3	Gsn	1	0.00651998	92.319	2	LFQVK(1)GR	-1.2305	2	1.21371	0.786291	0.99482	1.00518	1.22	0.782	0.641
P13020	546	K	Gelsolin OS=Mus musculus OX=10090 GN=Gsn PE=1 SV=3	Gsn	1	0.000146021	90.142	2	PMIIYK(1)GGTSR	-0.63587	2	1.01971	0.980288	0.99482	1.00518	1.025	0.975	0.951
P13020	392	K	Gelsolin OS=Mus musculus OX=10090 GN=Gsn PE=1 SV=3	Gsn	1	6.96609e-05	161.47	2	QFFK(1)NWR	-0.69589	2	0.957881	1.04212	0.99482	1.00518	0.963	1.037	1.077
P13020	621	K	Gelsolin OS=Mus musculus OX=10090 GN=Gsn PE=1 SV=3	Gsn	1	2.05998e-11	172.1	2	TGAQELLK(1)VLR	-2.0405	2	1.00347	0.996526	0.99482	1.00518	1.009	0.991	0.982
P13412	130	K	Troponin I, fast skeletal muscle OS=Mus musculus OX=10090 GN=Tnni2 PE=2 SV=2	Tnni2	1	0.00461506	91.783	2	ALLGSK(1)HK	0.74165	2	0.94526	1.05474	0.98148	1.01852	0.963	1.036	1.076
P13412	132	K	Troponin I, fast skeletal muscle OS=Mus musculus OX=10090 GN=Tnni2 PE=2 SV=2	Tnni2	1	0.000752808	133.98	2	HK(1)VCMDLR	1.3684	2	0.847453	1.15255	0.98148	1.01852	0.863	1.132	1.312
P13412	85	K	Troponin I, fast skeletal muscle OS=Mus musculus OX=10090 GN=Tnni2 PE=2 SV=2	Tnni2	1	0.00475949	57.032	2	YDMEVK(1)VQK	-0.59572	2		1	0.98148	1.01852		0.982
P13412	168	K	Troponin I, fast skeletal muscle OS=Mus musculus OX=10090 GN=Tnni2 PE=2 SV=2	Tnni2	1	2.23188e-07	124.46	2	NIEEK(1)SGMEGR	0.2599	2	0.852779	1.14722	0.98148	1.01852	0.869	1.126	1.296
P13412	19	K	Troponin I, fast skeletal muscle OS=Mus musculus OX=10090 GN=Tnni2 PE=2 SV=2	Tnni2	1	1.78434e-12	146.34	3	QHLK(1)SVMLQIAATELEK	-0.90826	3	0.788415	1.21159	0.98148	1.01852	0.803	1.19	1.482
P13412	71	K	Troponin I, fast skeletal muscle OS=Mus musculus OX=10090 GN=Tnni2 PE=2 SV=2	Tnni2	1	7.43017e-09	135.5	2	QLHAK(1)IDVAEEEK	-2.0365	4	0.999704	1.0003	0.98148	1.01852	1.019	0.982	0.964
P13439	162	K	Uridine 5'-monophosphate synthase OS=Mus musculus OX=10090 GN=Umps PE=1 SV=3	Umps	1	0.000788386	98.009	2	DK(1)LQAQGIR	1.1088	1	1		0.992151	1.00785	1.008
Q5SX39	1923	K	Myosin-4 OS=Mus musculus OX=10090 GN=Myh4 PE=2 SV=1	Myh4	1	1.35484e-12	151.66	2	ADIAESQVNK(1)LR	0.054354	2	1.0619	0.938104	0.991179	1.00882	1.071	0.93	0.868
Q5SX39	829	K	Myosin-4 OS=Mus musculus OX=10090 GN=Myh4 PE=2 SV=1	Myh4	1	3.49486e-18	183.27	2	AFMNVK(1)HWPWMK	0.33369	9	0.936403	1.0636	0.991179	1.00882	0.945	1.054	1.115
P13542	1329	K	Myosin-8 OS=Mus musculus OX=10090 GN=Myh8 PE=2 SV=2	Myh8	1	4.8773e-06	95.656	2	AK(1)NALAHALQSSR	-1.1485	2	0.818828	1.18117	0.962804	1.0372	0.85	1.139	1.34
P13542	1366	K	Myosin-8 OS=Mus musculus OX=10090 GN=Myh8 PE=2 SV=2	Myh8	1	3.32218e-07	140.57	2	ALSK(1)ANSEVAQWR	-0.81116	2	0.173067	1.82693	0.962804	1.0372	0.18	1.761	9.783
Q5SX39	967	K	Myosin-4 OS=Mus musculus OX=10090 GN=Myh4 PE=2 SV=1	Myh4	1	4.62944e-20	153.25	2	DIDDLELTLAK(1)VEK	2.8817	1	1		0.991179	1.00882	1.009
Q5SX39	972	K	Myosin-4 OS=Mus musculus OX=10090 GN=Myh4 PE=2 SV=1	Myh4	1	0.000171931	126.82	2	EK(1)HATENK	0.50191	2	0.774595	1.2254	0.991179	1.00882	0.781	1.215	1.556
P13541	763	K	Myosin-3 OS=Mus musculus OX=10090 GN=Myh3 PE=2 SV=2	Myh3	1	2.00495e-05	115.86	2	FGHTK(1)VFFK	-0.072573	2	0.933919	1.06608	0.972463	1.02754	0.96	1.038	1.081
Q5SX39	770	K	Myosin-4 OS=Mus musculus OX=10090 GN=Myh4 PE=2 SV=1	Myh4	1	0.000520476	81.908	2	VFFK(1)AGLLGTLEEMR	1.7685	1	1		0.991179	1.00882	1.009
Q5SX40	260	K	Myosin-1 OS=Mus musculus OX=10090 GN=Myh1 PE=1 SV=1	Myh1	1	1.6839e-20	133.34	3	IHFGTTGK(1)LASADIETYLLEK	-0.75787	2	1.01496	0.985044	0.942247	1.05775	1.077	0.931	0.864
Q5SX40	273	K	Myosin-1 OS=Mus musculus OX=10090 GN=Myh1 PE=1 SV=1	Myh1	1	1.41469e-63	208.35	2	LASADIETYLLEK(1)SR	1.9457	2	1.422	0.578005	0.942247	1.05775	1.509	0.546	0.362
Q5SX39	644	K	Myosin-4 OS=Mus musculus OX=10090 GN=Myh4 PE=2 SV=1	Myh4	1	2.37974e-05	132.9	2	K(1)GSSFQTVSALFR	-1.8666	2	1.17084	0.82916	0.991179	1.00882	1.181	0.822	0.696
P13541	1196	K	Myosin-3 OS=Mus musculus OX=10090 GN=Myh3 PE=2 SV=2	Myh3	1	8.22602e-09	139.7	3	K(1)HADSAAELAEQIDNLQR	-0.40629	4	1.09444	0.905561	0.972463	1.02754	1.125	0.881	0.783
Q5SX39	946	K	Myosin-4 OS=Mus musculus OX=10090 GN=Myh4 PE=2 SV=1	Myh4	1	9.8303e-07	119.94	2	K(1)LEDECSELK	1.575	2		1	0.991179	1.00882		0.991
Q5SX39	955	K	Myosin-4 OS=Mus musculus OX=10090 GN=Myh4 PE=2 SV=1	Myh4	1	0.00240035	91.245	2	KLEDECSELK(1)K	-2.3328	2	0.963919	1.03608	0.991179	1.00882	0.972	1.027	1.057
Q5SX39	505	K	Myosin-4 OS=Mus musculus OX=10090 GN=Myh4 PE=2 SV=1	Myh4	1	1.56524e-16	84.105	3	LQQFFNHHMFVLEQEEYK(1)K	-0.67605	2	1.00221	0.997787	0.991179	1.00882	1.011	0.989	0.978
Q5SX39	366	K	Myosin-4 OS=Mus musculus OX=10090 GN=Myh4 PE=2 SV=1	Myh4	1	0.00491707	50.116	2	LTGAVMHYGNMK(1)FK	0.64021	1		1	0.991179	1.00882		0.991
P13542	562	K	Myosin-8 OS=Mus musculus OX=10090 GN=Myh8 PE=2 SV=2	Myh8	1	2.97778e-11	139.78	3	LYDQHLGK(1)SNNFQK	0.24733	6	1.10267	0.89733	0.962804	1.0372	1.145	0.865	0.755
Q5SX39	1455	K	Myosin-4 OS=Mus musculus OX=10090 GN=Myh4 PE=2 SV=1	Myh4	1	1.42533e-07	152.17	2	NFDK(1)VLAEWK	0.66611	2	1.07537	0.924635	0.991179	1.00882	1.085	0.917	0.845
P13541	1317	K	Myosin-3 OS=Mus musculus OX=10090 GN=Myh3 PE=2 SV=2	Myh3	1	2.23027e-24	189.56	2	QAFTQQIEELK(1)R	-0.72127	2	1.21667	0.783332	0.972463	1.02754	1.251	0.762	0.609
Q5SX39	1394	K	Myosin-4 OS=Mus musculus OX=10090 GN=Myh4 PE=2 SV=1	Myh4	1	0.0142862	72.042	2	TEELEEAK(1)K	-0.60973	1		1	0.991179	1.00882		0.991
Q5SX39	1378	K	Myosin-4 OS=Mus musculus OX=10090 GN=Myh4 PE=2 SV=1	Myh4	1	5.8616e-57	251.58	2	TK(1)YETDAIQR	0.41945	2	0.961489	1.03851	0.991179	1.00882	0.97	1.029	1.061
Q5SX39	408	K	Myosin-4 OS=Mus musculus OX=10090 GN=Myh4 PE=2 SV=1	Myh4	1	1.89811e-07	152.17	2	VK(1)VGNEYVTK	0.34456	2	0.975807	1.02419	0.991179	1.00882	0.984	1.015	1.032
Q5SX39	281	K	Myosin-4 OS=Mus musculus OX=10090 GN=Myh4 PE=2 SV=1	Myh4	1	4.31167e-18	213.45	2	VTFQLK(1)AER	1.5999	4	0.927025	1.07298	0.991179	1.00882	0.935	1.064	1.138
Q5SX39	1246	K	Myosin-4 OS=Mus musculus OX=10090 GN=Myh4 PE=2 SV=1	Myh4	1	0.00206978	117.39	2	AK(1)GNLEK	-0.15762	1	1		0.991179	1.00882	1.009
Q5SX39	1020	K	Myosin-4 OS=Mus musculus OX=10090 GN=Myh4 PE=2 SV=1	Myh4	1	1.48294e-142	302.78	3	ALQEAHQQTLDDLQAEEDK(1)VNTLTK	-1.0001	2	0.911986	1.08801	0.991179	1.00882	0.92	1.079	1.173
Q5SX39	1026	K	Myosin-4 OS=Mus musculus OX=10090 GN=Myh4 PE=2 SV=1	Myh4	0.999915	1.87664e-70	160.71	4	ALQEAHQQTLDDLQAEEDKVNTLTK(1)AK	0.40393	2	0.980107	1.01989	0.991179	1.00882	0.989	1.011	1.022
Q5SX40	1838	K	Myosin-1 OS=Mus musculus OX=10090 GN=Myh1 PE=1 SV=1	Myh1	1	1.39604e-57	295.35	2	ELEGEVENEQK(1)R	0.73503	2	1.13671	0.863286	0.942247	1.05775	1.206	0.816	0.677
Q5SX39	1507	K	Myosin-4 OS=Mus musculus OX=10090 GN=Myh4 PE=2 SV=1	Myh4	1	1.81086e-34	213.91	3	ENK(1)NLQQEISDLTEQIAEGGK	0.54631	1	1		0.991179	1.00882	1.009
Q5SX39	1525	K	Myosin-4 OS=Mus musculus OX=10090 GN=Myh4 PE=2 SV=1	Myh4	1	1.18466e-41	143.56	3	NLQQEISDLTEQIAEGGK(1)HIHELEK	2.5616	2	1.69297	0.307028	0.991179	1.00882	1.708	0.304	0.178
Q5SX40	664	K	Myosin-1 OS=Mus musculus OX=10090 GN=Myh1 PE=1 SV=1	Myh1	1	2.98721e-18	219.93	2	ENLNK(1)LMTNLR	-0.90681	2	0.949288	1.05071	0.942247	1.05775	1.007	0.993	0.986
Q5SX39	766	K	Myosin-4 OS=Mus musculus OX=10090 GN=Myh4 PE=2 SV=1	Myh4	1	2.00495e-05	115.86	2	FGHTK(1)VFFK	-0.072573	2	0.933919	1.06608	0.991179	1.00882	0.942	1.057	1.122
Q5SX39	1532	K	Myosin-4 OS=Mus musculus OX=10090 GN=Myh4 PE=2 SV=1	Myh4	1	0.000255966	100.84	2	HIHELEK(1)IK	0.9315	4	1.25919	0.740807	0.991179	1.00882	1.27	0.734	0.578
Q5SX39	1591	K	Myosin-4 OS=Mus musculus OX=10090 GN=Myh4 PE=2 SV=1	Myh4	1	7.1072e-05	130.71	2	IAEKDEEIDQLK(1)R	-1.0029	2	1.07437	0.925634	0.991179	1.00882	1.084	0.918	0.847
Q5SX39	453	K	Myosin-4 OS=Mus musculus OX=10090 GN=Myh4 PE=2 SV=1	Myh4	1	3.15073e-57	255.11	2	INQQLDTK(1)QPR	-0.071163	2	1.00319	0.996811	0.991179	1.00882	1.012	0.988	0.976
Q5SX39	1573	K	Myosin-4 OS=Mus musculus OX=10090 GN=Myh4 PE=2 SV=1	Myh4	1	1.13426e-47	224.75	3	IQLELNQVK(1)SEIDRK	-1.3576	4	0.945038	1.05496	0.991179	1.00882	0.953	1.046	1.098
Q5SX39	1199	K	Myosin-4 OS=Mus musculus OX=10090 GN=Myh4 PE=2 SV=1	Myh4	1	6.00001e-56	266.35	3	K(1)HADSVAELGEQIDNLQR	2.1791	7	0.975705	1.02429	0.991179	1.00882	0.984	1.015	1.032
Q5SX40	1707	K	Myosin-1 OS=Mus musculus OX=10090 GN=Myh1 PE=1 SV=1	Myh1	1	0.00307643	57.042	2	K(1)IAEQELLDASER	1.0117	2	0.819946	1.18005	0.942247	1.05775	0.87	1.116	1.283
Q5SX39	1621	K	Myosin-4 OS=Mus musculus OX=10090 GN=Myh4 PE=2 SV=1	Myh4	1	1.31374e-09	98.328	3	K(1)MEGDLNEMEIQLNHANR	1.3291	2	1.07885	0.921148	0.991179	1.00882	1.088	0.913	0.839
Q5SX39	761	K	Myosin-4 OS=Mus musculus OX=10090 GN=Myh4 PE=2 SV=1	Myh4	1	3.86163e-13	130.78	3	LLGSIDIDHTQYK(1)FGHTK	0.90401	2	1.00273	0.997272	0.991179	1.00882	1.012	0.989	0.977
P13542	1841	K	Myosin-8 OS=Mus musculus OX=10090 GN=Myh8 PE=2 SV=2	Myh8	1	0.000471122	120.33	2	NAEAVK(1)GLR	-2.8613	2	0.864798	1.1352	0.962804	1.0372	0.898	1.094	1.218
P13542	37	K	Myosin-8 OS=Mus musculus OX=10090 GN=Myh8 PE=2 SV=2	Myh8	1	0.001671	62.398	2	PFDAK(1)TSVFVAEPK	0.75486	1		1	0.962804	1.0372		0.964
Q5SX39	1030	K	Myosin-4 OS=Mus musculus OX=10090 GN=Myh4 PE=2 SV=1	Myh4	1	0.00199577	42.072	2	TK(1)LEQQVDDLEGSLEQEK	0.90576	2	1		0.991179	1.00882	1.009
P13542	1263	K	Myosin-8 OS=Mus musculus OX=10090 GN=Myh8 PE=2 SV=2	Myh8	1	6.11246e-12	140.57	2	TLEDQVSELK(1)SK	2.0427	2	0.647631	1.35237	0.962804	1.0372	0.673	1.304	1.938
Q5SX39	1852	K	Myosin-4 OS=Mus musculus OX=10090 GN=Myh4 PE=2 SV=1	Myh4	1	2.13659e-25	180.17	2	VK(1)ELTYQTEEDRK	-2.3379	6	0.99244	1.00756	0.991179	1.00882	1.001	0.999	0.998
Q5SX39	980	K	Myosin-4 OS=Mus musculus OX=10090 GN=Myh4 PE=2 SV=1	Myh4	1	8.75908e-13	150.93	2	VK(1)NLTEEMAGLDENIAK	-1.1358	2		1	0.991179	1.00882		0.991
Q5SX39	1731	K	Myosin-4 OS=Mus musculus OX=10090 GN=Myh4 PE=2 SV=1	Myh4	1	3.97025e-08	129.04	3	VQLLHTQNTSLINTK(1)K	0.043515	4	1.06815	0.93185	0.991179	1.00882	1.078	0.924	0.857
P13634	169	K	Carbonic anhydrase 1 OS=Mus musculus OX=10090 GN=Ca1 PE=1 SV=4	Ca1	1	1.03771e-05	136.94	2	VLDALNSVK(1)TK	1.2156	1	1		1.09237	0.907627	0.915
P13707	313	K	Glycerol-3-phosphate dehydrogenase [NAD(+)], cytoplasmic OS=Mus musculus OX=10090 GN=Gpd1 PE=1 SV=3	Gpd1	1	3.10506e-27	170.22	2	ELHSILQHK(1)GLVDK	-1.4588	4	1.21374	0.786255	1.09502	0.904979	1.108	0.869	0.784
P14069	26	K	Protein S100-A6 OS=Mus musculus OX=10090 GN=S100a6 PE=1 SV=3	S100a6	1	3.95664e-08	129.28	2	EGDK(1)HTLSK	-0.68534	2	1.19694	0.80306	1.15282	0.847175	1.038	0.948	0.913
P14069	47	K	Protein S100-A6 OS=Mus musculus OX=10090 GN=S100a6 PE=1 SV=3	S100a6	1	1.41865e-63	289.34	2	ELTIGSK(1)LQDAEIAR	0.54518	2	1.11164	0.888362	1.15282	0.847175	0.964	1.049	1.088
P14115	94	K	60S ribosomal protein L27a OS=Mus musculus OX=10090 GN=Rpl27a PE=1 SV=5	Rpl27a	1	0.00262776	86.838	2	NK(1)TGVAPIIDVVR	-1.1224	1	1		1.02522	0.974777	0.975
P14131	73	K	40S ribosomal protein S16 OS=Mus musculus OX=10090 GN=Rps16 PE=1 SV=4	Rps16	1	0.00115559	53.028	2	VK(1)GGGHVAQIYAIR	-2.0863	1		1	1.03702	0.962983		1.038
P14148	62	K	60S ribosomal protein L7 OS=Mus musculus OX=10090 GN=Rpl7 PE=1 SV=2	Rpl7	1	0.0032052	101.41	2	FALK(1)TLR	0.75194	2	0.829585	1.17042	0.894569	1.10543	0.927	1.059	1.142
P14152	164	K	Malate dehydrogenase, cytoplasmic OS=Mus musculus OX=10090 GN=Mdh1 PE=1 SV=3	Mdh1	1	0.000275289	146.03	2	AK(1)SQIALK	-0.28947	2	1.04183	0.958173	0.989657	1.01034	1.053	0.948	0.9
P14152	312	K	Malate dehydrogenase, cytoplasmic OS=Mus musculus OX=10090 GN=Mdh1 PE=1 SV=3	Mdh1	1	0.01783	65.404	2	EK(1)MDLTAK	-0.72233	1		1	0.989657	1.01034		0.99
P14152	110	K	Malate dehydrogenase, cytoplasmic OS=Mus musculus OX=10090 GN=Mdh1 PE=1 SV=3	Mdh1	1	4.11441e-18	200.06	2	IFK(1)SQGTALEK	0.25649	2	0.949042	1.05096	0.989657	1.01034	0.959	1.04	1.084
P14152	118	K	Malate dehydrogenase, cytoplasmic OS=Mus musculus OX=10090 GN=Mdh1 PE=1 SV=3	Mdh1	1	4.56194e-17	187.85	2	SQGTALEK(1)YAK	0.97786	2	0.975519	1.02448	0.989657	1.01034	0.986	1.014	1.028
P14152	179	K	Malate dehydrogenase, cytoplasmic OS=Mus musculus OX=10090 GN=Mdh1 PE=1 SV=3	Mdh1	1	5.12593e-08	50.515	4	LGVTADDVK(1)NVIIWGNHSSTQYPDVNHAK	-1.1246	1		1	0.989657	1.01034		0.99
P14152	199	K	Malate dehydrogenase, cytoplasmic OS=Mus musculus OX=10090 GN=Mdh1 PE=1 SV=3	Mdh1	1	1.20593e-06	89.489	3	NVIIWGNHSSTQYPDVNHAK(1)VK	0.40224	2	0.924768	1.07523	0.989657	1.01034	0.934	1.064	1.139
P14152	205	K	Malate dehydrogenase, cytoplasmic OS=Mus musculus OX=10090 GN=Mdh1 PE=1 SV=3	Mdh1	1	3.71965e-16	121.69	2	LQGK(1)EVGVYEALK	-1.0037	4	0.971383	1.02862	0.989657	1.01034	0.982	1.018	1.037
P14152	298	K	Malate dehydrogenase, cytoplasmic OS=Mus musculus OX=10090 GN=Mdh1 PE=1 SV=3	Mdh1	1	7.9073e-07	94.63	2	TWK(1)FVEGLPINDFSR	1.37	1	1		0.989657	1.01034	1.01
P14206	42	K	40S ribosomal protein SA OS=Mus musculus OX=10090 GN=Rpsa PE=1 SV=4	Rpsa	1	1.02721e-06	164.31	2	K(1)SDGIYIINLK	-1.1986	2	1.14769	0.852315	1.02601	0.973988	1.119	0.875	0.782
P14211	64	K	Calreticulin OS=Mus musculus OX=10090 GN=Calr PE=1 SV=1	Calr	1	0.00110625	73.655	2	DK(1)GLQTSQDAR	1.9997	2	1.07172	0.928277	1.13052	0.869484	0.948	1.068	1.127
P14211	153	K	Calreticulin OS=Mus musculus OX=10090 GN=Calr PE=1 SV=1	Calr	1	0.000997837	117.18	2	GK(1)NVLINK	0.24496	2	1.07633	0.923667	1.13052	0.869484	0.952	1.062	1.116
P14211	143	K	Calreticulin OS=Mus musculus OX=10090 GN=Calr PE=1 SV=1	Calr	1	0.00393425	84.368	2	K(1)VHVIFNYK	-0.33531	2	1.20448	0.795524	1.13052	0.869484	1.065	0.915	0.859
P14211	151	K	Calreticulin OS=Mus musculus OX=10090 GN=Calr PE=1 SV=1	Calr	1	0.00313561	58.426	2	VHVIFNYK(1)GK	-0.57954	2	1.20704	0.792963	1.13052	0.869484	1.068	0.912	0.854
P14602	202	K	Heat shock protein beta-1 OS=Mus musculus OX=10090 GN=Hspb1 PE=1 SV=3	Hspb1	1	0.00318263	59.997	2	AQIGGPEAGK(1)SEQSGAK	0.39013	2	1.06857	0.931427	1.0649	0.935104	1.003	0.996	0.993
P14602	127	K	Heat shock protein beta-1 OS=Mus musculus OX=10090 GN=Hspb1 PE=1 SV=3	Hspb1	1	1.04471e-08	130.71	2	EGVVEITGK(1)HEER	-1.4563	2	1.04017	0.959827	1.0649	0.935104	0.977	1.026	1.05
P14602	116	K	Heat shock protein beta-1 OS=Mus musculus OX=10090 GN=Hspb1 PE=1 SV=3	Hspb1	1	1.17375e-07	68.42	3	VSLDVNHFAPEELTVK(1)TK	-0.59733	1	1		1.0649	0.935104	0.939
P14733	103	K	Lamin-B1 OS=Mus musculus OX=10090 GN=Lmnb1 PE=1 SV=3	Lmnb1	1	0.0162654	46.033	2	AK(1)LQIELGK	2.3198	1	1		1.02201	0.977988	0.978
P14733	110	K	Lamin-B1 OS=Mus musculus OX=10090 GN=Lmnb1 PE=1 SV=3	Lmnb1	1	0.00136923	107.08	2	LQIELGK(1)FK	-0.069271	2	1.1009	0.899097	1.02201	0.977988	1.077	0.919	0.853
P14733	272	K	Lamin-B1 OS=Mus musculus OX=10090 GN=Lmnb1 PE=1 SV=3	Lmnb1	1	0.00016685	63.908	3	EELEQTYHAK(1)LENAR	0.64464	4	1.11072	0.889282	1.02201	0.977988	1.087	0.909	0.836
P14733	112	K	Lamin-B1 OS=Mus musculus OX=10090 GN=Lmnb1 PE=1 SV=3	Lmnb1	1	1.4359e-19	202.72	2	FK(1)AEHDQLLLNYAK	0.30135	4	1.16685	0.833147	1.02201	0.977988	1.142	0.852	0.746
P48678	378	K	Prelamin-A/C OS=Mus musculus OX=10090 GN=Lmna PE=1 SV=2	Lmna	1	0.00302969	83.438	2	K(1)LLEGEEER	0.36089	2	1.07385	0.926148	0.988365	1.01164	1.086	0.915	0.843
P14733	210	K	Lamin-B1 OS=Mus musculus OX=10090 GN=Lmnb1 PE=1 SV=3	Lmnb1	1	0.00203035	121.96	2	K(1)NMYEEEINETR	0.64978	2	1.0595	0.940497	1.02201	0.977988	1.037	0.962	0.928
P14733	183	K	Lamin-B1 OS=Mus musculus OX=10090 GN=Lmnb1 PE=1 SV=3	Lmnb1	1	0.000686519	96.957	2	K(1)QLADETLLK	0.47899	1	1		1.02201	0.977988	0.978
P14733	192	K	Lamin-B1 OS=Mus musculus OX=10090 GN=Lmnb1 PE=1 SV=3	Lmnb1	1	2.37522e-50	179.21	2	QLADETLLK(1)VDLENR	-0.78237	2	1.0309	0.969097	1.02201	0.977988	1.009	0.991	0.982
P14733	34	K	Lamin-B1 OS=Mus musculus OX=10090 GN=Lmnb1 PE=1 SV=3	Lmnb1	1	0.00172328	98.009	2	LQEK(1)EELR	1.6294	2	1.02814	0.971861	1.02201	0.977988	1.006	0.994	0.988
P14733	533	K	Lamin-B1 OS=Mus musculus OX=10090 GN=Lmnb1 PE=1 SV=3	Lmnb1	1	5.75413e-61	273.02	2	VILK(1)NSQGEEVAQR	-0.6944	2	1.0043	0.995702	1.02201	0.977988	0.983	1.018	1.036
P14824	478	K	Annexin A6 OS=Mus musculus OX=10090 GN=Anxa6 PE=1 SV=3	Anxa6	1	3.64578e-08	150.44	2	AINEAYK(1)EDYHK	-1.4288	2	1.04318	0.956819	1.01229	0.987713	1.031	0.969	0.94
P14824	483	K	Annexin A6 OS=Mus musculus OX=10090 GN=Anxa6 PE=1 SV=3	Anxa6	1	6.25044e-61	207	3	EDYHK(1)SLEDALSSDTSGHFR	0.50409	3	1.12921	0.87079	1.01229	0.987713	1.116	0.882	0.79
P14824	3	K	Annexin A6 OS=Mus musculus OX=10090 GN=Anxa6 PE=1 SV=3	Anxa6	1	6.10913e-08	137.84	2	AK(1)IAQGAMYR	0.50467	2	0.915692	1.08431	1.01229	0.987713	0.905	1.098	1.213
P14824	377	K	Annexin A6 OS=Mus musculus OX=10090 GN=Anxa6 PE=1 SV=3	Anxa6	1	9.03989e-09	124.69	3	AMK(1)GIGTDEATIIDIVTHR	-1.0995	2	1.75904	0.240958	1.01229	0.987713	1.738	0.244	0.14
P14824	265	K	Annexin A6 OS=Mus musculus OX=10090 GN=Anxa6 PE=1 SV=3	Anxa6	1	0.013695	72.038	2	AMK(1)GLGTR	-0.43407	2	1.06788	0.93212	1.01229	0.987713	1.055	0.944	0.895
P14824	418	K	Annexin A6 OS=Mus musculus OX=10090 GN=Anxa6 PE=1 SV=3	Anxa6	1	0.000995997	52.201	2	DLMADLK(1)SEISGDLAR	1.5829	1	1		1.01229	0.987713	0.988
P14824	620	K	Annexin A6 OS=Mus musculus OX=10090 GN=Anxa6 PE=1 SV=3	Anxa6	1	0.000199378	129.69	2	GAGTDEK(1)TLTR	-0.2022	2	0.968734	1.03127	1.01229	0.987713	0.957	1.044	1.091
P14824	220	K	Annexin A6 OS=Mus musculus OX=10090 GN=Anxa6 PE=1 SV=3	Anxa6	1	0.0413374	47.361	2	LVFDEYLK(1)TTGK	-0.75007	1	1		1.01229	0.987713	0.988
P14824	600	K	Annexin A6 OS=Mus musculus OX=10090 GN=Anxa6 PE=1 SV=3	Anxa6	1	0.053134	46.033	2	NK(1)PLFFADK	-0.82108	2	0.982637	1.01736	1.01229	0.987713	0.971	1.03	1.061
P14824	607	K	Annexin A6 OS=Mus musculus OX=10090 GN=Anxa6 PE=1 SV=3	Anxa6	1	0.0659623	74.524	2	NKPLFFADK(1)LYK	-0.66859	2	0.97514	1.02486	1.01229	0.987713	0.963	1.038	1.078
P14824	63	K	Annexin A6 OS=Mus musculus OX=10090 GN=Anxa6 PE=1 SV=3	Anxa6	1	4.96303e-47	256.7	2	QEICQNYK(1)SLYGK	-1.1655	2	0.951482	1.04852	1.01229	0.987713	0.94	1.062	1.13
P14824	68	K	Annexin A6 OS=Mus musculus OX=10090 GN=Anxa6 PE=1 SV=3	Anxa6	1	1.08324e-07	126.21	2	SLYGK(1)DLIEDLK	-1.0111	2	1.32735	0.672653	1.01229	0.987713	1.311	0.681	0.519
P14824	406	K	Annexin A6 OS=Mus musculus OX=10090 GN=Anxa6 PE=1 SV=3	Anxa6	1	0.0025789	99.855	2	QTFK(1)SHFGR	2.3346	2	1.02525	0.974746	1.01229	0.987713	1.013	0.987	0.974
P14824	306	K	Annexin A6 OS=Mus musculus OX=10090 GN=Anxa6 PE=1 SV=3	Anxa6	1	1.19526e-23	163.09	2	SLYSMIK(1)NDTSGEYK	-1.2723	2	0.993852	1.00615	1.01229	0.987713	0.982	1.019	1.038
P14824	647	K	Annexin A6 OS=Mus musculus OX=10090 GN=Anxa6 PE=1 SV=3	Anxa6	1	5.8307e-09	70.638	3	YDK(1)SLHQAIEGDTSGDFMK	-1.593	2	1.08325	0.91675	1.01229	0.987713	1.07	0.928	0.867
P14824	299	K	Annexin A6 OS=Mus musculus OX=10090 GN=Anxa6 PE=1 SV=3	Anxa6	1	0.00124177	72.922	2	YEK(1)SLYSMIK	-1.2022	2	0.978468	1.02153	1.01229	0.987713	0.967	1.034	1.069
P14824	81	K	Annexin A6 OS=Mus musculus OX=10090 GN=Anxa6 PE=1 SV=3	Anxa6	1	0.0295173	55.235	2	YELTGK(1)FER	1.8662	2	0.884477	1.11552	1.01229	0.987713	0.874	1.129	1.292
P14869	146	K	60S acidic ribosomal protein P0 OS=Mus musculus OX=10090 GN=Rplp0 PE=1 SV=3	Rplp0	1	3.21847e-07	91.993	2	TSFFQALGITTK(1)ISR	1.8075	1	1		1.03615	0.963849	0.965
P15105	11	K	Glutamine synthetase OS=Mus musculus OX=10090 GN=Glul PE=1 SV=6	Glul	1	0.00021011	82.437	2	ATSASSHLNK(1)GIK	0.16761	1	1		1.17747	0.822529	0.849
P15105	103	K	Glutamine synthetase OS=Mus musculus OX=10090 GN=Glul PE=1 SV=6	Glul	1	0.0558377	50.297	2	LVLCEVFK(1)YNR	-2.0074	1	1		1.17747	0.822529	0.849
P15327	181	K	Bisphosphoglycerate mutase OS=Mus musculus OX=10090 GN=Bpgm PE=1 SV=2	Bpgm	1	0.00191035	48.363	2	GK(1)SILISAHGNSSR	-2.0417	1	1		1.18749	0.812506	0.842
P15379	74	K	CD44 antigen OS=Mus musculus OX=10090 GN=Cd44 PE=1 SV=3	Cd44	1	0.000447497	67.548	2	LALSK(1)GFETCR	0.14773	2	0.956396	1.0436	1.03433	0.965673	0.925	1.081	1.169
P15508	648	K	Spectrin beta chain, erythrocytic OS=Mus musculus OX=10090 GN=Sptb PE=1 SV=4	Sptb	1	0.000336826	79.795	2	EK(1)EQIYSSLDYGK	-1.998	1	1		1.08614	0.913857	0.921
Q62261	62	K	Spectrin beta chain, non-erythrocytic 1 OS=Mus musculus OX=10090 GN=Sptbn1 PE=1 SV=2	Sptbn1	1	3.67202e-08	128.97	2	TFTK(1)WVNSHLAR	0.32563	2	1.04862	0.951378	1.03023	0.96977	1.018	0.981	0.964
Q01768	31	K	Nucleoside diphosphate kinase B OS=Mus musculus OX=10090 GN=Nme2 PE=1 SV=1	Nme2	1	0.00184839	121.31	2	FEQK(1)GFR	0.41067	2	0.979436	1.02056	1.00254	0.997464	0.977	1.023	1.047
P15532	124	K	Nucleoside diphosphate kinase A OS=Mus musculus OX=10090 GN=Nme1 PE=1 SV=1	Nme1	1	1.48117e-19	116.36	2	NIIHGSDSVK(1)SAEK	-1.4709	4	1.21492	0.785077	1.01077	0.989228	1.202	0.794	0.661
Q01768	12	K	Nucleoside diphosphate kinase B OS=Mus musculus OX=10090 GN=Nme2 PE=1 SV=1	Nme2	1	0.000367156	77.358	2	TFIAIK(1)PDGVQR	-0.82813	2	0.968526	1.03147	1.00254	0.997464	0.966	1.034	1.07
Q01768	100	K	Nucleoside diphosphate kinase B OS=Mus musculus OX=10090 GN=Nme2 PE=1 SV=1	Nme2	1	2.20406e-33	191.95	2	VMLGETNPADSK(1)PGTIR	-1.2063	4	0.912487	1.08751	1.00254	0.997464	0.91	1.09	1.198
P15532	85	K	Nucleoside diphosphate kinase A OS=Mus musculus OX=10090 GN=Nme1 PE=1 SV=1	Nme1	1	2.62106e-27	140.78	3	YMHSGPVVAMVWEGLNVVK(1)TGR	-0.54952	2	1.31791	0.682092	1.01077	0.989228	1.304	0.69	0.529
P15535	364	K	Beta-1,4-galactosyltransferase 1 OS=Mus musculus OX=10090 GN=B4galt1 PE=1 SV=1	B4galt1	1	0.0170165	69.915	2	IAHTK(1)ETMR	-0.9031	1		1	1.00627	0.99373		1.006
P16015	3	K	Carbonic anhydrase 3 OS=Mus musculus OX=10090 GN=Ca3 PE=1 SV=3	Ca3	1	1.80025e-20	82.87	4	AK(1)EWGYASHNGPDHWHELYPIAK	1.3628	4	0.992204	1.0078	0.999068	1.00093	0.993	1.007	1.014
P16015	39	K	Carbonic anhydrase 3 OS=Mus musculus OX=10090 GN=Ca3 PE=1 SV=3	Ca3	1	1.07855e-20	145.73	3	DIK(1)HDPSLQPWSASYDPGSAK	-0.54518	2	1.06938	0.930615	0.999068	1.00093	1.07	0.93	0.869
P16015	57	K	Carbonic anhydrase 3 OS=Mus musculus OX=10090 GN=Ca3 PE=1 SV=3	Ca3	1	6.50853e-89	207.23	3	HDPSLQPWSASYDPGSAK(1)TILNNGK	-2.1018	3	1.10316	0.896837	0.999068	1.00093	1.104	0.896	0.812
P16015	153	K	Carbonic anhydrase 3 OS=Mus musculus OX=10090 GN=Ca3 PE=1 SV=3	Ca3	1	2.79541e-27	178.51	2	EK(1)GEFQILLDALDK	1.1922	2	1.11996	0.880038	0.999068	1.00093	1.121	0.879	0.784
P16015	36	K	Carbonic anhydrase 3 OS=Mus musculus OX=10090 GN=Ca3 PE=1 SV=3	Ca3	1	0.000116034	81.908	2	GDNQSPIELHTK(1)DIK	-1.321	2	1.2031	0.796901	0.999068	1.00093	1.204	0.796	0.661
P16015	171	K	Carbonic anhydrase 3 OS=Mus musculus OX=10090 GN=Ca3 PE=1 SV=3	Ca3	1	7.23874e-09	92.319	3	GK(1)EAPFTHFDPSCLFPACR	-1.0434	2	1.20673	0.793274	0.999068	1.00093	1.208	0.793	0.656
P16015	64	K	Carbonic anhydrase 3 OS=Mus musculus OX=10090 GN=Ca3 PE=1 SV=3	Ca3	1	1.55774e-07	175.64	2	TILNNGK(1)TCR	10.194	2	0.14323	1.85677	0.999068	1.00093	0.143	1.855	12.972
P16015	126	K	Carbonic anhydrase 3 OS=Mus musculus OX=10090 GN=Ca3 PE=1 SV=3	Ca3	1	1.70117e-14	96.204	3	YAAELHLVHWNPK(1)YNTFGEALK	-0.16191	2	1.0554	0.944604	0.999068	1.00093	1.056	0.944	0.894
P16045	19	K	Galectin-1 OS=Mus musculus OX=10090 GN=Lgals1 PE=1 SV=3	Lgals1	1	5.12154e-29	257.55	2	PGECLK(1)VR	-3.5356	4	1.09176	0.908238	1.0168	0.9832	1.074	0.924	0.86
P16045	64	K	Galectin-1 OS=Mus musculus OX=10090 GN=Lgals1 PE=1 SV=3	Lgals1	1	2.57636e-07	93.517	4	FNAHGDANTIVCNTK(1)EDGTWGTEHR	0.39316	3	1.25693	0.743071	1.0168	0.9832	1.236	0.756	0.612
P16045	29	K	Galectin-1 OS=Mus musculus OX=10090 GN=Lgals1 PE=1 SV=3	Lgals1	1	8.75753e-67	245.85	2	GEVASDAK(1)SFVLNLGK	1.8836	2	1.46741	0.532589	1.0168	0.9832	1.443	0.542	0.376
P16045	108	K	Galectin-1 OS=Mus musculus OX=10090 GN=Lgals1 PE=1 SV=3	Lgals1	1	0.0138863	44.598	2	LPDGHEFK(1)FPNR	0.31693	1	1		1.0168	0.9832	0.983
P16110	224	K	Galectin-3 OS=Mus musculus OX=10090 GN=Lgals3 PE=1 SV=3	Lgals3	1	4.75162e-06	46.528	4	IQVLVEADHFK(1)VAVNDAHLLQYNHR	-0.28109	2	0.770302	1.2297	1.00523	0.994765	0.766	1.236	1.614
P16110	153	K	Galectin-3 OS=Mus musculus OX=10090 GN=Lgals3 PE=1 SV=3	Lgals3	1	4.63552e-39	191.55	2	MLITIMGTVK(1)PNANR	-0.25462	2	1.11419	0.88581	1.00523	0.994765	1.108	0.89	0.803
P16110	213	K	Galectin-3 OS=Mus musculus OX=10090 GN=Lgals3 PE=1 SV=3	Lgals3	1	0.000310851	87.573	3	PFK(1)IQVLVEADHFK	-2.4661	2	0.584343	1.41566	1.00523	0.994765	0.581	1.423	2.449
P16110	197	K	Galectin-3 OS=Mus musculus OX=10090 GN=Lgals3 PE=1 SV=3	Lgals3	1	0.000253429	110.88	2	QDNNWGK(1)EER	11.561	2	1.10588	0.894116	1.00523	0.994765	1.1	0.899	0.817
P16110	210	K	Galectin-3 OS=Mus musculus OX=10090 GN=Lgals3 PE=1 SV=3	Lgals3	1	0.0104322	74.524	2	QSAFPFESGK(1)PFK	-1.0379	1		1	1.00523	0.994765		1.005
P16110	190	K	Galectin-3 OS=Mus musculus OX=10090 GN=Lgals3 PE=1 SV=3	Lgals3	1	8.9318e-48	228.73	2	VIVCNTK(1)QDNNWGK	-3.0093	2	1.03623	0.963774	1.00523	0.994765	1.031	0.969	0.94
P16125	156	K	L-lactate dehydrogenase B chain OS=Mus musculus OX=10090 GN=Ldhb PE=1 SV=2	Ldhb	1	0.00756032	67.464	2	LSGLPK(1)HR	2.1371	2	1.07138	0.928625	1.01604	0.983959	1.054	0.944	0.896
P16294	456	K	Coagulation factor IX OS=Mus musculus OX=10090 GN=F9 PE=2 SV=3	F9	1	0.00311799	81.163	2	YGIYTK(1)VSR	0.29768	1		1	0.90581	1.09419		0.914
P16330	177	K	2',3'-cyclic-nucleotide 3'-phosphodiesterase OS=Mus musculus OX=10090 GN=Cnp PE=1 SV=3	Cnp	1	0.00773665	87.251	2	LK(1)PGLEK	0.57695	2	1.36453	0.635472	1.00703	0.992965	1.355	0.64	0.472
P16332	341	K	Methylmalonyl-CoA mutase, mitochondrial OS=Mus musculus OX=10090 GN=Mmut PE=1 SV=2	Mmut	1	0.023329	67.507	2	NSK(1)SLLLR	-0.45722	1	1		1.06548	0.93452	0.939
P16546	2421	K	Spectrin alpha chain, non-erythrocytic 1 OS=Mus musculus OX=10090 GN=Sptan1 PE=1 SV=4	Sptan1	1	0.000339584	95.138	2	ALSSEGK(1)PYVTK	-0.73	2	0.922059	1.07794	1.03148	0.968523	0.894	1.113	1.245
P16546	2426	K	Spectrin alpha chain, non-erythrocytic 1 OS=Mus musculus OX=10090 GN=Sptan1 PE=1 SV=4	Sptan1	0.972564	1.14142e-10	76.23	3	ALSSEGK(0.027)PYVTK(0.973)EELYQNLTR	-0.44808	1	1		1.03148	0.968523	0.969
P16546	274	K	Spectrin alpha chain, non-erythrocytic 1 OS=Mus musculus OX=10090 GN=Sptan1 PE=1 SV=4	Sptan1	1	0.000321835	126.21	2	EK(1)EQLMASDDFGR	2.1665	1	1		1.03148	0.968523	0.969
P16546	1419	K	Spectrin alpha chain, non-erythrocytic 1 OS=Mus musculus OX=10090 GN=Sptan1 PE=1 SV=4	Sptan1	1	5.41173e-05	106	2	EK(1)LDILDQER	-1.1584	2	1.10749	0.892506	1.03148	0.968523	1.074	0.922	0.858
P16546	814	K	Spectrin alpha chain, non-erythrocytic 1 OS=Mus musculus OX=10090 GN=Sptan1 PE=1 SV=4	Sptan1	1	0.0155866	63.212	2	GK(1)DLIGVQNLLK	-1.652	1	1		1.03148	0.968523	0.969
P16546	2052	K	Spectrin alpha chain, non-erythrocytic 1 OS=Mus musculus OX=10090 GN=Sptan1 PE=1 SV=4	Sptan1	1	0.00227429	55.754	2	HIQSK(1)AIEAR	0.9827	2	1.10436	0.895638	1.03148	0.968523	1.071	0.925	0.864
P16546	407	K	Spectrin alpha chain, non-erythrocytic 1 OS=Mus musculus OX=10090 GN=Sptan1 PE=1 SV=4	Sptan1	1	1.36334e-06	64.21	3	HQEHK(1)GEIDAHEDSFK	-0.33216	1		1	1.03148	0.968523		1.033
P16546	1591	K	Spectrin alpha chain, non-erythrocytic 1 OS=Mus musculus OX=10090 GN=Sptan1 PE=1 SV=4	Sptan1	1	0.000598348	47.844	3	HQK(1)HQAFEAELHANADR	0.43638	1		1	1.03148	0.968523		1.033
P16546	719	K	Spectrin alpha chain, non-erythrocytic 1 OS=Mus musculus OX=10090 GN=Sptan1 PE=1 SV=4	Sptan1	1	1.93426e-10	82.822	2	K(1)HALLEADVAAHQDR	-0.18746	3	1.12341	0.876588	1.03148	0.968523	1.089	0.905	0.831
P16546	1911	K	Spectrin alpha chain, non-erythrocytic 1 OS=Mus musculus OX=10090 GN=Sptan1 PE=1 SV=4	Sptan1	1	0.000293375	78.157	2	K(1)HEAFETDFTVHK	-1.3693	4	1.04628	0.953717	1.03148	0.968523	1.014	0.985	0.971
P16546	825	K	Spectrin alpha chain, non-erythrocytic 1 OS=Mus musculus OX=10090 GN=Sptan1 PE=1 SV=4	Sptan1	1	2.02268e-05	76.563	3	K(1)HQALQAEIAGHEPR	0.53784	4	0.973597	1.0264	1.03148	0.968523	0.944	1.06	1.123
P16546	1699	K	Spectrin alpha chain, non-erythrocytic 1 OS=Mus musculus OX=10090 GN=Sptan1 PE=1 SV=4	Sptan1	1	0.000434067	62.398	3	K(1)HQLLEADISAHEDR	0.2269	2	1.09855	0.901446	1.03148	0.968523	1.065	0.931	0.874
P16546	229	K	Spectrin alpha chain, non-erythrocytic 1 OS=Mus musculus OX=10090 GN=Sptan1 PE=1 SV=4	Sptan1	1	0.000651366	95.138	2	TK(1)QDEVNAAWQR	-0.56106	2	1.04595	0.954049	1.03148	0.968523	1.014	0.985	0.971
P16546	613	K	Spectrin alpha chain, non-erythrocytic 1 OS=Mus musculus OX=10090 GN=Sptan1 PE=1 SV=4	Sptan1	1	3.8156e-05	54.556	3	VQK(1)HQAFEAELSANQSR	-0.29184	2	1.12417	0.875825	1.03148	0.968523	1.09	0.904	0.829
P16627	502	K	Heat shock 70 kDa protein 1-like OS=Mus musculus OX=10090 GN=Hspa1l PE=1 SV=4	Hspa1l	1	1.01941e-07	144.47	2	ANK(1)ITITNDK	0.19443	2	0.999359	1.00064
P16627	509	K	Heat shock 70 kDa protein 1-like OS=Mus musculus OX=10090 GN=Hspa1l PE=1 SV=4	Hspa1l	1	1.40051e-07	131.22	2	ITITNDK(1)GR	-1.5112	2	1.12672	0.873277
P16675	55	K	Lysosomal protective protein OS=Mus musculus OX=10090 GN=Ctsa PE=1 SV=1	Ctsa	1	0.000614673	41.284	3	ASDSK(1)HFHYWFVESQNDPK	1.4561	1	1		0.988532	1.01147	1.012
P16858	111	K	Glyceraldehyde-3-phosphate dehydrogenase OS=Mus musculus OX=10090 GN=Gapdh PE=1 SV=2	Gapdh	1	0.00109875	54.436	2	AGAHLK(1)GGAK	-1.249	2	1.08112	0.918876	1.01366	0.986343	1.067	0.932	0.873
P16858	217	K	Glyceraldehyde-3-phosphate dehydrogenase OS=Mus musculus OX=10090 GN=Gapdh PE=1 SV=2	Gapdh	1	9.78539e-05	112.7	2	AVGK(1)VIPELNGK	0.55291	2	1.01995	0.980054	1.01366	0.986343	1.006	0.994	0.988
P16858	225	K	Glyceraldehyde-3-phosphate dehydrogenase OS=Mus musculus OX=10090 GN=Gapdh PE=1 SV=2	Gapdh	1	0.000125559	86.729	2	VIPELNGK(1)LTGMAFR	1.2729	1	1		1.01366	0.986343	0.987
P16858	59	K	Glyceraldehyde-3-phosphate dehydrogenase OS=Mus musculus OX=10090 GN=Gapdh PE=1 SV=2	Gapdh	1	0.000637461	103.87	2	FNGTVK(1)AENGK	1.5923	2	0.881079	1.11892	1.01366	0.986343	0.869	1.134	1.305
P16858	213	K	Glyceraldehyde-3-phosphate dehydrogenase OS=Mus musculus OX=10090 GN=Gapdh PE=1 SV=2	Gapdh	1	1.88273e-16	121.39	2	GAAQNIIPASTGAAK(1)AVGK	-1.148	4	1.05252	0.94748	1.01366	0.986343	1.038	0.961	0.926
P16858	252	K	Glyceraldehyde-3-phosphate dehydrogenase OS=Mus musculus OX=10090 GN=Gapdh PE=1 SV=2	Gapdh	1	0.000413085	117.21	2	PAK(1)YDDIK	-0.076421	9	0.990622	1.00938	1.01366	0.986343	0.977	1.023	1.047
P16858	70	K	Glyceraldehyde-3-phosphate dehydrogenase OS=Mus musculus OX=10090 GN=Gapdh PE=1 SV=2	Gapdh	1	6.38704e-28	193.34	2	LVINGK(1)PITIFQER	1.594	2	1.25851	0.741488	1.01366	0.986343	1.242	0.752	0.605
P16858	192	K	Glyceraldehyde-3-phosphate dehydrogenase OS=Mus musculus OX=10090 GN=Gapdh PE=1 SV=2	Gapdh	1	7.56891e-12	167.76	2	TVDGPSGK(1)LWR	2.2001	2	0.982867	1.01713	1.01366	0.986343	0.97	1.031	1.063
P16858	137	K	Glyceraldehyde-3-phosphate dehydrogenase OS=Mus musculus OX=10090 GN=Gapdh PE=1 SV=2	Gapdh	1	6.83035e-26	133.29	3	VIISAPSADAPMFVMGVNHEK(1)YDNSLK	-0.72234	2	1.15501	0.844987	1.01366	0.986343	1.139	0.857	0.752
P16858	3	K	Glyceraldehyde-3-phosphate dehydrogenase OS=Mus musculus OX=10090 GN=Gapdh PE=1 SV=2	Gapdh	1	4.5688e-05	108.3	2	VK(1)VGVNGFGR	-1.3739	2	1.04794	0.952058	1.01366	0.986343	1.034	0.965	0.933
P16858	261	K	Glyceraldehyde-3-phosphate dehydrogenase OS=Mus musculus OX=10090 GN=Gapdh PE=1 SV=2	Gapdh	1	0.00172025	69.276	2	VVK(1)QASEGPLK	-0.24498	1	1		1.01366	0.986343	0.987
P17047	140	K	Lysosome-associated membrane glycoprotein 2 OS=Mus musculus OX=10090 GN=Lamp2 PE=1 SV=2	Lamp2	1	2.21519e-06	106.97	2	NPENFK(1)VPLDVIFK	1.3464	1	1		1.0789	0.921099	0.927
P17095	7	K	High mobility group protein HMG-I/HMG-Y OS=Mus musculus OX=10090 GN=Hmga1 PE=1 SV=4	Hmga1	1	8.23822e-06	110.91	2	SESGSK(1)SSQPLASK	-1.5292	2	1.17967	0.820334
P17095	15	K	High mobility group protein HMG-I/HMG-Y OS=Mus musculus OX=10090 GN=Hmga1 PE=1 SV=4	Hmga1	1	0.000683822	84.309	2	SSQPLASK(1)QEK	3.6653	2	1.03248	0.967517
P17182	335	K	Alpha-enolase OS=Mus musculus OX=10090 GN=Eno1 PE=1 SV=3	Eno1	1	1.24976e-26	172.51	2	AASEK(1)SCNCLLLK	-1.3372	2	1.0543	0.945701	1.00238	0.997618	1.052	0.948	0.901
P17182	343	K	Alpha-enolase OS=Mus musculus OX=10090 GN=Eno1 PE=1 SV=3	Eno1	1	7.31088e-97	282.46	3	SCNCLLLK(1)VNQIGSVTESLQACK	1.6904	2	1.62307	0.376928	1.00238	0.997618	1.619	0.378	0.233
P17182	126	K	Alpha-enolase OS=Mus musculus OX=10090 GN=Eno1 PE=1 SV=3	Eno1	1	0.00070335	72.922	2	AGAVEK(1)GVPLYR	-0.92662	2	0.791961	1.20804	1.00238	0.997618	0.79	1.211	1.533
P17182	228	K	Alpha-enolase OS=Mus musculus OX=10090 GN=Eno1 PE=1 SV=3	Eno1	1	1.80166e-25	177.47	2	EALELLK(1)TAIAK	0.51902	2	1.16074	0.839264	1.00238	0.997618	1.158	0.841	0.726
P17182	60	K	Alpha-enolase OS=Mus musculus OX=10090 GN=Eno1 PE=1 SV=3	Eno1	1	1.79193e-63	285.28	2	FMGK(1)GVSQAVEHINK	-1.638	8	0.972389	1.02761	1.00238	0.997618	0.97	1.03	1.062
P17182	71	K	Alpha-enolase OS=Mus musculus OX=10090 GN=Eno1 PE=1 SV=3	Eno1	1	4.76697e-13	153.97	3	GVSQAVEHINK(1)TIAPALVSK	-0.088742	4	1.01067	0.989327	1.00238	0.997618	1.008	0.992	0.984
P17182	92	K	Alpha-enolase OS=Mus musculus OX=10090 GN=Eno1 PE=1 SV=3	Eno1	1	2.27847e-27	215.93	2	IDK(1)LMIEMDGTENK	2.0535	5	1.00256	0.997436	1.00238	0.997618	1	1	1
P17182	103	K	Alpha-enolase OS=Mus musculus OX=10090 GN=Eno1 PE=1 SV=3	Eno1	1	0.00133531	73.655	2	LMIEMDGTENK(1)SK	0.58923	2	0.933547	1.06645	1.00238	0.997618	0.931	1.069	1.148
P17182	420	K	Alpha-enolase OS=Mus musculus OX=10090 GN=Eno1 PE=1 SV=3	Eno1	1	6.73952e-05	126.29	2	IEEELGSK(1)AK	1.8761	2	0.982101	1.0179	1.00238	0.997618	0.98	1.02	1.041
P17182	193	K	Alpha-enolase OS=Mus musculus OX=10090 GN=Eno1 PE=1 SV=3	Eno1	1	3.21263e-10	171.09	2	IGAEVYHNLK(1)NVIK	0.48093	4	0.921719	1.07828	1.00238	0.997618	0.92	1.081	1.175
P17182	406	K	Alpha-enolase OS=Mus musculus OX=10090 GN=Eno1 PE=1 SV=3	Eno1	1	0.000243759	125.5	2	LAK(1)YNQILR	0.32872	2	0.987374	1.01263	1.00238	0.997618	0.985	1.015	1.03
P17182	105	K	Alpha-enolase OS=Mus musculus OX=10090 GN=Eno1 PE=1 SV=3	Eno1	1	1.67798e-12	117.03	2	SK(1)FGANAILGVSLAVCK	-0.92458	1	1		1.00238	0.997618	0.998
P17182	256	K	Alpha-enolase OS=Mus musculus OX=10090 GN=Eno1 PE=1 SV=3	Eno1	1	6.18909e-05	124.81	2	SGK(1)YDLDFK	0.85781	2	0.95654	1.04346	1.00238	0.997618	0.954	1.046	1.096
P17182	262	K	Alpha-enolase OS=Mus musculus OX=10090 GN=Eno1 PE=1 SV=3	Eno1	1	0.000589969	51.569	2	YDLDFK(1)SPDDPSR	0.69915	2	0.986191	1.01381	1.00238	0.997618	0.984	1.016	1.033
P17183	256	K	Gamma-enolase OS=Mus musculus OX=10090 GN=Eno2 PE=1 SV=2	Eno2	1	0.000917747	97.277	2	DGK(1)YDLDFK	3.4054	2	0.916185	1.08381
P21550	406	K	Beta-enolase OS=Mus musculus OX=10090 GN=Eno3 PE=1 SV=3	Eno3	1	0.0012094	105.81	2	LAK(1)YNQLMR	-1.1829	1	1		1.0119	0.988101	0.988
P17183	105	K	Gamma-enolase OS=Mus musculus OX=10090 GN=Eno2 PE=1 SV=2	Eno2	1	1.67798e-12	117.03	2	SK(1)FGANAILGVSLAVCK	-0.92458	1	1
P21550	60	K	Beta-enolase OS=Mus musculus OX=10090 GN=Eno3 PE=1 SV=3	Eno3	1	0.0113998	65.313	2	YLGK(1)GVLK	0.24229	2	1.0568	0.943202	1.0119	0.988101	1.044	0.955	0.915
P17427	117	K	AP-2 complex subunit alpha-2 OS=Mus musculus OX=10090 GN=Ap2a2 PE=1 SV=2	Ap2a2	1	1.02265e-08	110.44	2	LINNAIK(1)NDLASR	-1.6035	2	1.16117	0.838831	1.02762	0.972379	1.13	0.863	0.764
P17426	177	K	AP-2 complex subunit alpha-1 OS=Mus musculus OX=10090 GN=Ap2a1 PE=1 SV=1	Ap2a1	1	7.82781e-07	73.262	2	LYK(1)ASPDLVPMGEWTAR	0.11053	1	1		1.00722	0.992777	0.993
P17427	377	K	AP-2 complex subunit alpha-2 OS=Mus musculus OX=10090 GN=Ap2a2 PE=1 SV=2	Ap2a2	1	0.001671	55.782	2	THIETVINALK(1)TER	-1.1855	1	1		1.02762	0.972379	0.973
P17563	279	K	Methanethiol oxidase OS=Mus musculus OX=10090 GN=Selenbp1 PE=1 SV=2	Selenbp1	1	0.00169273	63.908	2	FYK(1)NAEGTWSVEK	1.038	1	1		1.06101	0.938993	0.943
P17563	289	K	Methanethiol oxidase OS=Mus musculus OX=10090 GN=Selenbp1 PE=1 SV=2	Selenbp1	1	5.64461e-06	95.263	2	NAEGTWSVEK(1)VIQVPSK	-0.40841	2	1.23755	0.76245	1.06101	0.938993	1.166	0.812	0.696
P17563	93	K	Methanethiol oxidase OS=Mus musculus OX=10090 GN=Selenbp1 PE=1 SV=2	Selenbp1	1	0.00280251	57.293	2	NK(1)LILPGLISSR	-2.1225	2	1.35	0.650003	1.06101	0.938993	1.272	0.692	0.544
P17665	25	K	Cytochrome c oxidase subunit 7C, mitochondrial OS=Mus musculus OX=10090 GN=Cox7c PE=1 SV=1	Cox7c	1	5.23522e-05	62.494	3	SHYEEGPGK(1)NLPFSVENK	1.2493	2	0.686482	1.31352	0.74389	1.17074	0.923	1.122	1.216
P17710	537	K	Hexokinase-1 OS=Mus musculus OX=10090 GN=Hk1 PE=1 SV=3	Hk1	1	0.000747705	90.306	2	LSK(1)QALMEVK	-1.1198	2	1.05315	0.946849	1.00642	0.993577	1.046	0.953	0.911
P17710	485	K	Hexokinase-1 OS=Mus musculus OX=10090 GN=Hk1 PE=1 SV=3	Hk1	1	0.00615123	75.243	3	RFHK(1)TLR	-1.3474	1	1		1.00642	0.993577	0.994
P17742	44	K	Peptidyl-prolyl cis-trans isomerase A OS=Mus musculus OX=10090 GN=Ppia PE=1 SV=2	Ppia	1	1.61968e-17	187.85	2	ALSTGEK(1)GFGYK	0.059953	2	1.01087	0.989132	1.0169	0.983105	0.994	1.006	1.012
P17742	49	K	Peptidyl-prolyl cis-trans isomerase A OS=Mus musculus OX=10090 GN=Ppia PE=1 SV=2	Ppia	1	4.8984e-17	179.31	2	GFGYK(1)GSSFHR	1.2021	2	1.00907	0.99093	1.0169	0.983105	0.992	1.008	1.016
P17742	131	K	Peptidyl-prolyl cis-trans isomerase A OS=Mus musculus OX=10090 GN=Ppia PE=1 SV=2	Ppia	1	0.00447237	70.67	2	HVVFGK(1)VK	1.06	2	1.06562	0.934381	1.0169	0.983105	1.048	0.95	0.906
P17742	133	K	Peptidyl-prolyl cis-trans isomerase A OS=Mus musculus OX=10090 GN=Ppia PE=1 SV=2	Ppia	1	0.000543872	59.77	2	VK(1)EGMNIVEAMER	-0.95527	1		1	1.0169	0.983105		1.017
P17742	82	K	Peptidyl-prolyl cis-trans isomerase A OS=Mus musculus OX=10090 GN=Ppia PE=1 SV=2	Ppia	1	0.00467025	56.938	2	SIYGEK(1)FEDENFILK	-0.47279	1	1		1.0169	0.983105	0.983
P17742	125	K	Peptidyl-prolyl cis-trans isomerase A OS=Mus musculus OX=10090 GN=Ppia PE=1 SV=2	Ppia	1	1.58764e-36	224.09	2	TEWLDGK(1)HVVFGK	0.85843	3	1.0454	0.954596	1.0169	0.983105	1.028	0.971	0.945
P17742	31	K	Peptidyl-prolyl cis-trans isomerase A OS=Mus musculus OX=10090 GN=Ppia PE=1 SV=2	Ppia	1	0.000447091	104.39	2	VPK(1)TAENFR	0.99376	2	1.03142	0.968582	1.0169	0.983105	1.014	0.985	0.971
P17742	28	K	Peptidyl-prolyl cis-trans isomerase A OS=Mus musculus OX=10090 GN=Ppia PE=1 SV=2	Ppia	1	7.55924e-18	173.07	2	VSFELFADK(1)VPK	0.25968	2	1.4686	0.531399	1.0169	0.983105	1.444	0.541	0.375
P17751	238	K	Triosephosphate isomerase OS=Mus musculus OX=10090 GN=Tpi1 PE=1 SV=5	Tpi1	1	1.37361e-27	150.98	3	ELASQPDVDGFLVGGASLK(1)PEFVDIINAK	2.685	1	1		1.00677	0.99323	0.993
P17751	14	K	Triosephosphate isomerase OS=Mus musculus OX=10090 GN=Tpi1 PE=1 SV=5	Tpi1	1	0.000314239	81.163	2	FFVGGNWK(1)MNGR	-2.8445	2	0.898499	1.1015	1.00677	0.99323	0.892	1.109	1.243
P17751	194	K	Triosephosphate isomerase OS=Mus musculus OX=10090 GN=Tpi1 PE=1 SV=5	Tpi1	1	5.63582e-31	241.15	2	GWLK(1)SNVNDGVAQSTR	5.0486	2	0.963184	1.03682	1.00677	0.99323	0.957	1.044	1.091
P17751	6	K	Triosephosphate isomerase OS=Mus musculus OX=10090 GN=Tpi1 PE=1 SV=5	Tpi1	1	0.00149176	117.39	2	K(1)FFVGGNWK	-1.6133	2	0.979056	1.02094	1.00677	0.99323	0.972	1.028	1.058
P17751	59	K	Triosephosphate isomerase OS=Mus musculus OX=10090 GN=Tpi1 PE=1 SV=5	Tpi1	1	0.00210303	65.408	2	LDPK(1)IAVAAQNCYK	-0.64934	2	0.911151	1.08885	1.00677	0.99323	0.905	1.096	1.211
P17751	149	K	Triosephosphate isomerase OS=Mus musculus OX=10090 GN=Tpi1 PE=1 SV=5	Tpi1	1	1.31995e-36	197.79	2	VVFEQTK(1)VIADNVK	-0.077285	2	0.967922	1.03208	1.00677	0.99323	0.961	1.039	1.081
P17751	175	K	Triosephosphate isomerase OS=Mus musculus OX=10090 GN=Tpi1 PE=1 SV=5	Tpi1	1	1.97833e-56	177.48	3	VVLAYEPVWAIGTGK(1)TATPQQAQEVHEK	0.65892	4	1.22973	0.770271	1.00677	0.99323	1.221	0.776	0.636
P18181	60	K	CD48 antigen OS=Mus musculus OX=10090 GN=Cd48 PE=1 SV=1	Cd48	1	0.000277071	117.3	2	ITWLHTK(1)NQK	1.0411	2	0.856868	1.14313	0.98491	1.01509	0.87	1.126	1.294
P18242	122	K	Cathepsin D OS=Mus musculus OX=10090 GN=Ctsd PE=1 SV=1	Ctsd	1	0.000789986	54.556	3	ILDIACWVHHK(1)YNSDK	-1.4954	1		1	0.953988	1.04601		0.956
P18242	127	K	Cathepsin D OS=Mus musculus OX=10090 GN=Ctsd PE=1 SV=1	Ctsd	1	5.73108e-08	162.21	2	YNSDK(1)SSTYVK	-0.073852	2	0.88577	1.11423	0.953988	1.04601	0.928	1.065	1.148
P18242	265	K	Cathepsin D OS=Mus musculus OX=10090 GN=Ctsd PE=1 SV=1	Ctsd	1	9.07991e-09	48.201	3	K(1)AYWQVHMDQLEVGNELTLCK	-0.22078	1		1	0.953988	1.04601		0.956
P18242	343	K	Cathepsin D OS=Mus musculus OX=10090 GN=Ctsd PE=1 SV=1	Ctsd	1	0.000642131	59.731	2	LGGK(1)NYELHPDK	-0.99449	2	0.881909	1.11809	0.953988	1.04601	0.924	1.069	1.157
P18242	351	K	Cathepsin D OS=Mus musculus OX=10090 GN=Ctsd PE=1 SV=1	Ctsd	1	0.000137617	91.939	2	NYELHPDK(1)YILK	-0.84805	1	1		0.953988	1.04601	1.048
P18242	355	K	Cathepsin D OS=Mus musculus OX=10090 GN=Ctsd PE=1 SV=1	Ctsd	1	0.000175023	87.895	2	YILK(1)VSQGGK	0.95231	2	0.918251	1.08175	0.953988	1.04601	0.963	1.034	1.074
P18337	125	K	L-selectin OS=Mus musculus OX=10090 GN=Sell PE=1 SV=1	Sell	1	3.13148e-05	99.589	2	SK(1)EDCVEIYIK	-0.08369	1	1
P18760	112	K	Cofilin-1 OS=Mus musculus OX=10090 GN=Cfl1 PE=1 SV=3	Cfl1	1	3.23264e-09	112.06	3	KEDLVFIFWAPENAPLK(1)SK	-0.76578	1	1		1.00035	0.999654	1
P18760	132	K	Cofilin-1 OS=Mus musculus OX=10090 GN=Cfl1 PE=1 SV=3	Cfl1	1	1.90484e-55	245.26	3	LTGIK(1)HELQANCYEEVK	0.31787	5	1.08053	0.919472	1.00035	0.999654	1.08	0.92	0.852
P18760	121	K	Cofilin-1 OS=Mus musculus OX=10090 GN=Cfl1 PE=1 SV=3	Cfl1	1	0.000547992	83.438	2	MIYASSK(1)DAIK	-1.18	2	1.00519	0.994813	1.00035	0.999654	1.005	0.995	0.99
P18760	19	K	Cofilin-1 OS=Mus musculus OX=10090 GN=Cfl1 PE=1 SV=3	Cfl1	1	0.00204069	99.305	2	VFNDMK(1)VR	-0.219	2	1.01183	0.988174	1.00035	0.999654	1.011	0.989	0.978
P18760	92	K	Cofilin-1 OS=Mus musculus OX=10090 GN=Cfl1 PE=1 SV=3	Cfl1	1	3.65508e-20	160.62	2	YALYDATYETK(1)ESK	-0.14566	2	0.91648	1.08352	1.00035	0.999654	0.916	1.084	1.183
P19096	1152	K	Fatty acid synthase OS=Mus musculus OX=10090 GN=Fasn PE=1 SV=2	Fasn	1	2.10792e-05	124.46	2	ALQTK(1)ATQQGLK	-0.55847	1	1		1.47897	0.52103	0.676
P19096	1575	K	Fatty acid synthase OS=Mus musculus OX=10090 GN=Fasn PE=1 SV=2	Fasn	1	4.37365e-09	105.78	2	DIMLATGK(1)LSPDAIPGK	-0.17576	2	1.50551	0.494491	1.47897	0.52103	1.018	0.949	0.932
P19096	1143	K	Fatty acid synthase OS=Mus musculus OX=10090 GN=Fasn PE=1 SV=2	Fasn	1	0.000131031	124.81	2	ELQLCK(1)GLAR	1.7767	1	1		1.47897	0.52103	0.676
P19096	70	K	Fatty acid synthase OS=Mus musculus OX=10090 GN=Fasn PE=1 SV=2	Fasn	1	1.52189e-09	121.23	3	FDASFFGVHPK(1)QAHTMDPQLR	-0.54076	2	1		1.47897	0.52103	0.676
P19096	776	K	Fatty acid synthase OS=Mus musculus OX=10090 GN=Fasn PE=1 SV=2	Fasn	1	1.44201e-05	97.594	2	GVK(1)SSCTIIPLMK	-1.5132	2	1.54702	0.452984	1.47897	0.52103	1.046	0.869	0.831
P19096	1491	K	Fatty acid synthase OS=Mus musculus OX=10090 GN=Fasn PE=1 SV=2	Fasn	1	6.51768e-10	78.75	3	LDPGSPELQQVLK(1)HDLVMNVYR	-1.8061	1	1		1.47897	0.52103	0.676
P19096	1071	K	Fatty acid synthase OS=Mus musculus OX=10090 GN=Fasn PE=1 SV=2	Fasn	1	7.74988e-14	144.09	2	LK(1)EDTQVADVTTSR	-1.3659	2	1.65231	0.347686	1.47897	0.52103	1.117	0.667	0.597
P19096	1236	K	Fatty acid synthase OS=Mus musculus OX=10090 GN=Fasn PE=1 SV=2	Fasn	1	3.6117e-05	57.279	3	MK(1)VAEVLAGEGHLYSR	-1.0397	1	1		1.47897	0.52103	0.676
P19096	673	K	Fatty acid synthase OS=Mus musculus OX=10090 GN=Fasn PE=1 SV=2	Fasn	1	0.0132557	83.775	2	QEGVFAK(1)EVR	-2.2523	1	1		1.47897	0.52103	0.676
P19096	2375	K	Fatty acid synthase OS=Mus musculus OX=10090 GN=Fasn PE=1 SV=2	Fasn	1	6.71584e-08	100.56	3	QFLDVEHSK(1)VLEALLPLK	-0.40061	2	1.80476	0.195243	1.47897	0.52103	1.22	0.375	0.307
P19096	533	K	Fatty acid synthase OS=Mus musculus OX=10090 GN=Fasn PE=1 SV=2	Fasn	0.980869	6.63214e-09	74.152	3	SDEAVK(0.019)PLGVK(0.981)VSDLLLSTDER	-1.321	2	1		1.47897	0.52103	0.676
P19096	2399	K	Fatty acid synthase OS=Mus musculus OX=10090 GN=Fasn PE=1 SV=2	Fasn	1	2.02759e-12	117.77	3	VAASVDLITK(1)SHHSLDR	0.53394	2	1.37142	0.62858	1.47897	0.52103	0.927	1.206	1.301
P19096	967	K	Fatty acid synthase OS=Mus musculus OX=10090 GN=Fasn PE=1 SV=2	Fasn	1	0.000301838	50.621	3	VYLWEDPNSK(1)LFDHPEVPTPPESASVSR	2.4584	1	1		1.47897	0.52103	0.676
P19096	41	K	Fatty acid synthase OS=Mus musculus OX=10090 GN=Fasn PE=1 SV=2	Fasn	1	0.000667529	86.205	2	WK(1)AGLYGLPK	0.6268	2	1		1.47897	0.52103	0.676
P19096	1840	K	Fatty acid synthase OS=Mus musculus OX=10090 GN=Fasn PE=1 SV=2	Fasn	1	1.12246e-05	163.2	2	YMAQGK(1)HIGK	2.3065	2	1.36282	0.637183	1.47897	0.52103	0.921	1.223	1.328
P19157	128	K	Glutathione S-transferase P 1 OS=Mus musculus OX=10090 GN=Gstp1 PE=1 SV=2	Gstp1	1	2.17554e-13	105.79	3	ALPGHLK(1)PFETLLSQNQGGK	0.70429	2	1.19932	0.800685	1.00148	0.998516	1.198	0.802	0.669
P19157	103	K	Glutathione S-transferase P 1 OS=Mus musculus OX=10090 GN=Gstp1 PE=1 SV=2	Gstp1	1	2.43276e-07	98.865	2	GK(1)YVTLIYTNYENGK	0.30412	2	0.993172	1.00683	1.00148	0.998516	0.992	1.008	1.016
P19157	82	K	Glutathione S-transferase P 1 OS=Mus musculus OX=10090 GN=Gstp1 PE=1 SV=2	Gstp1	1	3.58135e-12	158.37	2	SLGLYGK(1)NQR	1.3369	2	0.996052	1.00395	1.00148	0.998516	0.995	1.005	1.01
P19221	596	K	Prothrombin OS=Mus musculus OX=10090 GN=F2 PE=1 SV=1	F2	1	0.000653115	85.821	2	GK(1)YGFYTHVFR	0.67467	2	1.13103	0.868973	0.936407	1.06359	1.208	0.817	0.676
P19221	249	K	Prothrombin OS=Mus musculus OX=10090 GN=F2 PE=1 SV=1	F2	1	0.054249	45.654	2	TLSK(1)YQDFDPEVK	-4.6179	1		1	0.936407	1.06359		0.94
P19258	82	K	Protein Mpv17 OS=Mus musculus OX=10090 GN=Mpv17 PE=1 SV=1	Mpv17	1	0.000585073	59.67	3	VLDHLIPGTTK(1)VHALK	2.8996	1	1
P19324	295	K	Serpin H1 OS=Mus musculus OX=10090 GN=Serpinh1 PE=1 SV=3	Serpinh1	1	0.00779618	81.32	2	AWMGK(1)MQK	0.60514	2	0.859381	1.14062	0.970257	1.02974	0.886	1.108	1.251
P19324	251	K	Serpin H1 OS=Mus musculus OX=10090 GN=Serpinh1 PE=1 SV=3	Serpinh1	1	0.000920761	79.889	3	EK(1)LQMVEMPLAHK	-1.0032	1		1	0.970257	1.02974		0.971
P19324	216	K	Serpin H1 OS=Mus musculus OX=10090 GN=Serpinh1 PE=1 SV=3	Serpinh1	1	0.000315522	98.009	3	FHHK(1)MVDNR	0.088786	4	0.968437	1.03156	0.970257	1.02974	0.998	1.002	1.004
P19324	318	K	Serpin H1 OS=Mus musculus OX=10090 GN=Serpinh1 PE=1 SV=3	Serpinh1	1	2.09337e-74	192.49	3	GVVEVTHDLQK(1)HLAGLGLTEAIDK	0.31878	2	1.16201	0.837987	0.970257	1.02974	1.198	0.814	0.679
P19324	286	K	Serpin H1 OS=Mus musculus OX=10090 GN=Serpinh1 PE=1 SV=3	Serpinh1	1	2.95352e-06	133.98	2	LLTK(1)EQLK	-0.29411	2	1.02274	0.977256	0.970257	1.02974	1.054	0.949	0.9
P19324	38	K	Serpin H1 OS=Mus musculus OX=10090 GN=Serpinh1 PE=1 SV=3	Serpinh1	1	0.000608712	70.195	2	LSSK(1)ATTLAER	0.38992	2	0.760099	1.2399	0.970257	1.02974	0.783	1.204	1.538
P19324	212	K	Serpin H1 OS=Mus musculus OX=10090 GN=Serpinh1 PE=1 SV=3	Serpinh1	1	0.00133757	63.397	2	PHWDEK(1)FHHK	0.95589	4	1.15636	0.843643	0.970257	1.02974	1.192	0.819	0.687
P19324	159	K	Serpin H1 OS=Mus musculus OX=10090 GN=Serpinh1 PE=1 SV=3	Serpinh1	1	6.90917e-05	92.707	3	QHYNCEHSK(1)INFR	-0.18833	4	1.05857	0.94143	0.970257	1.02974	1.091	0.914	0.838
P19324	150	K	Serpin H1 OS=Mus musculus OX=10090 GN=Serpinh1 PE=1 SV=3	Serpinh1	1	0.000297005	77.157	2	SSK(1)QHYNCEHSK	-1.8814	3	0.986135	1.01387	0.970257	1.02974	1.016	0.985	0.969
P19536	73	K	Cytochrome c oxidase subunit 5B, mitochondrial OS=Mus musculus OX=10090 GN=Cox5b PE=1 SV=1	Cox5b	1	9.62163e-56	191.49	2	AASGTK(1)EDPNLVPSISNK	-0.37149	2	0.722658	1.27734	1.03647	0.963529	0.697	1.326	1.902
P19536	67	K	Cytochrome c oxidase subunit 5B, mitochondrial OS=Mus musculus OX=10090 GN=Cox5b PE=1 SV=1	Cox5b	1	0.00097349	51.07	2	GLDPYNMLPPK(1)AASGTK	-2.8036	1		1	1.03647	0.963529		1.038
P19639	83	K	Glutathione S-transferase Mu 3 OS=Mus musculus OX=10090 GN=Gstm3 PE=1 SV=2	Gstm3	1	3.94684e-07	153.25	2	K(1)HNLCGETEEER	-1.0657	4	1.09283	0.907167
P19783	29	K	Cytochrome c oxidase subunit 4 isoform 1, mitochondrial OS=Mus musculus OX=10090 GN=Cox4i1 PE=1 SV=2	Cox4i1	1	1.19199e-08	86.952	3	AHGSVVK(1)SEDYAFPTYADR	0.86785	2	1.10333	0.896672	1.00008	0.999919	1.103	0.897	0.813
P19783	67	K	Cytochrome c oxidase subunit 4 isoform 1, mitochondrial OS=Mus musculus OX=10090 GN=Cox4i1 PE=1 SV=2	Cox4i1	1	1.85596e-07	160.98	2	EK(1)ADWSSLSR	-0.096829	2	0.722458	1.27754	1.00008	0.999919	0.722	1.278	1.77
P19783	164	K	Cytochrome c oxidase subunit 4 isoform 1, mitochondrial OS=Mus musculus OX=10090 GN=Cox4i1 PE=1 SV=2	Cox4i1	1	0.000381092	97.277	2	WDYDK(1)NEWK	-0.238	2	0.878456	1.12154	1.00008	0.999919	0.878	1.122	1.278
P19973	318	K	Lymphocyte-specific protein 1 OS=Mus musculus OX=10090 GN=Lsp1 PE=1 SV=2	Lsp1	1	7.48156e-08	119.94	2	FVATGHGK(1)YEK	1.2	2	0.968052	1.03195	0.982844	1.01716	0.985	1.015	1.03
P19973	295	K	Lymphocyte-specific protein 1 OS=Mus musculus OX=10090 GN=Lsp1 PE=1 SV=2	Lsp1	1	0.00308967	56.202	2	GGSK(1)ISSTIK	0.046913	2	1.03151	0.968494	0.982844	1.01716	1.05	0.952	0.907
P19973	301	K	Lymphocyte-specific protein 1 OS=Mus musculus OX=10090 GN=Lsp1 PE=1 SV=2	Lsp1	1	0.000314921	63.212	2	ISSTIK(1)STPSGK	2.2081	1		1	0.982844	1.01716		0.983
P19973	291	K	Lymphocyte-specific protein 1 OS=Mus musculus OX=10090 GN=Lsp1 PE=1 SV=2	Lsp1	1	0.000418513	78.043	2	SLWEQK(1)GGSK	-0.086127	2	0.961363	1.03864	0.982844	1.01716	0.978	1.021	1.044
P19973	310	K	Lymphocyte-specific protein 1 OS=Mus musculus OX=10090 GN=Lsp1 PE=1 SV=2	Lsp1	1	0.0419997	57.888	2	YK(1)FVATGHGK	-1.0709	2	0.961474	1.03853	0.982844	1.01716	0.978	1.021	1.044
P20029	327	K	Endoplasmic reticulum chaperone BiP OS=Mus musculus OX=10090 GN=Hspa5 PE=1 SV=3	Hspa5	1	4.92759e-13	119.43	2	AK(1)FEELNMDLFR	-0.42045	2	1.65588	0.344125	1.02587	0.974127	1.614	0.353	0.219
P20029	371	K	Endoplasmic reticulum chaperone BiP OS=Mus musculus OX=10090 GN=Hspa5 PE=1 SV=3	Hspa5	1	0.00310832	56.378	2	IPK(1)IQQLVK	-0.73585	2	1.01116	0.988842	1.02587	0.974127	0.986	1.015	1.029
P20029	524	K	Endoplasmic reticulum chaperone BiP OS=Mus musculus OX=10090 GN=Hspa5 PE=1 SV=3	Hspa5	1	6.42556e-05	99.174	2	NK(1)ITITNDQNR	0.24447	2	1.01755	0.982447	1.02587	0.974127	0.992	1.009	1.017
P20029	126	K	Endoplasmic reticulum chaperone BiP OS=Mus musculus OX=10090 GN=Hspa5 PE=1 SV=3	Hspa5	1	0.000281012	80.379	2	TK(1)PYIQVDIGGGQTK	-0.97456	2	0.979475	1.02052	1.02587	0.974127	0.955	1.048	1.097
P20029	269	K	Endoplasmic reticulum chaperone BiP OS=Mus musculus OX=10090 GN=Hspa5 PE=1 SV=3	Hspa5	1	0.00315414	67.881	2	VMEHFIK(1)LYK	-0.070425	1		1	1.02587	0.974127		1.027
P20060	196	K	Beta-hexosaminidase subunit beta OS=Mus musculus OX=10090 GN=Hexb PE=1 SV=2	Hexb	1	0.00263759	85.716	2	HFLPVK(1)TILK	1.5735	3	0.649291	1.35071	1.01212	0.987876	0.642	1.367	2.129
P20060	292	K	Beta-hexosaminidase subunit beta OS=Mus musculus OX=10090 GN=Hexb PE=1 SV=2	Hexb	1	0.00180732	67.548	2	NLLTPCYNQK(1)TK	1.6168	2	0.928091	1.07191	1.01212	0.987876	0.917	1.085	1.183
P20060	444	K	Beta-hexosaminidase subunit beta OS=Mus musculus OX=10090 GN=Hexb PE=1 SV=2	Hexb	1	0.000264757	69.641	2	NYYK(1)VEPLNFEGSEK	-0.27131	2	1.02506	0.974944	1.01212	0.987876	1.013	0.987	0.974
P20108	92	K	Thioredoxin-dependent peroxide reductase, mitochondrial OS=Mus musculus OX=10090 GN=Prdx3 PE=1 SV=1	Prdx3	1	0.000237669	131.22	2	ELSLDDFK(1)GK	5.2704	3	0.659126	1.34087	1.00236	0.99764	0.658	1.344	2.043
P20108	254	K	Thioredoxin-dependent peroxide reductase, mitochondrial OS=Mus musculus OX=10090 GN=Prdx3 PE=1 SV=1	Prdx3	1	0.00107122	137.88	2	EYFEK(1)VHQ	2.1512	2	1.12898	0.871019	1.00236	0.99764	1.126	0.873	0.775
P20108	197	K	Thioredoxin-dependent peroxide reductase, mitochondrial OS=Mus musculus OX=10090 GN=Prdx3 PE=1 SV=1	Prdx3	1	2.72443e-14	72.627	3	GLFIIDPNGVVK(1)HLSVNDLPVGR	-0.7955	1	1		1.00236	0.99764	0.998
P20152	188	K	Vimentin OS=Mus musculus OX=10090 GN=Vim PE=1 SV=3	Vim	1	1.38264e-24	187.33	2	EK(1)LQEEMLQR	-3.8382	3	0.995353	1.00465	1.01039	0.989611	0.985	1.015	1.03
P20152	120	K	Vimentin OS=Mus musculus OX=10090 GN=Vim PE=1 SV=3	Vim	1	8.65403e-06	142.56	2	FANYIDK(1)VR	0.48025	2	0.933518	1.06648	1.01039	0.989611	0.924	1.078	1.167
P20152	129	K	Vimentin OS=Mus musculus OX=10090 GN=Vim PE=1 SV=3	Vim	1	0.000223637	96.27	3	FLEQQNK(1)ILLAELEQLK	-1.1867	1	1		1.01039	0.989611	0.99
P20152	139	K	Vimentin OS=Mus musculus OX=10090 GN=Vim PE=1 SV=3	Vim	1	5.05156e-75	252.69	2	ILLAELEQLK(1)GQGK	0.93223	2	1.52398	0.476024	1.01039	0.989611	1.508	0.481	0.319
P20152	402	K	Vimentin OS=Mus musculus OX=10090 GN=Vim PE=1 SV=3	Vim	1	0.0207121	62.271	2	K(1)LLEGEESR	-0.7071	2	0.973982	1.02602	1.01039	0.989611	0.964	1.037	1.076
P20152	223	K	Vimentin OS=Mus musculus OX=10090 GN=Vim PE=1 SV=3	Vim	1	9.30538e-13	135.21	2	K(1)VESLQEEIAFLK	-0.78332	2	1.27749	0.722511	1.01039	0.989611	1.264	0.73	0.578
P20152	292	K	Vimentin OS=Mus musculus OX=10090 GN=Vim PE=1 SV=3	Vim	1	2.81684e-45	232.48	2	NLQEAEEWYK(1)SK	0.14833	2	0.972536	1.02746	1.01039	0.989611	0.963	1.038	1.078
P20152	294	K	Vimentin OS=Mus musculus OX=10090 GN=Vim PE=1 SV=3	Vim	1	0.00273185	52.863	2	SK(1)FADLSEAANR	0.44848	1		1	1.01039	0.989611		1.01
P20152	313	K	Vimentin OS=Mus musculus OX=10090 GN=Vim PE=1 SV=3	Vim	1	2.15525e-07	133.76	2	QAK(1)QESNEYR	-0.075566	2	0.771458	1.22854	1.01039	0.989611	0.764	1.241	1.624
P20152	168	K	Vimentin OS=Mus musculus OX=10090 GN=Vim PE=1 SV=3	Vim	1	1.90134e-05	144.27	2	QVDQLTNDK(1)AR	1.2369	1		1	1.01039	0.989611		1.01
P20152	445	K	Vimentin OS=Mus musculus OX=10090 GN=Vim PE=1 SV=3	Vim	1	1.83032e-17	207.88	2	TLLIK(1)TVETR	1.0255	2	1.05128	0.948724	1.01039	0.989611	1.04	0.959	0.922
P20152	104	K	Vimentin OS=Mus musculus OX=10090 GN=Vim PE=1 SV=3	Vim	1	0.000182633	119.52	2	TNEK(1)VELQELNDR	0.058775	2	0.959	1.041	1.01039	0.989611	0.949	1.052	1.109
P20801	91	K	Troponin C, skeletal muscle OS=Mus musculus OX=10090 GN=Tnnc2 PE=1 SV=2	Tnnc2	1	2.65428e-45	204.34	2	GK(1)SEEELAECFR	1.56	2	0.804093	1.19591	0.969468	1.03053	0.829	1.16	1.399
P21107	153	K	Tropomyosin alpha-3 chain OS=Mus musculus OX=10090 GN=Tpm3 PE=1 SV=3	Tpm3	1	6.58943e-08	134.2	2	EAK(1)HIAEEADR	0.98186	4	0.999426	1.00057	1.00139	0.998613	0.998	1.002	1.004
P58771	59	K	Tropomyosin alpha-1 chain OS=Mus musculus OX=10090 GN=Tpm1 PE=1 SV=1	Tpm1	1	2.6747e-75	248.91	2	GTEDELDK(1)YSEALK	0.38851	2	0.939563	1.06044	1.00238	0.997617	0.937	1.063	1.134
P58771	65	K	Tropomyosin alpha-1 chain OS=Mus musculus OX=10090 GN=Tpm1 PE=1 SV=1	Tpm1	1	4.37964e-16	110.48	2	YSEALK(1)DAQEK	0.13812	6	1.10767	0.892331	1.00238	0.997617	1.105	0.894	0.809
P58771	51	K	Tropomyosin alpha-1 chain OS=Mus musculus OX=10090 GN=Tpm1 PE=1 SV=1	Tpm1	1	0.00310768	58.476	2	LK(1)GTEDELDK	-0.957	3	1.1105	0.8895	1.00238	0.997617	1.108	0.892	0.805
P21107	214	K	Tropomyosin alpha-3 chain OS=Mus musculus OX=10090 GN=Tpm3 PE=1 SV=3	Tpm3	1	4.87603e-12	181.87	2	SLEAQAEK(1)YSQK	0.29195	2	0.88594	1.11406	1.00139	0.998613	0.885	1.116	1.261
P21550	343	K	Beta-enolase OS=Mus musculus OX=10090 GN=Eno3 PE=1 SV=3	Eno3	1	9.10852e-75	191	3	ACNCLLLK(1)VNQIGSVTESIQACK	1.2033	4	1.23689	0.763114	1.0119	0.988101	1.222	0.772	0.632
P21550	5	K	Beta-enolase OS=Mus musculus OX=10090 GN=Eno3 PE=1 SV=3	Eno3	1	0.000195183	93.561	2	AMQK(1)IFAR	-2.3424	2	1.13001	0.869993	1.0119	0.988101	1.117	0.88	0.788
P21550	71	K	Beta-enolase OS=Mus musculus OX=10090 GN=Eno3 PE=1 SV=3	Eno3	1	6.54906e-18	146.48	2	AVEHINK(1)TLGPALLEK	0.55418	6	0.971112	1.02889	1.0119	0.988101	0.96	1.041	1.084
P21550	103	K	Beta-enolase OS=Mus musculus OX=10090 GN=Eno3 PE=1 SV=3	Eno3	1	2.5732e-06	126.48	2	FMIELDGTENK(1)SK	-1.036	2	0.990018	1.00998	1.0119	0.988101	0.978	1.022	1.045
P21550	105	K	Beta-enolase OS=Mus musculus OX=10090 GN=Eno3 PE=1 SV=3	Eno3	1	1.67798e-12	117.03	2	SK(1)FGANAILGVSLAVCK	-0.92458	1	1		1.0119	0.988101	0.988
P21550	28	K	Beta-enolase OS=Mus musculus OX=10090 GN=Eno3 PE=1 SV=3	Eno3	1	8.43976e-30	224.75	2	GNPTVEVDLHTAK(1)GR	0.6263	2	0.994447	1.00555	1.0119	0.988101	0.983	1.018	1.036
P21550	420	K	Beta-enolase OS=Mus musculus OX=10090 GN=Eno3 PE=1 SV=3	Eno3	1	9.06254e-21	191.95	2	IEEALGDK(1)AVFAGR	-1.716	2	1.00401	0.99599	1.0119	0.988101	0.992	1.008	1.016
P21550	193	K	Beta-enolase OS=Mus musculus OX=10090 GN=Eno3 PE=1 SV=3	Eno3	1	9.08133e-14	140.57	2	IGAEVYHHLK(1)GVIK	-0.71924	4	0.926353	1.07365	1.0119	0.988101	0.915	1.087	1.188
P21550	256	K	Beta-enolase OS=Mus musculus OX=10090 GN=Eno3 PE=1 SV=3	Eno3	1	0.00130035	81.099	2	NGK(1)YDLDFK	2.0378	2	0.922607	1.07739	1.0119	0.988101	0.912	1.09	1.195
P21550	92	K	Beta-enolase OS=Mus musculus OX=10090 GN=Eno3 PE=1 SV=3	Eno3	1	5.14605e-06	130.78	2	VDK(1)FMIELDGTENK	2.8837	2	0.934474	1.06553	1.0119	0.988101	0.923	1.078	1.168
P21614	27	K	Vitamin D-binding protein OS=Mus musculus OX=10090 GN=Gc PE=1 SV=2	Gc	1	0.000858288	92.707	2	DK(1)VCNELAMLGK	-3.3974	1	1		1.03132	0.968679	0.97
P21614	444	K	Vitamin D-binding protein OS=Mus musculus OX=10090 GN=Gc PE=1 SV=2	Gc	1	0.000564282	87.573	2	DMVEK(1)HSDFASK	0.25336	2	1.04108	0.958925	1.03132	0.968679	1.009	0.99	0.981
P21614	207	K	Vitamin D-binding protein OS=Mus musculus OX=10090 GN=Gc PE=1 SV=2	Gc	1	2.81352e-07	111.98	3	LQMK(1)HLSLLTTMSNR	-1.7798	4	1.04668	0.95332	1.03132	0.968679	1.015	0.984	0.969
P21619	164	K	Lamin-B2 OS=Mus musculus OX=10090 GN=Lmnb2 PE=1 SV=2	Lmnb2	1	0.000281679	65.173	2	AQLAK(1)AEDGHAVAK	1.104	2	1.08727	0.912734	1.0396	0.960402	1.046	0.95	0.908
P21619	276	K	Lamin-B2 OS=Mus musculus OX=10090 GN=Lmnb2 PE=1 SV=2	Lmnb2	1	3.14107e-05	106.11	3	LLSDQNDK(1)AAHAAR	1.4687	4	1.12205	0.877949	1.0396	0.960402	1.079	0.914	0.847
P21619	101	K	Lamin-B2 OS=Mus musculus OX=10090 GN=Lmnb2 PE=1 SV=2	Lmnb2	1	2.6458e-05	84.105	2	LQIEIGK(1)VQAELEEAR	0.33462	1	1		1.0396	0.960402	0.962
P21619	128	K	Lamin-B2 OS=Mus musculus OX=10090 GN=Lmnb2 PE=1 SV=2	Lmnb2	1	0.000100538	106	2	VK(1)DLESLFHR	0.28391	2	1.03387	0.966129	1.0396	0.960402	0.994	1.006	1.012
P21956	234	K	Lactadherin OS=Mus musculus OX=10090 GN=Mfge8 PE=1 SV=3	Mfge8	1	0.000292066	137.84	2	AEYLK(1)TFK	0.034998	2	1.10539	0.894614	1.03068	0.96932	1.072	0.923	0.861
P21956	418	K	Lactadherin OS=Mus musculus OX=10090 GN=Mfge8 PE=1 SV=3	Mfge8	1	8.18816e-31	132.83	4	VAHSDDGVQWTVYEEQGSSK(1)VFQGNLDNNSHK	-0.0958	2	1.19414	0.805863	1.03068	0.96932	1.159	0.831	0.717
P21956	430	K	Lactadherin OS=Mus musculus OX=10090 GN=Mfge8 PE=1 SV=3	Mfge8	1	0.00192251	71.896	2	VFQGNLDNNSHK(1)K	-1.0025	1	1		1.03068	0.96932	0.97
P21956	284	K	Lactadherin OS=Mus musculus OX=10090 GN=Mfge8 PE=1 SV=3	Mfge8	1	4.2635e-14	132.4	3	VNMFNPTLEAQYIK(1)LYPVSCHR	1.3594	2	1.65086	0.349136	1.03068	0.96932	1.602	0.36	0.225
P21981	589	K	Protein-glutamine gamma-glutamyltransferase 2 OS=Mus musculus OX=10090 GN=Tgm2 PE=1 SV=4	Tgm2	1	0.000100891	108.2	2	DLYLENPEIK(1)IR	-0.20167	2	1.09401	0.905988	1.04389	0.956111	1.048	0.948	0.905
P21981	414	K	Protein-glutamine gamma-glutamyltransferase 2 OS=Mus musculus OX=10090 GN=Tgm2 PE=1 SV=4	Tgm2	1	1.7717e-05	147.72	2	QEDGSVLK(1)SINR	0.37612	2	1.06605	0.933953	1.04389	0.956111	1.021	0.977	0.957
P21981	648	K	Protein-glutamine gamma-glutamyltransferase 2 OS=Mus musculus OX=10090 GN=Tgm2 PE=1 SV=4	Tgm2	1	5.58225e-33	172.09	2	SVEVSDPVPAGDLVK(1)AR	-0.84185	2	1.05321	0.946792	1.04389	0.956111	1.009	0.99	0.981
P21981	265	K	Protein-glutamine gamma-glutamyltransferase 2 OS=Mus musculus OX=10090 GN=Tgm2 PE=1 SV=4	Tgm2	1	0.00059289	106.35	2	WK(1)EHGCQQVK	0.25261	2	1.21192	0.788077	1.04389	0.956111	1.161	0.824	0.71
P21981	561	K	Protein-glutamine gamma-glutamyltransferase 2 OS=Mus musculus OX=10090 GN=Tgm2 PE=1 SV=4	Tgm2	1	1.22047e-09	110.58	2	YSGCLTESNLIK(1)VR	0.87141	2	0.972765	1.02723	1.04389	0.956111	0.932	1.074	1.152
P22315	412	K	Ferrochelatase, mitochondrial OS=Mus musculus OX=10090 GN=Fech PE=1 SV=2	Fech	1	0.000321098	99.174	2	TK(1)SFFTSQQL	-0.20423	2	0.952581	1.04742	1.00721	0.992793	0.946	1.055	1.115
P22599	292	K	Alpha-1-antitrypsin 1-2 OS=Mus musculus OX=10090 GN=Serpina1b PE=1 SV=2	Serpina1b	1	5.03144e-57	281.07	2	ELISK(1)ILLNR	-1.0221	2	1.28699	0.713012	0.985259	1.01474	1.306	0.703	0.538
Q00896	186	K	Alpha-1-antitrypsin 1-3 OS=Mus musculus OX=10090 GN=Serpina1c PE=1 SV=2	Serpina1c	1	0.000122859	119.94	2	GTQGK(1)IVEAVK	1.3885	2	0.9459	1.0541	1.00118	0.998819	0.945	1.055	1.116
P22599	214	K	Alpha-1-antitrypsin 1-2 OS=Mus musculus OX=10090 GN=Serpina1b PE=1 SV=2	Serpina1b	1	1.15492e-09	116.36	3	K(1)PFDPENTEEAEFHVDK	1.7772	2	1.05976	0.940241	0.985259	1.01474	1.076	0.927	0.862
P22599	230	K	Alpha-1-antitrypsin 1-2 OS=Mus musculus OX=10090 GN=Serpina1b PE=1 SV=2	Serpina1b	0.99993	2.74981e-06	42.888	3	KPFDPENTEEAEFHVDK(1)STTVK	1.0499	2	0.867276	1.13272	0.985259	1.01474	0.88	1.116	1.268
P22599	350	K	Alpha-1-antitrypsin 1-2 OS=Mus musculus OX=10090 GN=Serpina1b PE=1 SV=2	Serpina1b	1	0.0576784	47.349	2	LSK(1)AVHK	-2.4848	2	1.20216	0.797844	0.985259	1.01474	1.22	0.786	0.644
P22892	147	K	AP-1 complex subunit gamma-1 OS=Mus musculus OX=10090 GN=Ap1g1 PE=1 SV=3	Ap1g1	1	0.00652333	50.297	2	LLK(1)TSNSYLR	-1.8997	1	1		1.0357	0.964299	0.966
P22907	132	K	Porphobilinogen deaminase OS=Mus musculus OX=10090 GN=Hmbs PE=1 SV=2	Hmbs	1	1.28127e-05	126.48	2	FIGK(1)TLETLPEK	-0.59379	2	1.04414	0.955865	1.02569	0.974309	1.018	0.981	0.964
P22907	348	K	Porphobilinogen deaminase OS=Mus musculus OX=10090 GN=Hmbs PE=1 SV=2	Hmbs	1	9.2309e-07	116.13	2	GAK(1)NILDVAR	0.78076	2	0.967801	1.0322	1.02569	0.974309	0.944	1.059	1.122
P22907	74	K	Porphobilinogen deaminase OS=Mus musculus OX=10090 GN=Hmbs PE=1 SV=2	Hmbs	1	0.00433987	81.335	2	IGEK(1)SLFTK	0.93002	2	0.901071	1.09893	1.02569	0.974309	0.879	1.128	1.283
P22907	70	K	Porphobilinogen deaminase OS=Mus musculus OX=10090 GN=Hmbs PE=1 SV=2	Hmbs	1	0.000242779	99.276	2	ILDTALSK(1)IGEK	-2.3232	2	1.1158	0.884196	1.02569	0.974309	1.088	0.908	0.835
P23198	5	K	Chromobox protein homolog 3 OS=Mus musculus OX=10090 GN=Cbx3 PE=1 SV=2	Cbx3	1	7.26917e-12	187.23	2	ASNK(1)TTLQK	1.2337	2	1.06992	0.930079	1.03545	0.964554	1.033	0.964	0.933
P23198	103	K	Chromobox protein homolog 3 OS=Mus musculus OX=10090 GN=Cbx3 PE=1 SV=2	Cbx3	1	0.00028706	89.382	2	SLSDSESDDSK(1)SK	0.98263	1	1		1.03545	0.964554	0.966
P23198	44	K	Chromobox protein homolog 3 OS=Mus musculus OX=10090 GN=Cbx3 PE=1 SV=2	Cbx3	1	0.000693223	90.142	2	VVNGK(1)VEYFLK	-1.2439	2	1.02999	0.970008	1.03545	0.964554	0.995	1.006	1.011
P23492	95	K	Purine nucleoside phosphorylase OS=Mus musculus OX=10090 GN=Pnp PE=1 SV=2	Pnp	1	1.65193e-05	58.338	3	FHMYEGYSLSK(1)VTFPVR	-1.2679	1	1		1.02877	0.971233	0.972
P23506	4	K	Protein-L-isoaspartate(D-aspartate) O-methyltransferase OS=Mus musculus OX=10090 GN=Pcmt1 PE=1 SV=3	Pcmt1	1	0.000159945	84.58	3	AWK(1)SGGASHSELIHNLR	0.97922	2	1.0174	0.982596	0.986972	1.01303	1.031	0.97	0.941
P23591	212	K	GDP-L-fucose synthase OS=Mus musculus OX=10090 GN=Gfus PE=1 SV=3	Gfus	1	0.0117742	50.116	2	SSDSALTVWGTGK(1)PR	-0.51134	1	1		0.981958	1.01804	1.018
P23780	377	K	Beta-galactosidase OS=Mus musculus OX=10090 GN=Glb1 PE=1 SV=1	Glb1	1	0.00502038	60.589	2	FAYGK(1)VALR	1.0452	1		1	0.923338	1.07666		0.929
P23927	90	K	Alpha-crystallin B chain OS=Mus musculus OX=10090 GN=Cryab PE=1 SV=2	Cryab	1	0.00292565	59.645	2	HFSPEELK(1)VK	-2.2673	2	0.995633	1.00437	1.01605	0.983951	0.98	1.021	1.042
P23927	92	K	Alpha-crystallin B chain OS=Mus musculus OX=10090 GN=Cryab PE=1 SV=2	Cryab	1	0.00114689	84.102	2	VK(1)VLGDVIEVHGK	0.26722	2	1.01617	0.983829	1.01605	0.983951	1	1	1
P23927	103	K	Alpha-crystallin B chain OS=Mus musculus OX=10090 GN=Cryab PE=1 SV=2	Cryab	1	0.00644024	42.941	3	VLGDVIEVHGK(1)HEER	0.37932	1		1	1.01605	0.983951		1.016
P24063	286	K	Integrin alpha-L OS=Mus musculus OX=10090 GN=Itgal PE=1 SV=2	Itgal	1	0.00165724	68.108	2	YIIGIGK(1)HFVSVQK	-1.2792	1	1		1.0168	0.983201	0.983
P24270	98	K	Catalase OS=Mus musculus OX=10090 GN=Cat PE=1 SV=4	Cat	1	0.00349167	65.933	2	AK(1)VFEHIGK	1.1804	2	1.21305	0.786955	1.07858	0.921418	1.125	0.854	0.759
P24270	480	K	Catalase OS=Mus musculus OX=10090 GN=Cat PE=1 SV=4	Cat	1	5.42973e-05	72.031	2	AVK(1)NFTDVHPDYGAR	-2.1739	3	1.11201	0.887985	1.07858	0.921418	1.031	0.964	0.935
P24270	237	K	Catalase OS=Mus musculus OX=10090 GN=Cat PE=1 SV=4	Cat	1	0.012428	57.888	2	FHYK(1)TDQGIK	2.153	1		1	1.07858	0.921418		1.085
P24270	243	K	Catalase OS=Mus musculus OX=10090 GN=Cat PE=1 SV=4	Cat	1	0.000840881	57.279	2	TDQGIK(1)NLPVGEAGR	-0.82142	2	1.11054	0.889461	1.07858	0.921418	1.03	0.965	0.937
P24270	522	K	Catalase OS=Mus musculus OX=10090 GN=Cat PE=1 SV=4	Cat	1	0.00143439	59.997	3	NAIHTYTQAGSHMAAK(1)GK	0.36458	1	1		1.07858	0.921418	0.927
P24270	449	K	Catalase OS=Mus musculus OX=10090 GN=Cat PE=1 SV=4	Cat	1	7.2723e-12	140.57	2	TFYTK(1)VLNEEER	0.43625	2	1.05177	0.948234	1.07858	0.921418	0.975	1.029	1.055
P24270	77	K	Catalase OS=Mus musculus OX=10090 GN=Cat PE=1 SV=4	Cat	1	3.98545e-14	93.777	3	VVHAK(1)GAGAFGYFEVTHDITR	1.7534	2	1.34492	0.655081	1.07858	0.921418	1.247	0.711	0.57
P24369	116	K	Peptidyl-prolyl cis-trans isomerase B OS=Mus musculus OX=10090 GN=Ppib PE=1 SV=2	Ppib	1	0.00140071	62.454	2	GDGTGGK(1)SIYGER	0.18028	2	1.00573	0.994266	0.960982	1.03902	1.047	0.957	0.914
P24369	89	K	Peptidyl-prolyl cis-trans isomerase B OS=Mus musculus OX=10090 GN=Ppib PE=1 SV=2	Ppib	1	0.0185249	48.157	2	GFGYK(1)NSK	-0.63083	2	0.967765	1.03223	0.960982	1.03902	1.007	0.993	0.986
P24369	171	K	Peptidyl-prolyl cis-trans isomerase B OS=Mus musculus OX=10090 GN=Ppib PE=1 SV=2	Ppib	1	4.05618e-05	89.382	2	HVVFGK(1)VLEGMDVVR	-0.51079	4	0.981639	1.01836	0.960982	1.03902	1.021	0.98	0.96
P24369	131	K	Peptidyl-prolyl cis-trans isomerase B OS=Mus musculus OX=10090 GN=Ppib PE=1 SV=2	Ppib	1	1.40232e-05	86.729	2	LK(1)HYGPGWVSMANAGK	-0.0004544	2	0.763214	1.23679	0.960982	1.03902	0.794	1.19	1.499
P24369	165	K	Peptidyl-prolyl cis-trans isomerase B OS=Mus musculus OX=10090 GN=Ppib PE=1 SV=2	Ppib	1	3.66039e-13	166.65	2	TSWLDGK(1)HVVFGK	-1.6058	2	1.15039	0.849609	0.960982	1.03902	1.197	0.818	0.683
P24369	67	K	Peptidyl-prolyl cis-trans isomerase B OS=Mus musculus OX=10090 GN=Ppib PE=1 SV=2	Ppib	1	0.000745502	81.335	2	VVFGLFGK(1)TVPK	-0.43324	2	1.26178	0.73822	0.960982	1.03902	1.313	0.71	0.541
P24452	30	K	Macrophage-capping protein OS=Mus musculus OX=10090 GN=Capg PE=1 SV=2	Capg	1	0.0224514	63.301	2	LK(1)PVPIAR	-0.76612	2	1.12029	0.87971	0.988544	1.01146	1.133	0.87	0.768
P24452	349	K	Macrophage-capping protein OS=Mus musculus OX=10090 GN=Capg PE=1 SV=2	Capg	1	0.0125851	76.833	2	QFFK(1)NWK	-1.2106	2	1.23086	0.769141	0.988544	1.01146	1.245	0.76	0.61
P24527	580	K	Leukotriene A-4 hydrolase OS=Mus musculus OX=10090 GN=Lta4h PE=1 SV=4	Lta4h	1	0.000584942	53.773	3	DLAAFDK(1)SHDQAVHTYQEHK	-0.89336	2	1		1.03872	0.961276	0.963
P24527	355	K	Leukotriene A-4 hydrolase OS=Mus musculus OX=10090 GN=Lta4h PE=1 SV=4	Lta4h	1	9.78616e-23	116.28	4	HFHALGGWGELQNTIK(1)TFGESHPFTK	1.2846	2	0.9552	1.0448	1.03872	0.961276	0.92	1.087	1.182
P24527	365	K	Leukotriene A-4 hydrolase OS=Mus musculus OX=10090 GN=Lta4h PE=1 SV=4	Lta4h	1	0.00943149	49.487	3	TFGESHPFTK(1)LVVDLK	-0.23921	1		1	1.03872	0.961276		1.04
P24527	414	K	Leukotriene A-4 hydrolase OS=Mus musculus OX=10090 GN=Lta4h PE=1 SV=4	Lta4h	1	3.08198e-05	115.35	2	K(1)FSYQSVTTDDWK	1.0013	1	1		1.03872	0.961276	0.963
P24527	434	K	Leukotriene A-4 hydrolase OS=Mus musculus OX=10090 GN=Lta4h PE=1 SV=4	Lta4h	1	0.0300337	41.824	2	SFLYSHFK(1)DK	0.70352	1	1		1.03872	0.961276	0.963
P24547	438	K	Inosine-5'-monophosphate dehydrogenase 2 OS=Mus musculus OX=10090 GN=Impdh2 PE=1 SV=2	Impdh2	1	2.53178e-09	124.24	2	IK(1)VAQGVSGAVQDK	-0.55507	2	1.00551	0.994487	1.00901	0.990994	0.997	1.004	1.007
P24547	349	K	Inosine-5'-monophosphate dehydrogenase 2 OS=Mus musculus OX=10090 GN=Impdh2 PE=1 SV=2	Impdh2	1	0.000340708	73.502	2	PQATAVYK(1)VSEYAR	-0.90771	1		1	1.00901	0.990994		1.009
P24788	120	K	Cyclin-dependent kinase 11B OS=Mus musculus OX=10090 GN=Cdk11b PE=1 SV=2	Cdk11b	1	0.000712058	72.922	2	SHSAEGGK(1)HAR	-2.0516	2	0.814984	1.18502	0.705238	1.14738	1.156	1.033	0.894
P25206	293	K	DNA replication licensing factor MCM3 OS=Mus musculus OX=10090 GN=Mcm3 PE=1 SV=2	Mcm3	1	0.00394712	69.276	2	SK(1)DVFEQLAR	-1.3039	1		1	0.994033	1.00597		0.994
P25444	275	K	40S ribosomal protein S2 OS=Mus musculus OX=10090 GN=Rps2 PE=1 SV=3	Rps2	1	0.000339167	55.354	3	SPYQEFTDHLVK(1)THTR	0.67618	2	1.04403	0.955967	0.995799	1.0042	1.048	0.952	0.908
P25976	401	K	Nucleolar transcription factor 1 OS=Mus musculus OX=10090 GN=Ubtf PE=1 SV=1	Ubtf	0.999999	0.00105146	135.24	3	KPSQEGGK(1)GGSEKPK	1.6808	2	1.15456	0.845444	0.982699	1.0173	1.175	0.831	0.707
P26039	2104	K	Talin-1 OS=Mus musculus OX=10090 GN=Tln1 PE=1 SV=2	Tln1	1	0.000953507	57.042	2	AAAGK(1)VGDDPAVWQLK	-0.093733	2	1.04642	0.953581	0.99213	1.00787	1.055	0.946	0.897
P26039	2115	K	Talin-1 OS=Mus musculus OX=10090 GN=Tln1 PE=1 SV=2	Tln1	1	0.00146433	69.327	2	VGDDPAVWQLK(1)NSAK	-1.2997	1	1		0.99213	1.00787	1.008
P26039	254	K	Talin-1 OS=Mus musculus OX=10090 GN=Tln1 PE=1 SV=2	Tln1	1	4.0801e-14	77.347	3	ACEFAGFQCQIQFGPHNEQK(1)HK	-0.075123	1	1		0.99213	1.00787	1.008
P26039	256	K	Talin-1 OS=Mus musculus OX=10090 GN=Tln1 PE=1 SV=2	Tln1	1	0.00133714	70.389	2	HK(1)AGFLDLK	1.3153	1	1		0.99213	1.00787	1.008
P26039	2099	K	Talin-1 OS=Mus musculus OX=10090 GN=Tln1 PE=1 SV=2	Tln1	1	1.46248e-15	171.2	2	ALGDLISATK(1)AAAGK	-0.57458	2	1.15511	0.844894	0.99213	1.00787	1.164	0.838	0.72
P26039	1306	K	Talin-1 OS=Mus musculus OX=10090 GN=Tln1 PE=1 SV=2	Tln1	1	3.64805e-08	126.63	2	AQVVSNLK(1)GISMSSSK	0.21939	2	0.969481	1.03052	0.99213	1.00787	0.977	1.022	1.046
P26039	1541	K	Talin-1 OS=Mus musculus OX=10090 GN=Tln1 PE=1 SV=2	Tln1	1	3.1987e-20	178.52	2	EVANSTANLVK(1)TIK	-1.5011	2	0.986412	1.01359	0.99213	1.00787	0.994	1.006	1.012
P26039	1544	K	Talin-1 OS=Mus musculus OX=10090 GN=Tln1 PE=1 SV=2	Tln1	1	0.000864769	82.437	2	TIK(1)ALDGDFTEENR	-3.1485	1	1		0.99213	1.00787	1.008
P26039	284	K	Talin-1 OS=Mus musculus OX=10090 GN=Tln1 PE=1 SV=2	Tln1	1	2.41206e-05	88.42	3	IFQAHK(1)NCGQMSEIEAK	-0.24411	2	0.944512	1.05549	0.99213	1.00787	0.952	1.047	1.1
P26039	295	K	Talin-1 OS=Mus musculus OX=10090 GN=Tln1 PE=1 SV=2	Tln1	1	9.42851e-13	103.76	2	NCGQMSEIEAK(1)VR	2.1964	2	0.635171	1.36483	0.99213	1.00787	0.64	1.354	2.116
P26039	196	K	Talin-1 OS=Mus musculus OX=10090 GN=Tln1 PE=1 SV=2	Tln1	1	0.0030079	91.939	2	K(1)FFYSDQNVDSR	0.27212	2	0.822932	1.17707	0.99213	1.00787	0.829	1.168	1.409
P26039	334	K	Talin-1 OS=Mus musculus OX=10090 GN=Tln1 PE=1 SV=2	Tln1	1	0.00172025	74.849	2	LLGITK(1)ECVMR	-0.26645	2	1.1052	0.8948	0.99213	1.00787	1.114	0.888	0.797
P26039	98	K	Talin-1 OS=Mus musculus OX=10090 GN=Tln1 PE=1 SV=2	Tln1	1	2.23458e-22	139.61	2	MLDGTVK(1)TIMVDDSK	-1.6588	4	0.976444	1.02356	0.99213	1.00787	0.984	1.016	1.033
P26039	875	K	Talin-1 OS=Mus musculus OX=10090 GN=Tln1 PE=1 SV=2	Tln1	1	0.000287416	43.177	3	MVEAAK(1)GAAAHPDSEEQQQR	2.0766	1	1		0.99213	1.00787	1.008
P26039	1917	K	Talin-1 OS=Mus musculus OX=10090 GN=Tln1 PE=1 SV=2	Tln1	1	2.00992e-13	138	3	PAAVAAENEEIGAHIK(1)HR	1.9078	4	1.02929	0.970706	0.99213	1.00787	1.037	0.963	0.929
P26039	164	K	Talin-1 OS=Mus musculus OX=10090 GN=Tln1 PE=1 SV=2	Tln1	1	3.5441e-06	44.045	3	QK(1)LHTDDELNWLDHGR	1.9166	2	1.1017	0.898296	0.99213	1.00787	1.11	0.891	0.803
P26039	2443	K	Talin-1 OS=Mus musculus OX=10090 GN=Tln1 PE=1 SV=2	Tln1	1	2.30798e-05	106.97	2	QVAASTAQLLVACK(1)VK	-1.2473	1		1	0.99213	1.00787		0.992
P26039	2445	K	Talin-1 OS=Mus musculus OX=10090 GN=Tln1 PE=1 SV=2	Tln1	1	0.000321042	105.94	2	VK(1)ADQDSEAMK	1.2797	2	1.00675	0.993248	0.99213	1.00787	1.015	0.985	0.97
P26039	406	K	Talin-1 OS=Mus musculus OX=10090 GN=Tln1 PE=1 SV=2	Tln1	1	8.84297e-10	68.789	3	SK(1)DHFGLEGDEESTMLEDSVSPK	-1.6838	2	1.17457	0.825433	0.99213	1.00787	1.184	0.819	0.692
P26039	2031	K	Talin-1 OS=Mus musculus OX=10090 GN=Tln1 PE=1 SV=2	Tln1	1	3.8238e-06	118.87	3	VLVEDTK(1)VLVQNAAGSQEK	-0.78954	2	0.876603	1.1234	0.99213	1.00787	0.884	1.115	1.261
P26039	1933	K	Talin-1 OS=Mus musculus OX=10090 GN=Tln1 PE=1 SV=2	Tln1	1	1.80014e-44	147.56	3	VQELGHGCSALVTK(1)AGALQCSPSDVYTK	-0.94108	2	1.10707	0.892926	0.99213	1.00787	1.116	0.886	0.794
P26039	1960	K	Talin-1 OS=Mus musculus OX=10090 GN=Tln1 PE=1 SV=2	Tln1	1	0.000265736	44.571	3	VSEK(1)VSHVLAALQAGNR	0.9345	1	1		0.99213	1.00787	1.008
P26040	143	K	Ezrin OS=Mus musculus OX=10090 GN=Ezr PE=1 SV=3	Ezr	1	0.000736561	71.219	2	EMHK(1)SGYLSSER	1.5702	1		1	1.00829	0.991714		1.008
P26041	263	K	Moesin OS=Mus musculus OX=10090 GN=Msn PE=1 SV=3	Msn	1	0.0142344	65.879	2	K(1)APDFVFYAPR	-2.5205	2	1.01847	0.981525	0.988447	1.01155	1.03	0.97	0.942
P26041	237	K	Moesin OS=Mus musculus OX=10090 GN=Msn PE=1 SV=3	Msn	1	0.00051863	78.157	2	LTPK(1)IGFPWSEIR	-0.29059	1	1		0.988447	1.01155	1.012
P26040	3	K	Ezrin OS=Mus musculus OX=10090 GN=Ezr PE=1 SV=3	Ezr	1	0.00281451	100.67	2	PK(1)PINVR	-0.19346	2	1.033	0.966996	1.00829	0.991714	1.025	0.975	0.951
P26041	35	K	Moesin OS=Mus musculus OX=10090 GN=Msn PE=1 SV=3	Msn	1	4.6325e-47	240.52	2	QLFDQVVK(1)TIGLR	0.52999	1	1		0.988447	1.01155	1.012
P26041	60	K	Moesin OS=Mus musculus OX=10090 GN=Msn PE=1 SV=3	Msn	1	0.000134463	131.22	2	AFSTWLK(1)LNK	-3.7138	2	0.893242	1.10676	0.988447	1.01155	0.904	1.094	1.21
P26041	79	K	Moesin OS=Mus musculus OX=10090 GN=Msn PE=1 SV=3	Msn	1	0.00351979	81.642	2	ESPLLFK(1)FR	-0.75095	1	1		0.988447	1.01155	1.012
P26041	143	K	Moesin OS=Mus musculus OX=10090 GN=Msn PE=1 SV=3	Msn	1	0.000239631	91.939	2	EVHK(1)SGYLAGDK	-0.81514	2	0.931121	1.06888	0.988447	1.01155	0.942	1.057	1.122
P26041	3	K	Moesin OS=Mus musculus OX=10090 GN=Msn PE=1 SV=3	Msn	1	0.000284478	146.27	2	PK(1)TISVR	1.7967	2	1.14011	0.859889	0.988447	1.01155	1.153	0.85	0.737
P26041	162	K	Moesin OS=Mus musculus OX=10090 GN=Msn PE=1 SV=3	Msn	1	0.00293273	83.623	2	VLEQHK(1)LNK	0.33608	2	1.0512	0.948795	0.988447	1.01155	1.063	0.938	0.882
P26043	400	K	Radixin OS=Mus musculus OX=10090 GN=Rdx PE=1 SV=3	Rdx	1	0.000494169	84.309	2	AAEEAK(1)SAIAK	3.4602	1	1		1.02488	0.975121	0.976
P26369	462	K	Splicing factor U2AF 65 kDa subunit OS=Mus musculus OX=10090 GN=U2af2 PE=1 SV=3	U2af2	1	0.000251439	59.67	2	VVVTK(1)YCDPDSYHR	-1.5393	1		1	1.10062	0.899385		1.112
P26443	480	K	Glutamate dehydrogenase 1, mitochondrial OS=Mus musculus OX=10090 GN=Glud1 PE=1 SV=1	Glud1	1	9.65283e-09	95.263	3	FGK(1)HGGTIPVVPTAEFQDR	-0.81204	3	0.852503	1.1475	1.03447	0.965528	0.824	1.188	1.442
P26443	84	K	Glutamate dehydrogenase 1, mitochondrial OS=Mus musculus OX=10090 GN=Glud1 PE=1 SV=1	Glud1	1	6.96457e-14	146.58	2	GASIVEDK(1)LVEDLK	0.71707	2	1.27322	0.726776	1.03447	0.965528	1.231	0.753	0.612
P26443	90	K	Glutamate dehydrogenase 1, mitochondrial OS=Mus musculus OX=10090 GN=Glud1 PE=1 SV=1	Glud1	1	0.000752808	100.84	2	LVEDLK(1)TR	0.094274	2	1.06491	0.935093	1.03447	0.965528	1.029	0.968	0.941
P26443	191	K	Glutamate dehydrogenase 1, mitochondrial OS=Mus musculus OX=10090 GN=Glud1 PE=1 SV=1	Glud1	1	3.36844e-06	149.58	2	INPK(1)NYTDNELEK	-1.1131	2	1.05119	0.948807	1.03447	0.965528	1.016	0.983	0.968
P26443	363	K	Glutamate dehydrogenase 1, mitochondrial OS=Mus musculus OX=10090 GN=Glud1 PE=1 SV=1	Glud1	1	1.29953e-09	142.51	2	LQHGSILGFPK(1)AK	0.87808	3	0.893736	1.10626	1.03447	0.965528	0.864	1.146	1.326
P26443	457	K	Glutamate dehydrogenase 1, mitochondrial OS=Mus musculus OX=10090 GN=Glud1 PE=1 SV=1	Glud1	1	0.0367478	72.038	2	LTFK(1)YER	-0.65744	2	1.0929	0.907103	1.03447	0.965528	1.056	0.939	0.889
P26443	390	K	Glutamate dehydrogenase 1, mitochondrial OS=Mus musculus OX=10090 GN=Glud1 PE=1 SV=1	Glud1	1	2.03156e-07	150.53	2	QLTK(1)SNAPR	0.3019	4	1.0059	0.9941	1.03447	0.965528	0.972	1.03	1.06
P26443	527	K	Glutamate dehydrogenase 1, mitochondrial OS=Mus musculus OX=10090 GN=Glud1 PE=1 SV=1	Glud1	1	8.89793e-09	162.23	2	TAMK(1)YNLGLDLR	-0.45837	4	0.980883	1.01912	1.03447	0.965528	0.948	1.056	1.114
P26443	548	K	Glutamate dehydrogenase 1, mitochondrial OS=Mus musculus OX=10090 GN=Glud1 PE=1 SV=1	Glud1	1	3.76572e-19	187.85	2	VFK(1)VYNEAGVTFT	-1.6517	2	1.03349	0.966514	1.03447	0.965528	0.999	1.001	1.002
P26516	204	K	26S proteasome non-ATPase regulatory subunit 7 OS=Mus musculus OX=10090 GN=Psmd7 PE=1 SV=2	Psmd7	1	7.61947e-13	152.17	2	GLNSK(1)LLDIR	0.63331	2	1.08794	0.912058	0.998225	1.00177	1.09	0.91	0.835
P26516	199	K	26S proteasome non-ATPase regulatory subunit 7 OS=Mus musculus OX=10090 GN=Psmd7 PE=1 SV=2	Psmd7	1	0.00102209	80.379	2	ITNQVHGLK(1)GLNSK	-1.0938	2	1.20236	0.797643	0.998225	1.00177	1.204	0.796	0.661
P26638	57	K	Serine--tRNA ligase, cytoplasmic OS=Mus musculus OX=10090 GN=Sars1 PE=1 SV=3	Sars1	1	0.0254865	67.464	2	LK(1)NLCSK	-0.068435	1	1		0.990755	1.00924	1.009
P26638	62	K	Serine--tRNA ligase, cytoplasmic OS=Mus musculus OX=10090 GN=Sars1 PE=1 SV=3	Sars1	1	0.00183556	51.531	2	NLCSK(1)TIGEK	-1.9954	1	1		0.990755	1.00924	1.009
P26883	53	K	Peptidyl-prolyl cis-trans isomerase FKBP1A OS=Mus musculus OX=10090 GN=Fkbp1a PE=1 SV=2	Fkbp1a	1	3.8912e-17	183.13	2	FTLGK(1)QEVIR	0.56577	2	1.0356	0.9644	0.961593	1.03841	1.077	0.929	0.863
P27005	31	K	Protein S100-A8 OS=Mus musculus OX=10090 GN=S100a8 PE=1 SV=3	S100a8	1	1.26209e-132	323.31	4	ALSNLIDVYHNYSNIQGNHHALYK(1)NDFK	0.21574	6	1.0061	0.993902	1.19836	0.801642	0.84	1.24	1.476
P27005	36	K	Protein S100-A8 OS=Mus musculus OX=10090 GN=S100a8 PE=1 SV=3	S100a8	1	6.36656e-21	103.27	3	K(1)MVTTECPQFVQNINIENLFR	-1.5036	1	1		1.19836	0.801642	0.834
P27048	36	K	Small nuclear ribonucleoprotein-associated protein B OS=Mus musculus OX=10090 GN=Snrpb PE=1 SV=1	Snrpb	1	0.00347802	71.912	3	AFDK(1)HMNLILCDCDEFR	-0.012432	1		1	0.920773	1.07923		0.927
P27048	32	K	Small nuclear ribonucleoprotein-associated protein B OS=Mus musculus OX=10090 GN=Snrpb PE=1 SV=1	Snrpb	1	0.00032085	81.335	2	IFIGTFK(1)AFDK	-1.9537	1	1		0.920773	1.07923	1.086
P27612	651	K	Phospholipase A-2-activating protein OS=Mus musculus OX=10090 GN=Plaa PE=1 SV=4	Plaa	1	0.0147677	69.915	2	GK(1)PANQLLALR	0.52938	2	1.14342	0.856582	0.991101	1.0089	1.154	0.849	0.736
P27612	529	K	Phospholipase A-2-activating protein OS=Mus musculus OX=10090 GN=Plaa PE=1 SV=4	Plaa	1	5.45606e-13	177.47	2	SAASK(1)TVNIYFPK	-0.58395	2	1.21417	0.78583	0.991101	1.0089	1.225	0.779	0.636
P27659	286	K	60S ribosomal protein L3 OS=Mus musculus OX=10090 GN=Rpl3 PE=1 SV=3	Rpl3	1	0.0021653	69.915	2	IYK(1)IGQGYLIK	-1.5453	2	1.22431	0.775686	1.04963	0.950371	1.166	0.816	0.7
P27659	300	K	60S ribosomal protein L3 OS=Mus musculus OX=10090 GN=Rpl3 PE=1 SV=3	Rpl3	1	1.93102e-05	89.359	2	LIK(1)NNASTDYDLSDK	-1.5711	2	1.16831	0.831692	1.04963	0.950371	1.113	0.875	0.786
P27661	134	K	Histone H2AX OS=Mus musculus OX=10090 GN=H2ax PE=1 SV=2	H2ax	1	1.32239e-05	93.772	2	APAVGK(1)K(1)ASQASQEY	-4.8324	1	1
P27661	135	K	Histone H2AX OS=Mus musculus OX=10090 GN=H2ax PE=1 SV=2	H2ax	1	1.32239e-05	93.772	2	APAVGK(1)K(1)ASQASQEY	-4.8324	1	1
P27661	6	K	Histone H2AX OS=Mus musculus OX=10090 GN=H2ax PE=1 SV=2	H2ax	1	0.0042315	101.48	3	SGRGK(1)TGGKAR	-0.77941	2	0.282842	1.71716
P27661	128	K	Histone H2AX OS=Mus musculus OX=10090 GN=H2ax PE=1 SV=2	H2ax	1	1.64007e-09	119.55	2	SSATVGPK(1)APAVGK	0.029074	2	1.02472	0.97528
P27773	218	K	Protein disulfide-isomerase A3 OS=Mus musculus OX=10090 GN=Pdia3 PE=1 SV=2	Pdia3	1	1.51052e-07	124.46	2	FEDK(1)TVAYTEK	-0.18331	2	0.991324	1.00868	1.02156	0.978445	0.97	1.031	1.063
P27773	296	K	Protein disulfide-isomerase A3 OS=Mus musculus OX=10090 GN=Pdia3 PE=1 SV=2	Pdia3	1	4.61822e-07	83.474	3	FLDAGHK(1)LNFAVASR	0.37152	2	1.18245	0.817553	1.02156	0.978445	1.157	0.836	0.723
P27773	289	K	Protein disulfide-isomerase A3 OS=Mus musculus OX=10090 GN=Pdia3 PE=1 SV=2	Pdia3	1	0.0330133	81.163	2	K(1)FLDAGHK	-0.61562	2	1.05113	0.948868	1.02156	0.978445	1.029	0.97	0.943
P27773	305	K	Protein disulfide-isomerase A3 OS=Mus musculus OX=10090 GN=Pdia3 PE=1 SV=2	Pdia3	1	1.69436e-22	113.73	3	K(1)TFSHELSDFGLESTTGEVPVVAIR	1.2994	2	1.05227	0.947732	1.02156	0.978445	1.03	0.969	0.941
P27773	274	K	Protein disulfide-isomerase A3 OS=Mus musculus OX=10090 GN=Pdia3 PE=1 SV=2	Pdia3	1	0.0205905	58.916	2	NAK(1)GSNYWR	-0.55668	2	0.985879	1.01412	1.02156	0.978445	0.965	1.036	1.074
P27773	104	K	Protein disulfide-isomerase A3 OS=Mus musculus OX=10090 GN=Pdia3 PE=1 SV=2	Pdia3	1	0.000208168	88.734	2	YGVSGYPTLK(1)IFR	-0.49091	2	1.42024	0.579763	1.02156	0.978445	1.39	0.593	0.427
P27773	366	K	Protein disulfide-isomerase A3 OS=Mus musculus OX=10090 GN=Pdia3 PE=1 SV=2	Pdia3	1	2.65208e-16	155.28	2	YLK(1)SEPIPESNEGPVK	-0.02959	2	0.910345	1.08965	1.02156	0.978445	0.891	1.114	1.25
P27870	716	K	Proto-oncogene vav OS=Mus musculus OX=10090 GN=Vav1 PE=1 SV=1	Vav1	1	0.000147481	139.02	2	YNVEVK(1)HIK	-1.1092	2	0.912813	1.08719	1.04456	0.95544	0.874	1.138	1.302
P28033	102	K	CCAAT/enhancer-binding protein beta OS=Mus musculus OX=10090 GN=Cebpb PE=1 SV=1	Cebpb	1	0.0493821	55.578	2	K(1)PADYGYVSLGR	0.28703	1		1
P28271	639	K	Cytoplasmic aconitate hydratase OS=Mus musculus OX=10090 GN=Aco1 PE=1 SV=3	Aco1	1	0.000314921	79.311	2	LYAWNPK(1)STYIK	-0.42327	1	1		0.971495	1.02851	1.029
P28271	266	K	Cytoplasmic aconitate hydratase OS=Mus musculus OX=10090 GN=Aco1 PE=1 SV=3	Aco1	1	0.00035657	63.766	3	PHPLVTSTDIVLTITK(1)HLR	-1.7113	1	1		0.971495	1.02851	1.029
P28352	202	K	DNA-(apurinic or apyrimidinic site) endonuclease OS=Mus musculus OX=10090 GN=Apex1 PE=1 SV=2	Apex1	1	0.000320529	43.904	3	K(1)PLVLCGDLNVAHEEIDLR	-0.37397	1		1	1.00768	0.992322		1.008
P28352	62	K	DNA-(apurinic or apyrimidinic site) endonuclease OS=Mus musculus OX=10090 GN=Apex1 PE=1 SV=2	Apex1	1	0.000360189	51.829	2	SATLK(1)ICSWNVDGLR	-0.049103	1	1		1.00768	0.992322	0.992
P28352	275	K	DNA-(apurinic or apyrimidinic site) endonuclease OS=Mus musculus OX=10090 GN=Apex1 PE=1 SV=2	Apex1	1	0.0450101	51.864	2	SK(1)NVGWR	0.24282	1		1	1.00768	0.992322		1.008
P28474	107	K	Alcohol dehydrogenase class-3 OS=Mus musculus OX=10090 GN=Adh5 PE=1 SV=3	Adh5	1	0.000729908	94.66	2	FCLNPK(1)TNLCQK	-0.46558	1		1	1.00347	0.996529		1.003
P28474	120	K	Alcohol dehydrogenase class-3 OS=Mus musculus OX=10090 GN=Adh5 PE=1 SV=3	Adh5	1	7.38038e-05	111.38	2	VTQGK(1)GLMPDGTSR	-0.68181	2	1.00285	0.997153	1.00347	0.996529	0.999	1.001	1.002
P28481	1447	K	Collagen alpha-1(II) chain OS=Mus musculus OX=10090 GN=Col2a1 PE=1 SV=2	Col2a1	1	0.000483808	92.732	2	WGK(1)TVIEYR	-1.8247	2	0.979687	1.02031	0.914067	1.08593	1.072	0.94	0.877
P28650	48	K	Adenylosuccinate synthetase isozyme 1 OS=Mus musculus OX=10090 GN=Adss1 PE=1 SV=2	Adss1	1	9.52856e-05	60.324	2	GK(1)VVDLLATDADIVSR	0.98945	1	1		1.02495	0.975055	0.976
P28650	158	K	Adenylosuccinate synthetase isozyme 1 OS=Mus musculus OX=10090 GN=Adss1 PE=1 SV=2	Adss1	1	3.25671e-25	220.25	2	QAQEGK(1)NIGTTK	-0.88289	2	0.991185	1.00882	1.02495	0.975055	0.967	1.035	1.07
P28650	46	K	Adenylosuccinate synthetase isozyme 1 OS=Mus musculus OX=10090 GN=Adss1 PE=1 SV=2	Adss1	1	1.55559e-40	186.39	2	VTVVLGAQWGDEGK(1)GK	0.1111	2	0.953642	1.04636	1.02495	0.975055	0.93	1.073	1.154
P28650	448	K	Adenylosuccinate synthetase isozyme 1 OS=Mus musculus OX=10090 GN=Adss1 PE=1 SV=2	Adss1	1	0.00172345	121.31	2	WVGVGK(1)SR	1.314	2	0.946143	1.05386	1.02495	0.975055	0.923	1.081	1.171
P28653	112	K	Biglycan OS=Mus musculus OX=10090 GN=Bgn PE=1 SV=1	Bgn	1	2.66503e-18	150.85	3	DDFK(1)GLQHLYALVLVNNK	-1.7611	3	1.18866	0.811339	0.955984	1.04402	1.243	0.777	0.625
P28653	126	K	Biglycan OS=Mus musculus OX=10090 GN=Bgn PE=1 SV=1	Bgn	1	0.00176957	72.327	3	GLQHLYALVLVNNK(1)ISK	-1.6785	2	1.13247	0.867534	0.955984	1.04402	1.185	0.831	0.701
P28653	289	K	Biglycan OS=Mus musculus OX=10090 GN=Bgn PE=1 SV=1	Bgn	1	2.52573e-11	131.54	3	ELHLDNNK(1)LSR	-1.1533	3	1.08641	0.913586	0.955984	1.04402	1.136	0.875	0.77
P28653	129	K	Biglycan OS=Mus musculus OX=10090 GN=Bgn PE=1 SV=1	Bgn	1	0.00379849	86.205	2	ISK(1)IHEK	0.0022923	2	1.00748	0.992518	0.955984	1.04402	1.054	0.951	0.902
P28653	133	K	Biglycan OS=Mus musculus OX=10090 GN=Bgn PE=1 SV=1	Bgn	1	0.00351327	66.664	2	IHEK(1)AFSPLR	-0.63764	2	1.09775	0.902246	0.955984	1.04402	1.148	0.864	0.753
P28653	148	K	Biglycan OS=Mus musculus OX=10090 GN=Bgn PE=1 SV=1	Bgn	1	0.000239371	47.267	3	LYISK(1)NHLVEIPPNLPSSLVELR	-2.0592	1	1		0.955984	1.04402	1.046
P28653	329	K	Biglycan OS=Mus musculus OX=10090 GN=Bgn PE=1 SV=1	Bgn	1	1.5408e-14	117.41	2	VGINDFCPMGFGVK(1)R	-0.45977	2	1.16232	0.837682	0.955984	1.04402	1.216	0.802	0.66
P28653	83	K	Biglycan OS=Mus musculus OX=10090 GN=Bgn PE=1 SV=1	Bgn	1	5.94591e-14	124.24	2	VVQCSDLGLK(1)TVPK	-0.086235	2	1.01994	0.980063	0.955984	1.04402	1.067	0.939	0.88
P28654	111	K	Decorin OS=Mus musculus OX=10090 GN=Dcn PE=1 SV=1	Dcn	1	6.70609e-29	207.12	2	DLHTLILVNNK(1)ISK	0.33134	4	1.2002	0.799801	1.07591	0.92409	1.116	0.866	0.776
P28654	114	K	Decorin OS=Mus musculus OX=10090 GN=Dcn PE=1 SV=1	Dcn	1	2.0039e-06	154.09	2	ISK(1)ISPEAFK	1.2459	7	0.998589	1.00141	1.07591	0.92409	0.928	1.084	1.168
P28654	97	K	Decorin OS=Mus musculus OX=10090 GN=Dcn PE=1 SV=1	Dcn	1	0.0266353	56.014	2	EGAFK(1)NLK	-0.95938	1		1	1.07591	0.92409		1.082
P28654	275	K	Decorin OS=Mus musculus OX=10090 GN=Dcn PE=1 SV=1	Dcn	1	0.000370409	99.855	3	ELHLDNNK(1)LLR	0.34906	2		1	1.07591	0.92409		1.082
P28654	230	K	Decorin OS=Mus musculus OX=10090 GN=Dcn PE=1 SV=1	Dcn	1	9.12455e-08	160.98	2	ITK(1)VDAPSLK	1.4458	2	1.10154	0.898462	1.07591	0.92409	1.024	0.972	0.949
P28654	237	K	Decorin OS=Mus musculus OX=10090 GN=Dcn PE=1 SV=1	Dcn	1	7.60804e-37	214.78	2	VDAPSLK(1)GLINLSK	0.2258	3	1.64188	0.358119	1.07591	0.92409	1.526	0.388	0.254
P28654	316	K	Decorin OS=Mus musculus OX=10090 GN=Dcn PE=1 SV=1	Dcn	1	2.3093e-63	220.34	2	K(1)ASYSAVSLYGNPVR	0.17369	2	1.31458	0.685417	1.07591	0.92409	1.222	0.742	0.607
P28654	133	K	Decorin OS=Mus musculus OX=10090 GN=Dcn PE=1 SV=1	Dcn	1	1.10838e-07	146.03	2	LYLSK(1)NQLK	1.4471	2	1.02018	0.979823	1.07591	0.92409	0.948	1.06	1.118
P28654	159	K	Decorin OS=Mus musculus OX=10090 GN=Dcn PE=1 SV=1	Dcn	1	2.65749e-17	183.13	2	VHENEITK(1)LR	1.5991	2	1.12058	0.879424	1.07591	0.92409	1.042	0.952	0.914
P28654	69	K	Decorin OS=Mus musculus OX=10090 GN=Dcn PE=1 SV=1	Dcn	1	8.3767e-57	214.87	3	VVQCSDLGLDK(1)VPWDFPPDTTLLDLQNNK	1.2667	2	1.21944	0.780564	1.07591	0.92409	1.133	0.845	0.746
P28656	194	K	Nucleosome assembly protein 1-like 1 OS=Mus musculus OX=10090 GN=Nap1l1 PE=1 SV=2	Nap1l1	1	9.13023e-06	66.106	3	NVDLLSDMVQEHDEPILK(1)HLK	-1.8808	1	1		1.04937	0.950626	0.953
P28656	82	K	Nucleosome assembly protein 1-like 1 OS=Mus musculus OX=10090 GN=Nap1l1 PE=1 SV=2	Nap1l1	1	0.00318427	76.605	2	VNALK(1)NLQVK	-0.24929	1	1		1.04937	0.950626	0.953
P28658	371	K	Ataxin-10 OS=Mus musculus OX=10090 GN=Atxn10 PE=1 SV=2	Atxn10	1	0.00189749	45.17	3	AEGDIEHMTEGFK(1)SHLIR	-0.62528	1	1		1.00741	0.992586	0.993
P28660	1121	K	Nck-associated protein 1 OS=Mus musculus OX=10090 GN=Nckap1 PE=1 SV=2	Nckap1	1	0.00021394	59.731	2	NAYHAVYK(1)QSVTSSA	-5.4613	1	1		1.03481	0.965185	0.966
P28665	339	K	Murinoglobulin-1 OS=Mus musculus OX=10090 GN=Mug1 PE=1 SV=3	Mug1	1	0.0231953	58.916	2	ITNK(1)LIFLK	0.11276	1	1		1.08563	0.914373	0.921
P28665	344	K	Murinoglobulin-1 OS=Mus musculus OX=10090 GN=Mug1 PE=1 SV=3	Mug1	1	2.73446e-11	156.57	2	LIFLK(1)ADSHFR	2.1418	2	1.09906	0.900938	1.08563	0.914373	1.012	0.985	0.973
P28665	265	K	Murinoglobulin-1 OS=Mus musculus OX=10090 GN=Mug1 PE=1 SV=3	Mug1	1	0.0122864	53.517	2	PVPGHVK(1)INVCR	-1.3452	1	1		1.08563	0.914373	0.921
P28665	1005	K	Murinoglobulin-1 OS=Mus musculus OX=10090 GN=Mug1 PE=1 SV=3	Mug1	1	0.0239004	56.378	2	TK(1)ALGFLR	2.1341	1	1		1.08563	0.914373	0.921
P28665	258	K	Murinoglobulin-1 OS=Mus musculus OX=10090 GN=Mug1 PE=1 SV=3	Mug1	1	0.000633415	83.775	2	YTYGK(1)PVPGHVK	0.17929	2	1.1486	0.851402	1.08563	0.914373	1.058	0.931	0.88
P28740	101	K	Kinesin-like protein KIF2A OS=Mus musculus OX=10090 GN=Kif2a PE=1 SV=2	Kif2a	1	2.17501e-05	138.71	2	TVAAVK(1)NDPPPR	0.35754	4	1.3053	0.694698	1.03285	0.967151	1.264	0.718	0.568
P29341	188	K	Polyadenylate-binding protein 1 OS=Mus musculus OX=10090 GN=Pabpc1 PE=1 SV=2	Pabpc1	1	0.0153932	60.547	2	AK(1)EFTNVYIK	4.5172	1		1	1.01025	0.989754		1.01
P29341	361	K	Polyadenylate-binding protein 1 OS=Mus musculus OX=10090 GN=Pabpc1 PE=1 SV=2	Pabpc1	1	0.0196414	51.454	2	IVATK(1)PLYVALAQR	2.5996	1	1		1.01025	0.989754	0.99
P29341	108	K	Polyadenylate-binding protein 1 OS=Mus musculus OX=10090 GN=Pabpc1 PE=1 SV=2	Pabpc1	1	4.75104e-05	159.11	2	NLDK(1)SIDNK	-0.67162	2	1.05937	0.940627	1.01025	0.989754	1.049	0.95	0.906
P29341	104	K	Polyadenylate-binding protein 1 OS=Mus musculus OX=10090 GN=Pabpc1 PE=1 SV=2	Pabpc1	1	1.04471e-08	162.23	2	SGVGNIFIK(1)NLDK	-1.3814	2	1.03448	0.965522	1.01025	0.989754	1.024	0.976	0.953
P29351	560	K	Tyrosine-protein phosphatase non-receptor type 6 OS=Mus musculus OX=10090 GN=Ptpn6 PE=1 SV=2	Ptpn6	1	0.000169325	91.939	2	HK(1)EEVYENVHSK	-1.0055	2	0.844495	1.15551	0.921318	1.07868	0.917	1.071	1.168
P29351	277	K	Tyrosine-protein phosphatase non-receptor type 6 OS=Mus musculus OX=10090 GN=Ptpn6 PE=1 SV=2	Ptpn6	1	0.0058758	64.906	2	YK(1)NILPFDHSR	0.18388	1		1	0.921318	1.07868		0.927
P29391	144	K	Ferritin light chain 1 OS=Mus musculus OX=10090 GN=Ftl1 PE=1 SV=2	Ftl1	1	0.00184406	104.39	2	K(1)MGNHLTNLR	0.72452	2	0.904216	1.09578	0.922571	1.07743	0.98	1.017	1.038
P29595	48	K	NEDD8 OS=Mus musculus OX=10090 GN=Nedd8 PE=1 SV=2	Nedd8	1	8.80236e-26	224.09	2	LIYSGK(1)QMNDEK	-0.88104	4	0.961004	1.039	0.95225	1.03183	1.009	1.007	0.998
P29595	11	K	NEDD8 OS=Mus musculus OX=10090 GN=Nedd8 PE=1 SV=2	Nedd8	1	8.86304e-05	86.135	2	TLTGK(1)EIEIDIEPTDK	-1.7546	2	1.19827	0.801729	0.95225	1.03183	1.258	0.777	0.618
P29595	6	K	NEDD8 OS=Mus musculus OX=10090 GN=Nedd8 PE=1 SV=2	Nedd8	1	0.00108592	121.67	2	VK(1)TLTGK	1.5796	3	1.10883	0.891172	0.95225	1.03183	1.164	0.864	0.742
P29699	231	K	Alpha-2-HS-glycoprotein OS=Mus musculus OX=10090 GN=Ahsg PE=1 SV=1	Ahsg	1	6.64024e-21	128.28	4	QHGFCK(1)ANLMHNLGGEEVSVACK	0.21517	6	1.04702	0.952983	1.02343	0.976571	1.023	0.976	0.954
P29699	120	K	Alpha-2-HS-glycoprotein OS=Mus musculus OX=10090 GN=Ahsg PE=1 SV=1	Ahsg	1	1.95777e-14	100.36	3	QLTEHAVEGDCDFHILK(1)QDGQFR	1.1213	6	1.00546	0.994537	1.02343	0.976571	0.982	1.018	1.037
P29758	169	K	Ornithine aminotransferase, mitochondrial OS=Mus musculus OX=10090 GN=Oat PE=1 SV=1	Oat	1	0.00188139	61.194	2	AK(1)IVFADGNFWGR	-1.797	2	1.35446	0.64554	1.02004	0.979963	1.328	0.659	0.496
P29758	66	K	Ornithine aminotransferase, mitochondrial OS=Mus musculus OX=10090 GN=Oat PE=1 SV=1	Oat	1	0.000817697	61.194	2	GK(1)GIYMWDVEGR	0.29365	2	0.997932	1.00207	1.02004	0.979963	0.978	1.023	1.046
P29758	374	K	Ornithine aminotransferase, mitochondrial OS=Mus musculus OX=10090 GN=Oat PE=1 SV=1	Oat	1	1.05207e-33	179.36	2	GK(1)GLLNAIVIR	-1.6482	2	1.108	0.892	1.02004	0.979963	1.086	0.91	0.838
P29788	217	K	Vitronectin OS=Mus musculus OX=10090 GN=Vtn PE=1 SV=2	Vtn	1	6.07501e-05	110.88	2	INCQGK(1)TYLFK	0.96539	2	1.10403	0.895974	1.05256	0.947438	1.049	0.946	0.902
P29788	222	K	Vitronectin OS=Mus musculus OX=10090 GN=Vtn PE=1 SV=2	Vtn	1	0.000153314	74.849	2	TYLFK(1)GSQYWR	0.04242	2	1.03182	0.968185	1.05256	0.947438	0.98	1.022	1.043
P30412	39	K	Peptidyl-prolyl cis-trans isomerase C OS=Mus musculus OX=10090 GN=Ppic PE=1 SV=1	Ppic	1	9.52093e-05	117.21	2	GPSVTDK(1)VFFDVR	-1.1231	2	1.1514	0.848604	0.876904	1.1231	1.313	0.756	0.576
P30416	390	K	Peptidyl-prolyl cis-trans isomerase FKBP4 OS=Mus musculus OX=10090 GN=Fkbp4 PE=1 SV=5	Fkbp4	1	2.9029e-12	128.97	2	AAK(1)TQLAVCQQR	-0.67871	2	1.13362	0.866379	1.03978	0.960219	1.09	0.902	0.828
P30416	108	K	Peptidyl-prolyl cis-trans isomerase FKBP4 OS=Mus musculus OX=10090 GN=Fkbp4 PE=1 SV=5	Fkbp4	1	6.30151e-05	61.211	3	VGEVCHITCK(1)PEYAYGAAGSPPK	0.11925	3	1.01621	0.983786	1.03978	0.960219	0.977	1.025	1.049
P30416	287	K	Peptidyl-prolyl cis-trans isomerase FKBP4 OS=Mus musculus OX=10090 GN=Fkbp4 PE=1 SV=5	Fkbp4	1	2.40502e-07	133.68	2	YK(1)QALLQYK	0.9054	2	0.890077	1.10992	1.03978	0.960219	0.856	1.156	1.35
P30681	12	K	High mobility group protein B2 OS=Mus musculus OX=10090 GN=Hmgb2 PE=1 SV=3	Hmgb2	1	2.11464e-07	105.08	2	GK(1)MSSYAFFVQTCR	1.6551	2	1.22074	0.779256	1.05665	0.943351	1.155	0.826	0.715
P30681	114	K	High mobility group protein B2 OS=Mus musculus OX=10090 GN=Hmgb2 PE=1 SV=3	Hmgb2	1	0.0019485	56.08	2	IK(1)IEHPGLSIGDTAK	-0.72978	2	1.22739	0.772607	1.05665	0.943351	1.162	0.819	0.705
P30681	50	K	High mobility group protein B2 OS=Mus musculus OX=10090 GN=Hmgb2 PE=1 SV=3	Hmgb2	1	0.030322	56.378	2	WK(1)TMSAK	1.0771	1	1		1.05665	0.943351	0.946
P31001	298	K	Desmin OS=Mus musculus OX=10090 GN=Des PE=1 SV=3	Des	1	0.00588435	78.864	2	SK(1)VSDLTQAANK	-0.98799	2	0.986204	1.0138	0.980904	1.0191	1.005	0.995	0.99
P31725	26	K	Protein S100-A9 OS=Mus musculus OX=10090 GN=S100a9 PE=1 SV=3	S100a9	1	0.00291779	119.94	2	K(1)EGHPDTLSK	-1.5944	1	1		1.11426	0.885737	0.897
P31725	94	K	Protein S100-A9 OS=Mus musculus OX=10090 GN=S100a9 PE=1 SV=3	S100a9	1	5.50069e-16	156.73	3	LIFACHEK(1)LHENNPR	2.6683	5	1.50559	0.49441	1.11426	0.885737	1.351	0.558	0.413
P31786	55	K	Acyl-CoA-binding protein OS=Mus musculus OX=10090 GN=Dbi PE=1 SV=2	Dbi	1	9.3056e-10	154.28	2	AK(1)WDSWNK	1.2224	2	1.08761	0.912391	1.03603	0.963973	1.05	0.946	0.901
P31786	61	K	Acyl-CoA-binding protein OS=Mus musculus OX=10090 GN=Dbi PE=1 SV=2	Dbi	1	0.0321766	67.464	2	WDSWNK(1)LK	3.1972	2	1.32192	0.678079	1.03603	0.963973	1.276	0.703	0.551
P31786	17	K	Acyl-CoA-binding protein OS=Mus musculus OX=10090 GN=Dbi PE=1 SV=2	Dbi	1	1.01129e-13	151.18	3	LK(1)TQPTDEEMLFIYSHFK	-1.4311	2	1.33935	0.660652	1.03603	0.963973	1.293	0.685	0.53
P31786	51	K	Acyl-CoA-binding protein OS=Mus musculus OX=10090 GN=Dbi PE=1 SV=2	Dbi	1	1.07512e-08	126.46	3	QATVGDVNTDRPGLLDLK(1)GK	0.38582	4	0.994862	1.00514	1.03603	0.963973	0.96	1.043	1.086
P31786	8	K	Acyl-CoA-binding protein OS=Mus musculus OX=10090 GN=Dbi PE=1 SV=2	Dbi	0.999825	0.000194954	62.494	2	SQAEFDK(1)AAEEVKR	-0.6117	2	1.15275	0.847251	1.03603	0.963973	1.113	0.879	0.79
P31786	77	K	Acyl-CoA-binding protein OS=Mus musculus OX=10090 GN=Dbi PE=1 SV=2	Dbi	1	0.0106007	60.547	2	TYVEK(1)VDELK	1.3652	1		1	1.03603	0.963973		1.037
P32020	470	K	Non-specific lipid-transfer protein OS=Mus musculus OX=10090 GN=Scp2 PE=1 SV=3	Scp2	1	0.0245257	69.224	2	DGPGGK(1)EATWVVDVK	0.084006	1		1	0.997503	1.0025		0.998
P32020	7	K	Non-specific lipid-transfer protein OS=Mus musculus OX=10090 GN=Scp2 PE=1 SV=3	Scp2	1	0.0145118	57.032	2	PSVALK(1)SPR	-0.61431	1	1		0.997503	1.0025	1.003
P32067	228	K	Lupus La protein homolog OS=Mus musculus OX=10090 GN=Ssb PE=1 SV=1	Ssb	1	0.00176774	63.212	2	ALEGK(1)MGCLLK	-0.6261	2	1.18438	0.815616	1.00032	0.999678	1.184	0.816	0.689
P32848	28	K	Parvalbumin alpha OS=Mus musculus OX=10090 GN=Pvalb PE=1 SV=3	Pvalb	1	0.000108275	106.11	2	AIGAFAAADSFDHK(1)K	1.2549	2	0.386838	1.61316	0.838274	1.16173	0.461	1.389	3.013
P32848	29	K	Parvalbumin alpha OS=Mus musculus OX=10090 GN=Pvalb PE=1 SV=3	Pvalb	1	0.000376931	125.5	2	K(1)FFQMVGLK	0.84467	2	0.913745	1.08626	0.838274	1.16173	1.09	0.935	0.858
P32848	55	K	Parvalbumin alpha OS=Mus musculus OX=10090 GN=Pvalb PE=1 SV=3	Pvalb	1	9.04697e-67	246.85	2	DK(1)SGFIEEDELGSILK	-0.74195	5	0.741811	1.25819	0.838274	1.16173	0.885	1.083	1.224
P32848	84	K	Parvalbumin alpha OS=Mus musculus OX=10090 GN=Pvalb PE=1 SV=3	Pvalb	1	6.03298e-10	148.62	2	ETK(1)TLLAAGDKDGDGK	-1.1	2	0.877655	1.12235	0.838274	1.16173	1.047	0.966	0.923
P32848	46	K	Parvalbumin alpha OS=Mus musculus OX=10090 GN=Pvalb PE=1 SV=3	Pvalb	0.999999	0.0657754	73.655	2	K(1)VFHILDKDK	-1.0416	1		1	0.838274	1.16173		0.861
P32921	260	K	Tryptophan--tRNA ligase, cytoplasmic OS=Mus musculus OX=10090 GN=Wars1 PE=1 SV=2	Wars1	1	0.000457405	78.043	2	IQK(1)HVTFNQVK	-0.4906	2	1.13796	0.862036	0.998479	1.00152	1.14	0.861	0.755
P34022	134	K	Ran-specific GTPase-activating protein OS=Mus musculus OX=10090 GN=Ranbp1 PE=1 SV=2	Ranbp1	1	5.61618e-28	119.97	3	AWVWNTHADFADECPK(1)PELLAIR	-1.0474	2	1.39575	0.604251	1.03739	0.962605	1.345	0.628	0.467
P34022	154	K	Ran-specific GTPase-activating protein OS=Mus musculus OX=10090 GN=Ranbp1 PE=1 SV=2	Ranbp1	1	0.0181507	46.447	2	TK(1)FEECR	0.68523	1	1		1.03739	0.962605	0.964
P34884	78	K	Macrophage migration inhibitory factor OS=Mus musculus OX=10090 GN=Mif PE=1 SV=2	Mif	1	1.02352e-59	264.98	2	NYSK(1)LLCGLLSDR	2.5967	2	1.41729	0.582708	1.01296	0.987036	1.399	0.59	0.422
P34914	176	K	Bifunctional epoxide hydrolase 2 OS=Mus musculus OX=10090 GN=Ephx2 PE=1 SV=2	Ephx2	0.999998	0.000508642	59.625	3	AK(1)PNEVVFLDDFGSNLKPAR	1.9529	2	0.727671	1.27233	0.992374	1.00763	0.733	1.263	1.723
P34928	62	K	Apolipoprotein C-I OS=Mus musculus OX=10090 GN=Apoc1 PE=1 SV=1	Apoc1	1	0.000607278	118.06	2	QK(1)EILTK	-1.8582	2	1.06587	0.934126	1.0329	0.967098	1.032	0.966	0.936
P35175	76	K	Stefin-1 OS=Mus musculus OX=10090 GN=Stfa1 PE=3 SV=1	Stfa1	1	0.000187949	80.049	3	VFNGPTGK(1)DNYELHGYQTDK	0.70265	2	0.908747	1.09125	0.91175	1.08825	0.997	1.003	1.006
P35235	482	K	Tyrosine-protein phosphatase non-receptor type 11 OS=Mus musculus OX=10090 GN=Ptpn11 PE=1 SV=3	Ptpn11	1	0.000460425	97.175	2	EK(1)GVDCDIDVPK	0.093253	3	1.10897	0.891029	1.02293	0.977072	1.084	0.912	0.841
P35235	492	K	Tyrosine-protein phosphatase non-receptor type 11 OS=Mus musculus OX=10090 GN=Ptpn11 PE=1 SV=3	Ptpn11	1	1.17454e-05	76.563	2	GVDCDIDVPK(1)TIQMVR	-0.93316	2	1.27437	0.725634	1.02293	0.977072	1.246	0.743	0.596
P35235	131	K	Tyrosine-protein phosphatase non-receptor type 11 OS=Mus musculus OX=10090 GN=Ptpn11 PE=1 SV=3	Ptpn11	1	0.0108632	50.297	2	GK(1)HGSFLVR	-0.43531	2	0.988393	1.01161	1.02293	0.977072	0.966	1.035	1.071
P35278	184	K	Ras-related protein Rab-5C OS=Mus musculus OX=10090 GN=Rab5c PE=1 SV=2	Rab5c	1	8.79111e-23	161.23	2	LPK(1)NEPQNAAGAPGR	0.42163	5	0.917098	1.0829	0.994447	1.00555	0.922	1.077	1.168
P35282	45	K	Ras-related protein Rab-21 OS=Mus musculus OX=10090 GN=Rab21 PE=1 SV=4	Rab21	1	4.13568e-07	101.43	3	FNDK(1)HITTLQASFLTK	-0.66613	2	1.09878	0.901215	0.982435	1.01757	1.118	0.886	0.792
P35282	155	K	Ras-related protein Rab-21 OS=Mus musculus OX=10090 GN=Rab21 PE=1 SV=4	Rab21	1	2.09102e-07	76.494	4	HVSIQEAESYAESVGAK(1)HYHTSAK	0.053328	2	0.8516	1.1484	0.982435	1.01757	0.867	1.129	1.302
P35288	168	K	Ras-related protein Rab-23 OS=Mus musculus OX=10090 GN=Rab23 PE=1 SV=2	Rab23	1	0.00500432	72.042	2	YLAEK(1)HLQK	0.65054	2	0.97933	1.02067	0.998014	1.00199	0.981	1.019	1.039
P35293	48	K	Ras-related protein Rab-18 OS=Mus musculus OX=10090 GN=Rab18 PE=1 SV=2	Rab18	1	0.00351327	74.849	2	VK(1)TISVDGNK	-1.0386	1		1	1.00531	0.994691		1.005
P35486	83	K	Pyruvate dehydrogenase E1 component subunit alpha, somatic form, mitochondrial OS=Mus musculus OX=10090 GN=Pdha1 PE=1 SV=1	Pdha1	1	0.000936887	118.06	2	ADQLYK(1)QK	1.9491	2	1.09486	0.905136	0.978406	1.02159	1.119	0.886	0.792
P35486	63	K	Pyruvate dehydrogenase E1 component subunit alpha, somatic form, mitochondrial OS=Mus musculus OX=10090 GN=Pdha1 PE=1 SV=1	Pdha1	1	0.00642924	88.921	2	EDGLK(1)YYR	0.40018	1		1	0.978406	1.02159		0.979
P35486	77	K	Pyruvate dehydrogenase E1 component subunit alpha, somatic form, mitochondrial OS=Mus musculus OX=10090 GN=Pdha1 PE=1 SV=1	Pdha1	1	5.41949e-05	144.47	2	MELK(1)ADQLYK	-1.3654	5	0.937474	1.06253	0.978406	1.02159	0.958	1.04	1.086
P35486	277	K	Pyruvate dehydrogenase E1 component subunit alpha, somatic form, mitochondrial OS=Mus musculus OX=10090 GN=Pdha1 PE=1 SV=1	Pdha1	1	4.37607e-14	191.95	2	SGK(1)GPILMELQTYR	0.33975	1		1	0.978406	1.02159		0.979
P35486	313	K	Pyruvate dehydrogenase E1 component subunit alpha, somatic form, mitochondrial OS=Mus musculus OX=10090 GN=Pdha1 PE=1 SV=1	Pdha1	1	1.39982e-11	152.17	2	SK(1)SDPIMLLK	-1.0115	4	0.896092	1.10391	0.978406	1.02159	0.916	1.081	1.18
P35550	90	K	rRNA 2'-O-methyltransferase fibrillarin OS=Mus musculus OX=10090 GN=Fbl PE=1 SV=2	Fbl	1	0.000336859	110.58	2	GNQSGK(1)NVMVEPHR	-0.77367	2	0.781025	1.21897	0.986841	1.01316	0.791	1.203	1.521
P35564	128	K	Calnexin OS=Mus musculus OX=10090 GN=Canx PE=1 SV=1	Canx	1	0.00134701	57.888	2	AK(1)HHAISAK	-0.15117	2	0.98134	1.01866	0.994042	1.00596	0.987	1.013	1.026
P35564	88	K	Calnexin OS=Mus musculus OX=10090 GN=Canx PE=1 SV=1	Canx	1	0.0413374	54.27	2	GSLSGWILSK(1)AK	-3.2059	1	1		0.994042	1.00596	1.006
P35564	211	K	Calnexin OS=Mus musculus OX=10090 GN=Canx PE=1 SV=1	Canx	0.967355	0.0013602	55.578	3	HK(0.033)NPK(0.967)TGVYEEK	-1.0288	1	1		0.994042	1.00596	1.006
P35564	218	K	Calnexin OS=Mus musculus OX=10090 GN=Canx PE=1 SV=1	Canx	1	0.0028026	81.335	2	TGVYEEK(1)HAK	0.88287	2	1.007	0.992998	0.994042	1.00596	1.013	0.987	0.974
P35564	171	K	Calnexin OS=Mus musculus OX=10090 GN=Canx PE=1 SV=1	Canx	1	0.000264826	90.376	3	LLSK(1)TAELSLDQFHDK	-1.2905	2	1.00132	0.998679	0.994042	1.00596	1.007	0.993	0.986
P35564	104	K	Calnexin OS=Mus musculus OX=10090 GN=Canx PE=1 SV=1	Canx	1	0.000174003	90.689	2	YDGK(1)WEVDEMK	2.4574	2	0.818479	1.18152	0.994042	1.00596	0.823	1.175	1.428
P35700	35	K	Peroxiredoxin-1 OS=Mus musculus OX=10090 GN=Prdx1 PE=1 SV=1	Prdx1	1	3.75697e-05	92.732	2	DISLSEYK(1)GK	1.8276	2	1.14303	0.856969	1.0194	0.980599	1.121	0.874	0.78
P35700	136	K	Peroxiredoxin-1 OS=Mus musculus OX=10090 GN=Prdx1 PE=1 SV=1	Prdx1	1	6.79631e-08	139.78	2	GLFIIDDK(1)GILR	-0.019657	2	1.94928	0.0507196	1.0194	0.980599	1.912	0.052	0.027
P35700	178	K	Peroxiredoxin-1 OS=Mus musculus OX=10090 GN=Prdx1 PE=1 SV=1	Prdx1	0.999978	3.80025e-09	92.319	3	HGEVCPAGWK(1)PGSDTIKPDVNK	0.26476	4	1.04955	0.950452	1.0194	0.980599	1.03	0.969	0.941
P35700	185	K	Peroxiredoxin-1 OS=Mus musculus OX=10090 GN=Prdx1 PE=1 SV=1	Prdx1	1	0.0612003	47.334	2	PGSDTIK(1)PDVNK	-0.83358	1	1		1.0194	0.980599	0.981
P35700	190	K	Peroxiredoxin-1 OS=Mus musculus OX=10090 GN=Prdx1 PE=1 SV=1	Prdx1	0.914407	1.68784e-05	47.267	4	HGEVCPAGWK(0.001)PGSDTIK(0.085)PDVNK(0.914)SK	-0.31844	1	1		1.0194	0.980599	0.981
P35700	168	K	Peroxiredoxin-1 OS=Mus musculus OX=10090 GN=Prdx1 PE=1 SV=1	Prdx1	0.999854	2.96652e-24	85.036	4	LVQAFQFTDK(1)HGEVCPAGWKPGSDTIKPDVNK	-0.78068	2	1.04113	0.958873	1.0194	0.980599	1.021	0.978	0.958
P35831	65	K	Tyrosine-protein phosphatase non-receptor type 12 OS=Mus musculus OX=10090 GN=Ptpn12 PE=1 SV=3	Ptpn12	1	0.0283287	55.754	2	YK(1)DILPFDHSR	8.5316	4	0.823558	1.17644	0.927323	1.07268	0.888	1.097	1.235
P35979	54	K	60S ribosomal protein L12 OS=Mus musculus OX=10090 GN=Rpl12 PE=1 SV=2	Rpl12	1	0.0130819	74.269	2	ATGDWK(1)GLR	0.18352	2	1.02135	0.978651	0.992801	1.0072	1.029	0.972	0.945
P35979	99	K	60S ribosomal protein L12 OS=Mus musculus OX=10090 GN=Rpl12 PE=1 SV=2	Rpl12	1	1.40786e-09	114.5	3	NIK(1)HSGNITFDEIVNIAR	-0.27269	2	0.795994	1.20401	0.992801	1.0072	0.802	1.195	1.49
P36423	517	K	Thromboxane-A synthase OS=Mus musculus OX=10090 GN=Tbxas1 PE=1 SV=2	Tbxas1	1	0.00018319	106.29	3	FEASPETQVPLQLESK(1)SALGPK	-1.9803	1	1		1.01035	0.98965	0.99
P36552	371	K	Oxygen-dependent coproporphyrinogen-III oxidase, mitochondrial OS=Mus musculus OX=10090 GN=Cpox PE=1 SV=2	Cpox	1	0.0196883	57.032	2	DK(1)LWQQLR	-1.4611	1		1	1.04342	0.956575		1.045
P36552	360	K	Oxygen-dependent coproporphyrinogen-III oxidase, mitochondrial OS=Mus musculus OX=10090 GN=Cpox PE=1 SV=2	Cpox	1	0.00131717	94.66	2	K(1)HCDDSYTPR	-0.48734	2	1.00241	0.997587	1.04342	0.956575	0.961	1.043	1.085
P36552	306	K	Oxygen-dependent coproporphyrinogen-III oxidase, mitochondrial OS=Mus musculus OX=10090 GN=Cpox PE=1 SV=2	Cpox	1	9.90079e-05	103.69	3	K(1)WCDDYFFIVHR	-0.091332	2	1.3731	0.626899	1.04342	0.956575	1.316	0.655	0.498
P37040	358	K	NADPH--cytochrome P450 reductase OS=Mus musculus OX=10090 GN=Por PE=1 SV=2	Por	1	0.0207822	62.271	2	K(1)HPFPCPTTYR	-0.81256	1	1		1.02865	0.971348	0.972
P37913	225	K	DNA ligase 1 OS=Mus musculus OX=10090 GN=Lig1 PE=1 SV=2	Lig1	1	6.51728e-08	157.74	2	GAK(1)TLSSFFTPR	0.30501	2	1.00143	0.99857	0.960767	1.03923	1.042	0.961	0.922
P37913	144	K	DNA ligase 1 OS=Mus musculus OX=10090 GN=Lig1 PE=1 SV=2	Lig1	1	2.6784e-15	135.13	2	TIQDTLEEQNEDK(1)TK	-0.46706	2	1.15617	0.843827	0.960767	1.03923	1.203	0.812	0.675
P38060	48	K	Hydroxymethylglutaryl-CoA lyase, mitochondrial OS=Mus musculus OX=10090 GN=Hmgcl PE=1 SV=2	Hmgcl	1	1.62522e-51	196.42	2	DGLQNEK(1)SIVPTPVK	-0.14101	2	0.963683	1.03632	0.963047	1.03695	1.001	0.999	0.998
P38060	317	K	Hydroxymethylglutaryl-CoA lyase, mitochondrial OS=Mus musculus OX=10090 GN=Hmgcl PE=1 SV=2	Hmgcl	1	0.0013775	88.734	2	TSSK(1)VAQATCK	0.10861	2	1.29157	0.708427	0.963047	1.03695	1.341	0.683	0.509
P38647	138	K	Stress-70 protein, mitochondrial OS=Mus musculus OX=10090 GN=Hspa9 PE=1 SV=3	Hspa9	1	0.000884716	125.5	2	DTK(1)NVPFK	-0.3183	2	0.908397	1.0916	1.01764	0.982361	0.893	1.111	1.244
P38647	187	K	Stress-70 protein, mitochondrial OS=Mus musculus OX=10090 GN=Hspa9 PE=1 SV=3	Hspa9	1	3.70168e-34	135.48	3	ETAENYLGHTAK(1)NAVITVPAYFNDSQR	1.1661	2	0.830075	1.16993	1.01764	0.982361	0.816	1.191	1.46
P38647	300	K	Stress-70 protein, mitochondrial OS=Mus musculus OX=10090 GN=Hspa9 PE=1 SV=3	Hspa9	1	0.000260872	97.594	2	ETGVDLTK(1)DNMALQR	-1.5102	2	0.895271	1.10473	1.01764	0.982361	0.88	1.125	1.278
P38647	612	K	Stress-70 protein, mitochondrial OS=Mus musculus OX=10090 GN=Hspa9 PE=1 SV=3	Hspa9	1	0.00692195	67.507	2	LK(1)EEISK	0.86426	1		1	1.01764	0.982361		1.018
P38647	175	K	Stress-70 protein, mitochondrial OS=Mus musculus OX=10090 GN=Hspa9 PE=1 SV=3	Hspa9	1	1.59238e-19	144.09	2	MK(1)ETAENYLGHTAK	-0.46767	2	0.836156	1.16384	1.01764	0.982361	0.822	1.185	1.442
P38647	394	K	Stress-70 protein, mitochondrial OS=Mus musculus OX=10090 GN=Hspa9 PE=1 SV=3	Hspa9	1	1.22044e-09	92.747	2	MPK(1)VQQTVQDLFGR	-1.594	4	1.15509	0.844914	1.01764	0.982361	1.135	0.86	0.758
P38647	135	K	Stress-70 protein, mitochondrial OS=Mus musculus OX=10090 GN=Hspa9 PE=1 SV=3	Hspa9	1	2.5535e-07	127.03	2	YDDPEVQK(1)DTK	0.61814	3	0.901778	1.09822	1.01764	0.982361	0.886	1.118	1.262
P39054	393	K	Dynamin-2 OS=Mus musculus OX=10090 GN=Dnm2 PE=1 SV=2	Dnm2	1	9.22749e-09	179.31	2	EISYAIK(1)NIHGVR	0.89131	2	0.899112	1.10089	0.984789	1.01521	0.913	1.084	1.187
P39054	257	K	Dynamin-2 OS=Mus musculus OX=10090 GN=Dnm2 PE=1 SV=2	Dnm2	1	0.0127298	81.099	2	K(1)FFLSHPAYR	-1.9807	1		1	0.984789	1.01521		0.985
P39054	299	K	Dynamin-2 OS=Mus musculus OX=10090 GN=Dnm2 PE=1 SV=2	Dnm2	1	3.6379e-34	176.97	2	SK(1)LQSQLLSLEK	-1.5117	2	0.996637	1.00336	0.984789	1.01521	1.012	0.988	0.976
P39054	87	K	Dynamin-2 OS=Mus musculus OX=10090 GN=Dnm2 PE=1 SV=2	Dnm2	1	0.000105295	93.162	2	TEYAEFLHCK(1)SK	-1.5944	2	1.10539	0.894607	0.984789	1.01521	1.122	0.881	0.785
P39749	250	K	Flap endonuclease 1 OS=Mus musculus OX=10090 GN=Fen1 PE=1 SV=1	Fen1	1	0.0238133	43.272	2	AVDLIQK(1)HK	-0.92312	1	1		0.96368	1.03632	1.038
P40124	397	K	Adenylyl cyclase-associated protein 1 OS=Mus musculus OX=10090 GN=Cap1 PE=1 SV=4	Cap1	1	0.00500432	61.48	2	DVK(1)VQVMGK	1.1105	2	1.10189	0.898109	0.998391	1.00161	1.104	0.897	0.812
P40124	403	K	Adenylyl cyclase-associated protein 1 OS=Mus musculus OX=10090 GN=Cap1 PE=1 SV=4	Cap1	1	2.46915e-05	97.594	2	VQVMGK(1)VPTISINK	-0.95971	2	0.871746	1.12825	0.998391	1.00161	0.873	1.126	1.29
P40124	208	K	Adenylyl cyclase-associated protein 1 OS=Mus musculus OX=10090 GN=Cap1 PE=1 SV=4	Cap1	1	2.28024e-07	83.474	2	EFHTTGLAWSK(1)TGPVAK	-0.25303	4	0.867051	1.13295	0.998391	1.00161	0.868	1.131	1.303
P40124	70	K	Adenylyl cyclase-associated protein 1 OS=Mus musculus OX=10090 GN=Cap1 PE=1 SV=4	Cap1	1	1.88883e-18	167.01	3	EIGGDVQK(1)HAEMVHTGLK	0.036898	2	0.929329	1.07067	0.998391	1.00161	0.931	1.069	1.148
P40124	80	K	Adenylyl cyclase-associated protein 1 OS=Mus musculus OX=10090 GN=Cap1 PE=1 SV=4	Cap1	1	2.47904e-06	101.64	2	HAEMVHTGLK(1)LER	-1.2716	4	0.999213	1.00079	0.998391	1.00161	1.001	0.999	0.998
P40124	365	K	Adenylyl cyclase-associated protein 1 OS=Mus musculus OX=10090 GN=Cap1 PE=1 SV=4	Cap1	1	9.1554e-06	110.52	2	GK(1)INSITVDNCK	-0.26819	2	1.03618	0.963822	0.998391	1.00161	1.038	0.962	0.927
P40124	177	K	Adenylyl cyclase-associated protein 1 OS=Mus musculus OX=10090 GN=Cap1 PE=1 SV=4	Cap1	1	0.0279499	98.009	2	K(1)HVDWVR	-2.7046	2	0.991527	1.00847	0.998391	1.00161	0.993	1.007	1.014
P40124	271	K	Adenylyl cyclase-associated protein 1 OS=Mus musculus OX=10090 GN=Cap1 PE=1 SV=4	Cap1	1	3.37899e-22	88.252	3	SALFAQINQGESITHALK(1)HVSDDMK	2.1608	2	1.07649	0.92351	0.998391	1.00161	1.078	0.922	0.855
P40124	421	K	Adenylyl cyclase-associated protein 1 OS=Mus musculus OX=10090 GN=Cap1 PE=1 SV=4	Cap1	1	1.85235e-27	121.23	3	TDGCHAYLSK(1)NSLDCEIVSAK	0.45395	2	1.04516	0.95484	0.998391	1.00161	1.047	0.953	0.91
P40124	411	K	Adenylyl cyclase-associated protein 1 OS=Mus musculus OX=10090 GN=Cap1 PE=1 SV=4	Cap1	1	9.2879e-08	86.952	3	VPTISINK(1)TDGCHAYLSK	0.78633	1	1		0.998391	1.00161	1.002
P40142	232	K	Transketolase OS=Mus musculus OX=10090 GN=Tkt PE=1 SV=1	Tkt	1	7.58264e-51	200.82	2	AFGQAK(1)HQPTAIIAK	-0.65692	5	1.1939	0.806104	1.05466	0.945337	1.132	0.853	0.754
P40142	241	K	Transketolase OS=Mus musculus OX=10090 GN=Tkt PE=1 SV=1	Tkt	1	0.000108481	112.95	2	HQPTAIIAK(1)TFK	0.59477	2	0.944335	1.05566	1.05466	0.945337	0.895	1.117	1.248
P40142	260	K	Transketolase OS=Mus musculus OX=10090 GN=Tkt PE=1 SV=1	Tkt	1	1.18554e-07	117.3	3	EAWHGK(1)PLPK	1.3578	3	0.994046	1.00595	1.05466	0.945337	0.943	1.064	1.128
P40142	319	K	Transketolase OS=Mus musculus OX=10090 GN=Tkt PE=1 SV=1	Tkt	1	0.00837781	69.716	2	K(1)AYGLALAK	-1.3594	1		1	1.05466	0.945337		1.058
P40142	204	K	Transketolase OS=Mus musculus OX=10090 GN=Tkt PE=1 SV=1	Tkt	1	3.12062e-06	63.025	3	LGQSDPAPLQHQVDIYQK(1)R	-0.22816	1		1	1.05466	0.945337		1.058
P40142	6	K	Transketolase OS=Mus musculus OX=10090 GN=Tkt PE=1 SV=1	Tkt	1	0.000192378	117.45	2	MEGYHK(1)PDQQK	1.1614	5	0.990857	1.00914	1.05466	0.945337	0.94	1.067	1.135
P40142	310	K	Transketolase OS=Mus musculus OX=10090 GN=Tkt PE=1 SV=1	Tkt	1	0.000100891	99.276	2	MPTPPSYK(1)VGDK	-0.91764	3	1.04634	0.953661	1.05466	0.945337	0.992	1.009	1.017
P40142	597	K	Transketolase OS=Mus musculus OX=10090 GN=Tkt PE=1 SV=1	Tkt	1	0.00795973	43.168	2	SGK(1)PAELLK	-0.99272	2	1.07408	0.925918	1.05466	0.945337	1.018	0.979	0.962
P40142	499	K	Transketolase OS=Mus musculus OX=10090 GN=Tkt PE=1 SV=1	Tkt	1	1.76277e-16	110.99	3	SK(1)DDQVTVIGAGVTLHEALAAAESLK	0.36709	2	1.91182	0.0881788	1.05466	0.945337	1.813	0.093	0.051
P40142	493	K	Transketolase OS=Mus musculus OX=10090 GN=Tkt PE=1 SV=1	Tkt	1	6.8009e-12	68.651	3	TSRPENAIIYSNNEDFQVGQAK(1)VVLK	1.5451	1	1		1.05466	0.945337	0.948
P40142	144	K	Transketolase OS=Mus musculus OX=10090 GN=Tkt PE=1 SV=1	Tkt	1	0.00176009	98.009	2	YFDK(1)ASYR	-0.42112	2	0.976424	1.02358	1.05466	0.945337	0.926	1.083	1.17
P40142	59	K	Transketolase OS=Mus musculus OX=10090 GN=Tkt PE=1 SV=1	Tkt	1	0.00201288	90.308	2	YK(1)ALDPR	0.332	2	1.09113	0.908872	1.05466	0.945337	1.035	0.961	0.929
P40240	124	K	CD9 antigen OS=Mus musculus OX=10090 GN=Cd9 PE=1 SV=2	Cd9	1	7.76477e-06	131.54	2	ELQEFYK(1)DTYQK	1.3333	2	1.0502	0.949801	1.09467	0.905328	0.959	1.049	1.094
P40336	203	K	Vacuolar protein sorting-associated protein 26A OS=Mus musculus OX=10090 GN=Vps26a PE=1 SV=1	Vps26a	1	2.38569e-05	95.138	2	IK(1)IQHMELQLIK	0.24942	1		1	0.998497	1.0015		0.998
P40336	288	K	Vacuolar protein sorting-associated protein 26A OS=Mus musculus OX=10090 GN=Vps26a PE=1 SV=1	Vps26a	1	0.00450566	69.276	2	YFK(1)QQEIILWR	0.064513	1		1	0.998497	1.0015		0.998
P41216	512	K	Long-chain-fatty-acid--CoA ligase 1 OS=Mus musculus OX=10090 GN=Acsl1 PE=1 SV=2	Acsl1	1	0.0067475	68.548	2	GEGEVCVK(1)GANVFK	0.18503	1		1	0.966227	1.03377		0.967
P41216	644	K	Long-chain-fatty-acid--CoA ligase 1 OS=Mus musculus OX=10090 GN=Acsl1 PE=1 SV=2	Acsl1	0.999996	0.0557526	69.201	2	LGK(1)EAGLKPFEQVK	-1.5688	1		1	0.966227	1.03377		0.967
P41216	420	K	Long-chain-fatty-acid--CoA ligase 1 OS=Mus musculus OX=10090 GN=Acsl1 PE=1 SV=2	Acsl1	1	0.000151051	103.76	2	LIFHK(1)IQSSLGGK	-1.1362	2	0.924644	1.07536	0.966227	1.03377	0.957	1.04	1.087
P41245	647	K	Matrix metalloproteinase-9 OS=Mus musculus OX=10090 GN=Mmp9 PE=1 SV=2	Mmp9	1	0.00548447	81.642	2	ALLFSK(1)GR	1.6009	2	0.885465	1.11454	1.04698	0.953024	0.846	1.169	1.382
P41245	695	K	Matrix metalloproteinase-9 OS=Mus musculus OX=10090 GN=Mmp9 PE=1 SV=2	Mmp9	1	0.000292427	76.605	2	AYFCHGK(1)FFWR	0.27211	2	1.02694	0.973061	1.04698	0.953024	0.981	1.021	1.041
P41245	559	K	Matrix metalloproteinase-9 OS=Mus musculus OX=10090 GN=Mmp9 PE=1 SV=2	Mmp9	1	1.12144e-06	126.29	2	DGWYWK(1)FLNHR	1.4472	2	1.21809	0.781912	1.04698	0.953024	1.163	0.82	0.705
P41245	656	K	Matrix metalloproteinase-9 OS=Mus musculus OX=10090 GN=Mmp9 PE=1 SV=2	Mmp9	1	0.0074834	69.905	2	FDLK(1)SQK	-1.4411	2	0.944616	1.05538	1.04698	0.953024	0.902	1.107	1.227
P41245	112	K	Matrix metalloproteinase-9 OS=Mus musculus OX=10090 GN=Mmp9 PE=1 SV=2	Mmp9	1	0.0029444	79.809	2	FQTFK(1)GLK	0.70926	2	1.09254	0.907461	1.04698	0.953024	1.044	0.952	0.912
P41245	611	K	Matrix metalloproteinase-9 OS=Mus musculus OX=10090 GN=Mmp9 PE=1 SV=2	Mmp9	1	1.79918e-09	126.21	2	QMWVYTGK(1)TVLGPR	2.4257	1	1		1.04698	0.953024	0.955
P41245	621	K	Matrix metalloproteinase-9 OS=Mus musculus OX=10090 GN=Mmp9 PE=1 SV=2	Mmp9	1	0.000231833	55.866	3	SLDK(1)LGLGPEVTHVSGLLPR	-1.1564	2	1.25824	0.741755	1.04698	0.953024	1.202	0.778	0.647
P41245	305	K	Matrix metalloproteinase-9 OS=Mus musculus OX=10090 GN=Mmp9 PE=1 SV=2	Mmp9	1	2.09289e-05	140.05	2	SYSACTTK(1)GR	0.844	2	0.96854	1.03146	1.04698	0.953024	0.925	1.082	1.17
P41731	138	K	CD63 antigen OS=Mus musculus OX=10090 GN=Cd63 PE=1 SV=2	Cd63	1	0.00180123	99.855	2	TATILDK(1)LQK	-2.7278	2	0.98931	1.01069	1.24212	0.919295	0.796	1.099	1.381
P42125	247	K	Enoyl-CoA delta isomerase 1, mitochondrial OS=Mus musculus OX=10090 GN=Eci1 PE=1 SV=2	Eci1	1	0.00533406	104.39	2	K(1)ATADNLIK	1.6502	1		1	0.920787	1.07921		0.927
P42125	76	K	Enoyl-CoA delta isomerase 1, mitochondrial OS=Mus musculus OX=10090 GN=Eci1 PE=1 SV=2	Eci1	1	3.9319e-05	158.37	2	LENDK(1)SIR	2.4787	2	0.586177	1.41382	0.920787	1.07921	0.637	1.31	2.057
P42125	113	K	Enoyl-CoA delta isomerase 1, mitochondrial OS=Mus musculus OX=10090 GN=Eci1 PE=1 SV=2	Eci1	1	2.12913e-25	153.08	3	NPAHYAEYWK(1)NVQELWLR	-0.80339	2	1.20874	0.791256	0.920787	1.07921	1.313	0.733	0.558
P42125	229	K	Enoyl-CoA delta isomerase 1, mitochondrial OS=Mus musculus OX=10090 GN=Eci1 PE=1 SV=2	Eci1	1	1.77089e-06	113.34	2	SVMTK(1)WLAIPDHSR	2.3701	2	0.776323	1.22368	0.920787	1.07921	0.843	1.134	1.345
P42125	222	K	Enoyl-CoA delta isomerase 1, mitochondrial OS=Mus musculus OX=10090 GN=Eci1 PE=1 SV=2	Eci1	1	0.000340103	59.77	3	VGVVDEVVPEDQVHSK(1)AR	0.057218	4	0.529162	1.47084	0.920787	1.07921	0.575	1.363	2.37
Q3UCQ1	319	K	Forkhead box protein K2 OS=Mus musculus OX=10090 GN=Foxk2 PE=1 SV=3	Foxk2	1	0.00191391	77.157	2	SQEEPGK(1)GSFWR	1.953	2	0.907844	1.09216
P42208	174	K	Septin-2 OS=Mus musculus OX=10090 GN=Septin2 PE=1 SV=2	Septin2	1	1.96655e-09	119.94	2	AIHNK(1)VNIVPVIAK	-1.8214	4	1.07282	0.927179	1.02478	0.97522	1.047	0.951	0.908
P42225	216	K	Signal transducer and activator of transcription 1 OS=Mus musculus OX=10090 GN=Stat1 PE=1 SV=1	Stat1	1	0.00151709	108.92	2	EIIHK(1)IR	-1.1152	2	0.864024	1.13598	0.962338	1.03766	0.898	1.095	1.219
P42227	631	K	Signal transducer and activator of transcription 3 OS=Mus musculus OX=10090 GN=Stat3 PE=1 SV=2	Stat3	1	3.82147e-96	265.16	2	DISGK(1)TQIQSVEPYTK	-0.83072	2	0.993846	1.00615	1.02466	0.975339	0.97	1.032	1.064
P42227	294	K	Signal transducer and activator of transcription 3 OS=Mus musculus OX=10090 GN=Stat3 PE=1 SV=2	Stat3	1	0.000736335	91.245	2	VSYK(1)GDPIVQHR	0.21638	2	1.17188	0.828118	1.02466	0.975339	1.144	0.849	0.742
P42669	272	K	Transcriptional activator protein Pur-alpha OS=Mus musculus OX=10090 GN=Pura PE=1 SV=1	Pura	1	5.90514e-13	156.73	2	FGHTFCK(1)YSEEMK	-0.2663	4	1.06221	0.93779	1.04487	0.955133	1.017	0.982	0.966
P42669	86	K	Transcriptional activator protein Pur-alpha OS=Mus musculus OX=10090 GN=Pura PE=1 SV=1	Pura	1	0.000519178	97.175	2	FLK(1)IAEVGAGGNK	-1.133	2	1.00158	0.998416	1.04487	0.955133	0.959	1.045	1.09
P42669	96	K	Transcriptional activator protein Pur-alpha OS=Mus musculus OX=10090 GN=Pura PE=1 SV=1	Pura	1	0.0196124	43.613	2	IAEVGAGGNK(1)SR	2.0886	1		1	1.04487	0.955133		1.047
P42669	265	K	Transcriptional activator protein Pur-alpha OS=Mus musculus OX=10090 GN=Pura PE=1 SV=1	Pura	1	0.000171714	103.87	2	VWAK(1)FGHTFCK	0.039908	2	1.12738	0.872621	1.04487	0.955133	1.079	0.914	0.847
P42932	152	K	T-complex protein 1 subunit theta OS=Mus musculus OX=10090 GN=Cct8 PE=1 SV=3	Cct8	1	3.29263e-07	123.99	3	AHEILPELVCCSAK(1)NLR	-0.87371	3	1.17979	0.820206	1.02477	0.975231	1.151	0.841	0.731
P42932	296	K	T-complex protein 1 subunit theta OS=Mus musculus OX=10090 GN=Cct8 PE=1 SV=3	Cct8	1	5.4965e-11	123.14	3	AIAGTGANVIVTGGK(1)VADIALHYANK	2.0532	1	1		1.02477	0.975231	0.976
P42932	459	K	T-complex protein 1 subunit theta OS=Mus musculus OX=10090 GN=Cct8 PE=1 SV=3	Cct8	1	2.97929e-11	115.24	2	ALAENSGVK(1)ANEVISK	-2.7622	1	1		1.02477	0.975231	0.976
P42932	20	K	T-complex protein 1 subunit theta OS=Mus musculus OX=10090 GN=Cct8 PE=1 SV=3	Cct8	1	0.061637	40.53	2	DGAK(1)HFSGLEEAVYR	-0.32795	1		1	1.02477	0.975231		1.025
P42932	260	K	T-complex protein 1 subunit theta OS=Mus musculus OX=10090 GN=Cct8 PE=1 SV=3	Cct8	1	6.71582e-07	86.135	2	GTVLIK(1)TAEELMNFSK	0.72542	1	1		1.02477	0.975231	0.976
P42932	326	K	T-complex protein 1 subunit theta OS=Mus musculus OX=10090 GN=Cct8 PE=1 SV=3	Cct8	1	0.000556191	90.689	2	LCK(1)TVGATALPK	-0.41202	2	0.971835	1.02817	1.02477	0.975231	0.948	1.054	1.112
P42932	318	K	T-complex protein 1 subunit theta OS=Mus musculus OX=10090 GN=Cct8 PE=1 SV=3	Cct8	1	2.29619e-06	154.28	2	LNSK(1)WDLR	1.5094	2	1.00884	0.991156	1.02477	0.975231	0.984	1.016	1.033
P43025	48	K	Tetranectin OS=Mus musculus OX=10090 GN=Clec3b PE=1 SV=2	Clec3b	1	0.000532512	117.39	2	MFEELK(1)NR	0.62989	2	0.876844	1.12316	1.04353	0.956468	0.84	1.174	1.398
P43274	75	K	Histone H1.4 OS=Mus musculus OX=10090 GN=H1-4 PE=1 SV=2	H1-4	1	4.15615e-10	96.313	2	ALAAAGYDVEK(1)NNSR	-2.7125	2	1.02404	0.975958	0.997616	1.00159	1.026	0.974	0.949
P43274	85	K	Histone H1.4 OS=Mus musculus OX=10090 GN=H1-4 PE=1 SV=2	H1-4	1	0.0030247	85.622	2	LGLK(1)SLVSK	0.29552	2	0.984591	1.01541	0.997616	1.00159	0.987	1.014	1.027
P43274	90	K	Histone H1.4 OS=Mus musculus OX=10090 GN=H1-4 PE=1 SV=2	H1-4	1	0.000653203	98.167	2	SLVSK(1)GTLVQTK	0.89785	2	0.922769	1.07723	0.997616	1.00159	0.925	1.076	1.163
P43275	87	K	Histone H1.1 OS=Mus musculus OX=10090 GN=H1-1 PE=1 SV=2	H1-1	1	0.000483808	83.358	2	LGLK(1)SLVNK	-0.84674	2	0.869151	1.13085	0.845123	1.15488	1.028	0.979	0.952
P43275	77	K	Histone H1.1 OS=Mus musculus OX=10090 GN=H1-1 PE=1 SV=2	H1-1	1	0.00118275	81.48	2	SLAAAGYDVEK(1)NNSR	-3.5609	1		1	0.845123	1.15488		0.866
P45376	222	K	Aldo-keto reductase family 1 member B1 OS=Mus musculus OX=10090 GN=Akr1b1 PE=1 SV=3	Akr1b1	1	1.28697e-57	121.65	3	GIVVTAYSPLGSPDRPWAK(1)PEDPSLLEDPR	0.88798	2	1.05777	0.942226	0.983937	1.01606	1.075	0.927	0.862
P45376	86	K	Aldo-keto reductase family 1 member B1 OS=Mus musculus OX=10090 GN=Akr1b1 PE=1 SV=3	Akr1b1	1	2.04072e-08	147.19	2	LWCTFHDK(1)SMVK	-1.5255	2	0.92072	1.07928	0.983937	1.01606	0.936	1.062	1.135
P45376	263	K	Aldo-keto reductase family 1 member B1 OS=Mus musculus OX=10090 GN=Akr1b1 PE=1 SV=3	Akr1b1	1	0.0012025	78.864	2	NLVVIPK(1)SVTPVR	-1.494	3	1.19381	0.806193	0.983937	1.01606	1.213	0.793	0.654
P45376	78	K	Aldo-keto reductase family 1 member B1 OS=Mus musculus OX=10090 GN=Akr1b1 PE=1 SV=3	Akr1b1	1	2.69549e-05	71.935	3	RQDLFIVSK(1)LWCTFHDK	0.069368	1	1		0.983937	1.01606	1.016
P45376	306	K	Aldo-keto reductase family 1 member B1 OS=Mus musculus OX=10090 GN=Akr1b1 PE=1 SV=3	Akr1b1	1	0.000242421	104.39	2	VCALMSCAK(1)HK	-0.97531	2	0.9333	1.0667	0.983937	1.01606	0.949	1.05	1.106
P45376	179	K	Aldo-keto reductase family 1 member B1 OS=Mus musculus OX=10090 GN=Akr1b1 PE=1 SV=3	Akr1b1	1	4.63221e-08	107.46	3	YK(1)PAVNQIECHPYLTQEK	1.2543	2	1.14255	0.857446	0.983937	1.01606	1.161	0.844	0.727
P45376	243	K	Aldo-keto reductase family 1 member B1 OS=Mus musculus OX=10090 GN=Akr1b1 PE=1 SV=3	Akr1b1	1	2.89082e-07	138.23	2	YNK(1)TTAQVLIR	0.52496	2	0.931268	1.06873	0.983937	1.01606	0.946	1.052	1.112
P45377	179	K	Aldose reductase-related protein 2 OS=Mus musculus OX=10090 GN=Akr1b8 PE=1 SV=2	Akr1b8	1	0.000777892	52.149	3	HK(1)PVTNQVECHPYLTQEK	-1.4617	1		1	1.03818	0.961819		1.04
P45481	1584	K	Histone lysine acetyltransferase CREBBP OS=Mus musculus OX=10090 GN=Crebbp PE=1 SV=3	Crebbp	1	2.27317e-133	340.61	4	KKEESTAASETPEGSQGDSK(1)NAK(1)K	0.39964	19	1.01518	0.984823
P45481	1587	K	Histone lysine acetyltransferase CREBBP OS=Mus musculus OX=10090 GN=Crebbp PE=1 SV=3	Crebbp	1	2.27317e-133	340.61	2	NAK(1)K(1)K(1)NNK(1)K	1.0849	15	0.985404	1.0146
P45481	1588	K	Histone lysine acetyltransferase CREBBP OS=Mus musculus OX=10090 GN=Crebbp PE=1 SV=3	Crebbp	1	2.27317e-133	340.61	2	NAK(1)K(1)K(1)NNK(1)K	1.0849	9	0.994575	1.00542
P45481	1589	K	Histone lysine acetyltransferase CREBBP OS=Mus musculus OX=10090 GN=Crebbp PE=1 SV=3	Crebbp	1	2.73904e-32	159.11	2	NAK(1)K(1)K(1)NNK(1)K	1.0849	7	0.961899	1.0381
P45481	1592	K	Histone lysine acetyltransferase CREBBP OS=Mus musculus OX=10090 GN=Crebbp PE=1 SV=3	Crebbp	1	1.83499e-74	258.79	3	NNK(1)K(1)TNK(1)NK(1)SSISR	0.54899	12	1.1487	0.851305
P45481	1593	K	Histone lysine acetyltransferase CREBBP OS=Mus musculus OX=10090 GN=Crebbp PE=1 SV=3	Crebbp	1	1.83499e-74	258.79	3	NNK(1)K(1)TNK(1)NK(1)SSISR	0.54899	13	1.1487	0.851305
P45481	1596	K	Histone lysine acetyltransferase CREBBP OS=Mus musculus OX=10090 GN=Crebbp PE=1 SV=3	Crebbp	1	1.83499e-74	258.79	2	TNK(1)NK(1)SSISR	1.1323	13	1.11075	0.889252
P45481	1598	K	Histone lysine acetyltransferase CREBBP OS=Mus musculus OX=10090 GN=Crebbp PE=1 SV=3	Crebbp	1	1.83499e-74	258.79	2	TNK(1)NK(1)SSISR	1.1323	9	1.09938	0.90062
P45481	1217	K	Histone lysine acetyltransferase CREBBP OS=Mus musculus OX=10090 GN=Crebbp PE=1 SV=3	Crebbp	1	7.26288e-44	172.03	3	KYEFSPQTLCCYGK(1)QLCTIPR	-0.77478	2	0.963795	1.03621
P45481	1742	K	Histone lysine acetyltransferase CREBBP OS=Mus musculus OX=10090 GN=Crebbp PE=1 SV=3	Crebbp	1	4.39084e-22	106.93	4	WHCTVCEDYDLCINCYNTK(1)SHTHK(1)MVK	0.069074	7	1.13415	0.865852
P45481	1745	K	Histone lysine acetyltransferase CREBBP OS=Mus musculus OX=10090 GN=Crebbp PE=1 SV=3	Crebbp	1	4.39084e-22	83.979	3	SHTHK(1)MVK(1)WGLGLDDEGSSQGEPQSK	1.3567	4	0.943535	1.05647
P45481	1737	K	Histone lysine acetyltransferase CREBBP OS=Mus musculus OX=10090 GN=Crebbp PE=1 SV=3	Crebbp	1	1.0165e-40	153.56	4	WHCTVCEDYDLCINCYNTK(1)SHTHK(1)MVK	0.069074	3	1.1041	0.895903
P45952	30	K	Medium-chain specific acyl-CoA dehydrogenase, mitochondrial OS=Mus musculus OX=10090 GN=Acadm PE=1 SV=1	Acadm	1	8.28014e-06	89.636	3	AAHK(1)QEPGLGFSFELTEQQK	0.60283	1	1		0.904671	1.09533	1.105
P45952	212	K	Medium-chain specific acyl-CoA dehydrogenase, mitochondrial OS=Mus musculus OX=10090 GN=Acadm PE=1 SV=1	Acadm	1	0.00554846	69.641	2	SNPDPK(1)VPASK	2.3525	2	0.659908	1.34009	0.904671	1.09533	0.729	1.223	1.678
P45952	217	K	Medium-chain specific acyl-CoA dehydrogenase, mitochondrial OS=Mus musculus OX=10090 GN=Acadm PE=1 SV=1	Acadm	1	8.14849e-36	208.89	3	VPASK(1)AFTGFIVEADTPGIHIGK	0.29269	2	0.910807	1.08919	0.904671	1.09533	1.007	0.994	0.987
P46061	526	K	Ran GTPase-activating protein 1 OS=Mus musculus OX=10090 GN=Rangap1 PE=1 SV=2	Rangap1	1	1.32833e-08	127.03	2	LLIHMGLLK(1)SEDK	-2.1048	2	0.880331	1.11967	1.07916	0.920843	0.816	1.216	1.49
P46412	175	K	Glutathione peroxidase 3 OS=Mus musculus OX=10090 GN=Gpx3 PE=1 SV=2	Gpx3	1	0.00024411	68.548	2	LFWEPMK(1)IHDIR	0.30217	1	1		1.07173	0.928272	0.933
P46414	100	K	Cyclin-dependent kinase inhibitor 1B OS=Mus musculus OX=10090 GN=Cdkn1b PE=1 SV=2	Cdkn1b	1	6.75946e-14	142.73	2	SACK(1)VLAQESQDVSGSR	-1.996	2	0.970261	1.02974
P46460	254	K	Vesicle-fusing ATPase OS=Mus musculus OX=10090 GN=Nsf PE=1 SV=2	Nsf	1	0.000234865	55.754	2	HVK(1)GILLYGPPGCGK	-0.5671	2	1.07947	0.920532	0.970356	1.02964	1.112	0.894	0.804
P46471	356	K	26S proteasome regulatory subunit 7 OS=Mus musculus OX=10090 GN=Psmc2 PE=1 SV=5	Psmc2	1	0.00238121	76.605	2	THIFK(1)IHAR	0.60694	2	0.976088	1.02391	1.01351	0.986495	0.963	1.038	1.078
P62492	24	K	Ras-related protein Rab-11A OS=Mus musculus OX=10090 GN=Rab11a PE=1 SV=3	Rab11a	1	6.05718e-19	135.24	2	VVLIGDSGVGK(1)SNLLSR	-0.075711	1	1
P46664	118	K	Adenylosuccinate synthetase isozyme 2 OS=Mus musculus OX=10090 GN=Adss2 PE=1 SV=2	Adss2	1	0.0609344	44.57	2	GK(1)GLDGWEK	-0.51016	1		1	0.997051	1.00295		0.997
P46664	157	K	Adenylosuccinate synthetase isozyme 2 OS=Mus musculus OX=10090 GN=Adss2 PE=1 SV=2	Adss2	1	2.27112e-08	133.49	2	QEQAGK(1)NLGTTK	0.52171	2	0.96787	1.03213	0.997051	1.00295	0.971	1.029	1.06
P46664	447	K	Adenylosuccinate synthetase isozyme 2 OS=Mus musculus OX=10090 GN=Adss2 PE=1 SV=2	Adss2	1	0.0310984	56.014	2	WIGVGK(1)SR	1.1852	2	1.07272	0.92728	0.997051	1.00295	1.076	0.925	0.86
P47738	443	K	Aldehyde dehydrogenase, mitochondrial OS=Mus musculus OX=10090 GN=Aldh2 PE=1 SV=1	Aldh2	1	3.52675e-10	159.82	2	ANDSK(1)YGLAAAVFTK	-0.31067	2	1.17565	0.824351	1.05312	0.946881	1.116	0.871	0.78
P47738	430	K	Aldehyde dehydrogenase, mitochondrial OS=Mus musculus OX=10090 GN=Aldh2 PE=1 SV=1	Aldh2	1	1.74906e-24	179.31	2	FK(1)TIEEVVGR	-0.30938	2	0.976245	1.02375	1.05312	0.946881	0.927	1.081	1.166
P47738	377	K	Aldehyde dehydrogenase, mitochondrial OS=Mus musculus OX=10090 GN=Aldh2 PE=1 SV=1	Aldh2	1	1.86339e-11	181.44	2	ILGYIK(1)SGQQEGAK	-0.43091	2	1.01832	0.981678	1.05312	0.946881	0.967	1.037	1.072
P47738	385	K	Aldehyde dehydrogenase, mitochondrial OS=Mus musculus OX=10090 GN=Aldh2 PE=1 SV=1	Aldh2	1	0.000450787	63.025	2	SGQQEGAK(1)LLCGGGAAADR	-0.7772	1	1		1.05312	0.946881	0.95
P47738	513	K	Aldehyde dehydrogenase, mitochondrial OS=Mus musculus OX=10090 GN=Aldh2 PE=1 SV=1	Aldh2	1	0.000677811	90.761	2	TVTVK(1)VPQK	-2.1179	2	1.02017	0.979832	1.05312	0.946881	0.969	1.035	1.068
P47738	161	K	Aldehyde dehydrogenase, mitochondrial OS=Mus musculus OX=10090 GN=Aldh2 PE=1 SV=1	Aldh2	1	2.8126e-09	93.026	3	YHGK(1)TIPIDGDFFSYTR	-1.4132	1	1		1.05312	0.946881	0.95
P47738	157	K	Aldehyde dehydrogenase, mitochondrial OS=Mus musculus OX=10090 GN=Aldh2 PE=1 SV=1	Aldh2	1	7.01374e-08	123.42	2	YYAGWADK(1)YHGK	0.9026	2	1.04417	0.955827	1.05312	0.946881	0.992	1.009	1.017
P47739	42	K	Aldehyde dehydrogenase, dimeric NADP-preferring OS=Mus musculus OX=10090 GN=Aldh3a1 PE=1 SV=2	Aldh3a1	1	0.00171315	82.437	2	MINENLK(1)GISK	0.9826	2	1.19413	0.805874	1.06688	0.933121	1.119	0.864	0.772
P47753	19	K	F-actin-capping protein subunit alpha-1 OS=Mus musculus OX=10090 GN=Capza1 PE=1 SV=4	Capza1	1	8.4232e-21	88.448	3	IAAK(1)FITHAPPGEFNEVFNDVR	1.2666	2	0.792832	1.20717	1.00745	0.992554	0.787	1.216	1.545
P47754	273	K	F-actin-capping protein subunit alpha-2 OS=Mus musculus OX=10090 GN=Capza2 PE=1 SV=3	Capza2	1	1.87702e-07	122.51	2	IDWNK(1)ILSYK	-1.4924	2	1.29345	0.706551	0.974177	1.02582	1.328	0.689	0.519
P47753	97	K	F-actin-capping protein subunit alpha-1 OS=Mus musculus OX=10090 GN=Capza1 PE=1 SV=4	Capza1	1	5.56209e-05	105.94	2	NQISFK(1)FDHLR	0.42802	2	0.90265	1.09735	1.00745	0.992554	0.896	1.106	1.234
P47754	268	K	F-actin-capping protein subunit alpha-2 OS=Mus musculus OX=10090 GN=Capza2 PE=1 SV=3	Capza2	1	0.0180885	79.059	2	TK(1)IDWNK	-1.2783	2	0.987071	1.01293	0.974177	1.02582	1.013	0.987	0.974
P47754	91	K	F-actin-capping protein subunit alpha-2 OS=Mus musculus OX=10090 GN=Capza2 PE=1 SV=3	Capza2	1	0.00518969	81.32	2	FLDPK(1)NR	0.9972	2	1.11594	0.884058	0.974177	1.02582	1.146	0.862	0.752
P47754	97	K	F-actin-capping protein subunit alpha-2 OS=Mus musculus OX=10090 GN=Capza2 PE=1 SV=3	Capza2	1	0.000563042	98.009	2	ICFK(1)FDHLR	-0.011829	2	1.09046	0.909543	0.974177	1.02582	1.119	0.887	0.793
P47754	86	K	F-actin-capping protein subunit alpha-2 OS=Mus musculus OX=10090 GN=Capza2 PE=1 SV=3	Capza2	1	2.42596e-06	59.689	3	IEGYEDQVLITEHGDLGNGK(1)FLDPK	-0.23837	2	0.951819	1.04818	0.974177	1.02582	0.977	1.022	1.046
P47757	159	K	F-actin-capping protein subunit beta OS=Mus musculus OX=10090 GN=Capzb PE=1 SV=3	Capzb	1	7.45871e-10	142.03	3	GCWDSIHVVEVQEK(1)SSGR	0.56536	4	1.0505	0.949501	1.01437	0.985627	1.036	0.963	0.93
P47757	145	K	F-actin-capping protein subunit beta OS=Mus musculus OX=10090 GN=Capzb PE=1 SV=3	Capzb	1	7.07518e-12	112.68	3	IK(1)GCWDSIHVVEVQEK	0.82923	2	1.09592	0.904081	1.01437	0.985627	1.08	0.917	0.849
P47757	95	K	F-actin-capping protein subunit beta OS=Mus musculus OX=10090 GN=Capzb PE=1 SV=3	Capzb	1	1.0182e-08	135.24	2	K(1)LEVEANNAFDQYR	-0.78902	2	1.01167	0.988334	1.01437	0.985627	0.997	1.003	1.006
P47757	235	K	F-actin-capping protein subunit beta OS=Mus musculus OX=10090 GN=Capzb PE=1 SV=3	Capzb	1	3.26916e-25	212.93	2	STLNEIYFGK(1)TK	-1.199	2	1.0087	0.991305	1.01437	0.985627	0.994	1.006	1.012
P47757	57	K	F-actin-capping protein subunit beta OS=Mus musculus OX=10090 GN=Capzb PE=1 SV=3	Capzb	1	4.69277e-05	100.69	2	VVGK(1)DYLLCDYNR	-1.989	2	1.05265	0.947351	1.01437	0.985627	1.038	0.961	0.926
P47791	318	K	Glutathione reductase, mitochondrial OS=Mus musculus OX=10090 GN=Gsr PE=1 SV=3	Gsr	1	0.0221121	54.27	2	DPNSK(1)GLNLNK	0.61128	2	0.994987	1.00501	1.01686	0.983141	0.978	1.022	1.045
P47791	324	K	Glutathione reductase, mitochondrial OS=Mus musculus OX=10090 GN=Gsr PE=1 SV=3	Gsr	1	1.65597e-48	202.72	2	GLNLNK(1)VGIQTDEK	-0.64132	2	1.04032	0.959684	1.01686	0.983141	1.023	0.976	0.954
P47791	346	K	Glutathione reductase, mitochondrial OS=Mus musculus OX=10090 GN=Gsr PE=1 SV=3	Gsr	1	1.75218e-07	50.621	3	GHILVDEFQNTNVK(1)GVYAVGDVCGK	2.0684	1		1	1.01686	0.983141		1.017
P47791	332	K	Glutathione reductase, mitochondrial OS=Mus musculus OX=10090 GN=Gsr PE=1 SV=3	Gsr	1	2.97918e-10	84.309	3	VGIQTDEK(1)GHILVDEFQNTNVK	-3.1083	2	1.22969	0.770312	1.01686	0.983141	1.209	0.784	0.648
P47791	415	K	Glutathione reductase, mitochondrial OS=Mus musculus OX=10090 GN=Gsr PE=1 SV=3	Gsr	1	0.0366694	56.014	2	YGK(1)DNVK	-0.44439	2	0.854066	1.14593	1.01686	0.983141	0.84	1.166	1.388
P47857	678	K	ATP-dependent 6-phosphofructokinase, muscle type OS=Mus musculus OX=10090 GN=Pfkm PE=1 SV=3	Pfkm	1	0.0446031	52.591	2	NFATK(1)MGAK	0.2922	2	1.14111	0.858891	0.982983	1.01702	1.161	0.845	0.728
P47857	10	K	ATP-dependent 6-phosphofructokinase, muscle type OS=Mus musculus OX=10090 GN=Pfkm PE=1 SV=3	Pfkm	1	1.5574e-07	101.43	2	THEEHHAAK(1)TLGIGK	-0.91183	2	1.05569	0.944313	0.982983	1.01702	1.074	0.929	0.865
P47930	104	K	Fos-related antigen 2 OS=Mus musculus OX=10090 GN=Fosl2 PE=1 SV=2	Fosl2	1	0.000203938	80.623	2	PGVIK(1)TIGTTVGR	0.5735	2	1.02141	0.978588
P47934	390	K	Carnitine O-acetyltransferase OS=Mus musculus OX=10090 GN=Crat PE=1 SV=3	Crat	1	0.00014309	110.91	2	FNITPEIK(1)NDIEK	-1.0279	2	0.869516	1.13048	0.91428	1.08572	0.951	1.041	1.095
P47934	609	K	Carnitine O-acetyltransferase OS=Mus musculus OX=10090 GN=Crat PE=1 SV=3	Crat	1	7.28258e-09	110.58	2	MAHYLEK(1)ALLDMR	-1.4029	11	0.633763	1.36624	0.91428	1.08572	0.693	1.258	1.815
P47934	261	K	Carnitine O-acetyltransferase OS=Mus musculus OX=10090 GN=Crat PE=1 SV=3	Crat	1	5.73081e-13	169.81	2	NTWAK(1)AYNNLIK	-1.6825	2	0.678508	1.32149	0.91428	1.08572	0.742	1.217	1.64
P47934	186	K	Carnitine O-acetyltransferase OS=Mus musculus OX=10090 GN=Crat PE=1 SV=3	Crat	1	4.41867e-10	137.58	2	VPGPK(1)QDSVVNFLK	-0.39804	2	0.755158	1.24484	0.91428	1.08572	0.826	1.147	1.389
P47962	197	K	60S ribosomal protein L5 OS=Mus musculus OX=10090 GN=Rpl5 PE=1 SV=3	Rpl5	1	0.0018134	69.641	2	K(1)HIMGQNVADYMR	-0.72218	2	1.07211	0.92789	0.997988	1.00201	1.074	0.926	0.862
P47968	88	K	Ribose-5-phosphate isomerase OS=Mus musculus OX=10090 GN=Rpia PE=1 SV=2	Rpia	1	2.93219e-18	65.747	4	LASHTAVENHVK(1)NNQVLGIGSGSTIVHAVQR	1.3983	2	0.967352	1.03265	1.07464	0.925361	0.9	1.116	1.24
P47968	260	K	Ribose-5-phosphate isomerase OS=Mus musculus OX=10090 GN=Rpia PE=1 SV=2	Rpia	1	0.00253832	50.116	2	VHK(1)WSEVNTAIK	-0.63364	1	1		1.07464	0.925361	0.931
P48024	109	K	Eukaryotic translation initiation factor 1 OS=Mus musculus OX=10090 GN=Eif1 PE=1 SV=2	Eif1	1	0.0053084	83.623	2	DDQLK(1)VHGF	2.1322	1	1		1.02125	0.97875	0.979
P48024	42	K	Eukaryotic translation initiation factor 1 OS=Mus musculus OX=10090 GN=Eif1 PE=1 SV=2	Eif1	1	4.16644e-06	111.98	2	K(1)TLTTVQGIADDYDK	-1.3545	1	1		1.02125	0.97875	0.979
P48025	211	K	Tyrosine-protein kinase SYK OS=Mus musculus OX=10090 GN=Syk PE=1 SV=2	Syk	1	0.000138255	66.66	3	DNSGSYALCLLHEGK(1)VLHYR	-0.74068	1	1		0.990176	1.00982	1.01
P48036	68	K	Annexin A5 OS=Mus musculus OX=10090 GN=Anxa5 PE=1 SV=1	Anxa5	1	5.2126e-47	225.1	2	DLVDDLK(1)SELTGK	-0.31505	2	1.28573	0.71427	0.9823	1.0177	1.309	0.702	0.536
P48036	74	K	Annexin A5 OS=Mus musculus OX=10090 GN=Anxa5 PE=1 SV=1	Anxa5	1	0.000328643	114.39	2	SELTGK(1)FEK	-0.89028	2	1.03955	0.960448	0.9823	1.0177	1.058	0.944	0.892
P48036	99	K	Annexin A5 OS=Mus musculus OX=10090 GN=Anxa5 PE=1 SV=1	Anxa5	1	2.4338e-07	129.69	2	HALK(1)GAGTDEK	1.0656	2	1.05904	0.940961	0.9823	1.0177	1.078	0.925	0.858
P48036	288	K	Annexin A5 OS=Mus musculus OX=10090 GN=Anxa5 PE=1 SV=1	Anxa5	1	5.09789e-08	145.95	2	K(1)NFATSLYSMIK	-1.9976	2	1.49986	0.500145	0.9823	1.0177	1.527	0.491	0.322
P48036	95	K	Annexin A5 OS=Mus musculus OX=10090 GN=Anxa5 PE=1 SV=1	Anxa5	1	9.09266e-08	117.45	2	LYDAYELK(1)HALK	-0.12129	1	1		0.9823	1.0177	1.018
P48453	172	K	Serine/threonine-protein phosphatase 2B catalytic subunit beta isoform OS=Mus musculus OX=10090 GN=Ppp3cb PE=1 SV=2	Ppp3cb	1	0.00730719	60	2	HLTEYFTFK(1)QECK	-1.4074	2	1.13839	0.861614	0.959896	1.0401	1.186	0.828	0.698
P48678	265	K	Prelamin-A/C OS=Mus musculus OX=10090 GN=Lmna PE=1 SV=2	Lmna	1	0.000765389	99.855	2	ELEK(1)TYSAK	0.53284	2	1.11754	0.882462	0.988365	1.01164	1.131	0.872	0.771
P48678	270	K	Prelamin-A/C OS=Mus musculus OX=10090 GN=Lmna PE=1 SV=2	Lmna	1	0.00136864	78.932	2	TYSAK(1)LDNAR	-3.087	2	0.993469	1.00653	0.988365	1.01164	1.005	0.995	0.99
P48678	78	K	Prelamin-A/C OS=Mus musculus OX=10090 GN=Lmna PE=1 SV=2	Lmna	1	2.81164e-07	106.58	2	EVSGIK(1)AAYEAELGDAR	1.405	2	1.23764	0.762364	0.988365	1.01164	1.252	0.754	0.602
P48678	123	K	Prelamin-A/C OS=Mus musculus OX=10090 GN=Lmna PE=1 SV=2	Lmna	1	0.0130201	83.775	2	K(1)EGDLLAAQAR	-0.14384	2	0.997073	1.00293	0.988365	1.01164	1.009	0.991	0.982
P48678	181	K	Prelamin-A/C OS=Mus musculus OX=10090 GN=Lmna PE=1 SV=2	Lmna	1	0.0168398	99.855	2	K(1)QLQDEMLR	-6.9276	1	1		0.988365	1.01164	1.012
P48678	135	K	Prelamin-A/C OS=Mus musculus OX=10090 GN=Lmna PE=1 SV=2	Lmna	1	2.4136e-08	136.06	2	LK(1)DLEALLNSK	-0.96518	2	1.32642	0.673582	0.988365	1.01164	1.342	0.666	0.496
P48678	144	K	Prelamin-A/C OS=Mus musculus OX=10090 GN=Lmna PE=1 SV=2	Lmna	0.999999	8.42638e-28	139.46	3	LKDLEALLNSK(1)EAALSTALSEK	0.0037415	3	0.972126	1.02787	0.988365	1.01164	0.984	1.016	1.033
P48678	108	K	Prelamin-A/C OS=Mus musculus OX=10090 GN=Lmna PE=1 SV=2	Lmna	1	2.38013e-17	218.55	2	LQLELSK(1)VR	1.27	2	1.02979	0.970209	0.988365	1.01164	1.042	0.959	0.92
P48678	457	K	Prelamin-A/C OS=Mus musculus OX=10090 GN=Lmna PE=1 SV=2	Lmna	1	2.13913e-63	277.54	2	NK(1)SNEDQSMGNWQIR	-2.6145	4	0.92769	1.07231	0.988365	1.01164	0.939	1.06	1.129
P48678	450	K	Prelamin-A/C OS=Mus musculus OX=10090 GN=Lmna PE=1 SV=2	Lmna	1	2.43574e-27	157.74	2	VAVEEVDEEGK(1)FVR	-1.562	2	0.975004	1.025	0.988365	1.01164	0.986	1.013	1.027
P48722	53	K	Heat shock 70 kDa protein 4L OS=Mus musculus OX=10090 GN=Hspa4l PE=1 SV=2	Hspa4l	1	3.80109e-15	161.23	2	AIGNAAK(1)SQIVTNVR	-1.8162	2	0.848512	1.15149	1.05867	0.941326	0.801	1.223	1.527
P48725	1931	K	Pericentrin OS=Mus musculus OX=10090 GN=Pcnt PE=1 SV=2	Pcnt	1	2.03137e-10	92.15	3	SASGQAPLWAVAPSAGK(1)HHAER	-0.080736	2	1.19799	0.802014		1		0.802
P48758	198	K	Carbonyl reductase [NADPH] 1 OS=Mus musculus OX=10090 GN=Cbr1 PE=1 SV=3	Cbr1	1	1.17904e-41	159.84	3	GVHAEEGWPNSAYGVTK(1)IGVTVLSR	-0.90691	2	1.00538	0.994618	1.0053	0.994702	1	1	1
P48771	33	K	Cytochrome c oxidase subunit 7A2, mitochondrial OS=Mus musculus OX=10090 GN=Cox7a2 PE=1 SV=2	Cox7a2	1	0.00206362	62.705	3	QK(1)LFQEDNGMPVHLK	2.2528	2	1.11883	0.881166	1.02738	0.972618	1.089	0.906	0.832
P48962	272	K	ADP/ATP translocase 1 OS=Mus musculus OX=10090 GN=Slc25a4 PE=1 SV=4	Slc25a4	1	1.43528e-33	185.57	2	DEGANAFFK(1)GAWSNVLR	-0.51779	3	1.63202	0.367978	0.982913	1.01709	1.66	0.362	0.218
P48962	23	K	ADP/ATP translocase 1 OS=Mus musculus OX=10090 GN=Slc25a4 PE=1 SV=4	Slc25a4	1	3.45633e-43	211.9	2	DFLAGGIAAAVSK(1)TAVAPIER	-1.9226	3	0.0280654	1.97193	0.982913	1.01709	0.029	1.939	66.862
P48962	163	K	ADP/ATP translocase 1 OS=Mus musculus OX=10090 GN=Slc25a4 PE=1 SV=4	Slc25a4	1	2.65739e-48	242.35	2	EFNGLGDCLTK(1)IFK	2.473	2	1.76386	0.236135	0.982913	1.01709	1.795	0.232	0.129
P48962	166	K	ADP/ATP translocase 1 OS=Mus musculus OX=10090 GN=Slc25a4 PE=1 SV=4	Slc25a4	1	0.00483535	96.311	2	IFK(1)SDGLK	0.22354	4	0.833244	1.16676	0.982913	1.01709	0.848	1.147	1.353
P48962	263	K	ADP/ATP translocase 1 OS=Mus musculus OX=10090 GN=Slc25a4 PE=1 SV=4	Slc25a4	1	8.09939e-12	177.47	2	IAK(1)DEGANAFFK	-1.3797	2	0.713774	1.28623	0.982913	1.01709	0.726	1.265	1.742
P48962	63	K	ADP/ATP translocase 1 OS=Mus musculus OX=10090 GN=Slc25a4 PE=1 SV=4	Slc25a4	1	0.000169325	79.795	2	IPK(1)EQGFLSFWR	-0.94607	2	1.82352	0.176477	0.982913	1.01709	1.855	0.174	0.094
P48962	245	K	ADP/ATP translocase 1 OS=Mus musculus OX=10090 GN=Slc25a4 PE=1 SV=4	Slc25a4	1	0.000691393	104	2	K(1)GADIMYTGTLDCWR	-1.5915	3	1.00841	0.991591	0.982913	1.01709	1.026	0.975	0.95
P48962	147	K	ADP/ATP translocase 1 OS=Mus musculus OX=10090 GN=Slc25a4 PE=1 SV=4	Slc25a4	1	5.3746e-12	153.25	2	LAADVGK(1)GSSQR	1.6134	2	0.901728	1.09827	0.982913	1.01709	0.917	1.08	1.178
P51881	92	K	ADP/ATP translocase 2 OS=Mus musculus OX=10090 GN=Slc25a5 PE=1 SV=3	Slc25a5	1	0.00182259	76.563	2	YFPTQALNFAFK(1)DK	1.3056	1	1		1.02544	0.974559	0.975
P48962	96	K	ADP/ATP translocase 1 OS=Mus musculus OX=10090 GN=Slc25a4 PE=1 SV=4	Slc25a4	1	7.85883e-05	115.41	2	YK(1)QIFLGGVDR	-1.4839	2	0.952812	1.04719	0.982913	1.01709	0.969	1.03	1.063
P48999	657	K	Polyunsaturated fatty acid 5-lipoxygenase OS=Mus musculus OX=10090 GN=Alox5 PE=1 SV=3	Alox5	1	0.00393977	55.754	2	K(1)LPYYYLSPDR	0.0063304	2	1.07231	0.927693	1.07466	0.925343	0.998	1.003	1.005
Q8BG05	99	K	Heterogeneous nuclear ribonucleoprotein A3 OS=Mus musculus OX=10090 GN=Hnrnpa3 PE=1 SV=1	Hnrnpa3	1	0.00914708	90.308	2	PHK(1)VDGR	0.85346	2	0.941613	1.05839	1.01845	0.981548	0.925	1.078	1.165
P49312	3	K	Heterogeneous nuclear ribonucleoprotein A1 OS=Mus musculus OX=10090 GN=Hnrnpa1 PE=1 SV=2	Hnrnpa1	1	0.000467191	79.795	2	SK(1)SESPKEPEQLR	-1.4041	2	0.960434	1.03957	0.974463	1.02554	0.986	1.014	1.028
P49312	298	K	Heterogeneous nuclear ribonucleoprotein A1 OS=Mus musculus OX=10090 GN=Hnrnpa1 PE=1 SV=2	Hnrnpa1	1	1.76263e-40	195.09	2	SSGPYGGGGQYFAK(1)PR	-2.0846	2	1.11777	0.882229	0.974463	1.02554	1.147	0.86	0.75
P49586	8	K	Choline-phosphate cytidylyltransferase A OS=Mus musculus OX=10090 GN=Pcyt1a PE=1 SV=1	Pcyt1a	1	4.08516e-08	159.12	2	MDAQSSAK(1)VNSR	0.099595	2	1.16913	0.830867	0.989186	1.01081	1.182	0.822	0.695
P49710	133	K	Hematopoietic lineage cell-specific protein OS=Mus musculus OX=10090 GN=Hcls1 PE=1 SV=2	Hcls1	1	0.00218079	63.908	2	ADK(1)SAVGFDYK	2.3645	1	1		1.06467	0.935333	0.939
P49710	170	K	Hematopoietic lineage cell-specific protein OS=Mus musculus OX=10090 GN=Hcls1 PE=1 SV=2	Hcls1	1	0.0254858	50.09	2	DK(1)AALGYDYK	1.2118	2	1.12805	0.871949	1.06467	0.935333	1.06	0.932	0.879
P49710	78	K	Hematopoietic lineage cell-specific protein OS=Mus musculus OX=10090 GN=Hcls1 PE=1 SV=2	Hcls1	1	0.00953784	73.891	2	ELESGPK(1)ASHGYGGR	-2.9242	1		1	1.06467	0.935333		1.069
P49710	96	K	Hematopoietic lineage cell-specific protein OS=Mus musculus OX=10090 GN=Hcls1 PE=1 SV=2	Hcls1	1	0.0209589	46.206	2	MDK(1)SAVGHEYVADVEK	1.5194	1		1	1.06467	0.935333		1.069
P49710	60	K	Hematopoietic lineage cell-specific protein OS=Mus musculus OX=10090 GN=Hcls1 PE=1 SV=2	Hcls1	1	0.000566059	57.003	2	NK(1)VSEEHDILK	-0.18467	2	1.08082	0.919183	1.06467	0.935333	1.015	0.983	0.968
P49710	41	K	Hematopoietic lineage cell-specific protein OS=Mus musculus OX=10090 GN=Hcls1 PE=1 SV=2	Hcls1	1	0.000677859	92.445	2	WGAK(1)TIEGSGR	-0.92976	1		1	1.06467	0.935333		1.069
P49717	857	K	DNA replication licensing factor MCM4 OS=Mus musculus OX=10090 GN=Mcm4 PE=1 SV=1	Mcm4	1	1.63769e-16	115.79	2	ALADDDFLTVTGK(1)TVR	2.093	2	0.977047	1.02295	0.985001	1.015	0.992	1.008	1.016
P49717	412	K	DNA replication licensing factor MCM4 OS=Mus musculus OX=10090 GN=Mcm4 PE=1 SV=1	Mcm4	1	0.00105478	52.863	3	SVYK(1)THIDVIHYR	-0.77749	1	1		0.985001	1.015	1.015
P49717	408	K	DNA replication licensing factor MCM4 OS=Mus musculus OX=10090 GN=Mcm4 PE=1 SV=1	Mcm4	1	0.0389118	48.785	2	VSNVK(1)SVYK	-1.3886	2	1.00102	0.998983	0.985001	1.015	1.016	0.984	0.969
P49718	141	K	DNA replication licensing factor MCM5 OS=Mus musculus OX=10090 GN=Mcm5 PE=1 SV=2	Mcm5	1	0.000564282	87.573	2	ILK(1)SDMMSHLVK	0.74628	2	1.14613	0.853868	0.99043	1.00957	1.157	0.846	0.731
P49722	92	K	Proteasome subunit alpha type-2 OS=Mus musculus OX=10090 GN=Psma2 PE=1 SV=3	Psma2	1	4.08877e-06	68.127	3	K(1)LAQQYYLVYQEPIPTAQLVQR	-0.60959	1	1		0.976702	1.0233	1.024
P49722	171	K	Proteasome subunit alpha type-2 OS=Mus musculus OX=10090 GN=Psma2 PE=1 SV=3	Psma2	1	0.000330258	120.65	2	NYVNGK(1)TFLEK	0.607	1	1		0.976702	1.0233	1.024
P49722	53	K	Proteasome subunit alpha type-2 OS=Mus musculus OX=10090 GN=Psma2 PE=1 SV=3	Psma2	1	0.00734384	85.622	2	QK(1)SILYDER	1.4161	2	1.05456	0.945441	0.976702	1.0233	1.08	0.924	0.856
P49817	57	K	Caveolin-1 OS=Mus musculus OX=10090 GN=Cav1 PE=1 SV=1	Cav1	1	0.000378275	78.864	2	DPK(1)HLNDDVVK	0.27686	2	1.11182	0.888185	1.07177	0.928234	1.037	0.957	0.923
P49935	268	K	Pro-cathepsin H OS=Mus musculus OX=10090 GN=Ctsh PE=1 SV=2	Ctsh	1	0.0557091	44.598	2	SGVYSSK(1)SCHK	-2.8828	1	1		0.95922	1.04078	1.043
P50171	66	K	Estradiol 17-beta-dehydrogenase 8 OS=Mus musculus OX=10090 GN=Hsd17b8 PE=1 SV=2	Hsd17b8	1	9.61093e-14	200.82	3	GK(1)HAAFQADVSQGPAAR	-0.17227	4	0.857881	1.14212	1.02561	0.974392	0.836	1.172	1.402
P50247	389	K	Adenosylhomocysteinase OS=Mus musculus OX=10090 GN=Ahcy PE=1 SV=3	Ahcy	1	5.03817e-08	110.58	2	K(1)LDEAVAEAHLGK	-0.69959	1	1		1.01746	0.982541	0.983
P50247	188	K	Adenosylhomocysteinase OS=Mus musculus OX=10090 GN=Ahcy PE=1 SV=3	Ahcy	1	4.87727e-05	129.28	2	SK(1)FDNLYGCR	0.92871	2	1.06657	0.933426	1.01746	0.982541	1.048	0.95	0.906
P50247	186	K	Adenosylhomocysteinase OS=Mus musculus OX=10090 GN=Ahcy PE=1 SV=3	Ahcy	1	3.44768e-05	106.47	2	VPAINVNDSVTK(1)SK	-1.2464	2	1.06149	0.938511	1.01746	0.982541	1.043	0.955	0.916
Q61598	210	K	Rab GDP dissociation inhibitor beta OS=Mus musculus OX=10090 GN=Gdi2 PE=1 SV=1	Gdi2	1	0.00737822	74.424	2	IK(1)LYSESLAR	1.1668	2	0.991779	1.00822	1.01722	0.982777	0.975	1.026	1.052
P50396	112	K	Rab GDP dissociation inhibitor alpha OS=Mus musculus OX=10090 GN=Gdi1 PE=1 SV=3	Gdi1	1	0.000223783	79.311	2	VVEGSFVYK(1)GGK	-0.84323	1	1		1.01312	0.986878	0.987
P50396	269	K	Rab GDP dissociation inhibitor alpha OS=Mus musculus OX=10090 GN=Gdi1 PE=1 SV=3	Gdi1	1	0.000821737	73.655	2	VVGVK(1)SEGEVAR	-0.33665	2	1.05758	0.942418	1.01312	0.986878	1.044	0.955	0.915
P50516	467	K	V-type proton ATPase catalytic subunit A OS=Mus musculus OX=10090 GN=Atp6v1a PE=1 SV=2	Atp6v1a	1	1.92195e-12	116.36	3	ALDEYYDK(1)HFTEFVPLR	0.087051	3	0.678373	1.32163	0.981274	1.01873	0.691	1.297	1.877
P50516	163	K	V-type proton ATPase catalytic subunit A OS=Mus musculus OX=10090 GN=Atp6v1a PE=1 SV=2	Atp6v1a	1	1.29269e-10	89.636	3	VGSHITGGDIYGIVNENSLIK(1)HK	0.31165	2	1.06521	0.934791	0.981274	1.01873	1.086	0.918	0.845
P50516	139	K	V-type proton ATPase catalytic subunit A OS=Mus musculus OX=10090 GN=Atp6v1a PE=1 SV=2	Atp6v1a	1	0.0112418	51.872	2	WEFIPSK(1)NLR	-1.2904	2	1.0645	0.935505	0.981274	1.01873	1.085	0.918	0.846
P50518	191	K	V-type proton ATPase subunit E 1 OS=Mus musculus OX=10090 GN=Atp6v1e1 PE=1 SV=2	Atp6v1e1	1	0.00059289	116.13	2	IK(1)VSNTLESR	-2.9034	2	0.967399	1.0326	0.971969	1.02803	0.995	1.004	1.009
P50518	52	K	V-type proton ATPase subunit E 1 OS=Mus musculus OX=10090 GN=Atp6v1e1 PE=1 SV=2	Atp6v1e1	1	0.00276423	72.365	2	LK(1)IMEYYEK	1.3777	2	1.04052	0.959482	0.971969	1.02803	1.071	0.933	0.871
P50543	22	K	Protein S100-A11 OS=Mus musculus OX=10090 GN=S100a11 PE=1 SV=1	S100a11	1	0.00731038	62.398	2	YSGK(1)DGNNTQLSK	-0.7265	2	1.13086	0.869144	0.990396	1.0096	1.142	0.861	0.754
P50544	72	K	Very long-chain specific acyl-CoA dehydrogenase, mitochondrial OS=Mus musculus OX=10090 GN=Acadvl PE=1 SV=3	Acadvl	1	0.00103841	90.689	2	AESK(1)SFAVGMFK	-1.6001	2	0.517718	1.48228	0.81326	1.18674	0.637	1.249	1.961
P50544	317	K	Very long-chain specific acyl-CoA dehydrogenase, mitochondrial OS=Mus musculus OX=10090 GN=Acadvl PE=1 SV=3	Acadvl	1	9.8203e-19	135.82	3	ASNTSEVYFDGVK(1)VPSENVLGEVGDGFK	5.7313	1		1	0.81326	1.18674		0.843
P50544	122	K	Very long-chain specific acyl-CoA dehydrogenase, mitochondrial OS=Mus musculus OX=10090 GN=Acadvl PE=1 SV=3	Acadvl	1	1.21781e-51	209.84	2	FFEEVNDPAK(1)NDALEK	-1.5923	2	0.524984	1.47502	0.81326	1.18674	0.646	1.243	1.924
P50544	196	K	Very long-chain specific acyl-CoA dehydrogenase, mitochondrial OS=Mus musculus OX=10090 GN=Acadvl PE=1 SV=3	Acadvl	1	2.30441e-11	132.39	2	GILLYGTK(1)AQR	1.183	2	0.323946	1.67605	0.81326	1.18674	0.398	1.412	3.548
P50544	483	K	Very long-chain specific acyl-CoA dehydrogenase, mitochondrial OS=Mus musculus OX=10090 GN=Acadvl PE=1 SV=3	Acadvl	1	0.000100891	99.276	2	GK(1)ELTGLGNALK	-2.7353	2	0.613051	1.38695	0.81326	1.18674	0.754	1.169	1.55
P50544	481	K	Very long-chain specific acyl-CoA dehydrogenase, mitochondrial OS=Mus musculus OX=10090 GN=Acadvl PE=1 SV=3	Acadvl	1	0.00206309	64.906	2	LFVALQGCMDK(1)GK	1.5484	1		1	0.81326	1.18674		0.843
P50608	98	K	Fibromodulin OS=Mus musculus OX=10090 GN=Fmod PE=2 SV=1	Fmod	1	4.65747e-06	130.79	2	NLK(1)YLPFVPSR	-1.7183	2	1.31478	0.685221	0.991738	1.00826	1.326	0.68	0.513
P50637	39	K	Translocator protein OS=Mus musculus OX=10090 GN=Tspo PE=1 SV=1	Tspo	1	0.000105504	72.846	3	WYASLQK(1)PSWHPPR	-2.7353	1	1		1.03192	0.968079	0.969
P51125	227	K	Calpastatin OS=Mus musculus OX=10090 GN=Cast PE=1 SV=2	Cast	1	7.7836e-06	73.345	3	EQKPFTPASPVQSTPSK(1)PSDK	0.6507	2	1.11693	0.883069	1.11987	0.880129	0.997	1.003	1.006
P51125	173	K	Calpastatin OS=Mus musculus OX=10090 GN=Cast PE=1 SV=2	Cast	1	8.15055e-05	79.235	2	SNEQMVSEK(1)PSESK	0.61838	1		1	1.11987	0.880129		1.136
P51174	322	K	Long-chain specific acyl-CoA dehydrogenase, mitochondrial OS=Mus musculus OX=10090 GN=Acadl PE=1 SV=2	Acadl	1	4.15918e-22	190.37	3	AFGK(1)TVAHIQTVQHK	0.92685	4	0.774402	1.2256	0.878214	1.12179	0.882	1.093	1.239
P51174	358	K	Long-chain specific acyl-CoA dehydrogenase, mitochondrial OS=Mus musculus OX=10090 GN=Acadl PE=1 SV=2	Acadl	1	0.000198619	130.65	2	AFVDSCLQLHETK(1)R	-1.5423	2		1	0.878214	1.12179		0.891
P51174	95	K	Long-chain specific acyl-CoA dehydrogenase, mitochondrial OS=Mus musculus OX=10090 GN=Acadl PE=1 SV=2	Acadl	1	1.06531e-27	202.72	2	AGK(1)QGLLGINIAEK	-0.72404	2	0.556232	1.44377	0.878214	1.12179	0.633	1.287	2.033
P51174	156	K	Long-chain specific acyl-CoA dehydrogenase, mitochondrial OS=Mus musculus OX=10090 GN=Acadl PE=1 SV=2	Acadl	1	3.00541e-05	100.69	2	EQIEK(1)FIPQMTAGK	0.33899	1		1	0.878214	1.12179		0.891
P51174	81	K	Long-chain specific acyl-CoA dehydrogenase, mitochondrial OS=Mus musculus OX=10090 GN=Acadl PE=1 SV=2	Acadl	1	2.89537e-14	110.48	3	FFQEEVIPHHTEWEK(1)AGEVSR	0.74329	3	0.651315	1.34869	0.878214	1.12179	0.742	1.202	1.62
P51174	66	K	Long-chain specific acyl-CoA dehydrogenase, mitochondrial OS=Mus musculus OX=10090 GN=Acadl PE=1 SV=2	Acadl	1	9.64083e-05	76.009	3	K(1)FFQEEVIPHHTEWEK	1.4054	2	0.616095	1.38391	0.878214	1.12179	0.702	1.234	1.758
P51174	338	K	Long-chain specific acyl-CoA dehydrogenase, mitochondrial OS=Mus musculus OX=10090 GN=Acadl PE=1 SV=2	Acadl	1	3.20608e-05	119.43	2	LAELK(1)THICVTR	-1.3813	2	0.76666	1.23334	0.878214	1.12179	0.873	1.099	1.259
P51174	240	K	Long-chain specific acyl-CoA dehydrogenase, mitochondrial OS=Mus musculus OX=10090 GN=Acadl PE=1 SV=2	Acadl	1	8.23788e-06	71.912	3	SPAHGISLFLVENGMK(1)GFIK	-2.0319	1	1		0.878214	1.12179	1.139
P51175	416	K	Protoporphyrinogen oxidase OS=Mus musculus OX=10090 GN=Ppox PE=1 SV=1	Ppox	1	9.81586e-06	68.42	4	EPPSHCLVHLHK(1)NCIPQYTIGHWQK	1.3118	1	1		1.01619	0.983805	0.984
P51410	59	K	60S ribosomal protein L9 OS=Mus musculus OX=10090 GN=Rpl9 PE=2 SV=2	Rpl9	1	0.00872698	65.404	2	VDK(1)WWGNR	-1.4982	1	1		0.927322	1.07268	1.078
P51437	85	K	Cathelicidin antimicrobial peptide OS=Mus musculus OX=10090 GN=Camp PE=1 SV=2	Camp	1	0.00123548	99.855	2	ETVCGK(1)AER	-0.12998	2	1.01389	0.986107	1.01558	0.984423	0.998	1.002	1.004
P51437	161	K	Cathelicidin antimicrobial peptide OS=Mus musculus OX=10090 GN=Camp PE=1 SV=2	Camp	1	0.000757954	145.88	2	IK(1)NFFQK	1.621	2	0.944567	1.05543	1.01558	0.984423	0.93	1.072	1.153
P51437	79	K	Cathelicidin antimicrobial peptide OS=Mus musculus OX=10090 GN=Camp PE=1 SV=2	Camp	1	0.00192969	81.163	2	VK(1)ETVCGK	-0.52081	2	0.971947	1.02805	1.01558	0.984423	0.957	1.044	1.091
P51660	68	K	Peroxisomal multifunctional enzyme type 2 OS=Mus musculus OX=10090 GN=Hsd17b4 PE=1 SV=3	Hsd17b4	1	8.43472e-08	101.43	2	GGK(1)AVANYDSVEAGEK	-3.3372	2	0.668482	1.33152	0.969264	1.03074	0.69	1.292	1.872
P51660	57	K	Peroxisomal multifunctional enzyme type 2 OS=Mus musculus OX=10090 GN=Hsd17b4 PE=1 SV=3	Hsd17b4	1	2.51171e-09	110.91	2	GSSAADK(1)VVAEIR	-0.72143	2	0.804759	1.19524	0.969264	1.03074	0.83	1.16	1.398
P51660	84	K	Peroxisomal multifunctional enzyme type 2 OS=Mus musculus OX=10090 GN=Hsd17b4 PE=1 SV=3	Hsd17b4	1	0.0129035	64.906	2	LVK(1)TALDTFGR	-0.84293	2	0.938883	1.06112	0.969264	1.03074	0.969	1.029	1.062
P51859	39	K	Hepatoma-derived growth factor OS=Mus musculus OX=10090 GN=Hdgf PE=1 SV=2	Hdgf	1	0.000197165	62.398	2	IDEMPEAAVK(1)STANK	-1.8236	1		1	0.967607	1.03239		0.969
P51881	199	K	ADP/ATP translocase 2 OS=Mus musculus OX=10090 GN=Slc25a5 PE=1 SV=3	Slc25a5	1	9.90456e-10	71.935	2	AAYFGIYDTAK(1)GMLPDPK	0.59611	2	0.108929	1.89107	1.02544	0.974559	0.106	1.94	18.302
P51881	272	K	ADP/ATP translocase 2 OS=Mus musculus OX=10090 GN=Slc25a5 PE=1 SV=3	Slc25a5	1	1.01851e-17	211.68	2	AFFK(1)GAWSNVLR	1.2034	2	1.35457	0.645431	1.02544	0.974559	1.321	0.662	0.501
P51881	268	K	ADP/ATP translocase 2 OS=Mus musculus OX=10090 GN=Slc25a5 PE=1 SV=3	Slc25a5	1	0.000506445	105.36	2	DEGSK(1)AFFK	-0.082752	2	0.922083	1.07792	1.02544	0.974559	0.899	1.106	1.23
P51881	23	K	ADP/ATP translocase 2 OS=Mus musculus OX=10090 GN=Slc25a5 PE=1 SV=3	Slc25a5	1	5.65056e-35	246.8	3	DFLAGGVAAAISK(1)TAVAPIER	0.58059	3	1.52066	0.479339	1.02544	0.974559	1.483	0.492	0.332
P51881	155	K	ADP/ATP translocase 2 OS=Mus musculus OX=10090 GN=Slc25a5 PE=1 SV=3	Slc25a5	1	2.28413e-11	134.2	2	EFK(1)GLGDCLVK	-0.55415	2	0.979748	1.02025	1.02544	0.974559	0.955	1.047	1.096
P51881	163	K	ADP/ATP translocase 2 OS=Mus musculus OX=10090 GN=Slc25a5 PE=1 SV=3	Slc25a5	1	8.48542e-08	116.13	2	GLGDCLVK(1)IYK	-1.0361	3	1.04587	0.954129	1.02544	0.974559	1.02	0.979	0.96
P51881	166	K	ADP/ATP translocase 2 OS=Mus musculus OX=10090 GN=Slc25a5 PE=1 SV=3	Slc25a5	1	0.00765036	74.269	2	IYK(1)SDGIK	-0.5429	2	1.09599	0.904011	1.02544	0.974559	1.069	0.928	0.868
P51881	63	K	ADP/ATP translocase 2 OS=Mus musculus OX=10090 GN=Slc25a5 PE=1 SV=3	Slc25a5	1	0.00181059	40.861	2	IPK(1)EQGVLSFWR	-1.0785	1		1	1.02544	0.974559		1.026
P51881	245	K	ADP/ATP translocase 2 OS=Mus musculus OX=10090 GN=Slc25a5 PE=1 SV=3	Slc25a5	1	4.79425e-06	113.34	2	K(1)GTDIMYTGTLDCWR	-0.12542	2	1.05134	0.948664	1.02544	0.974559	1.025	0.973	0.949
P51881	147	K	ADP/ATP translocase 2 OS=Mus musculus OX=10090 GN=Slc25a5 PE=1 SV=3	Slc25a5	1	0.0015515	84.999	2	LAADVGK(1)AGAER	0.18217	2	0.942712	1.05729	1.02544	0.974559	0.919	1.085	1.181
P51881	105	K	ADP/ATP translocase 2 OS=Mus musculus OX=10090 GN=Slc25a5 PE=1 SV=3	Slc25a5	1	0.0183274	54.584	2	QIFLGGVDK(1)R	-2.1174	1		1	1.02544	0.974559		1.026
P51881	96	K	ADP/ATP translocase 2 OS=Mus musculus OX=10090 GN=Slc25a5 PE=1 SV=3	Slc25a5	1	1.54116e-11	139.78	2	YK(1)QIFLGGVDK	-0.015962	3	1.00718	0.992824	1.02544	0.974559	0.982	1.019	1.038
P52196	14	K	Thiosulfate sulfurtransferase OS=Mus musculus OX=10090 GN=Tst PE=1 SV=3	Tst	1	1.30509e-08	117.21	2	ALVSTK(1)WLAESIR	-0.34601	2	1.5131	0.486903	1.31669	0.68331	1.149	0.713	0.621
P52480	367	K	Pyruvate kinase PKM OS=Mus musculus OX=10090 GN=Pkm PE=1 SV=4	Pkm	1	2.04804e-24	69.815	3	AEGSDVANAVLDGADCIMLSGETAK(1)GDYPLEAVR	0.99649	2	0.563333	1.43667	0.990891	1.00911	0.569	1.424	2.503
P52480	433	K	Pyruvate kinase PKM OS=Mus musculus OX=10090 GN=Pkm PE=1 SV=4	Pkm	1	2.74778e-09	112.95	2	CCSGAIIVLTK(1)SGR	3.3978	3	0.983155	1.01684	0.990891	1.00911	0.992	1.008	1.016
P52480	115	K	Pyruvate kinase PKM OS=Mus musculus OX=10090 GN=Pkm PE=1 SV=4	Pkm	1	1.55953e-18	117.21	2	PVAVALDTK(1)GPEIR	0.028626	3	1.00653	0.993472	0.990891	1.00911	1.016	0.985	0.969
P52480	66	K	Pyruvate kinase PKM OS=Mus musculus OX=10090 GN=Pkm PE=1 SV=4	Pkm	1	7.2768e-25	224.68	2	EMIK(1)SGMNVAR	0.7006	4	0.961496	1.0385	0.990891	1.00911	0.97	1.029	1.061
P52480	141	K	Pyruvate kinase PKM OS=Mus musculus OX=10090 GN=Pkm PE=1 SV=4	Pkm	1	4.00496e-15	165.02	2	GATLK(1)ITLDNAYMEK	0.070108	2	0.832011	1.16799	0.990891	1.00911	0.84	1.157	1.377
P52480	270	K	Pyruvate kinase PKM OS=Mus musculus OX=10090 GN=Pkm PE=1 SV=4	Pkm	1	5.18379e-08	156.14	2	IISK(1)IENHEGVR	-0.33924	3	0.953541	1.04646	0.990891	1.00911	0.962	1.037	1.078
P52480	505	K	Pyruvate kinase PKM OS=Mus musculus OX=10090 GN=Pkm PE=1 SV=4	Pkm	1	0.000153568	123.92	2	K(1)GDVVIVLTGWR	-1.5384	2	1.1716	0.828401	0.990891	1.00911	1.182	0.821	0.695
P52480	89	K	Pyruvate kinase PKM OS=Mus musculus OX=10090 GN=Pkm PE=1 SV=4	Pkm	1	4.58472e-13	143.86	4	LNFSHGTHEYHAETIK(1)NVR	2.0416	4	0.86945	1.13055	0.990891	1.00911	0.877	1.12	1.277
P52480	166	K	Pyruvate kinase PKM OS=Mus musculus OX=10090 GN=Pkm PE=1 SV=4	Pkm	1	0.00029457	108.4	2	NICK(1)VVEVGSK	-0.5447	2	1.03607	0.963932	0.990891	1.00911	1.046	0.955	0.913
P52480	3	K	Pyruvate kinase PKM OS=Mus musculus OX=10090 GN=Pkm PE=1 SV=4	Pkm	1	7.79053e-186	269.54	4	PK(1)PHSEAGTAFIQTQQLHAAMADTFLEHMCR	1.665	2	0.974622	1.02538	0.990891	1.00911	0.984	1.016	1.033
P52480	498	K	Pyruvate kinase PKM OS=Mus musculus OX=10090 GN=Pkm PE=1 SV=4	Pkm	1	1.24528e-07	130.79	2	VNLAMDVGK(1)AR	1.5589	1	1		0.990891	1.00911	1.009
P52503	100	K	NADH dehydrogenase [ubiquinone] iron-sulfur protein 6, mitochondrial OS=Mus musculus OX=10090 GN=Ndufs6 PE=1 SV=2	Ndufs6	1	1.84254e-10	126.17	2	ETK(1)TGTCGYCGLQFK	0.9719	2	0.819358	1.18064	0.987524	1.01248	0.83	1.166	1.405
P52503	112	K	NADH dehydrogenase [ubiquinone] iron-sulfur protein 6, mitochondrial OS=Mus musculus OX=10090 GN=Ndufs6 PE=1 SV=2	Ndufs6	1	4.6578e-05	105.94	3	TGTCGYCGLQFK(1)QHHH	1.4958	2	0.779068	1.22093	0.987524	1.01248	0.789	1.206	1.529
P52503	90	K	NADH dehydrogenase [ubiquinone] iron-sulfur protein 6, mitochondrial OS=Mus musculus OX=10090 GN=Ndufs6 PE=1 SV=2	Ndufs6	1	4.61477e-07	78.673	3	IIACDGGGGALGHPK(1)VYINLDK	-0.5838	1	1		0.987524	1.01248	1.013
P52825	239	K	Carnitine O-palmitoyltransferase 2, mitochondrial OS=Mus musculus OX=10090 GN=Cpt2 PE=1 SV=2	Cpt2	1	2.05034e-11	162.49	2	DELFTDTK(1)AR	-0.16648	2	0.55251	1.44749	0.91204	1.08796	0.606	1.33	2.195
P52825	544	K	Carnitine O-palmitoyltransferase 2, mitochondrial OS=Mus musculus OX=10090 GN=Cpt2 PE=1 SV=2	Cpt2	1	5.4105e-07	89.923	3	YHGQLTK(1)EAAMGQGFDR	0.65825	2	0.694671	1.30533	0.91204	1.08796	0.762	1.2	1.575
P52825	305	K	Carnitine O-palmitoyltransferase 2, mitochondrial OS=Mus musculus OX=10090 GN=Cpt2 PE=1 SV=2	Cpt2	1	0.000994355	77.358	2	QK(1)LIHGGNEETLR	-0.71807	2		1	0.91204	1.08796		0.919
P53026	130	K	60S ribosomal protein L10a OS=Mus musculus OX=10090 GN=Rpl10a PE=1 SV=3	Rpl10a	1	0.00999219	62.969	2	ILGPGLNK(1)AGK	0.52926	2	0.832313	1.16769	0.885434	1.11457	0.94	1.048	1.115
P53026	106	K	60S ribosomal protein L10a OS=Mus musculus OX=10090 GN=Rpl10a PE=1 SV=3	Rpl10a	1	0.0019653	97.084	2	K(1)YDAFLASESLIK	-0.030734	2	1.24975	0.750246	0.885434	1.11457	1.411	0.673	0.477
P53395	265	K	Lipoamide acyltransferase component of branched-chain alpha-keto acid dehydrogenase complex, mitochondrial OS=Mus musculus OX=10090 GN=Dbt PE=1 SV=2	Dbt	1	0.000657672	77.358	2	AMVK(1)TMSAALK	0.024664	2	0.901069	1.09893	1.04301	0.956989	0.864	1.148	1.329
P53395	440	K	Lipoamide acyltransferase component of branched-chain alpha-keto acid dehydrogenase complex, mitochondrial OS=Mus musculus OX=10090 GN=Dbt PE=1 SV=2	Dbt	1	5.34991e-06	78.673	3	GDVYK(1)AQIMNVSWSADHR	-1.7014	2	1.00852	0.991479	1.04301	0.956989	0.967	1.036	1.071
P53810	111	K	Phosphatidylinositol transfer protein alpha isoform OS=Mus musculus OX=10090 GN=Pitpna PE=1 SV=2	Pitpna	0.999991	5.97169e-10	116.95	4	EDFLIK(1)IETWHKPDLGTQENVHK	0.7642	2	0.918184	1.08182	1.01334	0.986662	0.906	1.096	1.21
P53810	117	K	Phosphatidylinositol transfer protein alpha isoform OS=Mus musculus OX=10090 GN=Pitpna PE=1 SV=2	Pitpna	1	2.49813e-07	77.325	3	IETWHK(1)PDLGTQENVHK	-0.0090292	2	1.10687	0.893133	1.01334	0.986662	1.092	0.905	0.829
P53810	202	K	Phosphatidylinositol transfer protein alpha isoform OS=Mus musculus OX=10090 GN=Pitpna PE=1 SV=2	Pitpna	1	0.00047771	88.921	2	FK(1)WWGLQNK	0.8671	2	1.05375	0.946246	1.01334	0.986662	1.04	0.959	0.922
P53810	135	K	Phosphatidylinositol transfer protein alpha isoform OS=Mus musculus OX=10090 GN=Pitpna PE=1 SV=2	Pitpna	1	1.79962e-12	96.453	3	LEPEAWK(1)HVEAIYIDIADR	-1.041	3	1.84611	0.153889	1.01334	0.986662	1.822	0.156	0.086
P53810	216	K	Phosphatidylinositol transfer protein alpha isoform OS=Mus musculus OX=10090 GN=Pitpna PE=1 SV=2	Pitpna	1	0.000289832	86.243	2	VENFIHK(1)QEK	-2.1642	2	1.05775	0.942252	1.01334	0.986662	1.044	0.955	0.915
P53811	201	K	Phosphatidylinositol transfer protein beta isoform OS=Mus musculus OX=10090 GN=Pitpnb PE=1 SV=2	Pitpnb	1	0.000894658	95.311	2	FK(1)WWGLQSK	-0.37158	2	1.03005	0.969953	1.05053	0.949473	0.981	1.022	1.042
P53994	151	K	Ras-related protein Rab-2A OS=Mus musculus OX=10090 GN=Rab2a PE=1 SV=1	Rab2a	1	4.22622e-75	215.51	3	EHGLIFMETSAK(1)TASNVEEAFINTAK	1.1312	1	1		0.98052	1.01948	1.02
P53996	104	K	Cellular nucleic acid-binding protein OS=Mus musculus OX=10090 GN=Cnbp PE=1 SV=2	Cnbp	1	5.30766e-05	90.156	2	EQCCYNCGK(1)PGHLAR	-3.2322	4	0.928582	1.07142	1.12403	0.875967	0.826	1.223	1.481
P54071	272	K	Isocitrate dehydrogenase [NADP], mitochondrial OS=Mus musculus OX=10090 GN=Idh2 PE=1 SV=3	Idh2	1	1.43845e-17	171.09	2	DIFQEIFDK(1)HYK	3.1655	4	1.65818	0.341821	0.990044	1.00996	1.675	0.338	0.202
P54071	275	K	Isocitrate dehydrogenase [NADP], mitochondrial OS=Mus musculus OX=10090 GN=Idh2 PE=1 SV=3	Idh2	1	0.000211335	126.82	2	HYK(1)TDFDK	1.5138	2	0.685008	1.31499	0.990044	1.00996	0.692	1.302	1.882
P54071	106	K	Isocitrate dehydrogenase [NADP], mitochondrial OS=Mus musculus OX=10090 GN=Idh2 PE=1 SV=3	Idh2	1	5.28318e-115	341.83	3	DQTNDQVTIDSALATQK(1)YSVAVK	2.4512	2	0.647622	1.35238	0.990044	1.00996	0.654	1.339	2.047
P54071	69	K	Isocitrate dehydrogenase [NADP], mitochondrial OS=Mus musculus OX=10090 GN=Idh2 PE=1 SV=3	Idh2	1	2.28346e-13	168.43	2	EK(1)LILPHVDVQLK	0.42664	4	0.722751	1.27725	0.990044	1.00996	0.73	1.265	1.733
P54071	80	K	Isocitrate dehydrogenase [NADP], mitochondrial OS=Mus musculus OX=10090 GN=Idh2 PE=1 SV=3	Idh2	1	7.99983e-48	225.94	3	LILPHVDVQLK(1)YFDLGLPNR	-0.094807	2	0.783249	1.21675	0.990044	1.00996	0.791	1.205	1.523
P54071	155	K	Isocitrate dehydrogenase [NADP], mitochondrial OS=Mus musculus OX=10090 GN=Idh2 PE=1 SV=3	Idh2	1	1.65587e-13	170.95	2	EPIICK(1)NIPR	-0.19618	2	0.678467	1.32153	0.990044	1.00996	0.685	1.309	1.911
P54071	263	K	Isocitrate dehydrogenase [NADP], mitochondrial OS=Mus musculus OX=10090 GN=Idh2 PE=1 SV=3	Idh2	1	2.80388e-17	166.65	2	FK(1)DIFQEIFDK	0.73974	2	0.948882	1.05112	0.990044	1.00996	0.958	1.041	1.087
P54071	384	K	Isocitrate dehydrogenase [NADP], mitochondrial OS=Mus musculus OX=10090 GN=Idh2 PE=1 SV=3	Idh2	1	2.09532e-11	167.76	2	GK(1)LDGNQDLIR	-0.059834	2	0.674892	1.32511	0.990044	1.00996	0.682	1.312	1.924
P54071	180	K	Isocitrate dehydrogenase [NADP], mitochondrial OS=Mus musculus OX=10090 GN=Idh2 PE=1 SV=3	Idh2	1	3.82656e-40	196.42	3	HAHGDQYK(1)ATDFVVDR	0.91082	4	0.757746	1.24225	0.990044	1.00996	0.765	1.23	1.608
P54071	280	K	Isocitrate dehydrogenase [NADP], mitochondrial OS=Mus musculus OX=10090 GN=Idh2 PE=1 SV=3	Idh2	1	0.0149142	77.072	2	TDFDK(1)NK	1.4473	2	0.661799	1.3382	0.990044	1.00996	0.668	1.325	1.984
P54071	45	K	Isocitrate dehydrogenase [NADP], mitochondrial OS=Mus musculus OX=10090 GN=Idh2 PE=1 SV=3	Idh2	0.999965	1.13817e-17	127.25	3	IK(1)VEKPVVEMDGDEMTR	0.31991	3	0.716094	1.28391	0.990044	1.00996	0.723	1.271	1.758
P54071	243	K	Isocitrate dehydrogenase [NADP], mitochondrial OS=Mus musculus OX=10090 GN=Idh2 PE=1 SV=3	Idh2	1	0.00194946	94.804	2	K(1)WPLYLSTK	1.4403	3	0.200174	1.79983	0.990044	1.00996	0.202	1.782	8.822
P54071	251	K	Isocitrate dehydrogenase [NADP], mitochondrial OS=Mus musculus OX=10090 GN=Idh2 PE=1 SV=3	Idh2	1	0.000268571	78.864	2	WPLYLSTK(1)NTILK	2.0512	1	1		0.990044	1.00996	1.01
P54071	299	K	Isocitrate dehydrogenase [NADP], mitochondrial OS=Mus musculus OX=10090 GN=Idh2 PE=1 SV=3	Idh2	1	7.1591e-27	198.44	3	LIDDMVAQVLK(1)SSGGFVWACK	2.4992	2	1.07217	0.927832	0.990044	1.00996	1.083	0.919	0.849
P54071	442	K	Isocitrate dehydrogenase [NADP], mitochondrial OS=Mus musculus OX=10090 GN=Idh2 PE=1 SV=3	Idh2	1	2.99347e-66	267.95	3	LNEHFLNTTDFLDTIK(1)SNLDR	-0.31363	2	0.830735	1.16927	0.990044	1.00996	0.839	1.158	1.38
P54071	199	K	Isocitrate dehydrogenase [NADP], mitochondrial OS=Mus musculus OX=10090 GN=Idh2 PE=1 SV=3	Idh2	1	0.0507828	51.531	2	LVFTPK(1)DGSSAK	0.3429	1	1		0.990044	1.00996	1.01
P54071	133	K	Isocitrate dehydrogenase [NADP], mitochondrial OS=Mus musculus OX=10090 GN=Idh2 PE=1 SV=3	Idh2	1	0.00197406	90.142	2	MWK(1)SPNGTIR	-1.0962	3	0.788392	1.21161	0.990044	1.00996	0.796	1.2	1.508
P54071	282	K	Isocitrate dehydrogenase [NADP], mitochondrial OS=Mus musculus OX=10090 GN=Idh2 PE=1 SV=3	Idh2	1	1.58076e-06	158.61	2	NK(1)IWYEHR	0.95222	2	0.702282	1.29772	0.990044	1.00996	0.709	1.285	1.812
P54071	256	K	Isocitrate dehydrogenase [NADP], mitochondrial OS=Mus musculus OX=10090 GN=Idh2 PE=1 SV=3	Idh2	1	8.83861e-05	122.51	2	NTILK(1)AYDGR	1.1383	2	0.87274	1.12726	0.990044	1.00996	0.882	1.116	1.265
P54071	413	K	Isocitrate dehydrogenase [NADP], mitochondrial OS=Mus musculus OX=10090 GN=Idh2 PE=1 SV=3	Idh2	1	5.62444e-53	176.3	3	VCVQTVESGAMTK(1)DLAGCIHGLSNVK	0.51237	3	0.743982	1.25602	0.990044	1.00996	0.751	1.244	1.656
P54227	128	K	Stathmin OS=Mus musculus OX=10090 GN=Stmn1 PE=1 SV=2	Stmn1	1	0.00212395	109.88	2	DK(1)HVEEVR	0.38168	2	1.13835	0.861647	1.05842	0.941577	1.076	0.915	0.85
P54227	62	K	Stathmin OS=Mus musculus OX=10090 GN=Stmn1 PE=1 SV=2	Stmn1	1	0.0514367	74.849	2	K(1)SHEAEVLK	1.1337	2	0.995088	1.00491	1.05842	0.941577	0.94	1.067	1.135
P54276	1039	K	DNA mismatch repair protein Msh6 OS=Mus musculus OX=10090 GN=Msh6 PE=1 SV=3	Msh6	1	0.00292565	67.881	2	LFCNFDK(1)NHK	-2.506	2	0.925613	1.07439	0.893618	1.10638	1.036	0.971	0.937
P54310	89	K	Hormone-sensitive lipase OS=Mus musculus OX=10090 GN=Lipe PE=1 SV=2	Lipe	1	0.000505366	64.064	2	CCLAHLLHK(1)SR	-1.4197	1	1		0.920548	1.07945	1.086
P54726	78	K	UV excision repair protein RAD23 homolog A OS=Mus musculus OX=10090 GN=Rad23a PE=1 SV=2	Rad23a	1	0.000295548	83.438	2	NFVVVMVTK(1)AK	0.27198	1	1		1.02506	0.97494	0.976
P54728	6	K	UV excision repair protein RAD23 homolog B OS=Mus musculus OX=10090 GN=Rad23b PE=1 SV=2	Rad23b	1	1.88605e-27	162.52	2	MQVTLK(1)TLQQQTFK	-1.3043	2	1.01038	0.989623	1.05474	0.945257	0.958	1.047	1.093
P54822	35	K	Adenylosuccinate lyase OS=Mus musculus OX=10090 GN=Adsl PE=1 SV=2	Adsl	1	0.00180131	113.14	2	YK(1)FQTWR	4.098	2	1.01167	0.988326	1.05127	0.948728	0.962	1.042	1.083
P54869	310	K	Hydroxymethylglutaryl-CoA synthase, mitochondrial OS=Mus musculus OX=10090 GN=Hmgcs2 PE=1 SV=2	Hmgcs2	1	0.00142927	72.038	2	MVQK(1)SLAR	-0.028985	1		1
P54923	90	K	[Protein ADP-ribosylarginine] hydrolase OS=Mus musculus OX=10090 GN=Adprh PE=1 SV=1	Adprh	1	4.5688e-05	120.33	2	LYSLLAK(1)HYR	-0.014374	2	1.06267	0.937326	1.00056	0.99944	1.062	0.938	0.883
P55002	112	K	Microfibrillar-associated protein 2 OS=Mus musculus OX=10090 GN=Mfap2 PE=2 SV=1	Mfap2	1	0.0104379	69.716	2	LYSIHK(1)PCK	-1.4725	2	1.09845	0.901546	1.09788	0.902117	1.001	0.999	0.998
P55194	201	K	SH3 domain-binding protein 1 OS=Mus musculus OX=10090 GN=Sh3bp1 PE=1 SV=3	Sh3bp1	0.907799	0.0197086	40.324	3	K(0.908)VEQCK(0.092)DEYLADLYHFSTK	1.1709	1	1		1.0206	0.979397	0.98
P55194	140	K	SH3 domain-binding protein 1 OS=Mus musculus OX=10090 GN=Sh3bp1 PE=1 SV=3	Sh3bp1	1	1.20759e-08	135.28	2	LSEEELPAILK(1)HK	0.60289	2	1.17259	0.827411	1.0206	0.979397	1.149	0.845	0.735
P55200	3459	K	Histone-lysine N-methyltransferase 2A OS=Mus musculus OX=10090 GN=Kmt2a PE=1 SV=3	Kmt2a	1	3.57214e-11	148.69	2	GNQLLAGK(1)TGTLTSQR	-1.4784	1	1
P55264	8	K	Adenosine kinase OS=Mus musculus OX=10090 GN=Adk PE=1 SV=2	Adk	1	0.00865491	67.507	2	AAADEPK(1)PK	1.3836	2	1.0147	0.985297	0.979404	1.0206	1.036	0.965	0.931
P55264	164	K	Adenosine kinase OS=Mus musculus OX=10090 GN=Adk PE=1 SV=2	Adk	1	0.00131491	92.732	2	EK(1)HLDLER	0.1201	2	0.940719	1.05928	0.979404	1.0206	0.961	1.038	1.08
P55264	62	K	Adenosine kinase OS=Mus musculus OX=10090 GN=Adk PE=1 SV=2	Adk	1	0.00493091	54.27	2	HK(1)ELFDELVK	-3.097	1	1		0.979404	1.0206	1.021
P55264	357	K	Adenosine kinase OS=Mus musculus OX=10090 GN=Adk PE=1 SV=2	Adk	1	0.000776473	67.548	2	TGCTFPEK(1)PDFH	-0.61069	2	1.03546	0.964537	0.979404	1.0206	1.057	0.945	0.894
P55264	50	K	Adenosine kinase OS=Mus musculus OX=10090 GN=Adk PE=1 SV=2	Adk	1	0.0103545	61.042	2	YSLK(1)PNDQILAEDK	0.77048	2	0.891539	1.10846	0.979404	1.0206	0.91	1.086	1.193
P55264	60	K	Adenosine kinase OS=Mus musculus OX=10090 GN=Adk PE=1 SV=2	Adk	1	2.90075e-05	97.949	3	YSLKPNDQILAEDK(1)HK	0.35093	2	1.01323	0.986766	0.979404	1.0206	1.035	0.967	0.934
P55302	185	K	Alpha-2-macroglobulin receptor-associated protein OS=Mus musculus OX=10090 GN=Lrpap1 PE=1 SV=1	Lrpap1	1	2.24178e-10	87.727	2	EK(1)IQEYNVLLDTLSR	-0.87328	1	1		1.0225	0.977502	0.978
P55302	290	K	Alpha-2-macroglobulin receptor-associated protein OS=Mus musculus OX=10090 GN=Lrpap1 PE=1 SV=1	Lrpap1	1	0.00181223	88.181	2	HFEAK(1)IEK	0.43389	2	1.16236	0.837636	1.0225	0.977502	1.137	0.857	0.754
P55302	293	K	Alpha-2-macroglobulin receptor-associated protein OS=Mus musculus OX=10090 GN=Lrpap1 PE=1 SV=1	Lrpap1	1	0.0477958	41.796	2	IEK(1)HNHYQK	-3.1841	1	1		1.0225	0.977502	0.978
P55302	343	K	Alpha-2-macroglobulin receptor-associated protein OS=Mus musculus OX=10090 GN=Lrpap1 PE=1 SV=1	Lrpap1	1	0.0554451	48.785	2	K(1)HLQDLSSR	2.5485	1	1		1.0225	0.977502	0.978
P55302	309	K	Alpha-2-macroglobulin receptor-associated protein OS=Mus musculus OX=10090 GN=Lrpap1 PE=1 SV=1	Lrpap1	1	0.00306589	66.485	3	LK(1)HVESIGDPEHISR	1.0781	3	1.07284	0.927158	1.0225	0.977502	1.049	0.948	0.904
P55302	223	K	Alpha-2-macroglobulin receptor-associated protein OS=Mus musculus OX=10090 GN=Lrpap1 PE=1 SV=1	Lrpap1	1	0.000679625	72.846	2	SDTLISK(1)HSELK	-1.1564	2	1.07521	0.924793	1.0225	0.977502	1.052	0.946	0.899
P55772	388	K	Ectonucleoside triphosphate diphosphohydrolase 1 OS=Mus musculus OX=10090 GN=Entpd1 PE=1 SV=1	Entpd1	1	0.000653115	94.66	2	MTEITK(1)NFCSK	-1.4248	1	1		1.09014	0.909865	0.917
P55772	393	K	Ectonucleoside triphosphate diphosphohydrolase 1 OS=Mus musculus OX=10090 GN=Entpd1 PE=1 SV=1	Entpd1	1	0.00826955	71.896	2	NFCSK(1)SWEETK	1.0881	2	0.954787	1.04521	1.09014	0.909865	0.876	1.149	1.312
P55772	374	K	Ectonucleoside triphosphate diphosphohydrolase 1 OS=Mus musculus OX=10090 GN=Entpd1 PE=1 SV=1	Entpd1	1	0.000686132	75.474	2	VAK(1)NSVISQEK	1.2001	2	1.1824	0.817596	1.09014	0.909865	1.085	0.899	0.829
P56135	48	K	ATP synthase subunit f, mitochondrial OS=Mus musculus OX=10090 GN=Atp5mf PE=1 SV=3	Atp5mf	1	0.0214051	47.349	2	YYNK(1)YINVR	-1.1385	1	1		0.937845	1.06215	1.066
P56375	52	K	Acylphosphatase-2 OS=Mus musculus OX=10090 GN=Acyp2 PE=1 SV=2	Acyp2	1	5.56853e-33	187.01	2	NTSK(1)GTVTGQVQGPEEK	-1.33	2	1.04013	0.959871	0.976112	1.02389	1.066	0.937	0.879
P56375	96	K	Acylphosphatase-2 OS=Mus musculus OX=10090 GN=Acyp2 PE=1 SV=2	Acyp2	1	6.77735e-06	98.167	2	TISK(1)LEYSDFSIR	-2.376	2	1.10241	0.897595	0.976112	1.02389	1.129	0.877	0.777
P56376	58	K	Acylphosphatase-1 OS=Mus musculus OX=10090 GN=Acyp1 PE=1 SV=2	Acyp1	1	9.96551e-06	131.06	2	GTVQGQLQGPVSK(1)VR	-1.0063	2	1.15414	0.845857	1.01879	0.981213	1.133	0.862	0.761
P56382	37	K	ATP synthase subunit epsilon, mitochondrial OS=Mus musculus OX=10090 GN=Atp5f1e PE=1 SV=2	Atp5f1e	1	2.56249e-34	224.49	2	ANAEK(1)TSGSSIK	-0.25927	2	0.752122	1.24788
P56382	21	K	ATP synthase subunit epsilon, mitochondrial OS=Mus musculus OX=10090 GN=Atp5f1e PE=1 SV=2	Atp5f1e	1	2.14304e-07	170.85	2	FSQICAK(1)AVR	-0.59552	2	0.710368	1.28963
P56382	32	K	ATP synthase subunit epsilon, mitochondrial OS=Mus musculus OX=10090 GN=Atp5f1e PE=1 SV=2	Atp5f1e	1	0.00061931	97.277	2	TEFK(1)ANAEK	0.0089883	2	0.766693	1.23331
P56391	47	K	Cytochrome c oxidase subunit 6B1 OS=Mus musculus OX=10090 GN=Cox6b1 PE=1 SV=2	Cox6b1	1	9.1288e-08	101.43	2	AMTAK(1)GGDVSVCEWYR	-3.3504	2	0.870507	1.12949	1.00927	0.990734	0.863	1.14	1.321
P56391	13	K	Cytochrome c oxidase subunit 6B1 OS=Mus musculus OX=10090 GN=Cox6b1 PE=1 SV=2	Cox6b1	1	0.017324	53.517	2	NYK(1)TAPFDSR	0.71779	1	1		1.00927	0.990734	0.991
P56392	31	K	Cytochrome c oxidase subunit 7A1, mitochondrial OS=Mus musculus OX=10090 GN=Cox7a1 PE=1 SV=1	Cox7a1	1	9.26691e-22	169.57	3	QK(1)LFQADNDLPVHLK	0.0028367	2	0.613919	1.38608	0.890843	1.10916	0.689	1.25	1.814
P56395	24	K	Cytochrome b5 OS=Mus musculus OX=10090 GN=Cyb5a PE=1 SV=2	Cyb5a	1	0.00012655	85.821	2	DSK(1)STWVILHHK	-0.89562	3	1.1433	0.8567	1.08959	0.910408	1.049	0.941	0.897
P56395	33	K	Cytochrome b5 OS=Mus musculus OX=10090 GN=Cyb5a PE=1 SV=2	Cyb5a	1	0.00410592	47.915	3	STWVILHHK(1)VYDLTK	-0.58174	1		1	1.08959	0.910408		1.098
P56395	19	K	Cytochrome b5 OS=Mus musculus OX=10090 GN=Cyb5a PE=1 SV=2	Cyb5a	1	1.0533e-33	203.97	2	YYTLEEIQK(1)HK	-1.2908	2	1.14107	0.858932	1.08959	0.910408	1.047	0.943	0.901
P56480	522	K	ATP synthase subunit beta, mitochondrial OS=Mus musculus OX=10090 GN=Atp5f1b PE=1 SV=2	Atp5f1b	1	0.000212108	132.39	2	ADK(1)LAEEHGS	1.2114	2	0.764911	1.23509	0.961107	1.03889	0.796	1.189	1.494
P56480	259	K	ATP synthase subunit beta, mitochondrial OS=Mus musculus OX=10090 GN=Atp5f1b PE=1 SV=2	Atp5f1b	1	4.91952e-28	183.24	3	EGNDLYHEMIESGVINLK(1)DATSK	-1.3845	2	1.85246	0.147539	0.961107	1.03889	1.927	0.142	0.074
P56480	201	K	ATP synthase subunit beta, mitochondrial OS=Mus musculus OX=10090 GN=Atp5f1b PE=1 SV=2	Atp5f1b	1	7.92218e-07	88.24	2	GGK(1)IGLFGGAGVGK	-0.79033	2	1.01959	0.980409	0.961107	1.03889	1.061	0.944	0.89
P56480	124	K	ATP synthase subunit beta, mitochondrial OS=Mus musculus OX=10090 GN=Atp5f1b PE=1 SV=2	Atp5f1b	1	0.000505734	76.255	2	GQK(1)VLDSGAPIK	-2.4368	2	0.870462	1.12954	0.961107	1.03889	0.906	1.087	1.2
P56480	426	K	ATP synthase subunit beta, mitochondrial OS=Mus musculus OX=10090 GN=Atp5f1b PE=1 SV=2	Atp5f1b	1	5.15752e-05	101.82	2	GVQK(1)ILQDYK	1.8145	2	0.941172	1.05883	0.961107	1.03889	0.979	1.019	1.041
P56480	161	K	ATP synthase subunit beta, mitochondrial OS=Mus musculus OX=10090 GN=Atp5f1b PE=1 SV=2	Atp5f1b	1	3.9555e-45	125.66	3	TK(1)QFAPIHAEAPEFIEMSVEQEILVTGIK	-0.19095	2	0.676413	1.32359	0.961107	1.03889	0.704	1.274	1.81
P56480	198	K	ATP synthase subunit beta, mitochondrial OS=Mus musculus OX=10090 GN=Atp5f1b PE=1 SV=2	Atp5f1b	1	0.000637875	69.276	2	VVDLLAPYAK(1)GGK	-0.35504	2	0.925044	1.07496	0.961107	1.03889	0.962	1.035	1.076
P56546	6	K	C-terminal-binding protein 2 OS=Mus musculus OX=10090 GN=Ctbp2 PE=1 SV=2	Ctbp2	1	0.00716291	75.243	2	ALVDK(1)HK	-0.71501	2	1.29417	0.705831	0.996842	1.00316	1.298	0.704	0.542
P56959	305	K	RNA-binding protein FUS OS=Mus musculus OX=10090 GN=Fus PE=1 SV=1	Fus	1	0.0495326	41.796	2	QIGIIK(1)TNK	0.83619	1		1	0.91159	1.08841		0.919
P57759	206	K	Endoplasmic reticulum resident protein 29 OS=Mus musculus OX=10090 GN=Erp29 PE=1 SV=2	Erp29	1	0.0133804	56.202	2	WASQYLK(1)IMGK	-2.4568	1	1		1.02228	0.977724	0.978
P57780	123	K	Alpha-actinin-4 OS=Mus musculus OX=10090 GN=Actn4 PE=1 SV=1	Actn4	1	0.00247903	60	2	ALDFIASK(1)GVK	-2.2477	3	1.04799	0.95201	1.00287	0.997132	1.045	0.955	0.914
P57780	780	K	Alpha-actinin-4 OS=Mus musculus OX=10090 GN=Actn4 PE=1 SV=1	Actn4	1	8.93357e-05	43.727	3	ASFNHFDK(1)DHGGALGPEEFK	2.0176	1	1		1.00287	0.997132	0.997
P57780	284	K	Alpha-actinin-4 OS=Mus musculus OX=10090 GN=Actn4 PE=1 SV=1	Actn4	1	0.000197638	51.128	3	ICK(1)VLAVNQENEHLMEDYER	-2.1242	1	1		1.00287	0.997132	0.997
Q9JI91	443	K	Alpha-actinin-2 OS=Mus musculus OX=10090 GN=Actn2 PE=1 SV=2	Actn2	1	2.28347e-15	148.62	2	K(1)HEAFESDLAAHQDR	-0.53851	4	0.980376	1.01962	0.915457	1.08454	1.071	0.94	0.878
Q7TPR4	398	K	Alpha-actinin-1 OS=Mus musculus OX=10090 GN=Actn1 PE=1 SV=1	Actn1	1	0.00137435	78.816	2	LDHLAEK(1)FR	1.1425	2	1.03157	0.968434	1.01051	0.989489	1.021	0.979	0.959
Q7TPR4	402	K	Alpha-actinin-1 OS=Mus musculus OX=10090 GN=Actn1 PE=1 SV=1	Actn1	1	0.000480079	79.795	2	QK(1)ASIHEAWTDGK	0.82181	2	0.887979	1.11202	1.01051	0.989489	0.879	1.124	1.279
P57780	324	K	Alpha-actinin-4 OS=Mus musculus OX=10090 GN=Actn4 PE=1 SV=1	Actn4	1	0.00273185	66.953	2	VPQK(1)TIQEMQQK	-0.60015	2	0.997224	1.00278	1.00287	0.997132	0.994	1.006	1.012
P57780	626	K	Alpha-actinin-4 OS=Mus musculus OX=10090 GN=Actn4 PE=1 SV=1	Actn4	1	2.98895e-08	136.84	2	WEK(1)VQQLVPK	0.65362	2	1.08457	0.915432	1.00287	0.997132	1.081	0.918	0.849
P57784	67	K	U2 small nuclear ribonucleoprotein A' OS=Mus musculus OX=10090 GN=Snrpa1 PE=1 SV=2	Snrpa1	1	0.0153683	72.042	2	LK(1)TLLVNNNR	0.40573	1		1	0.984642	1.01536		0.985
P57784	179	K	U2 small nuclear ribonucleoprotein A' OS=Mus musculus OX=10090 GN=Snrpa1 PE=1 SV=2	Snrpa1	1	0.00135484	42.941	2	SK(1)TFNPGAGLPTDK	0.093623	1		1	0.984642	1.01536		0.985
P58021	125	K	Transmembrane 9 superfamily member 2 OS=Mus musculus OX=10090 GN=Tm9sf2 PE=1 SV=1	Tm9sf2	1	4.94509e-05	90.689	2	LVCTK(1)TYNTEK	0.15837	2	1.13623	0.863769	1.02464	0.975359	1.109	0.886	0.799
P58252	275	K	Elongation factor 2 OS=Mus musculus OX=10090 GN=Eef2 PE=1 SV=2	Eef2	1	6.08355e-12	162.21	2	FSK(1)SANSPDGK	0.76366	2	0.971422	1.02858	1.01629	0.983715	0.956	1.046	1.094
P58252	152	K	Elongation factor 2 OS=Mus musculus OX=10090 GN=Eef2 PE=1 SV=2	Eef2	1	0.0202453	72.038	2	IK(1)PVLMMNK	-0.24376	2	0.98861	1.01139	1.01629	0.983715	0.973	1.028	1.057
P58252	439	K	Elongation factor 2 OS=Mus musculus OX=10090 GN=Eef2 PE=1 SV=2	Eef2	0.999996	0.0153152	57.293	2	K(1)EDLYLKPIQR	-1.303	1	1		1.01629	0.983715	0.984
P58252	32	K	Elongation factor 2 OS=Mus musculus OX=10090 GN=Eef2 PE=1 SV=2	Eef2	1	1.79546e-43	147.01	3	NMSVIAHVDHGK(1)STLTDSLVCK	-0.3673	2	0.978089	1.02191	1.01629	0.983715	0.962	1.039	1.08
P58252	598	K	Elongation factor 2 OS=Mus musculus OX=10090 GN=Eef2 PE=1 SV=2	Eef2	1	0.0702604	41.025	2	SPNK(1)HNR	0.61967	1		1	1.01629	0.983715		1.017
P58252	426	K	Elongation factor 2 OS=Mus musculus OX=10090 GN=Eef2 PE=1 SV=2	Eef2	1	1.02708e-19	188.6	2	VFSGVVSTGLK(1)VR	-0.27573	3	0.924097	1.0759	1.01629	0.983715	0.909	1.094	1.204
P58252	638	K	Elongation factor 2 OS=Mus musculus OX=10090 GN=Eef2 PE=1 SV=2	Eef2	1	7.29847e-05	88.42	2	YLAEK(1)YEWDVAEAR	0.671	2	0.828327	1.17167	1.01629	0.983715	0.815	1.191	1.461
P58389	103	K	Serine/threonine-protein phosphatase 2A activator OS=Mus musculus OX=10090 GN=Ptpa PE=1 SV=1	Ptpa	1	0.0109408	84.699	2	FGNK(1)AYR	-0.16444	1	1		1.029	0.970998	0.972
P58389	296	K	Serine/threonine-protein phosphatase 2A activator OS=Mus musculus OX=10090 GN=Ptpa PE=1 SV=1	Ptpa	1	0.0160299	60.547	2	MYK(1)AECLEK	0.1851	2	1.00125	0.99875	1.029	0.970998	0.973	1.029	1.058
P58389	286	K	Serine/threonine-protein phosphatase 2A activator OS=Mus musculus OX=10090 GN=Ptpa PE=1 SV=1	Ptpa	1	2.24123e-70	180.38	3	TGPFAEHSNQLWNISAVPSWSK(1)VNQGLIR	0.99828	2	1.68993	0.31007	1.029	0.970998	1.642	0.319	0.194
P58771	189	K	Tropomyosin alpha-1 chain OS=Mus musculus OX=10090 GN=Tpm1 PE=1 SV=1	Tpm1	1	5.15126e-52	227.47	2	AELSEGK(1)CAELEEELK	-0.23088	2	1.04104	0.958964	1.00238	0.997617	1.039	0.961	0.925
P58771	152	K	Tropomyosin alpha-1 chain OS=Mus musculus OX=10090 GN=Tpm1 PE=1 SV=1	Tpm1	1	4.57502e-18	204.34	2	EAK(1)HIAEDADR	3.5338	4	1.26578	0.734219	1.00238	0.997617	1.263	0.736	0.583
P58771	168	K	Tropomyosin alpha-1 chain OS=Mus musculus OX=10090 GN=Tpm1 PE=1 SV=1	Tpm1	1	0.000336096	108.2	2	K(1)LVIIESDLER	-0.40403	2	1.00659	0.993407	1.00238	0.997617	1.004	0.996	0.992
P58771	37	K	Tropomyosin alpha-1 chain OS=Mus musculus OX=10090 GN=Tpm1 PE=1 SV=1	Tpm1	1	0.00592133	83.474	2	SK(1)QLEDELVSLQK	-0.6538	1	1		1.00238	0.997617	0.998
P58771	213	K	Tropomyosin alpha-1 chain OS=Mus musculus OX=10090 GN=Tpm1 PE=1 SV=1	Tpm1	1	4.87603e-12	181.87	2	SLEAQAEK(1)YSQK	0.29195	2	0.88594	1.11406	1.00238	0.997617	0.884	1.117	1.264
P58771	248	K	Tropomyosin alpha-1 chain OS=Mus musculus OX=10090 GN=Tpm1 PE=1 SV=1	Tpm1	1	0.0517224	62.969	2	SVTK(1)LEK	0.018386	1		1	1.00238	0.997617		1.002
P58771	205	K	Tropomyosin alpha-1 chain OS=Mus musculus OX=10090 GN=Tpm1 PE=1 SV=1	Tpm1	1	2.25624e-65	293.95	2	TVTNNLK(1)SLEAQAEK	-0.37844	2	1.02849	0.971512	1.00238	0.997617	1.026	0.974	0.949
P59328	664	K	WD repeat and HMG-box DNA-binding protein 1 OS=Mus musculus OX=10090 GN=Wdhd1 PE=1 SV=2	Wdhd1	1	1.14235e-08	78.75	3	GK(1)SDHYWVVGIHENPQQLR	1.0819	2	0.965609	1.03439	0.978643	1.02136	0.987	1.013	1.026
P59708	106	K	Splicing factor 3B subunit 6 OS=Mus musculus OX=10090 GN=Sf3b6 PE=1 SV=1	Sf3b6	0.999204	0.0180831	78.816	2	MDTKKK(0.999)EEQLK	-0.63631	1		1	0.938102	1.0619		0.942
P59999	60	K	Actin-related protein 2/3 complex subunit 4 OS=Mus musculus OX=10090 GN=Arpc4 PE=1 SV=3	Arpc4	1	1.59582e-05	93.162	2	EK(1)VLIEGSINSVR	-0.6841	2	1.01695	0.98305	1.04931	0.950687	0.969	1.034	1.067
P59999	89	K	Actin-related protein 2/3 complex subunit 4 OS=Mus musculus OX=10090 GN=Arpc4 PE=1 SV=3	Arpc4	1	0.00216518	78.178	2	ILCHK(1)FMR	0.93979	2	1.06079	0.939206	1.04931	0.950687	1.011	0.988	0.977
P59999	128	K	Actin-related protein 2/3 complex subunit 4 OS=Mus musculus OX=10090 GN=Arpc4 PE=1 SV=3	Arpc4	1	3.91942e-16	97.551	4	KPVEGYDISFLITNFHTEQMYK(1)HK	-0.34757	1		1	1.04931	0.950687		1.052
P60122	453	K	RuvB-like 1 OS=Mus musculus OX=10090 GN=Ruvbl1 PE=1 SV=1	Ruvbl1	1	0.0196557	48.701	2	ILADQQDK(1)YMK	-1.8112	1	1		1.02186	0.978143	0.979
P60122	2	K	RuvB-like 1 OS=Mus musculus OX=10090 GN=Ruvbl1 PE=1 SV=1	Ruvbl1	1	0.00476777	94.806	2	MK(1)IEEVK	-0.0031317	2	1.09323	0.906773	1.02186	0.978143	1.07	0.927	0.866
P60229	120	K	Eukaryotic translation initiation factor 3 subunit E OS=Mus musculus OX=10090 GN=Eif3e PE=1 SV=1	Eif3e	1	8.98443e-09	124.06	2	MLFDYLADK(1)HGFR	1.3691	1	1		1.06171	0.938294	0.942
P60229	409	K	Eukaryotic translation initiation factor 3 subunit E OS=Mus musculus OX=10090 GN=Eif3e PE=1 SV=1	Eif3e	1	0.0117226	67.464	2	TK(1)SLSFR	-0.8171	2	1.10983	0.89017	1.06171	0.938294	1.045	0.949	0.908
P60335	23	K	Poly(rC)-binding protein 1 OS=Mus musculus OX=10090 GN=Pcbp1 PE=1 SV=1	Pcbp1	1	1.28647e-13	123.99	2	LLMHGK(1)EVGSIIGK	-0.76507	6	1.08743	0.912571	1.02198	0.978019	1.064	0.933	0.877
P60335	115	K	Poly(rC)-binding protein 1 OS=Mus musculus OX=10090 GN=Pcbp1 PE=1 SV=1	Pcbp1	1	0.00277133	65.173	2	LVVPATQCGSLIGK(1)GGCK	-1.22	1	1		1.02198	0.978019	0.978
P60710	18	K	Actin, cytoplasmic 1 OS=Mus musculus OX=10090 GN=Actb PE=1 SV=1	Actb	1	7.35258e-05	50.621	3	DDDIAALVVDNGSGMCK(1)AGFAGDDAPR	1.9175	1	1		1.00629	0.993709	0.994
P68134	63	K	Actin, alpha skeletal muscle OS=Mus musculus OX=10090 GN=Acta1 PE=1 SV=1	Acta1	1	6.27765e-88	257.66	2	DSYVGDEAQSK(1)R	0.21773	2	0.947016	1.05298	0.968249	1.03175	0.978	1.021	1.044
P60710	215	K	Actin, cytoplasmic 1 OS=Mus musculus OX=10090 GN=Actb PE=1 SV=1	Actb	1	4.65429e-51	192.49	3	EK(1)LCYVALDFEQEMATAASSSSLEK	0.37367	2	1		1.00629	0.993709	0.994
P68134	52	K	Actin, alpha skeletal muscle OS=Mus musculus OX=10090 GN=Acta1 PE=1 SV=1	Acta1	1	2.6834e-96	264.63	3	HQGVMVGMGQK(1)DSYVGDEAQSK	0.20531	9	1.0409	0.959103	0.968249	1.03175	1.075	0.93	0.865
P68134	330	K	Actin, alpha skeletal muscle OS=Mus musculus OX=10090 GN=Acta1 PE=1 SV=1	Acta1	1	0.00214394	83.623	3	IK(1)IIAPPERK	-0.62275	3	0.951199	1.0488	0.968249	1.03175	0.982	1.017	1.036
P60710	291	K	Actin, cytoplasmic 1 OS=Mus musculus OX=10090 GN=Actb PE=1 SV=1	Actb	1	6.97979e-05	103.63	3	K(1)DLYANTVLSGGTTMYPGIADR	1.4649	2	1.08394	0.91606	1.00629	0.993709	1.077	0.922	0.856
P60710	113	K	Actin, cytoplasmic 1 OS=Mus musculus OX=10090 GN=Actb PE=1 SV=1	Actb	1	1.03537e-80	252.68	3	VAPEEHPVLLTEAPLNPK(1)ANR	1.6226	2	0.994325	1.00567	1.00629	0.993709	0.988	1.012	1.024
P60766	96	K	Cell division control protein 42 homolog OS=Mus musculus OX=10090 GN=Cdc42 PE=1 SV=2	Cdc42	1	0.000451205	88.734	3	EK(1)WVPEITHHCPK	0.96082	1	1		1.01991	0.980094	0.98
P60766	163	K	Cell division control protein 42 homolog OS=Mus musculus OX=10090 GN=Cdc42 PE=1 SV=2	Cdc42	1	1.34268e-08	168.05	2	YVECSALTQK(1)GLK	-3.3213	2	1.09978	0.900224	1.01991	0.980094	1.078	0.919	0.853
P60843	238	K	Eukaryotic initiation factor 4A-I OS=Mus musculus OX=10090 GN=Eif4a1 PE=1 SV=1	Eif4a1	1	0.00985445	86.243	2	K(1)EELTLEGIR	-0.82821	1		1	1.00907	0.990927		1.009
P60843	284	K	Eukaryotic initiation factor 4A-I OS=Mus musculus OX=10090 GN=Eif4a1 PE=1 SV=1	Eif4a1	1	0.0220469	90.263	2	K(1)VDWLTEK	-0.40977	1	1		1.00907	0.990927	0.991
P60843	174	K	Eukaryotic initiation factor 4A-I OS=Mus musculus OX=10090 GN=Eif4a1 PE=1 SV=1	Eif4a1	1	0.00891215	67.464	2	YLSPK(1)YIK	-0.50743	1		1	1.00907	0.990927		1.009
P61027	136	K	Ras-related protein Rab-10 OS=Mus musculus OX=10090 GN=Rab10 PE=1 SV=1	Rab10	1	0.00217206	111.39	2	GK(1)GEQIAR	-0.7857	1		1	1.00375	0.996248		1.004
P61027	102	K	Ras-related protein Rab-10 OS=Mus musculus OX=10090 GN=Rab10 PE=1 SV=1	Rab10	1	0.000253849	140.05	2	SFENISK(1)WLR	-4.0607	2	1.04093	0.959067	1.00375	0.996248	1.037	0.963	0.929
P61028	100	K	Ras-related protein Rab-8B OS=Mus musculus OX=10090 GN=Rab8b PE=1 SV=1	Rab8b	1	0.000329008	101.82	2	SFDNIK(1)NWIR	3.4197	1	1		1.02617	0.973825	0.974
P61087	18	K	Ubiquitin-conjugating enzyme E2 K OS=Mus musculus OX=10090 GN=Ube2k PE=1 SV=3	Ube2k	1	0.000710393	78.932	2	EVLK(1)SEETSK	1.2263	1	1		1.01308	0.986919	0.987
P61087	165	K	Ubiquitin-conjugating enzyme E2 K OS=Mus musculus OX=10090 GN=Ube2k PE=1 SV=3	Ube2k	1	0.00308232	72.327	2	K(1)IENLCAMGFDR	-7.9574	1	1		1.01308	0.986919	0.987
P61089	94	K	Ubiquitin-conjugating enzyme E2 N OS=Mus musculus OX=10090 GN=Ube2n PE=1 SV=1	Ube2n	1	0.00124177	90.142	2	DK(1)WSPALQIR	-0.76323	2	0.981726	1.01827	1.01453	0.985465	0.968	1.033	1.067
P61089	74	K	Ubiquitin-conjugating enzyme E2 N OS=Mus musculus OX=10090 GN=Ube2n PE=1 SV=1	Ube2n	1	0.00957584	68.548	2	FMTK(1)IYHPNVDK	0.028412	1	1		1.01453	0.985465	0.986
P61161	368	K	Actin-related protein 2 OS=Mus musculus OX=10090 GN=Actr2 PE=1 SV=1	Actr2	1	0.000536781	110.88	2	DK(1)DNFWMTR	0.37601	2	0.911214	1.08879	1.0087	0.991296	0.903	1.098	1.216
[truncated: 2,761 more rows]
