# Supplementary material for: Chondrocyte fatty acid oxidation drives osteoarthritis via SOX9 degradation and epigenetic regulation
Source: Nat Commun. 2025 May 27;16:4892. doi: 10.1038/s41467-025-60037-4 (PMC12117060; doi:10.1038/s41467-025-60037-4)
Supplement: Supplementary file 6 — Supplementary Data 4 [file 41467_2025_60037_MOESM6_ESM.xlsx]

## Sheet: Sheet1
seqnames	start	end	width	strand	V4	annotation	geneChr	geneStart	geneEnd	geneLength	geneStrand	geneId	transcriptId	distanceToTSS	ENSEMBL	SYMBOL	GENENAME	peak	BSA1	BSA2	FFA1	FFA2	baseMean	log2FoldChange	lfcSE	stat	pvalue	padj
chr1	9538297	9538981	685	*	peak_17	Intron (uc007agl.2/76187, intron 1 of 13)	1	9538127	9570754	32628	1	76187	uc011wic.1	170	ENSMUSG00000025911	Adhfe1	alcohol dehydrogenase, iron containing, 1	peak_17	282	189	99	165	189.391	0.907526	0.434161	2.0903	0.0365909	0.326177
chr1	16608737	16609620	884	*	peak_77	Exon (uc007ajs.1/66799, exon 1 of 7)	1	16530871	16609367	78497	2	66799	uc007ajs.1	0	ENSMUSG00000025939	Ube2w	ubiquitin-conjugating enzyme E2W (putative)	peak_77	239	202	111	114	178.527	1.06123	0.459817	2.30794	0.0210027	0.312865
chr1	20987647	20988979	1333	*	peak_94	Distal Intergenic	1	20941707	20980922	39216	1	71877	uc007alf.2	45940	ENSMUSG00000041809	Efhc1	EF-hand domain (C-terminal) containing 1	peak_94	330	239	154	146	228.922	0.968696	0.435313	2.22528	0.0260621	0.319573
chr1	21114532	21115056	525	*	peak_103	Distal Intergenic	1	20991459	21069306	77848	2	170829	uc007alg.1	-45226	ENSMUSG00000041779	Tram2	translocating chain-associating membrane protein 2	peak_103	99	53	14	25	47.9984	1.9773	0.583539	3.38846	0.000702868	NA
chr1	21401856	21402780	925	*	peak_106	Intron (uc007alq.2/226922, intron 11 of 13)	1	21373637	21376465	2829	1	98582	uc007alp.2	28219	ENSMUSG00000085079	Khdc1b	KH domain containing 1B	peak_106	103	54	36	39	58.6217	1.04173	0.530309	1.96439	0.0494847	0.338475
chr1	24114298	24114940	643	*	peak_120	Distal Intergenic	1	24058603	24107180	48578	2	68187	uc007amn.2	-7118	ENSMUSG00000026153	Fam135a	family with sequence similarity 135, member A	peak_120	34	22	64	67	48.1734	-1.21458	0.571612	-2.12484	0.0335999	NA
chr1	24201139	24203853	2715	*	peak_122	Exon (uc007amo.2/12839, exon 6 of 38)	1	24202069	24259577	57509	1	12839	uc007amp.2	0	ENSMUSG00000026147	Col9a1	collagen, type IX, alpha 1	peak_122	843	667	406	415	619.42	0.955183	0.412088	2.31791	0.0204543	0.31266
chr1	33524902	33525525	624	*	peak_137	Intron (uc007anq.1/19076, intron 12 of 13)	1	33535787	33678987	143201	2	19076	uc007anr.1	153462	ENSMUSG00000026134	Prim2	DNA primase, p58 subunit	peak_137	73	53	7	39	44.3556	1.61021	0.68965	2.33482	0.019553	NA
chr1	33558561	33559410	850	*	peak_138	Intron (uc007anq.1/19076, intron 10 of 13)	1	33535787	33678987	143201	2	19076	uc007anr.1	119577	ENSMUSG00000026134	Prim2	DNA primase, p58 subunit	peak_138	57	61	24	29	47.1632	1.30722	0.61594	2.12231	0.0338117	NA
chr1	34167904	34168481	578	*	peak_158	Intron (uc007aof.1/13518, intron 5 of 16)	1	34178427	34209364	30938	1	13518	uc007aok.1	-9946	ENSMUSG00000026131	Dst	dystonin	peak_158	108	152	66	43	106.529	1.43047	0.588205	2.43192	0.0150191	0.30229
chr1	34310301	34311876	1576	*	peak_169	Intron (uc007aoi.1/13518, intron 64 of 97)	1	34282354	34319096	36743	1	13518	uc007aon.1	27947	ENSMUSG00000026131	Dst	dystonin	peak_169	254	225	147	96	196.438	1.04449	0.49637	2.10425	0.0353568	0.326177
chr1	36255716	36256171	456	*	peak_186	Intron (uc007app.2/320011, intron 11 of 40)	1	36196873	36222656	25784	2	320011	uc007apo.2	-33060	ENSMUSG00000037470	Uggt1	UDP-glucose glycoprotein glucosyltransferase 1	peak_186	182	165	61	93	134.791	1.31133	0.484688	2.70551	0.00681989	0.268122
chr1	36530436	36533299	2864	*	peak_193	Intron (uc007aqg.2/94220, intron 1 of 6)	1	36528442	36565621	37180	1	94220	uc007aqg.2	1994	ENSMUSG00000037408	Cnnm4	cyclin M4	peak_193	768	599	346	373	552.953	1.00392	0.409784	2.44987	0.0142908	0.299341
chr1	36549129	36549702	574	*	peak_194	Intron (uc007aqg.2/94220, intron 1 of 6)	1	36568721	36585082	16362	1	94218	uc007aqi.1	-19019	ENSMUSG00000001138	Cnnm3	cyclin M3	peak_194	200	143	83	69	130.673	1.20508	0.476314	2.53002	0.0114057	0.288433
chr1	36645558	36646296	739	*	peak_198	Intron (uc007aqu.2/381337, intron 1 of 5)	1	36619541	36650177	30637	2	381337	uc007aqu.2	3881	ENSMUSG00000046337	Fam178b	family with sequence similarity 178, member B	peak_198	160	102	51	90	103.15	0.95511	0.476987	2.00238	0.0452438	0.335784
chr1	36881332	36882022	691	*	peak_201	Exon (uc007ard.1/56030, exon 18 of 41)	1	36849034	36865321	16288	2	56030	uc007arc.1	-16011	ENSMUSG00000026116	Tmem131	transmembrane protein 131	peak_201	70	63	26	38	52.9017	1.18122	0.579161	2.03954	0.0413963	NA
chr1	37486341	37487941	1601	*	peak_208	Exon (uc007arp.1/67387, exon 1 of 6)	1	37487017	37495969	8953	1	67387	uc007arp.1	0	ENSMUSG00000026111	Unc50	unc-50 homolog	peak_208	585	497	326	308	460.18	0.858012	0.431311	1.98931	0.0466668	0.337017
chr1	37514855	37516601	1747	*	peak_209	Intron (uc007arr.2/269181, intron 5 of 12)	1	37487031	37495969	8939	1	67387	uc007arq.1	27824	ENSMUSG00000026111	Unc50	unc-50 homolog	peak_209	275	179	104	152	182.826	0.88047	0.428045	2.05696	0.0396905	0.331636
chr1	37656706	37657446	741	*	peak_217	Distal Intergenic	1	37668522	37682913	14392	2	72097	uc007arw.1	25467	ENSMUSG00000026090	Cracdl	capping protein inhibiting regulator of actin like	peak_217	84	81	37	40	65.967	1.22138	0.558139	2.1883	0.0286476	0.319573
chr1	38187045	38187422	378	*	peak_224	Promoter (<=1kb)	1	38109631	38186507	76877	2	56210	uc007asr.1	-538	ENSMUSG00000026082	Rev1	REV1, DNA directed polymerase	peak_224	60	41	13	27	36.4437	1.41804	0.638508	2.22087	0.0263598	NA
chr1	38244088	38244421	334	*	peak_225	Intron (uc007ass.2/16764, intron 18 of 22)	1	38109631	38186507	76877	2	56210	uc007asr.1	-57581	ENSMUSG00000026082	Rev1	REV1, DNA directed polymerase	peak_225	75	71	22	40	56.1602	1.39087	0.584944	2.37779	0.0174168	0.311393
chr1	38272994	38274024	1031	*	peak_226	Intron (uc007ass.2/16764, intron 12 of 22)	1	38109631	38186507	76877	2	56210	uc007asr.1	-86487	ENSMUSG00000026082	Rev1	REV1, DNA directed polymerase	peak_226	271	184	54	109	159.882	1.57065	0.461299	3.40485	0.000662003	0.151944
chr1	38274939	38275635	697	*	peak_227	Exon (uc007ass.2/16764, exon 12 of 23)	1	38109631	38186507	76877	2	56210	uc007asr.1	-88432	ENSMUSG00000026082	Rev1	REV1, DNA directed polymerase	peak_227	300	186	117	103	182.847	1.14355	0.440208	2.59776	0.00938347	0.276157
chr1	38297435	38299100	1666	*	peak_230	Intron (uc007ass.2/16764, intron 11 of 22)	1	38109631	38186507	76877	2	56210	uc007asr.1	-110928	ENSMUSG00000026082	Rev1	REV1, DNA directed polymerase	peak_230	686	535	295	248	470.726	1.22426	0.430655	2.84278	0.00447212	0.239627
chr1	38314349	38315263	915	*	peak_231	Intron (uc007ass.2/16764, intron 10 of 22)	1	38109631	38186507	76877	2	56210	uc007asr.1	-127842	ENSMUSG00000026082	Rev1	REV1, DNA directed polymerase	peak_231	335	173	54	68	158.195	2.04273	0.433056	4.717	2.39e-06	0.0128604
chr1	38319294	38320368	1075	*	peak_232	Intron (uc007ass.2/16764, intron 10 of 22)	1	38109631	38186507	76877	2	56210	uc007asr.1	-132787	ENSMUSG00000026082	Rev1	REV1, DNA directed polymerase	peak_232	274	304	121	91	221.603	1.58129	0.50655	3.12169	0.00179816	0.195142
chr1	38343518	38344210	693	*	peak_233	Intron (uc007ass.2/16764, intron 9 of 22)	1	38109631	38186507	76877	2	56210	uc007asr.1	-157011	ENSMUSG00000026082	Rev1	REV1, DNA directed polymerase	peak_233	128	106	42	52	87.6965	1.4133	0.509856	2.77197	0.00557189	0.250525
chr1	38364724	38365904	1181	*	peak_234	Intron (uc007ass.2/16764, intron 9 of 22)	1	38109631	38186507	76877	2	56210	uc007asr.1	-178217	ENSMUSG00000026082	Rev1	REV1, DNA directed polymerase	peak_234	377	292	143	206	268.019	1.03724	0.426826	2.43013	0.0150933	0.30229
chr1	38455185	38456312	1128	*	peak_236	Intron (uc007ass.2/16764, intron 6 of 22)	1	38264751	38592136	327386	2	16764	uc007ast.1	135824	ENSMUSG00000037138	Aff3	AF4/FMR2 family, member 3	peak_236	357	286	71	75	211.846	2.22067	0.451276	4.92087	8.62e-07	0.00925894
chr1	39487393	39487821	429	*	peak_253	Intron (uc007atg.2/54610, intron 1 of 19)	1	39428342	39535592	107251	2	54610	uc007atg.2	47771	ENSMUSG00000003134	Tbc1d8	TBC1 domain family, member 8	peak_253	33	47	11	22	32.0954	1.52754	0.729665	2.09348	0.0363067	NA
chr1	40004417	40005516	1100	*	peak_272	Intron (uc007atr.1/26921, intron 2 of 30)	1	39957758	40083155	125398	1	26921	uc011wjx.1	46659	ENSMUSG00000026074	Map4k4	mitogen-activated protein kinase kinase kinase kinase 4	peak_272	221	141	59	95	132.632	1.28854	0.45353	2.84114	0.00449523	0.239731
chr1	40501377	40502887	1511	*	peak_286	Intron (uc007atz.2/17082, intron 6 of 7)	1	40497473	40522259	24787	1	17082	uc007auc.2	3904	ENSMUSG00000026069	Il1rl1	interleukin 1 receptor-like 1	peak_286	213	135	76	116	138.51	0.907702	0.44556	2.03722	0.0416285	0.334126
chr1	42743109	42743775	667	*	peak_289	Intron (uc007aus.1/66297, intron 1 of 3)	1	42705045	42749960	44916	2	66297	uc007aus.1	6185	NA	Pantr1	POU domain, class 3, transcription factor 3 adjacent noncoding transcript 1	peak_289	81	37	21	31	41.9711	1.14963	0.585433	1.96373	0.0495613	NA
chr1	42832345	42832837	493	*	peak_291	Distal Intergenic	1	42757181	42760021	2841	1	73100	uc007aux.2	75164	NA	2900092D14Rik	RIKEN cDNA 2900092D14 gene	peak_291	30	8	42	52	32.3635	-1.43999	0.661298	-2.17752	0.0294419	NA
chr1	43148101	43149904	1804	*	peak_297	Exon (uc007ave.1/73122, exon 1 of 12)	1	43104114	43149331	45218	2	73122	uc007ave.1	0	ENSMUSG00000070939	Tgfbrap1	transforming growth factor, beta receptor associated protein 1	peak_297	259	268	130	143	219.384	1.09666	0.474	2.31364	0.0206875	0.312865
chr1	43281830	43283149	1320	*	peak_305	Distal Intergenic	1	43179919	43253606	73688	2	14200	uc007avl.1	-28224	ENSMUSG00000008136	Fhl2	four and a half LIM domains 2	peak_305	117	123	28	39	85.2048	2.00669	0.548977	3.65532	0.000256863	0.108958
chr1	43293753	43294058	306	*	peak_306	Distal Intergenic	1	43179919	43253606	73688	2	14200	uc007avl.1	-40147	ENSMUSG00000008136	Fhl2	four and a half LIM domains 2	peak_306	30	35	13	13	25.5269	1.4764	0.752508	1.96197	0.0497662	NA
chr1	44158954	44159718	765	*	peak_325	Exon (uc007avx.2/75623, exon 1 of 6)	1	44143462	44159188	15727	2	75623	uc007avx.2	0	ENSMUSG00000026049	Tex30	testis expressed 30	peak_325	118	135	56	72	105.476	1.16347	0.52962	2.19681	0.028034	0.319573
chr1	44641695	44642514	820	*	peak_330	Intron (uc007awl.2/70676, intron 1 of 9)	1	44608516	44853681	245166	1	70676	uc007awn.2	33179	ENSMUSG00000056870	Gulp1	GULP, engulfment adaptor PTB domain containing 1	peak_330	90	77	31	37	63.1274	1.39686	0.55182	2.53136	0.0113621	0.288433
chr1	45099699	45100693	995	*	peak_331	Distal Intergenic	1	45368383	45381863	13481	1	12825	uc007awp.2	-267690	ENSMUSG00000026043	Col3a1	collagen, type III, alpha 1	peak_331	118	108	57	63	93.4412	1.0259	0.512633	2.00123	0.0453677	0.335784
chr1	45476755	45477033	279	*	peak_333	Intron (uc007awr.1/12832, intron 12 of 53)	1	45431176	45560127	128952	2	12832	uc007awr.1	83094	ENSMUSG00000026042	Col5a2	collagen, type V, alpha 2	peak_333	36	42	12	13	29.0068	1.80437	0.73072	2.46931	0.0135375	NA
chr1	45921439	45922398	960	*	peak_343	Distal Intergenic	1	45871390	45880458	9069	1	73674	uc011wkg.1	50049	ENSMUSG00000025995	Wdr75	WD repeat domain 75	peak_343	84	92	36	52	72.5675	1.17557	0.560267	2.09823	0.0358847	0.326177
chr1	46941942	46942220	279	*	peak_348	Distal Intergenic	1	46864389	46910354	45966	2	227059	uc007axc.1	-31588	ENSMUSG00000025986	Slc39a10	solute carrier family 39 (zinc transporter), member 10	peak_348	42	29	17	7	25.2441	1.54434	0.766758	2.01412	0.0439971	NA
chr1	51877761	51879456	1696	*	peak_354	Intron (uc007axr.2/17912, intron 5 of 29)	1	51806610	51972818	166209	2	17912	uc007axr.2	93362	ENSMUSG00000018417	Myo1b	myosin IB	peak_354	175	202	69	138	160.042	1.08765	0.517298	2.10255	0.035505	0.326177
chr1	52168778	52169364	587	*	peak_357	Distal Intergenic	1	52176282	52194696	18415	1	20846	uc007axy.1	-6918	ENSMUSG00000026104	Stat1	signal transducer and activator of transcription 1	peak_357	66	67	32	18	50.9494	1.49932	0.638162	2.34943	0.018802	NA
chr1	52310118	52312556	2439	*	peak_363	Distal Intergenic	1	52242125	52290076	47952	2	14660	uc011wko.1	-20042	ENSMUSG00000026103	Gls	glutaminase	peak_363	333	283	184	167	259.663	0.893702	0.450363	1.9844	0.047211	0.337595
chr1	54863070	54863873	804	*	peak_388	Intron (uc011wkz.1/329154, intron 2 of 27)	1	54702184	54983231	281048	2	329154	uc011wkz.1	119358	ENSMUSG00000052331	Ankrd44	ankyrin repeat domain 44	peak_388	116	66	46	41	68.9242	1.04503	0.518857	2.0141	0.0439987	0.335024
chr1	54921494	54922626	1133	*	peak_391	Intron (uc011wkz.1/329154, intron 1 of 27)	1	54702184	54983231	281048	2	329154	uc011wkz.1	60605	ENSMUSG00000052331	Ankrd44	ankyrin repeat domain 44	peak_391	193	111	70	82	116.329	1.00424	0.452621	2.21871	0.0265063	0.319573
chr1	54953059	54954376	1318	*	peak_393	Intron (uc011wkz.1/329154, intron 1 of 27)	1	54702184	54983231	281048	2	329154	uc011wkz.1	28855	ENSMUSG00000052331	Ankrd44	ankyrin repeat domain 44	peak_393	220	169	46	93	138.924	1.60471	0.481278	3.33427	0.000855226	0.159956
chr1	55250201	55251373	1173	*	peak_402	Exon (uc011wla.1/74013, exon 4 of 6)	1	55227004	55261236	34233	2	74013	uc011wla.1	9863	ENSMUSG00000025978	Rftn2	raftlin family member 2	peak_402	122	108	45	74	93.1647	1.08679	0.512446	2.12078	0.0339402	0.325083
chr1	58052988	58053406	419	*	peak_413	Exon (uc007bbk.2/68549, exon 1 of 9)	1	58052818	58083121	30304	1	68549	uc007bbk.2	170	ENSMUSG00000026039	Sgo2a	shugoshin 2A	peak_413	69	72	26	39	56.3786	1.28152	0.587506	2.18128	0.0291627	0.319573
chr1	59515660	59516198	539	*	peak_446	Distal Intergenic	1	59538991	59543799	4809	1	14369	uc011wlq.1	-22793	ENSMUSG00000041075	Fzd7	frizzled class receptor 7	peak_446	70	63	18	25	47.6699	1.75151	0.605013	2.895	0.00379164	NA
chr1	59565494	59565904	411	*	peak_448	Distal Intergenic	1	59573108	59691353	118246	1	381260	uc007bdv.1	-7204	ENSMUSG00000047361	Gm973	predicted gene 973	peak_448	46	26	6	15	23.4393	1.82175	0.753523	2.41765	0.0156212	NA
chr1	59580997	59581579	583	*	peak_450	Intron (uc007bdv.1/381260, intron 1 of 19)	1	59573108	59691353	118246	1	381260	uc007bdv.1	7889	ENSMUSG00000047361	Gm973	predicted gene 973	peak_450	134	89	31	21	72.1676	2.10285	0.551354	3.81397	0.000136754	0.0979705
chr1	59592184	59592406	223	*	peak_451	Intron (uc007bdv.1/381260, intron 2 of 19)	1	59573108	59691353	118246	1	381260	uc007bdv.1	19076	ENSMUSG00000047361	Gm973	predicted gene 973	peak_451	48	49	20	21	37.9842	1.37209	0.651278	2.10677	0.0351373	NA
chr1	59666648	59667266	619	*	peak_452	Intron (uc007bdv.1/381260, intron 13 of 19)	1	59696278	59727678	31401	2	22218	uc007bdx.1	60412	ENSMUSG00000026021	Sumo1	small ubiquitin-like modifier 1	peak_452	107	70	30	39	63.7235	1.40114	0.528952	2.6489	0.00807548	0.27098
chr1	59726797	59728210	1414	*	peak_453	Exon (uc007bdx.1/22218, exon 1 of 5)	1	59696278	59727678	31401	2	22218	uc007bdx.1	0	ENSMUSG00000026021	Sumo1	small ubiquitin-like modifier 1	peak_453	335	254	158	164	240.757	0.935775	0.432449	2.1639	0.0304722	0.319952
chr1	60154381	60155887	1507	*	peak_464	Exon (uc007beh.1/241066, exon 1 of 16)	1	60155125	60207878	52754	1	241066	uc007beh.1	0	ENSMUSG00000026017	Carf	calcium response factor	peak_464	250	165	101	133	167.78	0.874994	0.432443	2.02337	0.0430348	0.334126
chr1	60724705	60726462	1758	*	peak_473	Distal Intergenic	1	60803232	60821470	18239	1	12487	uc007bev.2	-76770	ENSMUSG00000026012	Cd28	CD28 antigen	peak_473	287	207	121	113	191.886	1.1209	0.444814	2.51993	0.0117377	0.291606
chr1	60774747	60775296	550	*	peak_477	Distal Intergenic	1	60803232	60821470	18239	1	12487	uc007bev.2	-27936	ENSMUSG00000026012	Cd28	CD28 antigen	peak_477	104	61	37	39	61.7662	1.1185	0.527551	2.12017	0.0339916	0.325083
chr1	60834976	60836155	1180	*	peak_478	Exon (uc007bey.1/uc007bey.1, exon 1 of 4)	1	60803232	60830203	26972	1	12487	uc007bew.2	31744	ENSMUSG00000026012	Cd28	CD28 antigen	peak_478	149	127	73	72	113.015	1.01569	0.492347	2.06296	0.0391165	0.331636
chr1	60919414	60920664	1251	*	peak_480	Distal Intergenic	1	60965869	60972674	6806	1	12477	uc007bez.1	-45205	ENSMUSG00000026011	Ctla4	cytotoxic T-lymphocyte-associated protein 4	peak_480	191	150	91	67	133.567	1.15443	0.493268	2.34037	0.0192646	0.311393
chr1	61199997	61200410	414	*	peak_485	Distal Intergenic	1	61034758	61057164	22407	1	54167	uc011wlz.1	165239	ENSMUSG00000026009	Icos	inducible T cell co-stimulator	peak_485	64	42	20	17	37.3414	1.53071	0.631187	2.42513	0.0153028	NA
chr1	64661547	64664448	2902	*	peak_506	Exon (uc007bgu.1/67099, exon 1 of 3)	1	64653054	64663742	10689	2	67099	uc007bgu.1	0	ENSMUSG00000025956	Mettl21a	methyltransferase like 21A	peak_506	832	749	386	458	652.562	1.02824	0.42287	2.43157	0.0150337	0.30229
chr1	72023255	72024205	951	*	peak_543	Distal Intergenic	1	71934686	71937778	3093	1	667931	uc011wms.1	88569	ENSMUSG00000099707	Gm8883	predicted gene 8883	peak_543	145	97	59	66	95.4323	0.989813	0.480441	2.06022	0.0393777	0.331636
chr1	72418437	72419647	1211	*	peak_549	Intron (uc007bkl.2/22596, intron 16 of 20)	1	72353995	72441527	87533	1	22596	uc007bkl.2	64442	ENSMUSG00000026187	Xrcc5	X-ray repair complementing defective repair in Chinese hamster cells 5	peak_549	220	126	82	74	128.674	1.13184	0.457055	2.47639	0.013272	0.296181
chr1	72639727	72640487	761	*	peak_552	Intron (uc007bkp.2/54380, intron 5 of 5)	1	72629825	72683364	53540	1	54380	uc007bks.2	9902	ENSMUSG00000039354	Smarcal1	SWI/SNF related matrix associated, actin dependent regulator of chromatin, subfamily a-like 1	peak_552	107	73	36	38	66.3818	1.3192	0.52789	2.499	0.0124543	0.292163
chr1	72674339	72675177	839	*	peak_553	Exon (uc007bks.2/54380, exon 15 of 17)	1	72629825	72683364	53540	1	54380	uc007bks.2	44514	ENSMUSG00000039354	Smarcal1	SWI/SNF related matrix associated, actin dependent regulator of chromatin, subfamily a-like 1	peak_553	82	70	39	34	60.6359	1.13363	0.56378	2.01077	0.0443502	0.335024
chr1	72757771	72759837	2067	*	peak_554	Exon (uc007bkv.2/19981, exon 1 of 4)	1	72757834	72760387	2554	1	19981	uc007bkv.2	0	ENSMUSG00000046330	Rpl37a	ribosomal protein L37a	peak_554	350	292	182	184	269.441	0.897598	0.440363	2.03831	0.0415186	0.334126
chr1	72886383	72886810	428	*	peak_555	Intron (uc007bkw.1/16008, intron 1 of 3)	1	72871077	72899045	27969	1	16008	uc007bkw.1	15306	ENSMUSG00000039323	Igfbp2	insulin-like growth factor binding protein 2	peak_555	50	46	19	12	34.897	1.70411	0.686979	2.48059	0.0131167	NA
chr1	73409771	73410602	832	*	peak_565	Distal Intergenic	1	73437959	73454143	16185	2	723792	uc007blb.1	43541	NA	Pinc	pregnancy induced noncoding RNA	peak_565	112	79	41	31	69.4647	1.42838	0.543249	2.62933	0.0085554	0.275074
chr1	73592090	73592582	493	*	peak_568	Distal Intergenic	1	73441908	73454143	12236	2	723792	uc007blc.1	-137947	NA	Pinc	pregnancy induced noncoding RNA	peak_568	64	58	28	18	45.9898	1.47673	0.63216	2.33601	0.0194907	NA
chr1	73959990	73960380	391	*	peak_570	Exon (uc007blf.2/21961, exon 12 of 12)	1	73956805	73983907	27103	2	21961	uc007blf.2	23527	ENSMUSG00000055322	Tns1	tensin 1	peak_570	88	67	42	18	57.8688	1.36941	0.623628	2.19588	0.0281009	0.319573
chr1	73979380	73979969	590	*	peak_571	Intron (uc007blf.2/21961, intron 1 of 11)	1	73956805	73983907	27103	2	21961	uc007blf.2	3938	ENSMUSG00000055322	Tns1	tensin 1	peak_571	136	190	44	77	127.41	1.68527	0.554521	3.03915	0.00237244	0.21916
chr1	74009248	74010505	1258	*	peak_574	Intron (uc011wmx.1/21961, intron 18 of 34)	1	73963440	73988680	25241	2	21961	uc007blg.2	-20568	ENSMUSG00000055322	Tns1	tensin 1	peak_574	506	471	241	324	414.781	0.931135	0.435679	2.1372	0.0325815	0.321563
chr1	74020652	74020879	228	*	peak_575	Intron (uc011wmx.1/21961, intron 18 of 34)	1	74036296	74045042	8747	2	21961	uc007bli.1	24163	ENSMUSG00000055322	Tns1	tensin 1	peak_575	76	80	28	49	63.5343	1.198	0.576487	2.0781	0.0377	0.328724
chr1	74115195	74116368	1174	*	peak_582	Exon (uc011wmx.1/21961, exon 3 of 35)	1	73956805	74171021	214217	2	21961	uc011wmx.1	54653	ENSMUSG00000055322	Tns1	tensin 1	peak_582	280	246	142	98	208.21	1.20031	0.487564	2.46184	0.0138226	0.297389
chr1	74130292	74131969	1678	*	peak_583	Intron (uc011wmx.1/21961, intron 1 of 34)	1	73956805	74171021	214217	2	21961	uc011wmx.1	39052	ENSMUSG00000055322	Tns1	tensin 1	peak_583	685	531	279	304	476.942	1.13676	0.411906	2.75977	0.0057842	0.256847
chr1	74159447	74160356	910	*	peak_585	Intron (uc011wmx.1/21961, intron 1 of 34)	1	73956805	74171021	214217	2	21961	uc011wmx.1	10665	ENSMUSG00000055322	Tns1	tensin 1	peak_585	111	121	59	43	93.2175	1.30941	0.557199	2.34999	0.0187738	0.311393
chr1	74283008	74284135	1128	*	peak_586	Exon (uc007bln.1/76709, exon 1 of 11)	1	74283092	74314787	31696	1	76709	uc007bln.1	0	ENSMUSG00000006304	Arpc2	actin related protein 2/3 complex, subunit 2	peak_586	372	289	154	183	263.987	1.05464	0.427221	2.4686	0.0135645	0.296741
chr1	74726061	74726722	662	*	peak_603	Exon (uc007bmy.1/67534, exon 3 of 20)	1	74741787	74744547	2761	1	67534	uc007bmz.1	-15065	ENSMUSG00000033257	Ttll4	tubulin tyrosine ligase-like family, member 4	peak_603	105	92	28	45	72.522	1.56212	0.542018	2.88205	0.00395096	0.23761
chr1	74759982	74760706	725	*	peak_605	Exon (uc007bna.1/104086, exon 1 of 9)	1	74760148	74784464	24317	1	104086	uc007bna.1	0	ENSMUSG00000026170	Cyp27a1	cytochrome P450, family 27, subfamily a, polypeptide 1	peak_605	140	109	46	89	100.492	1.00088	0.500676	1.99906	0.0456022	0.335784
chr1	75389155	75390273	1119	*	peak_619	Intron (uc007boz.1/11790, intron 6 of 40)	1	75396660	75401140	4481	1	11790	uc011wnq.1	-6387	ENSMUSG00000026207	Speg	SPEG complex locus	peak_619	264	258	115	116	206.083	1.30251	0.472926	2.75416	0.00588437	0.2583
chr1	75395760	75396776	1017	*	peak_620	Exon (uc011wnq.1/11790, exon 1 of 5)	1	75396660	75401140	4481	1	11790	uc011wnq.1	0	ENSMUSG00000026207	Speg	SPEG complex locus	peak_620	134	139	68	77	114.526	1.05961	0.510671	2.07493	0.0379931	0.328877
chr1	75475400	75476513	1114	*	peak_622	Exon (uc007bpl.2/319998, exon 1 of 5)	1	75476107	75482268	6162	1	319998	uc007bpl.2	0	ENSMUSG00000051703	Tmem198	transmembrane protein 198	peak_622	333	229	108	177	219.285	1.05777	0.428531	2.46836	0.0135734	0.296741
chr1	78433630	78434079	450	*	peak_626	Intron (uc007bqf.1/23874, intron 16 of 17)	1	78414533	78485421	70889	2	23874	uc007bqf.1	51342	ENSMUSG00000026245	Farsb	phenylalanyl-tRNA synthetase, beta subunit	peak_626	73	84	28	40	62.4943	1.39258	0.586484	2.37446	0.0175747	0.311393
chr1	79757390	79758358	969	*	peak_641	Exon (uc007bqu.2/69368, exon 1 of 12)	1	79698837	79758344	59508	2	69368	uc007bqu.2	0	ENSMUSG00000073643	Wdfy1	WD repeat and FYVE domain containing 1	peak_641	303	224	121	131	205.339	1.12596	0.435948	2.58279	0.00980045	0.278175
chr1	79772506	79773109	604	*	peak_642	Exon (uc007bqx.1/69163, exon 1 of 2)	1	79772593	79775121	2529	1	69163	uc007bqx.1	0	ENSMUSG00000026248	Mrpl44	mitochondrial ribosomal protein L44	peak_642	144	102	59	55	94.6913	1.14649	0.494145	2.32014	0.0203333	0.31266
chr1	82096218	82097208	991	*	peak_663	Distal Intergenic	1	82229680	82288014	58335	2	16367	uc007brp.2	190806	ENSMUSG00000055980	Irs1	insulin receptor substrate 1	peak_663	95	49	29	37	52.7744	1.10986	0.544505	2.03829	0.041521	NA
chr1	82312750	82313727	978	*	peak_668	Exon (uc007brq.2/76867, exon 1 of 7)	1	82313154	82441941	128788	1	76867	uc007brq.2	0	ENSMUSG00000026142	Rhbdd1	rhomboid domain containing 1	peak_668	325	232	116	164	218.368	1.06751	0.426689	2.50184	0.012355	0.292163
chr1	82631154	82631548	395	*	peak_673	Intron (uc007bru.1/12828, intron 1 of 1)	1	82583496	82718634	135139	1	12828	uc007brv.1	47658	ENSMUSG00000079465	Col4a3	collagen, type IV, alpha 3	peak_673	65	53	13	38	44.4056	1.35943	0.636158	2.13693	0.0326034	NA
chr1	84930919	84931933	1015	*	peak_694	Exon (uc007btd.1/71781, exon 1 of 5)	1	84903280	84931658	28379	2	71781	uc007btd.1	0	ENSMUSG00000026220	Slc16a14	solute carrier family 16 (monocarboxylic acid transporters), member 14	peak_694	171	113	54	63	104.175	1.31733	0.472875	2.78579	0.0053397	0.249864
chr1	87655076	87655424	349	*	peak_698	Distal Intergenic	1	87613658	87633181	19524	2	319997	uc011wod.1	-21895	ENSMUSG00000052760	A630001G21Rik	RIKEN cDNA A630001G21 gene	peak_698	63	72	18	33	51.6192	1.60464	0.621296	2.58273	0.0098021	NA
chr1	87689860	87691327	1468	*	peak_702	Exon (uc007bul.2/12283, exon 1 of 2)	1	87690022	87692048	2027	1	12283	uc007bul.2	0	ENSMUSG00000036707	Cab39	calcium binding protein 39	peak_702	551	350	262	252	366.757	0.823311	0.40577	2.02901	0.0424571	0.334126
chr1	87949603	87950795	1193	*	peak_707	Exon (uc007bux.2/72792, exon 3 of 3)	1	87942438	87952031	9594	1	72792	uc011wog.1	7165	ENSMUSG00000026227	2810459M11Rik	RIKEN cDNA 2810459M11 gene	peak_707	153	90	48	66	91.0382	1.11369	0.477279	2.33342	0.019626	0.311393
chr1	88269329	88270111	783	*	peak_713	Distal Intergenic	1	88256149	88264539	8391	1	319336	uc011woj.1	13180	NA	C130036L24Rik	RIKEN cDNA C130036L24 gene	peak_713	105	96	20	25	67.2474	2.28178	0.567148	4.02325	5.74e-05	0.073674
chr1	88272681	88273405	725	*	peak_714	Distal Intergenic	1	88282900	88284716	1817	2	14767	uc007bvn.1	11311	ENSMUSG00000026237	Nmur1	neuromedin U receptor 1	peak_714	240	155	80	42	135.647	1.66716	0.516976	3.22483	0.00126047	0.169814
chr1	88275838	88276716	879	*	peak_715	Distal Intergenic	1	88282900	88284716	1817	2	14767	uc007bvn.1	8000	ENSMUSG00000026237	Nmur1	neuromedin U receptor 1	peak_715	301	313	105	130	234.089	1.54561	0.472003	3.27458	0.00105821	0.169814
chr1	88383735	88384628	894	*	peak_721	Distal Intergenic	1	88423311	88427273	3963	1	19231	uc007bvp.1	-38683	ENSMUSG00000026238	Ptma	prothymosin alpha	peak_721	329	228	141	153	222.346	0.96726	0.425171	2.27499	0.0229064	0.315375
chr1	88388228	88389473	1246	*	peak_722	Distal Intergenic	1	88423311	88427273	3963	1	19231	uc007bvp.1	-33838	ENSMUSG00000026238	Ptma	prothymosin alpha	peak_722	307	201	104	91	183.398	1.39514	0.445153	3.13407	0.00172399	0.192794
chr1	88400367	88401400	1034	*	peak_724	Distal Intergenic	1	88423311	88427273	3963	1	19231	uc007bvp.1	-21911	ENSMUSG00000026238	Ptma	prothymosin alpha	peak_724	294	259	159	161	234.784	0.889509	0.452092	1.96754	0.0491211	0.337894
chr1	88925306	88925911	606	*	peak_734	Intron (uc007bvu.2/208718, intron 15 of 20)	1	88983266	88986503	3238	2	11650	uc007bvy.1	60592	ENSMUSG00000026246	Alppl2	alkaline phosphatase, placental-like 2	peak_734	107	87	61	24	75.8256	1.19927	0.609474	1.96771	0.049101	0.337894
chr1	89367775	89369405	1631	*	peak_741	Intron (uc007bww.2/73234, intron 1 of 2)	1	89366839	89372034	5196	1	73234	uc011woo.1	936	ENSMUSG00000026258	Snorc	secondary ossification center associated regulator of chondrocyte maturation	peak_741	521	306	164	94	280.666	1.6327	0.469134	3.48025	0.00050094	0.1391
chr1	89405462	89406422	961	*	peak_742	Exon (uc007bwx.2/53972, exon 2 of 13)	1	89373404	89406937	33534	2	53972	uc007bwx.2	515	ENSMUSG00000026259	Ngef	neuronal guanine nucleotide exchange factor	peak_742	141	101	63	65	97.1616	0.965914	0.486467	1.98557	0.0470811	0.337595
chr1	91518661	91520063	1403	*	peak_781	Intron (uc007byw.1/347722, intron 3 of 17)	1	91524328	91791857	267530	1	347722	uc007byy.1	-4265	ENSMUSG00000055013	Agap1	ArfGAP with GTPase domain, ankyrin repeat and PH domain 1	peak_781	402	333	146	161	279.02	1.35276	0.435824	3.10391	0.00190981	0.201204
chr1	92634326	92634676	351	*	peak_799	Distal Intergenic	1	92500000	92509916	9917	1	108679	uc007bzi.1	134326	ENSMUSG00000034432	Cops8	COP9 signalosome subunit 8	peak_799	103	79	30	41	66.8759	1.44256	0.534726	2.69775	0.00698105	0.268122
chr1	92650948	92651211	264	*	peak_800	Distal Intergenic	1	92500000	92509916	9917	1	108679	uc007bzi.1	150948	ENSMUSG00000034432	Cops8	COP9 signalosome subunit 8	peak_800	65	57	19	32	46.3244	1.38742	0.603905	2.29742	0.0215949	NA
chr1	92678367	92678605	239	*	peak_802	Exon (uc011wpc.1/uc011wpc.1, exon 30 of 34)	1	92811677	92847719	36043	1	171531	uc007bzm.2	-133072	ENSMUSG00000026303	Mlph	melanophilin	peak_802	65	62	14	13	42.5245	2.34509	0.652516	3.59392	0.000325736	NA
chr1	92686201	92686998	798	*	peak_803	Intron (uc011wpc.1/uc011wpc.1, intron 17 of 33)	1	92811677	92847719	36043	1	171531	uc007bzm.2	-124679	ENSMUSG00000026303	Mlph	melanophilin	peak_803	201	147	67	102	135.15	1.12721	0.459849	2.45126	0.0142359	0.299341
chr1	92913315	92914289	975	*	peak_811	Intron (uc007bzp.2/16978, intron 1 of 12)	1	92895304	93025521	130218	1	16978	uc007bzq.2	18011	ENSMUSG00000026305	Lrrfip1	leucine rich repeat (in FLII) interacting protein 1	peak_811	232	214	121	125	187.19	0.97118	0.467476	2.0775	0.0377555	0.328724
chr1	92919056	92920772	1717	*	peak_812	Intron (uc007bzp.2/16978, intron 1 of 12)	1	92895304	93025521	130218	1	16978	uc007bzq.2	23752	ENSMUSG00000026305	Lrrfip1	leucine rich repeat (in FLII) interacting protein 1	peak_812	525	454	272	292	413.567	0.898026	0.429101	2.09281	0.0363662	0.326177
chr1	93105976	93107004	1029	*	peak_818	Intron (uc007bzx.2/51801, intron 2 of 2)	1	93076399	93121773	45375	1	51801	uc007bzx.2	29577	ENSMUSG00000034353	Ramp1	receptor (calcitonin) activity modifying protein 1	peak_818	172	191	74	100	148.221	1.24122	0.502576	2.46972	0.0135217	0.296741
chr1	93113839	93114038	200	*	peak_821	Intron (uc007bzx.2/51801, intron 2 of 2)	1	93146896	93182602	35707	1	67921	uc007bzy.1	-32858	ENSMUSG00000034343	Ube2f	ubiquitin-conjugating enzyme E2F (putative)	peak_821	47	49	17	23	37.3811	1.41565	0.655201	2.16064	0.0307233	NA
chr1	93168360	93169497	1138	*	peak_825	Intron (uc007bzy.1/67921, intron 4 of 9)	1	93147143	93182602	35460	1	67921	uc007cac.1	21217	ENSMUSG00000034343	Ube2f	ubiquitin-conjugating enzyme E2F (putative)	peak_825	322	264	138	176	239.096	1.00218	0.436703	2.29489	0.0217394	0.313484
chr1	93276952	93277539	588	*	peak_827	Intron (uc007cak.1/67444, intron 9 of 11)	1	93263007	93270794	7788	1	227358	uc007caj.1	13945	ENSMUSG00000047443	Erfe	erythroferrone	peak_827	197	158	83	97	142.13	1.06673	0.463554	2.30119	0.0213809	0.312865
chr1	93698758	93699313	556	*	peak_836	Exon (uc011wpi.1/uc011wpi.1, exon 1 of 1)	1	93698054	93744604	46551	1	13345	uc007cbd.1	704	ENSMUSG00000007805	Twist2	twist basic helix-loop-helix transcription factor 2	peak_836	59	75	31	34	56.0214	1.23055	0.61166	2.01183	0.0442383	0.335024
chr1	94369378	94370411	1034	*	peak_859	Exon (uc007cbh.1/67273, exon 1 of 10)	1	94336296	94370335	34040	2	67273	uc007cbh.1	0	ENSMUSG00000026260	Ndufa10	NADH:ubiquinone oxidoreductase subunit A10	peak_859	251	291	126	196	237.428	0.957003	0.487506	1.96306	0.0496395	0.338525
chr1	94711162	94712912	1751	*	peak_865	Distal Intergenic	1	94728263	94756773	28511	1	14733	uc007cbs.1	-15351	ENSMUSG00000034220	Gpc1	glypican 1	peak_865	274	226	117	114	195.827	1.1945	0.455422	2.62285	0.00871985	0.275074
chr1	95073628	95074197	570	*	peak_870	Distal Intergenic	1	95047932	95057525	9594	2	71874	uc007cdk.2	-16103	ENSMUSG00000034159	Mab21l4	mab-21-like 4	peak_870	152	132	72	82	117.425	0.986355	0.486299	2.02829	0.0425307	0.334126
chr1	95103763	95104980	1218	*	peak_872	Distal Intergenic	1	95132474	95193025	60552	1	208777	uc007cdm.1	-27494	ENSMUSG00000047793	Sned1	sushi, nidogen and EGF-like domains 1	peak_872	239	214	90	142	183.306	1.1064	0.464331	2.38279	0.0171821	0.311393
chr1	95106321	95106993	673	*	peak_873	Distal Intergenic	1	95132474	95193025	60552	1	208777	uc007cdm.1	-25481	ENSMUSG00000047793	Sned1	sushi, nidogen and EGF-like domains 1	peak_873	211	144	87	110	143.419	0.902432	0.44556	2.02539	0.0428273	0.334126
chr1	95132196	95134491	2296	*	peak_875	Exon (uc007cdm.1/208777, exon 1 of 31)	1	95132474	95193025	60552	1	208777	uc007cdm.1	0	ENSMUSG00000047793	Sned1	sushi, nidogen and EGF-like domains 1	peak_875	519	316	231	238	335.81	0.840894	0.40088	2.09762	0.0359385	0.326177
chr1	95142024	95144527	2504	*	peak_876	Intron (uc007cdm.1/208777, intron 1 of 30)	1	95132474	95193025	60552	1	208777	uc007cdm.1	9550	ENSMUSG00000047793	Sned1	sushi, nidogen and EGF-like domains 1	peak_876	555	429	304	254	410.256	0.870213	0.432887	2.01026	0.0444042	0.335024
chr1	95463750	95464554	805	*	peak_888	Exon (uc007ceb.2/227377, exon 6 of 13)	1	95408681	95518553	109873	1	227377	uc007cec.2	55069	ENSMUSG00000034066	Farp2	FERM, RhoGEF and pleckstrin domain protein 2	peak_888	125	103	42	56	86.8996	1.31993	0.509216	2.59208	0.00953965	0.277339
chr1	95496291	95496905	615	*	peak_889	Exon (uc007cec.2/227377, exon 14 of 27)	1	95517328	95532304	14977	2	59041	uc007ced.1	35399	ENSMUSG00000026277	Stk25	serine/threonine kinase 25 (yeast)	peak_889	67	68	20	10	46.2453	2.25751	0.672741	3.35569	0.00079168	NA
chr1	99545989	99547352	1364	*	peak_907	Intron (uc007cfg.2/52392, intron 2 of 2)	1	99540479	99558253	17775	2	52392	uc007cfg.2	10901	ENSMUSG00000044768	Macir	macrophage immunometabolism regulator	peak_907	210	211	119	105	176.957	1.03116	0.489955	2.1046	0.0353258	0.326177
chr1	99807307	99808446	1140	*	peak_914	Intron (uc007cfo.1/18484, intron 7 of 25)	1	99722414	99791041	68628	2	18484	uc007cfq.1	-16266	ENSMUSG00000026335	Pam	peptidylglycine alpha-amidating monooxygenase	peak_914	126	103	62	55	92.6496	1.0365	0.510924	2.02867	0.0424914	0.334126
chr1	99915306	99915703	398	*	peak_917	Intron (uc007cfo.1/18484, intron 1 of 25)	1	99927704	99944336	16633	2	18484	uc007cfs.1	28633	ENSMUSG00000026335	Pam	peptidylglycine alpha-amidating monooxygenase	peak_917	48	61	31	14	44.1803	1.40088	0.698741	2.00487	0.0449772	NA
chr1	104785512	104785798	287	*	peak_923	Distal Intergenic	1	106665396	106892058	226663	1	23836	uc007cgc.1	-1879598	ENSMUSG00000050840	Cdh20	cadherin 20	peak_923	45	45	10	19	32.5644	1.79879	0.694969	2.58829	0.00964524	NA
chr1	108069062	108069963	902	*	peak_940	Exon (uc007cgu.2/98432, exon 1 of 3)	1	108068446	108290822	222377	1	98432	uc007cgv.2	616	ENSMUSG00000044340	Phlpp1	PH domain and leucine rich repeat protein phosphatase 1	peak_940	183	151	67	104	133.834	1.08274	0.473205	2.28811	0.0221313	0.313804
chr1	108158143	108158845	703	*	peak_944	Intron (uc007cgu.2/98432, intron 1 of 2)	1	108068446	108290822	222377	1	98432	uc007cgv.2	89697	ENSMUSG00000044340	Phlpp1	PH domain and leucine rich repeat protein phosphatase 1	peak_944	83	79	42	26	63.329	1.33068	0.594562	2.23809	0.0252155	0.319573
chr1	108176185	108176722	538	*	peak_945	Intron (uc007cgu.2/98432, intron 1 of 2)	1	108068446	108290822	222377	1	98432	uc007cgv.2	107739	ENSMUSG00000044340	Phlpp1	PH domain and leucine rich repeat protein phosphatase 1	peak_945	70	85	43	28	63.9798	1.26532	0.615117	2.05703	0.039683	0.331636
chr1	108213228	108214047	820	*	peak_946	Intron (uc007cgv.2/98432, intron 3 of 16)	1	108068446	108290822	222377	1	98432	uc007cgv.2	144782	ENSMUSG00000044340	Phlpp1	PH domain and leucine rich repeat protein phosphatase 1	peak_946	93	76	37	31	63.6862	1.37693	0.558295	2.46631	0.0136512	0.296996
chr1	108444164	108444405	242	*	peak_950	Intron (uc007cgx.1/uc007cgx.1, intron 2 of 4)	1	108434756	108610867	176112	2	12043	uc007cgw.1	166462	ENSMUSG00000057329	Bcl2	B cell leukemia/lymphoma 2	peak_950	44	31	7	22	26.8414	1.48252	0.731635	2.02631	0.0427333	NA
chr1	108548288	108549192	905	*	peak_954	Intron (uc007cgw.1/12043, intron 1 of 1)	1	108434756	108610867	176112	2	12043	uc007cgw.1	61675	ENSMUSG00000057329	Bcl2	B cell leukemia/lymphoma 2	peak_954	89	60	34	26	54.8571	1.32253	0.569729	2.32134	0.0202687	NA
chr1	120865633	120865956	324	*	peak_988	Intron (uc007cim.1/14633, intron 2 of 13)	1	120730638	120950196	219559	2	14633	uc007cim.1	84240	ENSMUSG00000048402	Gli2	GLI-Kruppel family member GLI2	peak_988	67	57	30	26	48.5299	1.22061	0.596563	2.04607	0.0407497	NA
chr1	120877552	120879825	2274	*	peak_990	Intron (uc007cim.1/14633, intron 2 of 13)	1	120730638	120950196	219559	2	14633	uc007cim.1	70371	ENSMUSG00000048402	Gli2	GLI-Kruppel family member GLI2	peak_990	430	270	163	184	270.173	1.0367	0.407204	2.54591	0.0108995	0.285885
chr1	120929758	120931385	1628	*	peak_993	Intron (uc007cim.1/14633, intron 1 of 13)	1	120730638	120950196	219559	2	14633	uc007cim.1	18811	ENSMUSG00000048402	Gli2	GLI-Kruppel family member GLI2	peak_993	462	372	245	223	347.452	0.902972	0.434578	2.07781	0.0377267	0.328724
chr1	121205587	121205852	266	*	peak_994	Distal Intergenic	1	121312042	121318825	6784	2	16324	uc007cir.1	112973	ENSMUSG00000037035	Inhbb	inhibin beta-B	peak_994	33	23	5	13	19.1784	1.73103	0.816734	2.11945	0.0340525	NA
chr1	121996185	121996699	515	*	peak_1001	Distal Intergenic	1	122009857	122017496	7640	2	13167	uc007cje.1	20797	ENSMUSG00000026385	Dbi	diazepam binding inhibitor	peak_1001	83	72	34	43	62.1527	1.1167	0.551243	2.02578	0.0427873	0.334126
chr1	122011789	122012408	620	*	peak_1002	Intron (uc007cje.1/13167, intron 3 of 3)	1	122009857	122017496	7640	2	13167	uc007cje.1	5088	ENSMUSG00000026385	Dbi	diazepam binding inhibitor	peak_1002	192	147	66	67	125.366	1.41413	0.474639	2.97939	0.00288824	0.227377
chr1	123550767	123551010	244	*	peak_1016	Distal Intergenic	1	123450412	123464557	14146	2	66942	uc007cjw.2	-86210	ENSMUSG00000001674	Ddx18	DEAD box helicase 18	peak_1016	41	52	11	25	36.14	1.60358	0.700918	2.28783	0.0221476	NA
chr1	130297187	130297937	751	*	peak_1045	Intron (uc007clp.2/226414, intron 4 of 15)	1	130260284	130313993	53710	2	226414	uc007clp.2	16056	ENSMUSG00000026356	Dars	aspartyl-tRNA synthetase	peak_1045	96	60	31	31	56.3899	1.34291	0.547949	2.4508	0.014254	0.299341
chr1	132992643	132993948	1306	*	peak_1058	Exon (uc007cmv.1/17164, exon 1 of 10)	1	132950281	132994120	43840	2	17164	uc007cmv.1	172	ENSMUSG00000016528	Mapkapk2	MAP kinase-activated protein kinase 2	peak_1058	331	304	108	247	263.246	1.01941	0.477778	2.13366	0.032871	0.322268
chr1	133004223	133004970	748	*	peak_1059	Distal Intergenic	1	132950281	132994120	43840	2	17164	uc007cmv.1	-10103	ENSMUSG00000016528	Mapkapk2	MAP kinase-activated protein kinase 2	peak_1059	234	148	101	80	146.479	1.0739	0.463571	2.31658	0.0205264	0.31266
chr1	133116968	133117427	460	*	peak_1063	Intron (uc007cnd.1/54354, intron 1 of 5)	1	133072987	133096675	23689	2	54354	uc007cnc.1	-20293	ENSMUSG00000026430	Rassf5	Ras association (RalGDS/AF-6) domain family member 5	peak_1063	75	38	19	30	40.4521	1.2005	0.594644	2.01885	0.0435028	NA
chr1	133196269	133197595	1327	*	peak_1067	Exon (uc011wrp.1/14270, exon 7 of 14)	1	133151179	133176140	24962	2	56489	uc007cnf.1	-20129	ENSMUSG00000042349	Ikbke	inhibitor of kappaB kinase epsilon	peak_1067	160	118	59	77	108.659	1.10512	0.475236	2.32541	0.0200503	0.312487
chr1	133763938	133765081	1144	*	peak_1075	Exon (uc007cnv.2/226422, exon 1 of 6)	1	133764096	133769464	5369	1	226422	uc007cnw.1	0	ENSMUSG00000026433	Rab29	RAB29, member RAS oncogene family	peak_1075	165	113	63	78	109.047	1.03046	0.468286	2.20048	0.0277726	0.319573
chr1	134029752	134030208	457	*	peak_1079	Intron (uc007coh.2/18557, intron 1 of 15)	1	134010124	134036262	26139	2	18557	uc007coh.2	6054	ENSMUSG00000026437	Cdk18	cyclin-dependent kinase 18	peak_1079	88	68	30	38	59.2607	1.27758	0.549204	2.32624	0.0200059	0.312023
chr1	134223030	134223601	572	*	peak_1080	Intron (uc007coo.2/74137, intron 2 of 6)	1	134212702	134230065	17364	1	74137	uc007cop.2	10328	ENSMUSG00000009772	Nuak2	NUAK family, SNF1-like kinase, 2	peak_1080	62	80	33	34	59.0578	1.26992	0.608671	2.08638	0.0369444	0.32696
chr1	134228024	134228543	520	*	peak_1081	Exon (uc007coo.2/74137, exon 7 of 7)	1	134212702	134230065	17364	1	74137	uc007cop.2	15322	ENSMUSG00000009772	Nuak2	NUAK family, SNF1-like kinase, 2	peak_1081	66	93	28	50	66.892	1.27806	0.608576	2.10009	0.0357213	0.326177
chr1	134242751	134243662	912	*	peak_1082	Exon (uc007coq.1/uc007coq.1, exon 3 of 3)	1	134252892	134264464	11573	2	68875	uc007cor.1	20802	ENSMUSG00000042066	Tmcc2	transmembrane and coiled-coil domains 2	peak_1082	141	168	70	91	130.595	1.1335	0.519555	2.18168	0.0291335	0.319573
chr1	134261063	134261988	926	*	peak_1085	Intron (uc007cor.1/68875, intron 1 of 3)	1	134252892	134264464	11573	2	68875	uc007cor.1	2476	ENSMUSG00000042066	Tmcc2	transmembrane and coiled-coil domains 2	peak_1085	139	171	48	95	125.901	1.3512	0.540801	2.49852	0.0124714	0.292163
chr1	134285879	134287027	1149	*	peak_1086	Exon (uc007cos.1/68875, exon 1 of 5)	1	134252892	134286895	34004	2	68875	uc007cos.1	0	ENSMUSG00000042066	Tmcc2	transmembrane and coiled-coil domains 2	peak_1086	146	85	55	63	89.2035	0.974026	0.478842	2.03413	0.0419387	0.334126
chr1	134943438	134944709	1272	*	peak_1094	Intron (uc007cpq.1/240752, intron 1 of 1)	1	134942589	135005265	62677	1	240752	uc011wry.1	849	ENSMUSG00000026447	Pik3c2b	phosphatidylinositol-4-phosphate 3-kinase catalytic subunit type 2 beta	peak_1094	110	85	38	59	76.7996	1.10391	0.516977	2.13532	0.0327352	0.321841
chr1	135027309	135029422	2114	*	peak_1098	Exon (uc007cpt.2/108954, exon 1 of 2)	1	135027743	135036377	8635	1	108954	uc007cpt.2	0	ENSMUSG00000046062	Ppp1r15b	protein phosphatase 1, regulatory subunit 15B	peak_1098	934	643	388	422	623.26	1.00686	0.393257	2.5603	0.0104581	0.285811
chr1	135915899	135916586	688	*	peak_1118	Distal Intergenic	1	135934092	135944854	10763	1	14264	uc007crd.1	-17506	ENSMUSG00000041559	Fmod	fibromodulin	peak_1118	104	74	29	46	65.9819	1.32396	0.531844	2.48938	0.0127965	0.292338
chr1	135935274	135936178	905	*	peak_1119	Intron (uc007crd.1/14264, intron 1 of 2)	1	135934092	135944854	10763	1	14264	uc007crd.1	1182	ENSMUSG00000041559	Fmod	fibromodulin	peak_1119	243	215	133	121	192.161	0.942293	0.467742	2.01456	0.0439509	0.335024
chr1	136547808	136548912	1105	*	peak_1134	Intron (uc007csi.1/20980, intron 1 of 2)	1	136543258	136645994	102737	1	20980	uc007csj.1	4550	ENSMUSG00000026452	Syt2	synaptotagmin II	peak_1134	178	115	50	92	111.563	1.1132	0.474426	2.34642	0.0189547	0.311393
chr1	136699710	136700781	1072	*	peak_1137	Exon (uc007cso.2/320856, exon 1 of 2)	1	136676300	136700175	23876	2	320856	uc007cso.2	0	NA	NA	NA	peak_1137	253	261	137	154	220.108	0.969385	0.47236	2.05222	0.0401486	0.331705
chr1	137179721	137180858	1138	*	peak_1149	Exon (uc007csy.2/215615, exon 1 of 11)	1	137159276	137180661	21386	2	215615	uc007csy.2	0	ENSMUSG00000041926	Rnpep	arginyl aminopeptidase (aminopeptidase B)	peak_1149	277	233	128	138	207.615	1.03283	0.449585	2.29729	0.0216021	0.313274
chr1	137377103	137377418	316	*	peak_1157	Intron (uc007ctg.2/215690, intron 3 of 28)	1	137331157	137361335	30179	2	215690	uc007cti.2	-15768	ENSMUSG00000009418	Nav1	neuron navigator 1	peak_1157	48	37	11	20	30.5731	1.55501	0.680252	2.28594	0.0222581	NA
chr1	137459990	137460815	826	*	peak_1161	Intron (uc007ctg.2/215690, intron 1 of 28)	1	137331157	137481932	150776	2	215690	uc007ctg.2	21117	ENSMUSG00000009418	Nav1	neuron navigator 1	peak_1161	100	92	41	53	77.1659	1.15553	0.531802	2.17285	0.0297916	0.319573
chr1	138228445	138228672	228	*	peak_1174	Intron (uc007cuq.1/67886, intron 1 of 18)	1	138164700	138242681	77982	2	67886	uc007cuq.1	14009	ENSMUSG00000041570	Camsap2	calmodulin regulated spectrin-associated protein family, member 2	peak_1174	75	59	22	29	49.1128	1.47979	0.582404	2.54083	0.011059	NA
chr1	138241686	138242238	553	*	peak_1175	Exon (uc007cuq.1/67886, exon 1 of 19)	1	138164700	138242681	77982	2	67886	uc007cuq.1	443	ENSMUSG00000041570	Camsap2	calmodulin regulated spectrin-associated protein family, member 2	peak_1175	108	99	39	54	80.9463	1.28462	0.527975	2.43312	0.0149695	0.30229
chr1	138359285	138360529	1245	*	peak_1179	Distal Intergenic	1	138364425	138428088	63664	1	381293	uc007cuv.1	-3896	ENSMUSG00000041498	Kif14	kinesin family member 14	peak_1179	118	89	49	40	78.7141	1.25987	0.527066	2.39035	0.0168324	0.310487
chr1	140437849	140439058	1210	*	peak_1198	Intron (uc007cvn.1/59125, intron 3 of 9)	1	140381291	140516273	134983	2	59125	uc007cvn.1	77215	ENSMUSG00000026393	Nek7	NIMA (never in mitosis gene a)-related expressed kinase 7	peak_1198	166	165	78	83	134.544	1.17237	0.49608	2.36328	0.0181142	0.311393
chr1	141318375	141319656	1282	*	peak_1209	Exon (uc007cwg.2/226470, exon 1 of 11)	1	141318960	141349584	30625	1	226470	uc007cwg.2	0	ENSMUSG00000033964	Zbtb41	zinc finger and BTB domain containing 41	peak_1209	231	174	102	129	167.133	0.888168	0.444786	1.99684	0.0458422	0.335965
chr1	151744354	151744624	271	*	peak_1222	Intron (uc007cxt.1/18783, intron 5 of 17)	1	151676752	151808414	131663	2	18783	uc007cxt.1	63790	ENSMUSG00000056220	Pla2g4a	phospholipase A2, group IVA (cytosolic, calcium-dependent)	peak_1222	35	34	10	14	25.4152	1.65916	0.739962	2.24222	0.024947	NA
chr1	153191147	153192504	1358	*	peak_1242	Exon (uc007cym.1/117198, exon 1 of 8)	1	153191628	153203928	12301	1	117198	uc007cym.1	0	ENSMUSG00000023150	Ivns1abp	influenza virus NS1A binding protein	peak_1242	391	253	145	198	254.478	0.956734	0.409909	2.33401	0.0195951	0.311393
chr1	153418106	153419145	1040	*	peak_1249	Exon (uc011wtn.1/63913, exon 1 of 6)	1	153418503	153537312	118810	1	63913	uc011wtn.1	0	ENSMUSG00000026483	Niban1	niban apoptosis regulator 1	peak_1249	197	152	77	104	139.672	1.03615	0.459724	2.25385	0.0242056	0.317405
chr1	153419854	153420353	500	*	peak_1250	Intron (uc011wtn.1/63913, intron 1 of 5)	1	153418503	153566477	147975	1	63913	uc011wto.1	1351	ENSMUSG00000026483	Niban1	niban apoptosis regulator 1	peak_1250	117	71	29	41	66.0931	1.45567	0.521378	2.79196	0.00523897	0.249527
chr1	153500643	153501226	584	*	peak_1252	Intron (uc011wtn.1/63913, intron 5 of 5)	1	153524297	153566477	42181	1	63913	uc007cza.2	-23071	ENSMUSG00000026483	Niban1	niban apoptosis regulator 1	peak_1252	13	18	64	86	47.0664	-2.10452	0.641359	-3.28135	0.00103313	NA
chr1	153891565	153892617	1053	*	peak_1271	Intron (uc007czd.2/69399, intron 1 of 6)	1	153699533	153937450	237918	2	69399	uc007czd.2	44833	ENSMUSG00000032666	1700025G04Rik	RIKEN cDNA 1700025G04 gene	peak_1271	183	155	73	69	129.249	1.33479	0.485728	2.74803	0.00599553	0.259777
chr1	153931526	153932519	994	*	peak_1274	Intron (uc007czd.2/69399, intron 1 of 6)	1	153699533	153937450	237918	2	69399	uc007czd.2	4931	ENSMUSG00000032666	1700025G04Rik	RIKEN cDNA 1700025G04 gene	peak_1274	177	157	93	86	138.519	0.992499	0.485507	2.04425	0.0409284	0.333343
chr1	154286637	154287720	1084	*	peak_1279	Intron (uc007czg.2/269132, intron 1 of 11)	1	154246997	154357825	110829	1	269132	uc011wtr.1	39640	ENSMUSG00000032649	Colgalt2	collagen beta(1-O)galactosyltransferase 2	peak_1279	184	130	59	60	113.817	1.44408	0.475418	3.03748	0.00238563	0.21916
chr1	154309662	154309884	223	*	peak_1281	Intron (uc007czg.2/269132, intron 1 of 11)	1	154246997	154357825	110829	1	269132	uc011wtr.1	62665	ENSMUSG00000032649	Colgalt2	collagen beta(1-O)galactosyltransferase 2	peak_1281	42	36	7	10	25.6933	2.30661	0.75349	3.06124	0.00220424	NA
chr1	154395825	154396721	897	*	peak_1283	Exon (uc007czh.1/19731, exon 8 of 18)	1	154364660	154472241	107582	2	19731	uc007czh.1	75520	ENSMUSG00000026482	Rgl1	ral guanine nucleotide dissociation stimulator,-like 1	peak_1283	175	120	75	63	113.659	1.11703	0.482361	2.31575	0.0205721	0.312865
chr1	155138990	155139981	992	*	peak_1296	Intron (uc007czu.1/226519, intron 1 of 27)	1	155066052	155179916	113865	2	226519	uc007czu.1	39935	ENSMUSG00000026478	Lamc1	laminin, gamma 1	peak_1296	192	124	48	76	113.392	1.40597	0.467363	3.0083	0.00262717	0.22672
chr1	157091152	157092333	1182	*	peak_1312	Distal Intergenic	1	157038559	157055386	16828	1	58244	uc007dbd.1	52593	ENSMUSG00000026470	Stx6	syntaxin 6	peak_1312	330	308	188	181	272.955	0.90104	0.456604	1.97335	0.0484554	0.337595
chr1	157130071	157130270	200	*	peak_1314	Exon (uc007dbg.1/19775, exon 5 of 5)	1	157129313	157156772	27460	2	19775	uc007dbg.1	26502	ENSMUSG00000026469	Xpr1	xenotropic and polytropic retrovirus receptor 1	peak_1314	12	5	31	27	19.1347	-1.8555	0.810517	-2.28928	0.0220632	NA
chr1	158378341	158378785	445	*	peak_1329	Intron (uc007dcj.1/20652, intron 3 of 15)	1	158358239	158404459	46221	2	20652	uc007dcj.1	25674	ENSMUSG00000026600	Soat1	sterol O-acyltransferase 1	peak_1329	100	133	45	59	95.3204	1.38111	0.56074	2.46301	0.0137777	0.297389
chr1	158640194	158641416	1223	*	peak_1342	Intron (uc007dcp.1/215015, intron 1 of 7)	1	158608702	158649041	40340	2	215015	uc007dcp.1	7625	ENSMUSG00000033557	Fam20b	FAM20B, glycosaminoglycan xylosylkinase	peak_1342	214	133	72	102	133.632	1.03462	0.445531	2.32222	0.0202213	0.31266
chr1	158648508	158649696	1189	*	peak_1343	Exon (uc007dcp.1/215015, exon 1 of 8)	1	158608702	158649041	40340	2	215015	uc007dcp.1	0	ENSMUSG00000033557	Fam20b	FAM20B, glycosaminoglycan xylosylkinase	peak_1343	190	208	91	123	168.083	1.07266	0.492477	2.1781	0.0293986	0.319573
chr1	158663319	158665243	1925	*	peak_1344	Distal Intergenic	1	158631773	158649041	17269	2	215015	uc007dcr.1	-14278	ENSMUSG00000033557	Fam20b	FAM20B, glycosaminoglycan xylosylkinase	peak_1344	477	336	158	189	303.636	1.28723	0.412053	3.12395	0.00178439	0.194671
chr1	158711194	158711451	258	*	peak_1346	Distal Intergenic	1	158734297	158743699	9403	2	78255	uc007dcs.2	32248	ENSMUSG00000026594	Ralgps2	Ral GEF with PH domain and SH3 binding motif 2	peak_1346	48	41	9	24	32.4179	1.58078	0.693319	2.28001	0.0226068	NA
chr1	159009611	159010231	621	*	peak_1348	Distal Intergenic	1	159029278	159038776	9499	2	73435	uc007dde.1	28545	ENSMUSG00000026592	Tex35	testis expressed 35	peak_1348	87	45	19	38	47.1129	1.22793	0.577636	2.12579	0.033521	NA
chr1	159011291	159011661	371	*	peak_1349	Distal Intergenic	1	159029278	159038776	9499	2	73435	uc007dde.1	27115	ENSMUSG00000026592	Tex35	testis expressed 35	peak_1349	66	62	35	21	50.5822	1.26465	0.624322	2.02564	0.0428015	NA
chr1	159162587	159163213	627	*	peak_1351	Intron (uc007ddg.2/226525, intron 3 of 17)	1	159029279	159038776	9498	2	73435	uc007ddf.1	-123811	ENSMUSG00000026592	Tex35	testis expressed 35	peak_1351	99	63	34	40	60.9707	1.15795	0.531039	2.18053	0.0292181	0.319573
chr1	159464889	159465099	211	*	peak_1359	Exon (uc007ddl.2/89867, exon 7 of 27)	1	159465983	159492320	26338	1	89867	uc007ddo.1	-884	ENSMUSG00000026589	Sec16b	SEC16 homolog B (S. cerevisiae)	peak_1359	47	45	15	16	33.7053	1.68589	0.675643	2.49525	0.012587	NA
chr1	161907840	161908174	335	*	peak_1374	Distal Intergenic	1	161974511	162002913	28403	1	67647	uc007deb.2	-66337	ENSMUSG00000090394	4930523C07Rik	RIKEN cDNA 4930523C07 gene	peak_1374	46	28	3	20	24.4553	1.7954	0.806707	2.22559	0.0260414	NA
chr1	162134305	162134957	653	*	peak_1379	Intron (uc007deg.1/12301, intron 5 of 5)	1	162133052	162142908	9857	2	12301	uc007deg.1	7951	ENSMUSG00000014226	Cacybp	calcyclin binding protein	peak_1379	53	39	19	16	33.6706	1.43194	0.656967	2.17963	0.0292851	NA
chr1	163938980	163939573	594	*	peak_1399	Intron (uc007dgc.1/uc007dgc.1, intron 2 of 2)	1	163899319	163903566	4248	1	67292	uc007dfy.1	39661	ENSMUSG00000026698	Pigc	phosphatidylinositol glycan anchor biosynthesis, class C	peak_1399	86	138	50	71	98.8073	1.15475	0.583142	1.98023	0.0476776	0.337595
chr1	163982396	163983011	616	*	peak_1403	Intron (uc007dfz.1/103967, intron 5 of 8)	1	163946584	164064883	118300	2	103967	uc007dge.1	81872	ENSMUSG00000040265	Dnm3	dynamin 3	peak_1403	39	50	21	10	34.5426	1.65315	0.738501	2.23853	0.0251867	NA
chr1	165210340	165212217	1878	*	peak_1420	Intron (uc007dhh.1/18933, intron 1 of 4)	1	165182997	165185357	2361	2	18933	uc007dhj.1	-24983	ENSMUSG00000026586	Prrx1	paired related homeobox 1	peak_1420	267	246	126	168	216.897	0.937971	0.455644	2.05856	0.0395362	0.331636
chr1	165469453	165469944	492	*	peak_1426	Distal Intergenic	1	165315040	165333772	18733	2	98376	uc007dhn.1	-135681	ENSMUSG00000040124	Gorab	golgin, RAB6-interacting	peak_1426	64	48	15	30	41.0992	1.41791	0.619501	2.28879	0.0220915	NA
chr1	166710422	166711374	953	*	peak_1436	Distal Intergenic	1	166726863	166754397	27535	1	56429	uc007diq.1	-15489	ENSMUSG00000026574	Dpt	dermatopontin	peak_1436	160	107	66	39	97.9652	1.3354	0.527381	2.53213	0.0113372	0.288433
chr1	167121721	167122245	525	*	peak_1440	Intron (uc007dix.2/108735, intron 1 of 7)	1	167104472	167124564	20093	2	108735	uc007dix.2	2319	ENSMUSG00000040848	Sft2d2	SFT2 domain containing 2	peak_1440	142	103	47	58	91.9052	1.28703	0.49132	2.61953	0.00880507	0.275309
chr1	167572125	167573262	1138	*	peak_1451	Distal Intergenic	1	167522312	167564672	42361	2	68481	uc007dji.1	-7453	ENSMUSG00000026566	Mpzl1	myelin protein zero-like 1	peak_1451	424	339	136	192	289.39	1.32334	0.428247	3.09013	0.00200068	0.205735
chr1	167599432	167599936	505	*	peak_1452	Intron (uc007djj.1/226594, intron 1 of 6)	1	167522312	167564672	42361	2	68481	uc007dji.1	-34760	ENSMUSG00000026566	Mpzl1	myelin protein zero-like 1	peak_1452	100	82	42	36	69.826	1.28826	0.545019	2.36371	0.0180931	0.311393
chr1	170177161	170178264	1104	*	peak_1475	Intron (uc007dld.1/18514, intron 2 of 7)	1	170266122	170267450	1329	2	18514	uc007dlh.1	89186	ENSMUSG00000052534	Pbx1	pre B cell leukemia homeobox 1	peak_1475	103	119	55	65	94.7661	1.06226	0.539579	1.96868	0.0489903	0.337595
chr1	170312693	170313210	518	*	peak_1479	Intron (uc007dld.1/18514, intron 2 of 7)	1	170266122	170267450	1329	2	18514	uc007dlh.1	-45243	ENSMUSG00000052534	Pbx1	pre B cell leukemia homeobox 1	peak_1479	135	92	36	60	83.6892	1.31338	0.501951	2.61655	0.00888238	0.275309
chr1	172078381	172078603	223	*	peak_1494	Intron (uc007dlw.1/107652, intron 8 of 10)	1	172072134	172105077	32944	2	107652	uc007dlw.1	26474	ENSMUSG00000026670	Uap1	UDP-N-acetylglucosamine pyrophosphorylase 1	peak_1494	65	68	30	21	51.2419	1.49259	0.624203	2.39119	0.016794	NA
chr1	172408058	172408628	571	*	peak_1499	Intron (uc011wvt.1/70729, intron 2 of 9)	1	172254042	172487241	233200	2	70729	uc007dmf.1	78613	ENSMUSG00000038473	Nos1ap	nitric oxide synthase 1 (neuronal) adaptor protein	peak_1499	65	69	22	30	51.3253	1.52666	0.605915	2.51959	0.011749	NA
chr1	172586353	172587605	1253	*	peak_1504	Intron (uc007dmi.2/320078, intron 3 of 7)	1	172574663	172612920	38258	1	320078	uc007dmi.2	11690	ENSMUSG00000038463	Olfml2b	olfactomedin-like 2B	peak_1504	183	154	59	85	128.402	1.34244	0.478182	2.80739	0.0049944	0.244509
chr1	172696998	172697338	341	*	peak_1507	Intron (uc007dmj.1/226641, intron 14 of 15)	1	172634588	172797902	163315	2	226641	uc007dmj.1	100564	ENSMUSG00000026663	Atf6	activating transcription factor 6	peak_1507	57	25	13	17	27.5449	1.40088	0.680425	2.05883	0.0395105	NA
chr1	172814666	172815744	1079	*	peak_1510	Exon (uc007dml.1/80915, exon 1 of 6)	1	172804319	172815671	11353	2	80915	uc007dml.1	0	ENSMUSG00000026659	Dusp12	dual specificity phosphatase 12	peak_1510	331	169	138	127	193.49	0.871372	0.425194	2.04935	0.0404279	0.331886
chr1	173032805	173033422	618	*	peak_1514	Distal Intergenic	1	173051792	173057098	5307	1	75472	uc007dna.1	-18370	ENSMUSG00000026649	Cfap126	cilia and flagella associated protein 126	peak_1514	68	59	23	35	49.4676	1.25035	0.58761	2.12785	0.0333491	NA
chr1	173192703	173193315	613	*	peak_1519	Distal Intergenic	1	173200459	173207026	6568	1	57370	uc007dnp.2	-7144	ENSMUSG00000052423	B4galt3	UDP-Gal:betaGlcNAc beta 1,4-galactosyltransferase, polypeptide 3	peak_1519	119	94	39	50	80.1525	1.34686	0.513999	2.62035	0.00878388	0.275309
chr1	173275568	173276371	804	*	peak_1525	Exon (uc007doc.1/18637, exon 1 of 4)	1	173275830	173288301	12472	1	18637	uc007doc.1	0	ENSMUSG00000006412	Pfdn2	prefoldin 2	peak_1525	164	118	67	85	113.501	0.956861	0.468303	2.04325	0.0410274	0.333686
chr1	173433223	173434401	1179	*	peak_1529	Exon (uc007dop.1/56009, exon 1 of 1)	1	173433609	173434881	1273	1	56009	uc007dop.1	0	ENSMUSG00000060244	Alyref2	Aly/REF export factor 2	peak_1529	382	298	162	191	273.362	1.02907	0.426421	2.41326	0.0158105	0.303829
chr1	177532133	177532900	768	*	peak_1545	Intron (uc007dtn.2/14194, intron 9 of 9)	1	177550512	177590984	40473	1	98256	uc011wxc.1	-17612	ENSMUSG00000039783	Kmo	kynurenine 3-monooxygenase (kynurenine 3-hydroxylase)	peak_1545	108	59	39	41	62.762	1.04496	0.522422	2.00022	0.045477	0.335784
chr1	177554446	177555928	1483	*	peak_1546	Exon (uc007dtn.2/14194, exon 1 of 10)	1	177531509	177555766	24258	2	14194	uc007dtn.2	0	ENSMUSG00000026526	Fh1	fumarate hydratase 1	peak_1546	469	351	173	276	331.752	0.968136	0.419145	2.30979	0.0209	0.312865
chr1	179373198	179374497	1300	*	peak_1559	Intron (uc007dul.1/30928, intron 1 of 1)	1	179374792	179380892	6101	1	30928	uc007dum.1	-295	ENSMUSG00000063659	Zbtb18	zinc finger and BTB domain containing 18	peak_1559	181	138	65	52	116.265	1.49181	0.495184	3.01264	0.00258983	0.22672
chr1	180139857	180140767	911	*	peak_1569	Intron (uc007dux.1/78825, intron 1 of 4)	1	180117548	180182728	65181	1	78825	uc011wxk.1	22309	ENSMUSG00000026502	Desi2	desumoylating isopeptidase 2	peak_1569	100	102	56	36	81.5144	1.23234	0.571272	2.15719	0.0309912	0.320115
chr1	181405204	181405610	407	*	peak_1580	Intron (uc007dvj.1/69726, intron 1 of 11)	1	180885170	181448134	562965	2	69726	uc007dvj.1	42524	ENSMUSG00000055067	Smyd3	SET and MYND domain containing 3	peak_1580	36	36	14	13	27.2956	1.53028	0.725513	2.10924	0.0349235	NA
chr1	182261060	182261742	683	*	peak_1594	Intron (uc007dwg.1/320404, intron 1 of 7)	1	182257100	182260680	3581	2	277333	uc007dwf.1	-380	NA	Gm5069	glyceraldehyde-3-phosphate dehydrogenase pseudogene	peak_1594	127	83	43	56	79.9205	1.12738	0.497088	2.26797	0.0233313	0.315749
chr1	182307236	182307785	550	*	peak_1597	Intron (uc007dwg.1/320404, intron 2 of 7)	1	182257100	182260680	3581	2	277333	uc007dwf.1	-46556	NA	Gm5069	glyceraldehyde-3-phosphate dehydrogenase pseudogene	peak_1597	111	97	47	57	83.7208	1.10808	0.517326	2.14194	0.032198	0.321103
chr1	182320485	182320684	200	*	peak_1598	Intron (uc007dwg.1/320404, intron 2 of 7)	1	182257100	182260680	3581	2	277333	uc007dwf.1	-59805	NA	Gm5069	glyceraldehyde-3-phosphate dehydrogenase pseudogene	peak_1598	125	68	31	63	71.9237	1.06955	0.51791	2.06513	0.0389108	0.33159
chr1	182707833	182708758	926	*	peak_1608	Distal Intergenic	1	182732699	182743734	11036	2	15078	uc007dwr.1	34976	ENSMUSG00000060743	H3f3a	H3.3 histone A	peak_1608	223	203	112	99	172.908	1.1102	0.478945	2.318	0.0204493	0.31266
chr1	182780260	182781580	1321	*	peak_1614	Exon (uc007dwt.1/208768, exon 1 of 7)	1	182781282	182798245	16964	1	208768	uc007dwt.1	0	ENSMUSG00000038806	Sde2	SDE2 telomere maintenance homolog (S. pombe)	peak_1614	383	253	152	226	261.321	0.811007	0.412211	1.96746	0.0491308	0.337894
chr1	182834343	182835216	874	*	peak_1615	Exon (uc007dwv.2/69051, exon 1 of 7)	1	182834405	182838219	3815	1	69051	uc007dwv.2	0	ENSMUSG00000026520	Pycr2	pyrroline-5-carboxylate reductase family, member 2	peak_1615	291	206	113	171	202.926	0.885767	0.43077	2.05624	0.0397592	0.331636
chr1	183215743	183216455	713	*	peak_1634	Distal Intergenic	1	183282759	183390772	108014	1	72978	uc007dxh.2	-66304	ENSMUSG00000026514	Cnih3	cornichon family AMPA receptor auxiliary protein 3	peak_1634	87	114	24	57	79.1606	1.56907	0.599404	2.61772	0.008852	0.275309
chr1	184066060	184066563	504	*	peak_1646	Distal Intergenic	1	184054868	184062546	7679	1	27058	uc007dxv.2	11192	ENSMUSG00000026511	Srp9	signal recognition particle 9	peak_1646	64	54	21	34	46.024	1.21804	0.597755	2.03769	0.0415811	NA
chr1	184185553	184186541	989	*	peak_1649	Distal Intergenic	1	184205901	184212890	6990	2	13244	uc007dxw.1	26349	ENSMUSG00000038633	Degs1	delta 4-desaturase, sphingolipid 1	peak_1649	133	101	53	53	90.1118	1.20181	0.501787	2.39506	0.0166178	0.309756
chr1	184439272	184439909	638	*	peak_1658	Intron (uc007dye.2/12334, intron 2 of 20)	1	184397390	184447614	50225	2	12334	uc007dye.2	7705	ENSMUSG00000026509	Capn2	calpain 2	peak_1658	240	202	101	142	182.093	0.978647	0.453475	2.15811	0.0309195	0.320115
chr1	185396307	185398449	2143	*	peak_1667	Distal Intergenic	1	185856911	185857877	967	2	73363	uc011wxw.1	459428	ENSMUSG00000044854	1700056E22Rik	RIKEN cDNA 1700056E22 gene	peak_1667	300	255	126	127	217.174	1.22461	0.452315	2.70743	0.00678072	0.268122
chr1	185875745	185876496	752	*	peak_1672	Intron (uc007dym.1/63953, intron 2 of 3)	1	185858340	185899515	41176	1	63953	uc007dym.1	17405	ENSMUSG00000039384	Dusp10	dual specificity phosphatase 10	peak_1672	142	121	61	62	103.727	1.18593	0.49927	2.37533	0.0175333	0.311393
chr1	186613631	186613830	200	*	peak_1676	Intron (uc007dyo.1/66112, intron 8 of 8)	1	186610646	186635192	24547	2	66112	uc007dyo.1	21362	ENSMUSG00000026621	Mtarc1	mitochondrial amidoxime reducing component 1	peak_1676	35	27	6	14	21.5849	1.74429	0.783091	2.22744	0.0259176	NA
chr1	187053541	187054300	760	*	peak_1685	Intron (uc007dyu.2/98732, intron 2 of 34)	1	187066805	187066922	118	1	100217449	uc011wxz.1	-12505	ENSMUSG00002075146	Snora36b	small nucleolar RNA, H/ACA box 36B	peak_1685	248	296	145	139	231.507	1.10897	0.49762	2.22854	0.0258446	0.319573
chr1	187186470	187187980	1511	*	peak_1691	Exon (uc007dze.1/107508, exon 1 of 19)	1	187186974	187225547	38574	1	107508	uc007dze.1	0	ENSMUSG00000026615	Eprs	glutamyl-prolyl-tRNA synthetase	peak_1691	709	502	338	381	504.613	0.807798	0.39858	2.02669	0.0426942	0.334126
chr1	188237069	188238170	1102	*	peak_1696	Distal Intergenic	1	188447065	188529871	82807	2	21808	uc007dzo.2	291701	ENSMUSG00000039239	Tgfb2	transforming growth factor, beta 2	peak_1696	145	150	67	47	113.72	1.48152	0.539434	2.74644	0.00602461	0.259777
chr1	188451323	188451852	530	*	peak_1700	Intron (uc007dzo.2/21808, intron 6 of 6)	1	188447065	188529871	82807	2	21808	uc007dzo.2	78019	ENSMUSG00000039239	Tgfb2	transforming growth factor, beta 2	peak_1700	94	44	15	26	44.1622	1.73353	0.590783	2.93429	0.00334307	NA
chr1	188506416	188507574	1159	*	peak_1704	Intron (uc007dzo.2/21808, intron 1 of 6)	1	188447065	188529871	82807	2	21808	uc007dzo.2	22297	ENSMUSG00000039239	Tgfb2	transforming growth factor, beta 2	peak_1704	166	153	52	56	116.38	1.67797	0.501238	3.34765	0.000815009	0.159238
chr1	188519551	188520389	839	*	peak_1705	Intron (uc007dzo.2/21808, intron 1 of 6)	1	188447065	188529871	82807	2	21808	uc007dzo.2	9482	ENSMUSG00000039239	Tgfb2	transforming growth factor, beta 2	peak_1705	192	150	86	85	136.339	1.06654	0.469497	2.27167	0.0231066	0.315567
chr1	188548132	188548853	722	*	peak_1707	Intron (uc007dzq.1/67223, intron 4 of 4)	1	188447065	188529871	82807	2	21808	uc007dzp.2	-18261	ENSMUSG00000039239	Tgfb2	transforming growth factor, beta 2	peak_1707	105	90	40	55	77.4759	1.15013	0.524026	2.19479	0.0281788	0.319573
chr1	191038124	191039398	1275	*	peak_1718	Intron (uc007eak.2/16526, intron 6 of 6)	1	191031809	191167232	135424	2	16526	uc007eak.2	127834	ENSMUSG00000037624	Kcnk2	potassium channel, subfamily K, member 2	peak_1718	229	233	104	160	196.82	0.978693	0.476451	2.05413	0.0399628	0.331636
chr1	191570801	191571036	236	*	peak_1725	Intron (uc007eas.1/19250, intron 1 of 9)	1	191586477	191700572	114096	1	19250	uc007eav.1	-15441	ENSMUSG00000026604	Ptpn14	protein tyrosine phosphatase, non-receptor type 14	peak_1725	74	56	28	21	47.7281	1.44467	0.60107	2.4035	0.0162389	NA
chr1	191690656	191691284	629	*	peak_1736	Intron (uc007eau.1/19250, intron 18 of 18)	1	191709178	191712881	3704	2	226830	uc007eay.1	21597	ENSMUSG00000026603	Smyd2	SET and MYND domain containing 2	peak_1736	175	151	52	74	121.299	1.49227	0.486444	3.06772	0.00215701	0.210552
chr1	192608453	192608907	455	*	peak_1741	Intron (uc007ebf.1/320119, intron 3 of 5)	1	192596758	192657977	61220	2	320119	uc007ebf.1	49070	ENSMUSG00000089872	Rps6kc1	ribosomal protein S6 kinase polypeptide 1	peak_1741	105	77	39	46	70.2056	1.16069	0.5217	2.22483	0.0260929	0.319573
chr1	192654410	192654805	396	*	peak_1744	Intron (uc007ebf.1/320119, intron 1 of 5)	1	192596758	192657977	61220	2	320119	uc007ebf.1	3172	ENSMUSG00000089872	Rps6kc1	ribosomal protein S6 kinase polypeptide 1	peak_1744	99	102	42	63	83.3323	1.10185	0.538222	2.0472	0.0406381	0.3325
chr1	192849012	192850793	1782	*	peak_1752	Exon (uc011wyo.1/100125339, exon 1 of 2)	1	192849230	192853660	4431	1	100125339	uc011wyo.1	0	ENSMUSG00000097845	A230020J21Rik	RIKEN cDNA A230020J21 gene	peak_1752	435	285	170	200	282.428	0.99909	0.407476	2.4519	0.0142105	0.299341
chr1	193047748	193049247	1500	*	peak_1758	Exon (uc007ecf.1/uc007ecf.1, exon 1 of 2)	1	192994176	193041918	47743	2	11910	uc011wyt.1	-5830	ENSMUSG00000026628	Atf3	activating transcription factor 3	peak_1758	551	398	260	304	396.162	0.814273	0.405489	2.00813	0.0446299	0.335024
chr1	193073753	193074094	342	*	peak_1760	Distal Intergenic	1	192994176	193041918	47743	2	11910	uc011wyt.1	-31835	ENSMUSG00000026628	Atf3	activating transcription factor 3	peak_1760	47	44	19	18	34.9303	1.40027	0.662531	2.11352	0.0345562	NA
chr1	193190254	193190807	554	*	peak_1766	Intron (uc007eci.1/226849, intron 3 of 12)	1	193175860	193220920	45061	2	226849	uc007eci.1	30113	ENSMUSG00000026626	Ppp2r5a	protein phosphatase 2, regulatory subunit B', alpha	peak_1766	63	28	13	23	31.1329	1.31098	0.654417	2.00329	0.0451467	NA
chr1	193547668	193548425	758	*	peak_1778	Intron (uc007ecs.2/226856, intron 2 of 7)	1	193542274	193608134	65861	1	226856	uc007ecu.2	5394	ENSMUSG00000026623	Lpgat1	lysophosphatidylglycerol acyltransferase 1	peak_1778	90	76	29	35	61.718	1.47337	0.55462	2.65654	0.00789472	0.270594
chr1	193686984	193687982	999	*	peak_1782	Distal Intergenic	1	193714110	193723008	8899	2	98736	uc007ecz.1	35026	ENSMUSG00000055833	1700034H15Rik	RIKEN cDNA 1700034H15 gene	peak_1782	113	92	46	57	81.8884	1.08519	0.511982	2.11959	0.034041	0.325083
chr1	193960063	193961264	1202	*	peak_1792	Exon (uc007edm.1/100038712, exon 1 of 4)	1	193960780	193974907	14128	1	100038712	uc007edm.1	0	ENSMUSG00000097316	Gm10516	predicted gene 10516	peak_1792	359	350	160	257	303.227	0.932636	0.455448	2.04773	0.0405861	0.33243
chr1	195098563	195099779	1217	*	peak_1812	Exon (uc007eei.2/14373, exon 1 of 2)	1	195098354	195099382	1029	2	14373	uc007eei.2	0	ENSMUSG00000009633	G0s2	G0/G1 switch gene 2	peak_1812	304	271	157	84	223.347	1.30695	0.515342	2.53609	0.0112099	0.287841
chr1	196607878	196608472	595	*	peak_1823	Intron (uc007een.1/18845, intron 13 of 31)	1	196630904	196643062	12159	1	18845	uc007eeo.1	-22432	ENSMUSG00000026640	Plxna2	plexin A2	peak_1823	110	54	33	41	59.4818	1.11929	0.526018	2.12786	0.0333489	0.324062
chr1	196755683	196756314	632	*	peak_1825	Distal Intergenic	1	196765015	196787486	22472	1	12490	uc007eep.2	-8701	ENSMUSG00000016494	Cd34	CD34 antigen	peak_1825	52	53	13	34	41.131	1.35437	0.659475	2.05372	0.0400033	NA
chr1	196859046	196861077	2032	*	peak_1829	Exon (uc007eer.2/320977, exon 8 of 8)	1	196863234	196863314	81	1	723963	uc011wzf.1	-2157	ENSMUSG00000065412	Mir29b-2	microRNA 29b-2	peak_1829	243	278	135	166	226.881	0.973506	0.484573	2.009	0.0445376	0.335024
chr10	3156251	3157547	1297	*	peak_1840	Intron (uc007efb.1/215748, intron 1 of 12)	10	3134304	3227479	93176	1	215748	uc007efb.1	21947	ENSMUSG00000015202	Cnksr3	Cnksr family member 3	peak_1840	300	287	161	154	245.579	1.01462	0.464346	2.18504	0.0288856	0.319573
chr10	3260531	3260730	200	*	peak_1845	Distal Intergenic	10	3294062	3434998	140937	1	320495	uc007efd.1	-33332	ENSMUSG00000064065	Ipcef1	interaction protein for cytohesin exchange factors 1	peak_1845	21	17	6	2	12.5161	2.26726	1.0287	2.20401	0.0275238	NA
chr10	4423703	4424047	345	*	peak_1849	Promoter (<=1kb)	10	4424141	4520877	96737	1	56533	uc007egg.2	-94	ENSMUSG00000019775	Rgs17	regulator of G-protein signaling 17	peak_1849	72	57	25	31	49.1178	1.28666	0.579701	2.21952	0.0264516	NA
chr10	5056460	5058478	2019	*	peak_1856	Distal Intergenic	10	4978882	5022156	43275	1	64009	uc007egp.1	77578	ENSMUSG00000096054	Syne1	spectrin repeat containing, nuclear envelope 1	peak_1856	599	440	306	270	426.669	0.894566	0.421807	2.1208	0.033939	0.325083
chr10	5352861	5353534	674	*	peak_1866	Intron (uc011wzo.1/13982, intron 3 of 4)	10	5342780	5410018	67239	2	13982	uc011wzo.1	56484	ENSMUSG00000019768	Esr1	estrogen receptor 1 (alpha)	peak_1866	91	38	31	19	44.3865	1.25184	0.611028	2.04875	0.0404864	NA
chr10	5732633	5734242	1610	*	peak_1868	Intron (uc007egv.1/13982, intron 1 of 8)	10	5342780	5734495	391716	2	13982	uc007egv.1	253	ENSMUSG00000019768	Esr1	estrogen receptor 1 (alpha)	peak_1868	171	154	62	54	120.124	1.57934	0.504475	3.13065	0.00174418	0.192794
chr10	6372439	6373671	1233	*	peak_1879	Exon (uc011wzu.1/270685, exon 1 of 28)	10	6179460	6373466	194007	2	270685	uc011wzu.1	0	ENSMUSG00000040675	Mthfd1l	methylenetetrahydrofolate dehydrogenase (NADP+ dependent) 1-like	peak_1879	430	262	173	191	271.584	0.941553	0.40545	2.32224	0.0202198	0.31266
chr10	7400071	7401819	1749	*	peak_1887	Exon (uc007eig.2/16798, exon 1 of 8)	10	7401007	7436259	35253	1	16798	uc007eig.2	0	ENSMUSG00000040021	Lats1	large tumor suppressor	peak_1887	670	445	287	360	456.244	0.833684	0.392221	2.12554	0.0335412	0.324415
chr10	7474641	7475146	506	*	peak_1891	Intron (uc007eii.2/23924, intron 7 of 10)	10	7487745	7490349	2605	2	215751	uc007eik.2	15203	ENSMUSG00000040006	Ginm1	glycoprotein integral membrane 1	peak_1891	53	38	19	12	32.3919	1.5673	0.681992	2.29812	0.021555	NA
chr10	7581653	7582227	575	*	peak_1894	Exon (uc007eiq.2/237256, exon 4 of 6)	10	7552268	7590195	37928	1	237256	uc007eiq.2	29385	ENSMUSG00000039981	Zc3h12d	zinc finger CCCH type containing 12D	peak_1894	64	77	19	25	52.2063	1.86924	0.624625	2.99258	0.00276631	NA
chr10	7738083	7738971	889	*	peak_1899	Distal Intergenic	10	7625446	7675921	50476	2	68652	uc007eir.2	-62162	ENSMUSG00000015755	Tab2	TGF-beta activated kinase 1/MAP3K7 binding protein 2	peak_1899	107	89	54	43	78.8228	1.07803	0.535859	2.01179	0.0442422	0.335024
chr10	9971962	9973167	1206	*	peak_1927	Intron (uc007ejd.1/uc007ejd.1, intron 1 of 3)	10	10264837	10278005	13169	2	67844	uc007ejg.1	304838	ENSMUSG00000019832	Rab32	RAB32, member RAS oncogene family	peak_1927	125	100	54	57	89.4535	1.09532	0.504425	2.17142	0.0298992	0.319573
chr10	12516133	12517229	1097	*	peak_1943	Intron (uc007ejw.1/22288, intron 1 of 73)	10	12440617	12533413	92797	2	22288	uc007eka.1	16184	ENSMUSG00000019820	Utrn	utrophin	peak_1943	146	159	69	82	125.766	1.17786	0.510416	2.30765	0.0210187	0.312865
chr10	12546671	12547025	355	*	peak_1944	Intron (uc007ejw.1/22288, intron 1 of 73)	10	12440617	12533413	92797	2	22288	uc007ekb.1	-13258	ENSMUSG00000019820	Utrn	utrophin	peak_1944	110	133	46	67	99.2329	1.30821	0.544484	2.40266	0.0162762	0.30685
chr10	12557360	12558490	1131	*	peak_1945	Intron (uc007ejw.1/22288, intron 1 of 73)	10	12101986	12581533	479548	2	22288	uc007ejw.1	23043	ENSMUSG00000019820	Utrn	utrophin	peak_1945	199	253	101	140	193.614	1.12425	0.507848	2.21375	0.0268458	0.319573
chr10	12562267	12562685	419	*	peak_1946	Intron (uc007ejw.1/22288, intron 1 of 73)	10	12101986	12581533	479548	2	22288	uc007ejw.1	18848	ENSMUSG00000019820	Utrn	utrophin	peak_1946	62	92	24	52	65.0689	1.29563	0.627455	2.0649	0.0389329	0.331636
chr10	12586792	12587226	435	*	peak_1948	Intron (uc007ekc.1/22288, intron 1 of 17)	10	12440617	12587969	147353	2	22288	uc007ekc.1	743	ENSMUSG00000019820	Utrn	utrophin	peak_1948	61	101	30	51	69.8347	1.28341	0.624183	2.05615	0.039768	0.331636
chr10	12587972	12589351	1380	*	peak_1949	Exon (uc007eke.1/22288, exon 1 of 18)	10	12440617	12589163	148547	2	22288	uc007eke.1	0	ENSMUSG00000019820	Utrn	utrophin	peak_1949	281	277	152	147	234.111	1.025	0.469631	2.18257	0.0290675	0.319573
chr10	12639111	12639315	205	*	peak_1952	Intron (uc007ekf.1/uc007ekf.1, intron 3 of 3)	10	12659787	12684065	24279	2	74732	uc007ekg.2	44750	ENSMUSG00000039232	Stx11	syntaxin 11	peak_1952	42	59	12	25	39.2845	1.70191	0.695879	2.4457	0.0144572	NA
chr10	12799402	12799909	508	*	peak_1956	Intron (uc011xaf.1/22634, intron 1 of 7)	10	12810594	12848802	38209	1	22634	uc011xag.1	-10685	ENSMUSG00000019817	Plagl1	pleiomorphic adenoma gene-like 1	peak_1956	63	61	21	27	46.9434	1.50313	0.609258	2.46714	0.0136196	NA
chr10	12860012	12860353	342	*	peak_1959	Distal Intergenic	10	12869450	12897829	28380	2	75122	uc007eko.2	37476	ENSMUSG00000019815	Zc2hc1b	zinc finger, C2HC-type containing 1B	peak_1959	77	52	24	35	48.7311	1.18503	0.569222	2.08184	0.0373575	NA
chr10	12944976	12945438	463	*	peak_1961	Intron (uc007ekq.2/215789, intron 10 of 11)	10	12898444	12912943	14500	2	353258	uc007ekp.1	-32033	ENSMUSG00000019814	Ltv1	LTV1 ribosome biogenesis factor	peak_1961	116	106	57	53	90.0694	1.1118	0.523158	2.12518	0.0335719	0.324415
chr10	12957980	12959078	1099	*	peak_1962	Intron (uc007ekq.2/215789, intron 8 of 11)	10	12898444	12912943	14500	2	353258	uc007ekp.1	-45037	ENSMUSG00000019814	Ltv1	LTV1 ribosome biogenesis factor	peak_1962	226	150	98	101	149.62	0.947313	0.44604	2.12383	0.0336841	0.324415
chr10	12990868	12991517	650	*	peak_1963	Intron (uc007ekq.2/215789, intron 2 of 11)	10	12927523	13043966	116444	2	215789	uc007ekq.2	52449	ENSMUSG00000062866	Phactr2	phosphatase and actin regulator 2	peak_1963	127	73	51	35	73.7105	1.1809	0.532196	2.21892	0.026492	0.319573
chr10	13004824	13005117	294	*	peak_1964	Intron (uc007ekq.2/215789, intron 2 of 11)	10	12927523	13043966	116444	2	215789	uc007ekq.2	38849	ENSMUSG00000062866	Phactr2	phosphatase and actin regulator 2	peak_1964	38	36	7	23	27.8769	1.48778	0.745125	1.99669	0.0458588	NA
chr10	13034607	13035250	644	*	peak_1966	Intron (uc007ekq.2/215789, intron 1 of 11)	10	12927523	13043966	116444	2	215789	uc007ekq.2	8716	ENSMUSG00000062866	Phactr2	phosphatase and actin regulator 2	peak_1966	100	111	58	35	85.3048	1.29577	0.582322	2.22517	0.0260695	0.319573
chr10	13407803	13409414	1612	*	peak_1978	Intron (uc007elb.1/66253, intron 4 of 5)	10	13243751	13272948	29198	2	56535	uc007eky.2	-134855	ENSMUSG00000019809	Pex3	peroxisomal biogenesis factor 3	peak_1978	186	186	82	117	155.001	1.06161	0.485097	2.18845	0.0286372	0.319573
chr10	14052305	14053005	701	*	peak_1998	Distal Intergenic	10	14122391	14264842	142452	2	215798	uc007elk.1	211837	ENSMUSG00000039116	Adgrg6	adhesion G protein-coupled receptor G6	peak_1998	135	99	53	68	93.0779	1.02142	0.488475	2.09104	0.0365246	0.326177
chr10	14121505	14121968	464	*	peak_1999	Distal Intergenic	10	14122391	14264842	142452	2	215798	uc007elk.1	142874	ENSMUSG00000039116	Adgrg6	adhesion G protein-coupled receptor G6	peak_1999	85	65	28	32	55.6422	1.3915	0.560095	2.4844	0.0129769	NA
chr10	14200372	14201050	679	*	peak_2002	Intron (uc007elk.1/215798, intron 2 of 24)	10	14122391	14264842	142452	2	215798	uc007elk.1	63792	ENSMUSG00000039116	Adgrg6	adhesion G protein-coupled receptor G6	peak_2002	75	53	24	20	45.3833	1.56922	0.600919	2.61137	0.00901794	NA
chr10	14357405	14357663	259	*	peak_2005	Distal Intergenic	10	14375139	14425295	50157	2	66201	uc007ell.1	67632	ENSMUSG00000019868	Vta1	vesicle (multivesicular body) trafficking 1	peak_2005	32	37	5	4	22.3214	3.08911	0.875191	3.52964	0.000416123	NA
chr10	18715785	18716061	277	*	peak_2017	Distal Intergenic	10	18720717	18731769	11053	2	21929	uc007ena.2	15708	ENSMUSG00000019850	Tnfaip3	tumor necrosis factor, alpha-induced protein 3	peak_2017	43	29	3	17	23.6156	1.97226	0.809228	2.43722	0.0148007	NA
chr10	20128825	20129810	986	*	peak_2035	Intron (uc007eoa.2/29863, intron 11 of 12)	10	20067813	20081475	13663	1	71804	uc007enz.2	61012	ENSMUSG00000019992	Mtfr2	mitochondrial fission regulator 2	peak_2035	187	148	98	75	135.893	1.00245	0.488824	2.05073	0.0402931	0.331886
chr10	20267550	20268303	754	*	peak_2038	Exon (uc007eoa.2/29863, exon 1 of 13)	10	20117810	20268134	150325	2	29863	uc007eoa.2	0	ENSMUSG00000019990	Pde7b	phosphodiesterase 7B	peak_2038	108	117	55	58	93.3474	1.14392	0.535491	2.13621	0.0326622	0.321712
chr10	20352067	20352276	210	*	peak_2040	Intron (uc007eob.2/29863, intron 1 of 12)	10	20117810	20268134	150325	2	29863	uc007eoa.2	-83933	ENSMUSG00000019990	Pde7b	phosphodiesterase 7B	peak_2040	57	42	21	23	37.6962	1.22531	0.621919	1.97021	0.0488147	NA
chr10	20443109	20443607	499	*	peak_2041	Intron (uc007eob.2/29863, intron 1 of 12)	10	20117810	20444874	327065	2	29863	uc007eob.2	1267	ENSMUSG00000019990	Pde7b	phosphodiesterase 7B	peak_2041	44	47	19	21	36.1996	1.32916	0.663125	2.00439	0.0450287	NA
chr10	20671664	20672855	1192	*	peak_2043	Exon (uc011xbc.1/52906, exon 1 of 6)	10	20672353	20685827	13475	1	52906	uc011xbc.1	0	ENSMUSG00000019986	Ahi1	Abelson helper integration site 1	peak_2043	285	182	99	120	177.177	1.12624	0.428186	2.63025	0.00853218	0.274923
chr10	21656766	21657086	321	*	peak_2055	Intron (uc007eov.2/20393, intron 2 of 13)	10	21698478	21719708	21231	1	20393	uc011xbf.1	-41392	ENSMUSG00000019970	Sgk1	serum/glucocorticoid regulated kinase 1	peak_2055	53	43	12	15	32.9463	1.91858	0.672219	2.8541	0.00431592	NA
chr10	22017696	22018620	925	*	peak_2058	Intron (uc007epe.1/19368, intron 6 of 9)	10	22026526	22032748	6223	1	606736	uc007epk.2	-7906	NA	C920009B18Rik	RIKEN cDNA C920009B18 gene	peak_2058	90	77	31	21	59.5394	1.74488	0.589612	2.95937	0.00308265	0.230043
chr10	22420620	22421666	1047	*	peak_2061	Intron (uc007epo.2/353169, intron 4 of 4)	10	22423683	22451253	27571	2	237336	uc007epp.2	29587	ENSMUSG00000071359	Tbpl1	TATA box binding protein-like 1	peak_2061	152	113	68	75	107.445	0.951796	0.478167	1.99051	0.0465349	0.33663
chr10	23068736	23070693	1958	*	peak_2066	Exon (uc007ept.1/14051, exon 1 of 19)	10	22823974	23069709	245736	2	14051	uc007ept.1	0	ENSMUSG00000010461	Eya4	EYA transcriptional coactivator and phosphatase 4	peak_2066	244	166	85	125	160.638	1.03028	0.440174	2.34062	0.0192519	0.311393
chr10	23432824	23433265	442	*	peak_2067	Distal Intergenic	10	23505153	23505257	105	2	100529074	uc011xbp.1	71992	ENSMUSG00000070063	Snora33	small nucleolar RNA, H/ACA box 33	peak_2067	56	42	9	15	32.2445	2.1174	0.681444	3.10723	0.0018885	NA
chr10	23506565	23507960	1396	*	peak_2068	Exon (uc007epx.2/20042, exon 1 of 6)	10	23504989	23507015	2027	2	20042	uc007epx.2	0	ENSMUSG00000061983	Rps12	ribosomal protein S12	peak_2068	255	153	98	118	159.882	0.934831	0.429836	2.17486	0.0296408	0.319573
chr10	23606138	23606747	610	*	peak_2070	Distal Intergenic	10	23614494	23625149	10656	1	22361	uc007eqc.2	-7747	ENSMUSG00000037440	Vnn1	vanin 1	peak_2070	19	16	60	34	34.5811	-1.41033	0.691478	-2.03958	0.041392	NA
chr10	24184350	24185083	734	*	peak_2077	Distal Intergenic	10	24315248	24318488	3241	1	14219	uc011xbr.1	-130165	ENSMUSG00000019997	Ccn2	cellular communication network factor 2	peak_2077	62	56	23	24	44.7583	1.4299	0.611577	2.33806	0.0193841	NA
chr10	24473559	24474954	1396	*	peak_2084	Distal Intergenic	10	24493620	24515619	22000	2	209558	uc011xbt.1	40665	ENSMUSG00000019989	Enpp3	ectonucleotide pyrophosphatase/phosphodiesterase 3	peak_2084	121	99	66	39	87.7784	1.10453	0.550547	2.00625	0.0448298	0.335439
chr10	25146017	25147086	1070	*	peak_2096	Intron (uc007erk.2/13822, intron 1 of 19)	10	25161379	25232887	71509	1	13822	uc007erp.1	-14293	ENSMUSG00000019978	Epb41l2	erythrocyte membrane protein band 4.1 like 2	peak_2096	151	162	61	100	129.545	1.14566	0.510136	2.2458	0.0247169	0.318469
chr10	25152136	25152880	745	*	peak_2097	Intron (uc007erk.2/13822, intron 1 of 19)	10	25161379	25232887	71509	1	13822	uc007erp.1	-8499	ENSMUSG00000019978	Epb41l2	erythrocyte membrane protein band 4.1 like 2	peak_2097	150	89	44	63	88.2768	1.18628	0.482214	2.46007	0.0138908	0.297648
chr10	33749355	33750069	715	*	peak_2134	Distal Intergenic	10	33757403	33829621	72219	1	692132	uc007euo.1	-7334	ENSMUSG00000071340	Trappc3l	trafficking protein particle complex 3 like	peak_2134	68	51	24	31	45.8063	1.18562	0.585396	2.02534	0.0428328	NA
chr10	33847246	33849365	2120	*	peak_2137	Exon (uc007eur.2/215900, exon 1 of 2)	10	33845873	33847778	1906	2	215900	uc007eur.2	0	ENSMUSG00000046031	Calhm6	calcium homeostasis modulator family member 6	peak_2137	338	209	131	170	217.655	0.893462	0.413192	2.16234	0.0305918	0.319952
chr10	34227464	34227993	530	*	peak_2152	Intron (uc007eva.2/14302, intron 1 of 5)	10	34203206	34331036	127831	1	14302	uc007evb.2	24258	ENSMUSG00000019779	Frk	fyn-related kinase	peak_2152	69	40	18	31	40.0528	1.18511	0.601629	1.96984	0.0488567	NA
chr10	37077027	37078014	988	*	peak_2161	Distal Intergenic	10	36853049	36858732	5684	2	17118	uc007evg.1	-218295	ENSMUSG00000069662	Marcks	myristoylated alanine rich protein kinase C substrate	peak_2161	84	104	48	43	78.6047	1.21502	0.575688	2.11055	0.0348109	0.325935
chr10	39169422	39171424	2003	*	peak_2176	Intron (uc007evx.2/14360, intron 2 of 13)	10	39089605	39285180	195576	1	14360	uc011xcv.1	79817	ENSMUSG00000019843	Fyn	Fyn proto-oncogene	peak_2176	247	221	142	109	195.098	0.97954	0.481697	2.03352	0.0420003	0.334126
chr10	39239116	39239554	439	*	peak_2179	Intron (uc007evx.2/14360, intron 5 of 13)	10	39332740	39375113	42374	1	103213	uc007ewa.1	-93186	ENSMUSG00000019842	Traf3ip2	TRAF3 interacting protein 2	peak_2179	61	73	14	30	49.8041	1.8282	0.642639	2.84483	0.00444352	NA
chr10	39384562	39385836	1275	*	peak_2185	Intron (uc007ewb.1/uc007ewb.1, intron 2 of 2)	10	39332740	39375113	42374	1	103213	uc007ewa.1	51822	ENSMUSG00000019842	Traf3ip2	TRAF3 interacting protein 2	peak_2185	138	108	73	47	98.1442	1.06837	0.528396	2.02191	0.0431858	0.334126
chr10	39950669	39950967	299	*	peak_2195	Intron (uc007ewo.1/67239, intron 7 of 9)	10	39943052	39966785	23734	2	67239	uc007ewo.1	15818	ENSMUSG00000038510	Rpf2	ribosome production factor 2 homolog	peak_2195	49	47	16	16	35.1241	1.69794	0.66896	2.53818	0.0111432	NA
chr10	39976616	39978097	1482	*	peak_2197	Exon (uc007ewq.1/67371, exon 1 of 6)	10	39969009	39977466	8458	2	67371	uc007ewq.1	0	ENSMUSG00000019837	Gtf3c6	general transcription factor IIIC, polypeptide 6, alpha	peak_2197	413	334	161	261	308.182	0.944039	0.431105	2.18981	0.0285378	0.319573
chr10	40022055	40022318	264	*	peak_2199	Promoter (<=1kb)	10	40007265	40021992	14728	2	11702	uc007ews.2	-63	ENSMUSG00000075232	Amd1	S-adenosylmethionine decarboxylase 1	peak_2199	51	75	19	42	52.8774	1.31933	0.652711	2.02131	0.0432475	NA
chr10	40378078	40378994	917	*	peak_2205	Intron (uc007exb.2/70503, intron 4 of 4)	10	40403088	40530889	127802	1	327747	uc007exd.1	-24094	ENSMUSG00000045555	Mettl24	methyltransferase like 24	peak_2205	116	134	39	65	98.2366	1.46881	0.544191	2.69908	0.00695317	0.268122
chr10	41195893	41197461	1569	*	peak_2213	Exon (uc007exn.2/171580, exon 1 of 24)	10	41196120	41206836	10717	1	171580	uc007exn.2	0	ENSMUSG00000019823	Mical1	microtubule associated monooxygenase, calponin and LIM domain containing 1	peak_2213	539	398	237	285	383.047	0.91568	0.408428	2.24196	0.0249637	0.319219
chr10	41285066	41286001	936	*	peak_2216	Intron (uc007exw.2/75973, intron 7 of 17)	10	41268734	41280482	11749	2	75973	uc007exx.1	-4584	ENSMUSG00000075225	Ccdc162	coiled-coil domain containing 162	peak_2216	202	131	94	74	130.765	0.988839	0.472989	2.09062	0.0365625	0.326177
chr10	41606908	41607511	604	*	peak_2221	Exon (uc007eyf.2/140742, exon 1 of 10)	10	41607245	41628242	20998	1	140742	uc007eyf.2	0	ENSMUSG00000038332	Sesn1	sestrin 1	peak_2221	101	101	35	70	82.8592	1.12432	0.547394	2.05395	0.0399808	0.331636
chr10	42937080	42937560	481	*	peak_2251	Distal Intergenic	10	42941292	43065922	124631	1	71365	uc007ezh.2	-3732	ENSMUSG00000038240	Pdss2	prenyl (solanesyl) diphosphate synthase, subunit 2	peak_2251	104	84	20	41	66.0718	1.75018	0.559102	3.13033	0.00174608	0.192794
chr10	42948164	42949074	911	*	peak_2254	Intron (uc007ezh.2/71365, intron 1 of 2)	10	42941292	43184688	243397	1	71365	uc011xdk.1	6872	ENSMUSG00000038240	Pdss2	prenyl (solanesyl) diphosphate synthase, subunit 2	peak_2254	177	111	52	87	109.311	1.1043	0.46885	2.35535	0.0185054	0.311393
chr10	43609356	43609953	598	*	peak_2265	Intron (uc007ezn.1/76563, intron 4 of 10)	10	43593996	43621542	27547	2	76563	uc007ezn.1	11589	ENSMUSG00000019863	Qrsl1	glutaminyl-tRNA synthase (glutamine-hydrolyzing)-like 1	peak_2265	126	120	57	66	100.158	1.12686	0.511009	2.20517	0.027442	0.319573
chr10	52137011	52138931	1921	*	peak_2291	Exon (uc007fbi.2/52014, exon 1 of 5)	10	52137353	52159998	22646	1	52014	uc007fbi.2	0	ENSMUSG00000023068	Nus1	NUS1 dehydrodolichyl diphosphate synthase subunit	peak_2291	729	501	246	385	482.146	1.03975	0.399399	2.60329	0.00923347	0.275599
chr10	53719961	53720301	341	*	peak_2301	Intron (uc011xdx.1/17155, intron 5 of 11)	10	53625839	53795515	169677	2	17155	uc011xdx.1	75214	ENSMUSG00000003746	Man1a	mannosidase 1, alpha	peak_2301	33	33	14	11	25.1532	1.50429	0.750349	2.00479	0.0449854	NA
chr10	57845353	57845583	231	*	peak_2333	Intron (uc007fcz.2/110829, intron 1 of 9)	10	57834202	57887439	53238	1	110829	uc011xec.1	11151	ENSMUSG00000019920	Lims1	LIM and senescent cell antigen-like domains 1	peak_2333	51	52	16	30	40.538	1.33429	0.643847	2.07237	0.0382311	NA
chr10	57985744	57986550	807	*	peak_2339	Intron (uc007fdf.2/76138, intron 6 of 15)	10	57960953	57963996	3044	1	76138	uc007fdg.1	24791	ENSMUSG00000038010	Ccdc138	coiled-coil domain containing 138	peak_2339	70	43	21	16	38.8859	1.60062	0.627343	2.55143	0.0107283	NA
chr10	58902175	58903333	1159	*	peak_2363	Intron (uc007fdr.1/18302, intron 1 of 8)	10	58885708	58904527	18820	2	18302	uc007fdr.1	1194	ENSMUSG00000009654	Oit3	oncoprotein induced transcript 3	peak_2363	178	121	68	88	118.169	0.99165	0.460427	2.15376	0.031259	0.320452
chr10	58924673	58925407	735	*	peak_2365	Intron (uc007fdt.2/215999, intron 4 of 7)	10	58911181	58920908	9728	2	215999	uc007fds.2	-3765	ENSMUSG00000009647	Mcu	mitochondrial calcium uniporter	peak_2365	123	106	63	41	90.3961	1.1965	0.543378	2.20196	0.0276682	0.319573
chr10	59027414	59027653	240	*	peak_2370	Intron (uc007fdt.2/215999, intron 1 of 7)	10	58911181	59079440	168260	2	215999	uc007fdt.2	51787	ENSMUSG00000009647	Mcu	mitochondrial calcium uniporter	peak_2370	72	94	23	24	61.0928	2.014	0.618082	3.25847	0.00112015	0.169814
chr10	59149629	59150326	698	*	peak_2376	Distal Intergenic	10	59165383	59207644	42262	1	216001	uc007fdv.1	-15057	ENSMUSG00000020111	Micu1	mitochondrial calcium uptake 1	peak_2376	81	77	44	12	59.6394	1.52546	0.686372	2.2225	0.0262495	0.319573
chr10	59245496	59246207	712	*	peak_2383	Intron (uc007fdx.1/216001, intron 6 of 11)	10	59165383	59326870	161488	1	216001	uc007fdy.1	80113	ENSMUSG00000020111	Micu1	mitochondrial calcium uptake 1	peak_2383	115	89	54	42	80.0618	1.13168	0.529926	2.13553	0.0327175	0.321841
chr10	59272318	59272540	223	*	peak_2385	Intron (uc007fdx.1/216001, intron 8 of 11)	10	59342339	59359523	17185	1	56709	uc007fdz.1	-69799	ENSMUSG00000020109	Dnajb12	DnaJ heat shock protein family (Hsp40) member B12	peak_2385	33	40	10	11	26.667	1.97014	0.760035	2.59217	0.0095374	NA
chr10	59310474	59312018	1545	*	peak_2388	Intron (uc007fdx.1/216001, intron 10 of 11)	10	59342339	59359523	17185	1	56709	uc007fdz.1	-30321	ENSMUSG00000020109	Dnajb12	DnaJ heat shock protein family (Hsp40) member B12	peak_2388	503	364	245	195	345.618	1.00935	0.435707	2.31658	0.0205269	0.31266
chr10	59868359	59869100	742	*	peak_2415	Exon (uc007fev.1/22295, exon 28 of 69)	10	59862474	59866306	3833	1	100302688	uc011xej.1	5885	ENSMUSG00000090439	Gm17455	predicted gene, 17455	peak_2415	332	197	70	91	176.598	1.73773	0.42743	4.06554	4.79e-05	0.073674
chr10	60258662	60259287	626	*	peak_2418	Intron (uc007ffd.1/107449, intron 1 of 15)	10	60225343	60283389	58047	2	107449	uc007ffd.1	24102	ENSMUSG00000020099	Unc5b	unc-5 netrin receptor B	peak_2418	112	94	42	55	80.8622	1.19071	0.517287	2.30183	0.0213448	0.312865
chr10	60561953	60562351	399	*	peak_2421	Exon (uc007ffl.1/20397, exon 15 of 15)	10	60552091	60557077	4987	1	13180	uc007ffj.2	9862	ENSMUSG00000020098	Pcbd1	pterin 4 alpha carbinolamine dehydratase/dimerization cofactor of hepatocyte nuclear factor 1 alpha (TCF1) 1	peak_2421	86	74	37	44	64.5578	1.08297	0.545603	1.9849	0.0471559	0.337595
chr10	60734987	60736092	1106	*	peak_2423	Exon (uc007ffu.1/237360, exon 1 of 22)	10	60659860	60736186	76327	2	237360	uc007ffu.1	94	ENSMUSG00000059901	Adamts14	a disintegrin-like and metallopeptidase (reprolysin type) with thrombospondin type 1 motif, 14	peak_2423	170	142	69	88	125.012	1.09431	0.476441	2.29684	0.0216277	0.313433
chr10	60843120	60843530	411	*	peak_2426	Intron (uc007ffx.2/27355, intron 1 of 19)	10	60782405	60846271	63867	2	27355	uc007ffx.2	2741	ENSMUSG00000020092	Pald1	phosphatase domain containing, paladin 1	peak_2426	141	121	43	83	103.041	1.19816	0.509072	2.35362	0.0185915	0.311393
chr10	60998372	61000024	1653	*	peak_2430	Intron (uc007fgc.1/216011, intron 3 of 4)	10	61058232	61089133	30902	1	237362	uc007fgd.2	-58208	ENSMUSG00000020090	Npffr1	neuropeptide FF receptor 1	peak_2430	343	328	165	194	279.222	1.03707	0.451904	2.2949	0.0217389	0.313484
chr10	61245135	61246858	1724	*	peak_2436	Exon (uc007fgm.1/404634, exon 1 of 9)	10	61201395	61246612	45218	2	404634	uc007fgm.1	0	ENSMUSG00000020086	Macroh2a2	macroH2A.2 histone	peak_2436	176	164	67	88	133.928	1.26723	0.485787	2.60861	0.00909105	0.275495
chr10	61671123	61671604	482	*	peak_2438	Intron (uc007fgv.1/70423, intron 1 of 7)	10	61648144	61693966	45823	2	70423	uc007fgv.1	22362	ENSMUSG00000037031	Tspan15	tetraspanin 15	peak_2438	58	33	19	17	32.519	1.31976	0.648637	2.03466	0.0418852	NA
chr10	61756373	61757580	1208	*	peak_2440	Intron (uc007fgy.2/15275, intron 7 of 17)	10	61715186	61728738	13553	1	21337	uc007fgx.2	41187	ENSMUSG00000020081	Tacr2	tachykinin receptor 2	peak_2440	463	361	191	166	315.017	1.2644	0.438188	2.88551	0.00390782	0.23761
chr10	65816350	65817835	1486	*	peak_2471	Distal Intergenic	10	66558873	66689664	130792	1	108829	uc011xfo.1	-741038	ENSMUSG00000037876	Jmjd1c	jumonji domain containing 1C	peak_2471	291	255	132	155	223.544	1.03949	0.448953	2.31537	0.0205927	0.312865
chr10	66488331	66489449	1119	*	peak_2476	Intron (uc007flp.1/uc007flp.1, intron 2 of 6)	10	66558873	66689664	130792	1	108829	uc011xfo.1	-69424	ENSMUSG00000037876	Jmjd1c	jumonji domain containing 1C	peak_2476	261	225	102	139	194.331	1.13146	0.453287	2.49613	0.0125556	0.292163
chr10	66578382	66579480	1099	*	peak_2481	Intron (uc011xfo.1/108829, intron 1 of 9)	10	66590006	66719074	129069	1	108829	uc011xfp.1	-10526	ENSMUSG00000037876	Jmjd1c	jumonji domain containing 1C	peak_2481	288	311	132	139	240.784	1.29964	0.478483	2.71618	0.00660406	0.267369
chr10	66688121	66690095	1975	*	peak_2484	Exon (uc011xfo.1/108829, exon 10 of 10)	10	66678011	66681217	3207	1	108829	uc007flt.1	10110	ENSMUSG00000037876	Jmjd1c	jumonji domain containing 1C	peak_2484	284	325	191	141	262.93	1.01458	0.504443	2.01129	0.0442946	0.335024
chr10	66762181	66762452	272	*	peak_2487	Distal Intergenic	10	66729437	66748029	18593	2	641340	uc007flw.1	-14152	ENSMUSG00000075000	Nrbf2	nuclear receptor binding factor 2	peak_2487	53	39	17	5	30.6247	2.04652	0.761916	2.68602	0.00723091	NA
chr10	67361552	67361918	367	*	peak_2490	Intron (uc007fma.1/216049, intron 1 of 3)	10	67348853	67364085	15233	2	216049	uc007fma.1	2167	ENSMUSG00000037855	Zfp365	zinc finger protein 365	peak_2490	48	43	11	29	34.8817	1.34774	0.677897	1.98812	0.0467979	NA
chr10	68814927	68815712	786	*	peak_2505	Exon (uc007fmr.1/12534, exon 1 of 8)	10	68799383	68815660	16278	2	12534	uc007fmr.1	0	ENSMUSG00000019942	Cdk1	cyclin-dependent kinase 1	peak_2505	233	176	97	115	163.675	1.02164	0.44766	2.28218	0.0224788	0.314283
chr10	69572987	69573643	657	*	peak_2512	Intron (uc011xfv.1/76551, intron 1 of 8)	10	69559869	69655948	96080	1	76551	uc011xfv.1	13118	ENSMUSG00000048701	Ccdc6	coiled-coil domain containing 6	peak_2512	108	125	59	48	95.3169	1.26919	0.555005	2.2868	0.0222074	0.313804
chr10	69890484	69891403	920	*	peak_2521	Distal Intergenic	10	69903416	69963383	59968	1	71721	uc007fns.2	-12013	ENSMUSG00000043259	Fam13c	family with sequence similarity 13, member C	peak_2521	84	68	17	37	54.5406	1.62229	0.586978	2.76381	0.00571315	NA
chr10	69903390	69904395	1006	*	peak_2522	Exon (uc007fns.2/71721, exon 1 of 6)	10	69903416	69963383	59968	1	71721	uc007fns.2	0	ENSMUSG00000043259	Fam13c	family with sequence similarity 13, member C	peak_2522	180	123	94	43	116.736	1.11943	0.546669	2.04772	0.040587	0.33243
chr10	69982478	69984692	2215	*	peak_2526	Exon (uc007fnt.2/71721, exon 7 of 8)	10	70020434	70055560	35127	2	70911	uc011xfx.1	70868	ENSMUSG00000037747	Phyhipl	phytanoyl-CoA hydroxylase interacting protein-like	peak_2526	353	313	161	194	274.167	1.02538	0.441795	2.32093	0.0202907	0.31266
chr10	70834029	70834712	684	*	peak_2538	Intron (uc007for.1/69718, intron 3 of 4)	10	70844497	70895928	51432	1	69718	uc007fov.1	-9785	ENSMUSG00000060733	Ipmk	inositol polyphosphate multikinase	peak_2538	120	100	45	59	86.3814	1.18383	0.509536	2.32336	0.0201601	0.31266
chr10	74684896	74686047	1152	*	peak_2549	Exon (uc007fqf.2/74392, exon 2 of 19)	10	74675135	74775145	100011	1	74392	uc007fqf.2	9761	ENSMUSG00000033444	Specc1l	sperm antigen with calponin homology and coiled-coil domains 1-like	peak_2549	286	273	149	144	231.957	1.04874	0.465814	2.25141	0.0243594	0.317957
chr10	74993087	74993291	205	*	peak_2561	Intron (uc007fqm.1/67332, intron 2 of 3)	10	74980787	74998185	17399	1	67332	uc007fqm.1	12300	ENSMUSG00000020180	Snrpd3	small nuclear ribonucleoprotein D3	peak_2561	57	36	14	26	34.0517	1.27285	0.641095	1.98544	0.047096	NA
chr10	75322413	75323070	658	*	peak_2575	Exon (uc007ftf.1/uc007ftf.1, exon 1 of 1)	10	75322098	75322995	898	2	17319	uc007ftc.1	0	ENSMUSG00000033307	Mif	macrophage migration inhibitory factor (glycosylation-inhibiting factor)	peak_2575	232	221	114	114	185.368	1.10887	0.474098	2.3389	0.0193408	0.311393
chr10	75360871	75362341	1471	*	peak_2576	Intron (uc007ftm.2/20587, intron 7 of 8)	10	75356143	75358686	2544	1	70377	uc007ftl.1	4728	ENSMUSG00000009092	Derl3	Der1-like domain family, member 3	peak_2576	535	405	222	286	380.868	0.97195	0.410921	2.36529	0.0180157	0.311393
chr10	75724900	75725400	501	*	peak_2584	Distal Intergenic	10	75716581	75724064	7484	1	20203	uc007fuc.2	8319	ENSMUSG00000033208	S100b	S100 protein, beta polypeptide, neural	peak_2584	168	167	89	75	137.065	1.1442	0.506416	2.25941	0.0238579	0.317319
chr10	76337163	76337483	321	*	peak_2608	Intron (uc007fuz.2/59093, intron 2 of 15)	10	76224599	76285542	60944	2	59093	uc007fuy.2	-51621	ENSMUSG00000001120	Pcbp3	poly(rC) binding protein 3	peak_2608	39	45	15	15	32.0179	1.64032	0.704634	2.3279	0.0199175	NA
chr10	76365137	76366690	1554	*	peak_2609	Intron (uc007fuz.2/59093, intron 1 of 15)	10	76224599	76424692	200094	2	59093	uc007fuz.2	58002	ENSMUSG00000001120	Pcbp3	poly(rC) binding protein 3	peak_2609	227	227	103	138	188.941	1.06881	0.473721	2.25621	0.0240574	0.317319
chr10	76912901	76913150	250	*	peak_2623	Distal Intergenic	10	76881121	76883684	2564	1	100045653	uc011xhd.1	31780	NA	Gm17769	predicted gene, 17769	peak_2623	62	76	25	31	54.5416	1.48964	0.613217	2.42922	0.0151315	NA
chr10	77718184	77719112	929	*	peak_2652	Distal Intergenic	10	77649471	77707387	57917	2	216131	uc007fxm.1	-10797	ENSMUSG00000000374	Trappc10	trafficking protein particle complex 10	peak_2652	162	113	68	77	109.722	0.97175	0.470298	2.06624	0.0388058	0.331408
chr10	77813591	77813805	215	*	peak_2657	Intron (uc007fxq.1/28169, intron 1 of 9)	10	77734308	77814445	80138	2	28169	uc007fxq.1	640	ENSMUSG00000001211	Agpat3	1-acylglycerol-3-phosphate O-acyltransferase 3	peak_2657	35	41	13	17	29.6287	1.51627	0.716793	2.11535	0.0344	NA
chr10	79297698	79298059	362	*	peak_2686	Distal Intergenic	10	79285388	79293197	7810	1	78906	uc007gaa.1	12310	ENSMUSG00000035852	Misp	mitotic spindle positioning	peak_2686	82	71	19	40	56.5718	1.51879	0.584241	2.5996	0.00933318	0.275913
chr10	79315829	79317941	2113	*	peak_2688	Exon (uc007gab.1/19205, exon 1 of 14)	10	79317350	79327178	9829	1	19205	uc007gab.1	0	ENSMUSG00000006498	Ptbp1	polypyrimidine tract binding protein 1	peak_2688	934	797	375	615	721.562	0.943969	0.419637	2.24949	0.0244815	0.317957
chr10	79516329	79517152	824	*	peak_2695	Exon (uc007gbk.1/625249, exon 1 of 7)	10	79516782	79519184	2403	1	625249	uc007gbl.1	0	ENSMUSG00000075706	Gpx4	glutathione peroxidase 4	peak_2695	435	362	198	254	332.038	0.925806	0.426425	2.17109	0.0299244	0.319573
chr10	79615080	79615943	864	*	peak_2701	Intron (uc007gca.1/59090, intron 4 of 8)	10	79612427	79621112	8686	1	59090	uc007gcd.1	2653	ENSMUSG00000035621	Midn	midnolin	peak_2701	355	269	151	193	254.617	0.941496	0.424709	2.2168	0.0266365	0.319573
chr10	79621461	79622741	1281	*	peak_2702	Distal Intergenic	10	79630586	79634398	3813	1	12696	uc007gce.1	-7845	ENSMUSG00000045193	Cirbp	cold inducible RNA binding protein	peak_2702	581	418	230	370	415.397	0.826053	0.408725	2.02105	0.0432745	0.334126
chr10	79644917	79645301	385	*	peak_2703	Intron (uc007gcg.2/13637, intron 1 of 3)	10	79642227	79652755	10529	1	13637	uc007gcg.2	2690	ENSMUSG00000003070	Efna2	ephrin A2	peak_2703	98	90	49	39	75.2137	1.18273	0.551362	2.14511	0.0319438	0.321103
chr10	80139429	80140134	706	*	peak_2721	Promoter (<=1kb)	10	80128074	80139038	10965	2	17347	uc007gef.1	-391	ENSMUSG00000020190	Mknk2	MAP kinase-interacting serine/threonine kinase 2	peak_2721	244	254	127	143	210.428	1.0341	0.47576	2.17357	0.0297372	0.319573
chr10	80450818	80451017	200	*	peak_2737	Intron (uc007gfm.1/14708, intron 2 of 3)	10	80411369	80464110	52742	2	14708	uc007gfm.1	13093	ENSMUSG00000048240	Gng7	guanine nucleotide binding protein (G protein), gamma 7	peak_2737	43	39	12	15	29.5904	1.7162	0.698972	2.45532	0.0140761	NA
chr10	80864553	80865896	1344	*	peak_2759	Intron (uc007ghx.1/18029, intron 7 of 7)	10	80855809	80857824	2016	1	72273	uc007ghw.1	8744	ENSMUSG00000078439	Smim24	small integral membrane protein 24	peak_2759	403	425	177	249	343.032	1.13465	0.459754	2.46796	0.0135887	0.296741
chr10	80874505	80875320	816	*	peak_2760	Intron (uc007ghx.1/18029, intron 1 of 7)	10	80858936	80883543	24608	2	18029	uc007ghx.1	8223	ENSMUSG00000055053	Nfic	nuclear factor I/C	peak_2760	332	252	153	156	236.203	0.981718	0.434405	2.25991	0.0238266	0.317319
chr10	80887190	80888416	1227	*	peak_2761	Intron (uc007ghy.1/18029, intron 1 of 9)	10	80858936	80889918	30983	2	18029	uc007ghy.1	1502	ENSMUSG00000055053	Nfic	nuclear factor I/C	peak_2761	410	363	180	185	307.162	1.18677	0.443168	2.67793	0.00740781	0.268122
chr10	81510791	81511272	482	*	peak_2772	Exon (uc011xjo.1/408062, exon 1 of 4)	10	81510872	81524327	13456	1	408062	uc011xjo.1	0	ENSMUSG00000061371	Zfp873	zinc finger protein 873	peak_2772	134	89	40	67	85.0891	1.12545	0.496941	2.26475	0.0235278	0.316195
chr10	82602500	82602816	317	*	peak_2801	Intron (uc007gke.1/58250, intron 2 of 2)	10	82448494	82658636	210143	1	58250	uc011xjs.1	154006	ENSMUSG00000034612	Chst11	carbohydrate sulfotransferase 11	peak_2801	97	86	44	33	70.7105	1.3241	0.559884	2.36496	0.018032	0.311393
chr10	82603488	82604227	740	*	peak_2802	Intron (uc007gke.1/58250, intron 2 of 2)	10	82448494	82658636	210143	1	58250	uc011xjs.1	154994	ENSMUSG00000034612	Chst11	carbohydrate sulfotransferase 11	peak_2802	255	215	109	99	182.473	1.25622	0.466001	2.69575	0.00702305	0.268122
chr10	82608718	82609171	454	*	peak_2803	Intron (uc007gke.1/58250, intron 2 of 2)	10	82448494	82658636	210143	1	58250	uc011xjs.1	160224	ENSMUSG00000034612	Chst11	carbohydrate sulfotransferase 11	peak_2803	119	100	49	65	88.7023	1.04768	0.50655	2.06826	0.0386159	0.331328
chr10	82657481	82657888	408	*	peak_2805	Exon (uc007gke.1/58250, exon 3 of 3)	10	82693884	82800562	106679	2	338365	uc007gkf.1	142674	ENSMUSG00000034591	Slc41a2	solute carrier family 41, member 2	peak_2805	77	68	34	35	57.7344	1.16726	0.566997	2.05868	0.0395252	0.331636
chr10	82696830	82697843	1014	*	peak_2807	Intron (uc007gkf.1/338365, intron 10 of 10)	10	82693884	82800562	106679	2	338365	uc007gkf.1	102719	ENSMUSG00000034591	Slc41a2	solute carrier family 41, member 2	peak_2807	104	81	38	52	72.6056	1.12787	0.521996	2.16069	0.0307191	0.319952
chr10	82703443	82704720	1278	*	peak_2808	Intron (uc007gkf.1/338365, intron 10 of 10)	10	82693884	82800562	106679	2	338365	uc007gkf.1	95842	ENSMUSG00000034591	Slc41a2	solute carrier family 41, member 2	peak_2808	265	201	109	143	188.825	0.970533	0.438966	2.21095	0.0270392	0.319573
chr10	82725135	82725517	383	*	peak_2809	Intron (uc007gkf.1/338365, intron 8 of 10)	10	82693884	82800562	106679	2	338365	uc007gkf.1	75045	ENSMUSG00000034591	Slc41a2	solute carrier family 41, member 2	peak_2809	81	82	23	49	63.7644	1.36364	0.58323	2.33809	0.0193826	0.311393
chr10	83834395	83835222	828	*	peak_2829	Exon (uc007gko.1/77976, exon 7 of 7)	10	83834064	83903216	69153	2	77976	uc007gko.1	67994	ENSMUSG00000020032	Nuak1	NUAK family, SNF1-like kinase, 1	peak_2829	103	104	39	51	81.2677	1.35132	0.539055	2.50683	0.012182	0.292163
chr10	83995839	83996306	468	*	peak_2838	Exon (uc007gkq.1/216197, exon 1 of 2)	10	83989050	83996633	7584	2	216197	uc007gkq.1	327	ENSMUSG00000046841	Ckap4	cytoskeleton-associated protein 4	peak_2838	163	145	74	90	126.773	1.02452	0.482546	2.12315	0.0337416	0.324463
chr10	84564686	84566597	1912	*	peak_2847	Exon (uc007glb.2/103266, exon 1 of 3)	10	84565372	84580492	15121	1	103266	uc007glb.2	0	ENSMUSG00000060935	Tmem263	transmembrane protein 263	peak_2847	576	454	304	275	428.349	0.894785	0.427144	2.09481	0.0361879	0.326177
chr10	85435314	85436466	1153	*	peak_2859	Intron (uc007gnj.2/270757, intron 12 of 15)	10	85401382	85420538	19157	2	28088	uc007gni.1	-14776	ENSMUSG00000001783	Rtcb	RNA 2',3'-cyclic phosphate and 5'-OH ligase	peak_2859	254	204	76	94	167.414	1.52319	0.455449	3.34437	0.000824709	0.159682
chr10	85495012	85496001	990	*	peak_2861	Exon (uc007gnk.1/69754, exon 5 of 9)	10	85484934	85511073	26140	1	69754	uc007gnm.1	10078	ENSMUSG00000001786	Fbxo7	F-box protein 7	peak_2861	237	142	99	90	146.401	0.997736	0.448796	2.22314	0.0262064	0.319573
chr10	85666363	85667072	710	*	peak_2867	Intron (uc007gnn.2/27204, intron 6 of 13)	10	85763157	85769526	6370	1	21859	uc011xkt.1	-96085	ENSMUSG00000020044	Timp3	tissue inhibitor of metalloproteinase 3	peak_2867	68	67	24	38	53.4837	1.27664	0.589826	2.16443	0.0304314	NA
chr10	85753239	85753929	691	*	peak_2870	Intron (uc007gnn.2/27204, intron 6 of 13)	10	85763157	85769526	6370	1	21859	uc011xkt.1	-9228	ENSMUSG00000020044	Timp3	tissue inhibitor of metalloproteinase 3	peak_2870	112	109	49	54	88.3908	1.22909	0.526806	2.33309	0.0196433	0.311393
chr10	86190387	86190837	451	*	peak_2878	Intron (uc007gqk.1/103220, intron 4 of 15)	10	86199546	86239588	40043	1	103220	uc011xkv.1	-8709	ENSMUSG00000044937	Ttc41	tetratricopeptide repeat domain 41	peak_2878	61	43	18	13	35.6984	1.766	0.657145	2.68738	0.00720142	NA
chr10	86282231	86282774	544	*	peak_2880	Intron (uc007gqm.1/103466, intron 6 of 13)	10	86241750	86301134	59385	1	103466	uc007gqn.1	40481	ENSMUSG00000054027	Nt5dc3	5'-nucleotidase domain containing 3	peak_2880	82	93	25	48	68.5012	1.46697	0.583562	2.51382	0.0119433	0.291606
chr10	86343233	86343772	540	*	peak_2881	Intron (uc007gqo.1/192188, intron 44 of 68)	10	86381406	86403475	22070	2	192188	uc011xla.1	59703	ENSMUSG00000035459	Stab2	stabilin 2	peak_2881	71	85	24	40	61.3519	1.49186	0.598411	2.49303	0.0126659	0.292163
chr10	87609494	87609867	374	*	peak_2885	Exon (uc007gre.2/69736, exon 1 of 10)	10	87609737	87641140	31404	1	69736	uc007gre.2	0	ENSMUSG00000035351	Nup37	nucleoporin 37	peak_2885	67	75	27	28	54.9808	1.52261	0.604308	2.5196	0.011749	NA
chr10	87808954	87809935	982	*	peak_2888	Intron (uc007grj.1/71712, intron 1 of 6)	10	87785549	87819820	34272	2	71712	uc007grj.1	9885	ENSMUSG00000020057	Dram1	DNA-damage regulated autophagy modulator 1	peak_2888	121	82	42	65	80.17	0.98828	0.50071	1.97376	0.0484093	0.337595
chr10	88434280	88434752	473	*	peak_2894	Intron (uc007gsa.1/320091, intron 22 of 26)	10	88348737	88392260	43524	1	216225	uc007grz.1	85543	ENSMUSG00000020062	Slc5a8	solute carrier family 5 (iodide transporter), member 8	peak_2894	73	47	16	19	40.1864	1.80875	0.613536	2.94808	0.00319755	NA
chr10	90643193	90644950	1758	*	peak_2913	Distal Intergenic	10	90627677	90634327	6651	2	21917	uc007gtx.1	-8866	ENSMUSG00000019961	Tmpo	thymopoietin	peak_2913	266	223	71	142	186.178	1.34291	0.470835	2.85218	0.00434209	0.238934
chr10	90703856	90705893	2038	*	peak_2916	Distal Intergenic	10	90627677	90634327	6651	2	21917	uc007gtx.1	-69529	ENSMUSG00000019961	Tmpo	thymopoietin	peak_2916	233	160	106	81	152.549	1.08542	0.470004	2.30938	0.0209226	0.312865
chr10	92642956	92644632	1677	*	peak_2927	Intron (uc007guk.2/237459, intron 1 of 6)	10	92625530	92625648	119	1	100316689	uc011xlp.1	17426	ENSMUSG00000089214	Mir1931	microRNA 1931	peak_2927	216	193	99	120	168.756	1.01897	0.464817	2.1922	0.0283653	0.319573
chr10	92718000	92718418	419	*	peak_2932	Intron (uc007gum.1/237459, intron 16 of 16)	10	92710161	92747722	37562	2	13713	uc011xlr.1	29304	ENSMUSG00000008398	Elk3	ELK3, member of ETS oncogene family	peak_2932	91	127	43	74	94.1686	1.14766	0.571682	2.00751	0.0446952	0.335024
chr10	92724085	92725108	1024	*	peak_2933	Intron (uc007gum.1/237459, intron 16 of 16)	10	92710161	92747722	37562	2	13713	uc011xlr.1	22614	ENSMUSG00000008398	Elk3	ELK3, member of ETS oncogene family	peak_2933	257	191	104	131	179.406	1.00574	0.439845	2.28658	0.0222201	0.313804
chr10	93140996	93142742	1747	*	peak_2954	Intron (uc007gux.2/57764, intron 2 of 9)	10	93127989	93128599	611	2	667338	uc011xlv.1	-12397	NA	Gm8580	ribosomal protein L29 pseudogene	peak_2954	289	177	87	61	159.294	1.63499	0.470866	3.47231	0.000515992	0.1391
chr10	94287099	94287579	481	*	peak_2967	Intron (uc007gvz.2/54712, intron 21 of 30)	10	94202802	94253081	50280	1	77048	uc007gvy.1	84297	ENSMUSG00000020024	Cep83	centrosomal protein 83	peak_2967	59	50	8	29	38.697	1.72666	0.682905	2.52841	0.0114581	NA
chr10	94605456	94606401	946	*	peak_2969	Distal Intergenic	10	94637380	94785599	148220	2	12905	uc007gwa.1	179198	ENSMUSG00000045867	Cradd	CASP2 and RIPK1 domain containing adaptor with death domain	peak_2969	159	95	53	50	91.904	1.29903	0.486996	2.66743	0.00764341	0.270594
chr10	94727128	94728218	1091	*	peak_2972	Intron (uc007gwa.1/12905, intron 1 of 1)	10	94637380	94785599	148220	2	12905	uc007gwa.1	57381	ENSMUSG00000045867	Cradd	CASP2 and RIPK1 domain containing adaptor with death domain	peak_2972	139	97	27	48	81.0323	1.73567	0.515104	3.36955	0.000752897	0.156798
chr10	95361938	95362211	274	*	peak_2987	Distal Intergenic	10	95403297	95465637	62341	1	216238	uc011xmf.1	-41086	ENSMUSG00000036499	Eea1	early endosome antigen 1	peak_2987	34	37	15	12	27.3768	1.51966	0.7373	2.06112	0.0392921	NA
chr10	95419844	95420714	871	*	peak_2989	Intron (uc011xmf.1/216238, intron 1 of 9)	10	95403297	95508152	104856	1	216238	uc007gwv.1	16547	ENSMUSG00000036499	Eea1	early endosome antigen 1	peak_2989	170	107	66	60	104.503	1.14266	0.478466	2.38818	0.0169321	0.311296
chr10	95515518	95515754	237	*	peak_2991	Distal Intergenic	10	95403297	95508152	104856	1	216238	uc007gwv.1	112221	ENSMUSG00000036499	Eea1	early endosome antigen 1	peak_2991	29	32	5	10	21.2096	2.20912	0.828222	2.6673	0.00764635	NA
chr10	95872361	95873327	967	*	peak_2995	Distal Intergenic	10	96079635	96085445	5811	1	12226	uc007gww.2	-206308	ENSMUSG00000036478	Btg1	BTG anti-proliferation factor 1	peak_2995	127	92	46	38	80.1882	1.41636	0.522463	2.71093	0.00670957	0.268122
chr10	96776043	96776794	752	*	peak_3008	Distal Intergenic	10	96942134	96980796	38663	1	13179	uc007gwx.2	-165340	ENSMUSG00000019929	Dcn	decorin	peak_3008	25	21	58	61	43.0627	-1.30719	0.605985	-2.15714	0.0309946	NA
chr10	96905557	96905868	312	*	peak_3011	Distal Intergenic	10	96942134	96980796	38663	1	13179	uc007gwx.2	-36266	ENSMUSG00000019929	Dcn	decorin	peak_3011	10	6	47	23	22.8866	-2.20023	0.817138	-2.6926	0.0070897	NA
chr10	107822215	107822992	778	*	peak_3058	Intron (uc007gzf.1/114774, intron 3 of 6)	10	107769744	107851447	81704	1	114774	uc011xnd.1	52471	ENSMUSG00000035873	Pawr	PRKC, apoptosis, WT1, regulator	peak_3058	89	57	24	36	53.0588	1.32939	0.55537	2.3937	0.0166796	NA
chr10	110976661	110977337	677	*	peak_3078	Distal Intergenic	10	110943342	110945705	2364	1	21664	uc007haf.2	33319	ENSMUSG00000020205	Phlda1	pleckstrin homology like domain, family A, member 1	peak_3078	112	87	43	49	77.1342	1.18726	0.516247	2.29979	0.0214601	0.312865
chr10	114769119	114769884	766	*	peak_3097	Distal Intergenic	10	114726918	114752647	25730	2	216344	uc007haz.1	-16472	ENSMUSG00000020132	Rab21	RAB21, member RAS oncogene family	peak_3097	189	132	83	79	126.705	1.02191	0.466373	2.19119	0.0284382	0.319573
chr10	116510315	116510834	520	*	peak_3116	Exon (uc007hct.1/327826, exon 10 of 10)	10	116488054	116500870	12817	2	12461	uc007hcs.1	-9445	ENSMUSG00000034024	Cct2	chaperonin containing Tcp1, subunit 2 (beta)	peak_3116	68	76	35	29	58.0862	1.30663	0.602221	2.16969	0.0300304	0.319573
chr10	116581390	116582800	1411	*	peak_3122	Intron (uc007hct.1/327826, intron 1 of 9)	10	116507183	116585530	78348	2	327826	uc007hct.1	2730	ENSMUSG00000020170	Frs2	fibroblast growth factor receptor substrate 2	peak_3122	229	189	111	89	166.13	1.12757	0.47746	2.3616	0.0181963	0.311393
chr10	116649388	116649587	200	*	peak_3123	Distal Intergenic	10	116652197	116654414	2218	2	64050	uc007hcw.2	4827	ENSMUSG00000020171	Yeats4	YEATS domain containing 4	peak_3123	23	33	11	6	21.3343	1.88477	0.854129	2.20666	0.027338	NA
chr10	116812536	116813635	1100	*	peak_3126	Intron (uc007hdd.2/432508, intron 1 of 9)	10	116781724	116814029	32306	2	432508	uc007hdd.2	394	ENSMUSG00000055531	Cpsf6	cleavage and polyadenylation specific factor 6	peak_3126	207	162	97	108	152.006	0.924794	0.456974	2.02374	0.0429973	0.334126
chr10	117177866	117179338	1473	*	peak_3131	Exon (uc007hdn.1/215436, exon 3 of 5)	10	117170734	117183414	12681	2	215436	uc007hdn.1	4076	ENSMUSG00000060181	Slc35e3	solute carrier family 35, member E3	peak_3131	610	441	292	246	419.627	1.00163	0.424987	2.35685	0.0184308	0.311393
chr10	117228807	117229978	1172	*	peak_3134	Exon (uc007hdo.1/103468, exon 1 of 28)	10	117187699	117229761	42063	2	103468	uc007hdo.1	0	ENSMUSG00000052798	Nup107	nucleoporin 107	peak_3134	223	184	109	111	167.478	0.970703	0.460561	2.10765	0.0350609	0.326062
chr10	117916090	117916444	355	*	peak_3144	Distal Intergenic	10	117878103	117882948	4846	1	15978	uc007hdy.1	37987	ENSMUSG00000055170	Ifng	interferon gamma	peak_3144	64	32	5	13	28.2837	2.43001	0.726601	3.34435	0.000824759	NA
chr10	121062714	121063807	1094	*	peak_3183	Exon (uc007hfv.1/73192, exon 1 of 25)	10	121024436	121063372	38937	2	73192	uc007hfv.1	0	ENSMUSG00000034667	Xpot	exportin, tRNA (nuclear export receptor for tRNAs)	peak_3183	381	367	181	219	311.299	1.04255	0.44891	2.3224	0.0202112	0.31266
chr10	122116153	122116678	526	*	peak_3198	Exon (uc007hgf.2/319468, exon 1 of 6)	10	122115818	122382849	267032	1	319468	uc007hgh.2	335	ENSMUSG00000034613	Ppm1h	protein phosphatase 1H (PP2C domain containing)	peak_3198	92	62	11	58	56.6852	1.29989	0.650493	1.99831	0.0456828	0.335784
chr10	122130836	122131593	758	*	peak_3199	Intron (uc007hgf.2/319468, intron 1 of 5)	10	122115818	122382849	267032	1	319468	uc007hgh.2	15018	ENSMUSG00000034613	Ppm1h	protein phosphatase 1H (PP2C domain containing)	peak_3199	76	79	18	52	60.9297	1.35934	0.613484	2.21578	0.0267068	0.319573
chr10	122512207	122513401	1195	*	peak_3216	Exon (uc007hgj.2/67074, exon 1 of 35)	10	122429117	122513561	84445	2	67074	uc007hgj.2	160	ENSMUSG00000034602	Mon2	MON2 homolog, regulator of endosome to Golgi trafficking	peak_3216	152	156	92	69	129.463	1.04757	0.522043	2.00668	0.044784	0.335248
chr10	122585410	122585801	392	*	peak_3217	Intron (uc007hgn.1/14479, intron 7 of 21)	10	122558542	122584386	25845	2	14479	uc007hgp.1	-1024	ENSMUSG00000020124	Usp15	ubiquitin specific peptidase 15	peak_3217	43	44	10	12	30.2472	2.12425	0.718754	2.95546	0.00312205	NA
chr10	125590887	125591324	438	*	peak_3232	Distal Intergenic	10	125403275	125452415	49141	1	320398	uc007hhd.2	187612	ENSMUSG00000020105	Lrig3	leucine-rich repeats and immunoglobulin-like domains 3	peak_3232	94	90	42	54	75.8189	1.07266	0.537413	1.99598	0.0459364	0.336033
chr10	126342701	126343065	365	*	peak_3238	Distal Intergenic	10	126325026	126338427	13402	2	68876	uc007hhh.2	-4274	ENSMUSG00000025436	Atp23	ATP23 metallopeptidase and ATP synthase assembly factor homolog	peak_3238	63	84	26	43	60.7589	1.32182	0.61071	2.1644	0.0304338	0.319878
chr10	126365210	126366511	1302	*	peak_3239	Distal Intergenic	10	126325026	126338427	13402	2	68876	uc007hhh.2	-26783	ENSMUSG00000025436	Atp23	ATP23 metallopeptidase and ATP synthase assembly factor homolog	peak_3239	476	401	164	265	347.046	1.16257	0.432777	2.6863	0.00722486	0.268122
chr10	126367691	126368315	625	*	peak_3240	Distal Intergenic	10	126325026	126338427	13402	2	68876	uc007hhh.2	-29264	ENSMUSG00000025436	Atp23	ATP23 metallopeptidase and ATP synthase assembly factor homolog	peak_3240	378	268	185	157	260.214	0.948205	0.436834	2.17063	0.0299593	0.319573
chr10	126408830	126409693	864	*	peak_3243	Distal Intergenic	10	126415773	126437031	21259	1	52468	uc007hhj.2	-6080	ENSMUSG00000078429	Ctdsp2	CTD (carboxy-terminal domain, RNA polymerase II, polypeptide A) small phosphatase 2	peak_3243	193	223	63	74	155.261	1.78213	0.510002	3.49435	0.000475223	0.1391
chr10	126478289	126479550	1262	*	peak_3246	Exon (uc007hhp.1/17299, exon 1 of 2)	10	126478988	126481058	2071	1	17299	uc007hhp.1	0	ENSMUSG00000006732	Mettl1	methyltransferase like 1	peak_3246	428	326	154	197	291.493	1.18755	0.420889	2.82152	0.00477968	0.24368
chr10	126625640	126627024	1385	*	peak_3251	Exon (uc007hij.2/52666, exon 1 of 16)	10	126619577	126626879	7303	2	52666	uc007hij.2	0	ENSMUSG00000019467	Arhgef25	Rho guanine nucleotide exchange factor (GEF) 25	peak_3251	296	272	152	131	231.358	1.10281	0.468519	2.35383	0.0185812	0.311393
chr10	126726408	126728159	1752	*	peak_3256	Exon (uc007hiy.2/13198, exon 1 of 4)	10	126727849	126733344	5496	1	13198	uc007hiy.2	0	ENSMUSG00000025408	Ddit3	DNA-damage inducible transcript 3	peak_3256	659	680	329	485	584.131	0.894382	0.445459	2.00778	0.0446671	0.335024
chr10	126787788	126788482	695	*	peak_3258	Exon (uc011xps.1/16326, exon 1 of 2)	10	126786458	126788828	2371	2	16326	uc011xps.1	346	ENSMUSG00000047492	Inhbe	inhibin beta-E	peak_3258	63	75	27	33	55.3704	1.38195	0.605897	2.28083	0.0225587	NA
chr10	127021577	127021923	347	*	peak_3264	Exon (uc007hjx.1/16971, exon 16 of 89)	10	126975214	127058204	82991	2	16971	uc007hjx.1	36281	ENSMUSG00000040249	Lrp1	low density lipoprotein receptor-related protein 1	peak_3264	99	75	31	53	67.598	1.14865	0.534332	2.1497	0.0315792	0.320452
chr10	127079294	127081708	2415	*	peak_3271	Exon (uc007hka.1/20852, exon 1 of 22)	10	127080042	127098043	18002	1	20852	uc007hka.1	0	ENSMUSG00000002147	Stat6	signal transducer and activator of transcription 6	peak_3271	867	633	389	491	622.952	0.843395	0.39547	2.13264	0.0329543	0.322739
chr10	127103292	127105989	2698	*	peak_3272	Exon (uc007hkd.1/uc007hkd.1, exon 1 of 2)	10	127097974	127103759	5786	2	17937	uc007hkc.2	0	ENSMUSG00000025402	Nab2	Ngfi-A binding protein 2	peak_3272	935	721	437	563	699.026	0.817881	0.399986	2.04478	0.0408769	0.33328
chr10	127587694	127588237	544	*	peak_3284	Intron (uc007hlm.1/56516, intron 2 of 12)	10	127566526	127613624	47099	2	56516	uc007hlm.1	25387	ENSMUSG00000040043	Rbms2	RNA binding motif, single stranded interacting protein 2	peak_3284	77	69	26	37	56.2481	1.33635	0.571625	2.33781	0.0193969	0.311393
chr10	127648163	127648969	807	*	peak_3287	Exon (uc007hlq.1/66701, exon 1 of 2)	10	127646966	127648850	1885	2	66701	uc007hlq.1	0	ENSMUSG00000051346	Spryd4	SPRY domain containing 4	peak_3287	149	141	76	81	121.246	1.00479	0.49604	2.02563	0.0428027	0.334126
chr10	127885403	127885602	200	*	peak_3298	Distal Intergenic	10	127896292	127927230	30939	1	68094	uc007hmw.2	-10690	ENSMUSG00000025369	Smarcc2	SWI/SNF related, matrix associated, actin dependent regulator of chromatin, subfamily c, member 2	peak_3298	46	37	14	8	28.385	1.95379	0.733259	2.66453	0.00770964	NA
chr10	128082934	128083997	1064	*	peak_3306	Exon (uc007hnr.1/uc007hnr.1, exon 1 of 2)	10	128069471	128083049	13579	2	22781	uc007hnq.1	0	ENSMUSG00000002578	Ikzf4	IKAROS family zinc finger 4	peak_3306	231	141	76	133	147.905	0.883601	0.445493	1.98342	0.0473204	0.337595
chr10	128227950	128229001	1052	*	peak_3313	Exon (uc007hof.1/58223, exon 1 of 8)	10	128227966	128236261	8296	1	58223	uc007hof.1	0	ENSMUSG00000025355	Mmp19	matrix metallopeptidase 19	peak_3313	150	145	59	85	118.93	1.18423	0.499295	2.3718	0.0177018	0.311393
chr11	3333824	3334363	540	*	peak_3345	Intron (uc007hsv.1/193670, intron 2 of 7)	11	3315986	3352328	36343	2	193670	uc007hsv.1	17965	ENSMUSG00000020448	Rnf185	ring finger protein 185	peak_3345	70	54	12	45	46.982	1.27404	0.645463	1.97384	0.0484002	NA
chr11	3548113	3549773	1661	*	peak_3352	Exon (uc007htm.1/74522, exon 1 of 27)	11	3539797	3548811	9015	2	544752	uc007htk.1	0	ENSMUSG00000056579	Tug1	taurine upregulated gene 1	peak_3352	309	286	142	214	254.796	0.888322	0.451822	1.96609	0.0492883	0.338112
chr11	3585667	3587005	1339	*	peak_3354	Exon (uc007htm.1/74522, exon 24 of 27)	11	3558675	3590375	31701	1	74522	uc007htn.1	26992	ENSMUSG00000034543	Morc2a	microrchidia 2A	peak_3354	245	145	83	85	143.255	1.21599	0.443424	2.74227	0.00610159	0.260189
chr11	3803114	3803610	497	*	peak_3362	Distal Intergenic	11	3795243	3801299	6057	1	75219	uc007htu.2	7871	ENSMUSG00000047205	Dusp18	dual specificity phosphatase 18	peak_3362	210	138	91	68	132.686	1.13141	0.478201	2.36598	0.0179824	0.311393
chr11	3996661	3997466	806	*	peak_3368	Exon (uc007huh.1/67815, exon 12 of 12)	11	3991484	3995434	3951	2	67900	uc007hug.1	-1227	ENSMUSG00000004748	Mtfp1	mitochondrial fission process 1	peak_3368	204	200	109	91	165.625	1.1246	0.494337	2.27497	0.0229079	0.315375
chr11	4017957	4019230	1274	*	peak_3369	Exon (uc007huh.1/67815, exon 1 of 12)	11	3997043	4018732	21690	2	67815	uc007huh.1	0	ENSMUSG00000003585	Sec14l2	SEC14-like lipid binding 2	peak_3369	298	243	136	170	224.766	0.92068	0.438529	2.09947	0.0357754	0.326177
chr11	4073665	4075350	1686	*	peak_3372	Exon (uc007hup.2/67465, exon 7 of 16)	11	4086836	4115508	28673	1	103724	uc007huq.1	-11486	ENSMUSG00000034412	Tbc1d10a	TBC1 domain family, member 10a	peak_3372	572	383	245	239	375.357	1.00894	0.40865	2.46897	0.0135503	0.296741
chr11	4335673	4336037	365	*	peak_3383	Intron (uc007huv.1/75828, intron 1 of 10)	11	4246386	4341085	94700	2	75828	uc007huv.1	5048	ENSMUSG00000020419	Hormad2	HORMA domain containing 2	peak_3383	62	46	9	25	37.1113	1.78613	0.663275	2.69289	0.00708357	NA
chr11	4415036	4415732	697	*	peak_3386	Intron (uc007hux.1/74302, intron 6 of 17)	11	4380871	4388369	7499	2	74302	uc007huw.1	-26667	ENSMUSG00000034354	Mtmr3	myotubularin related protein 3	peak_3386	76	41	21	32	42.8078	1.14934	0.583404	1.97006	0.048831	NA
chr11	5204800	5205300	501	*	peak_3413	Intron (uc007hwj.2/407821, intron 2 of 8)	11	5091556	5161613	70058	2	84035	uc007hwh.1	-43187	ENSMUSG00000020393	Kremen1	kringle containing transmembrane protein 1	peak_3413	57	60	13	28	43.372	1.7022	0.648304	2.62562	0.00864907	NA
chr11	5344947	5345443	497	*	peak_3419	Promoter (<=1kb)	11	5188800	5344850	156051	2	407821	uc007hwl.1	-97	ENSMUSG00000041961	Znrf3	zinc and ring finger 3	peak_3419	77	84	35	40	65.2528	1.25781	0.573119	2.19467	0.0281876	0.319573
chr11	5420593	5422008	1416	*	peak_3420	Exon (uc007hwm.1/22433, exon 1 of 5)	11	5420970	5425875	4906	1	22433	uc007hwm.1	0	ENSMUSG00000020484	Xbp1	X-box binding protein 1	peak_3420	717	656	319	473	579.991	0.940096	0.428309	2.1949	0.0281707	0.319573
chr11	6374820	6375440	621	*	peak_3461	Exon (uc007hys.1/19291, exon 1 of 1)	11	6374785	6375920	1136	2	19291	uc007hys.1	480	ENSMUSG00000094483	Purb	purine rich element binding protein B	peak_3461	180	100	55	62	100.924	1.25196	0.467063	2.6805	0.00735129	0.268122
chr11	6525769	6526837	1069	*	peak_3469	Exon (uc007hyz.2/21379, exon 1 of 13)	11	6515601	6526070	10470	2	21379	uc007hyz.2	0	ENSMUSG00000000384	Tbrg4	transforming growth factor beta regulated gene 4	peak_3469	321	286	132	180	246.471	1.08927	0.446641	2.43881	0.0147356	0.300883
chr11	8343507	8343982	476	*	peak_3480	Exon (uc007hzj.1/319939, exon 8 of 12)	11	8331655	8368506	36852	2	319939	uc007hzj.1	24524	ENSMUSG00000020422	Tns3	tensin 3	peak_3480	174	160	71	61	127.139	1.43609	0.502493	2.85794	0.00426406	0.238934
chr11	8553777	8554663	887	*	peak_3492	Intron (uc007hzk.1/319939, intron 1 of 30)	11	8331655	8564538	232884	2	319939	uc007hzk.1	9875	ENSMUSG00000020422	Tns3	tensin 3	peak_3492	268	188	103	111	175.498	1.139	0.439632	2.5908	0.00957532	0.277339
chr11	8603500	8605623	2124	*	peak_3496	Distal Intergenic	11	8445696	8564538	118843	2	319939	uc007hzl.1	-38962	ENSMUSG00000020422	Tns3	tensin 3	peak_3496	403	329	196	188	298.209	1.00803	0.437315	2.30504	0.0211644	0.312865
chr11	11732300	11733024	725	*	peak_3504	Intron (uc007iaw.2/13195, intron 9 of 14)	11	11714104	11722924	8821	2	13195	uc007iav.2	-9376	ENSMUSG00000020182	Ddc	dopa decarboxylase	peak_3504	110	39	12	33	45.881	1.67829	0.615746	2.72562	0.00641801	NA
chr11	11750406	11750720	315	*	peak_3505	Intron (uc007iaw.2/13195, intron 6 of 14)	11	11714104	11722924	8821	2	13195	uc007iav.2	-27482	ENSMUSG00000020182	Ddc	dopa decarboxylase	peak_3505	43	49	21	13	35.5653	1.55648	0.701447	2.21896	0.0264897	NA
chr11	11778797	11779846	1050	*	peak_3507	Intron (uc007iay.1/uc007iay.1, intron 2 of 3)	11	11714104	11790411	76308	2	13195	uc007iaw.2	10565	ENSMUSG00000020182	Ddc	dopa decarboxylase	peak_3507	301	211	89	102	184.241	1.47566	0.436703	3.37909	0.000727259	0.156798
chr11	11848346	11849332	987	*	peak_3508	Intron (uc007iaz.2/14783, intron 5 of 15)	11	11714104	11798147	84044	2	13195	uc007iax.2	-50199	ENSMUSG00000020182	Ddc	dopa decarboxylase	peak_3508	296	278	166	129	237.253	1.05488	0.478414	2.20496	0.0274571	0.319573
chr11	11852684	11853075	392	*	peak_3509	Intron (uc007iaz.2/14783, intron 4 of 15)	11	11714104	11798147	84044	2	13195	uc007iax.2	-54537	ENSMUSG00000020182	Ddc	dopa decarboxylase	peak_3509	169	152	63	87	126.684	1.22636	0.48539	2.52655	0.0115188	0.289545
chr11	11853548	11854599	1052	*	peak_3510	Intron (uc007iaz.2/14783, intron 4 of 15)	11	11714104	11798147	84044	2	13195	uc007iax.2	-55401	ENSMUSG00000020182	Ddc	dopa decarboxylase	peak_3510	342	396	205	197	317.252	1.04165	0.482527	2.15874	0.0308703	0.320115
chr11	12364133	12364669	537	*	peak_3523	Intron (uc007ibd.2/12808, intron 1 of 14)	11	12136679	12364963	228285	2	12808	uc007ibd.2	294	ENSMUSG00000020173	Cobl	cordon-bleu WH2 repeat	peak_3523	92	58	33	31	55.474	1.23766	0.551896	2.24255	0.0249258	NA
chr11	12373445	12374857	1413	*	peak_3524	Distal Intergenic	11	12204870	12364963	160094	2	12808	uc007ibf.2	-8482	ENSMUSG00000020173	Cobl	cordon-bleu WH2 repeat	peak_3524	105	138	68	45	101.664	1.26541	0.580616	2.17942	0.0293002	0.319573
chr11	16700630	16702234	1605	*	peak_3531	Intron (uc007ibn.1/13649, intron 1 of 15)	11	16652206	16813910	161705	1	13649	uc007ibo.1	48424	ENSMUSG00000020122	Egfr	epidermal growth factor receptor	peak_3531	181	187	65	110	147.976	1.2535	0.498611	2.51398	0.0119377	0.291606
chr11	16748858	16749105	248	*	peak_3534	Intron (uc007ibn.1/13649, intron 1 of 15)	11	16805188	16810258	5071	1	13649	uc007ibp.1	-56083	ENSMUSG00000020122	Egfr	epidermal growth factor receptor	peak_3534	56	64	22	36	49.1161	1.23967	0.619147	2.00222	0.0452607	NA
chr11	18914633	18914910	278	*	peak_3550	Exon (uc007icp.1/uc007icp.1, exon 2 of 2)	11	18780431	18918972	138542	2	17268	uc007icl.2	4062	ENSMUSG00000020160	Meis1	Meis homeobox 1	peak_3550	66	29	17	14	31.2034	1.53529	0.664058	2.31198	0.0207789	NA
chr11	19749194	19750176	983	*	peak_3558	Distal Intergenic	11	19824445	19919089	94645	1	114716	uc007icq.1	-74269	ENSMUSG00000045671	Spred2	sprouty-related EVH1 domain containing 2	peak_3558	204	140	95	84	137.098	0.967517	0.463968	2.08531	0.0370413	0.32696
chr11	19841621	19842317	697	*	peak_3562	Intron (uc007icq.1/114716, intron 1 of 4)	11	19824445	19922600	98156	1	114716	uc007icr.1	17176	ENSMUSG00000045671	Spred2	sprouty-related EVH1 domain containing 2	peak_3562	118	106	48	48	86.7079	1.32319	0.523505	2.52755	0.011486	0.289398
chr11	19878194	19879762	1569	*	peak_3566	Intron (uc007icq.1/114716, intron 1 of 4)	11	19824445	19922600	98156	1	114716	uc007icr.1	53749	ENSMUSG00000045671	Spred2	sprouty-related EVH1 domain containing 2	peak_3566	168	126	62	103	119.875	0.930942	0.473563	1.96583	0.0493185	0.338146
chr11	20012086	20013704	1619	*	peak_3570	Exon (uc011xrw.1/66713, exon 1 of 9)	11	19962307	20012954	50648	2	66713	uc011xrw.1	0	ENSMUSG00000020152	Actr2	ARP2 actin-related protein 2	peak_3570	349	276	192	157	259.991	0.895829	0.450713	1.98758	0.0468581	0.337096
chr11	20377183	20378099	917	*	peak_3579	Distal Intergenic	11	20346400	20346865	466	1	382492	uc011xrx.1	30783	NA	NA	NA	peak_3579	237	273	116	166	218.373	1.0514	0.488126	2.15396	0.0312437	0.320452
chr11	20516219	20516514	296	*	peak_3586	Intron (uc007idc.1/58172, intron 1 of 1)	11	20531980	20553026	21047	1	58172	uc007ide.1	-15466	ENSMUSG00000049800	Sertad2	SERTA domain containing 2	peak_3586	37	52	20	13	35.3235	1.60223	0.723047	2.21594	0.0266959	NA
chr11	20539966	20540903	938	*	peak_3588	Intron (uc007idc.1/58172, intron 1 of 1)	11	20547156	20553026	5871	1	58172	uc007idf.1	-6253	ENSMUSG00000049800	Sertad2	SERTA domain containing 2	peak_3588	117	124	56	70	100.646	1.09469	0.522796	2.09391	0.0362678	0.326177
chr11	20589909	20590173	265	*	peak_3591	Intron (uc007idg.1/216549, intron 7 of 7)	11	20585088	20627642	42555	2	216549	uc007idg.1	37469	ENSMUSG00000049659	Aftph	aftiphilin	peak_3591	26	41	10	15	26.6655	1.67211	0.778055	2.1491	0.0316267	NA
chr11	20640574	20642335	1762	*	peak_3592	Exon (uc007idh.1/216549, exon 1 of 9)	11	20585088	20641487	56400	2	216549	uc007idh.1	0	ENSMUSG00000049659	Aftph	aftiphilin	peak_3592	341	213	132	192	224.954	0.817786	0.413837	1.9761	0.0481429	0.337595
chr11	20749143	20749706	564	*	peak_3595	Distal Intergenic	11	20723358	20731111	7754	2	216551	uc007idj.2	-18032	ENSMUSG00000042363	Lgalsl	galectin like	peak_3595	61	59	19	25	44.7865	1.58256	0.618597	2.5583	0.0105186	NA
chr11	20758702	20759635	934	*	peak_3596	Distal Intergenic	11	20723358	20731111	7754	2	216551	uc007idj.2	-27591	ENSMUSG00000042363	Lgalsl	galectin like	peak_3596	350	319	162	220	282.029	0.943441	0.444073	2.12452	0.0336269	0.324415
chr11	20778543	20778971	429	*	peak_3598	Distal Intergenic	11	20723358	20731111	7754	2	216551	uc007idj.2	-47432	ENSMUSG00000042363	Lgalsl	galectin like	peak_3598	61	73	27	23	51.9987	1.57776	0.627714	2.5135	0.0119539	NA
chr11	21237945	21238632	688	*	peak_3605	Intron (uc007idr.2/216558, intron 2 of 8)	11	21244591	21244678	88	2	100316753	uc011xrz.1	6046	ENSMUSG00000089555	Mir1933	microRNA 1933	peak_3605	105	74	35	42	67.0052	1.27106	0.525674	2.41797	0.0156073	0.302693
chr11	21270476	21272003	1528	*	peak_3606	Exon (uc007idu.1/uc007idu.1, exon 1 of 2)	11	21221145	21270882	49738	2	216558	uc007ids.2	0	ENSMUSG00000001891	Ugp2	UDP-glucose pyrophosphorylase 2	peak_3606	275	300	155	166	246.922	0.999895	0.477293	2.09493	0.0361773	0.326177
chr11	21299214	21299654	441	*	peak_3607	Distal Intergenic	11	21221145	21271204	50060	2	216558	uc007idt.2	-28010	ENSMUSG00000001891	Ugp2	UDP-glucose pyrophosphorylase 2	peak_3607	52	47	21	22	38.4661	1.30383	0.636213	2.04936	0.0404266	NA
chr11	22217984	22218575	592	*	peak_3621	Intron (uc007iec.1/216565, intron 1 of 11)	11	22010356	22242295	231940	2	216565	uc007iec.1	23720	ENSMUSG00000042302	Ehbp1	EH domain binding protein 1	peak_3621	52	44	20	15	35.4616	1.51904	0.663395	2.2898	0.0220329	NA
chr11	22242649	22243188	540	*	peak_3622	Promoter (<=1kb)	11	22010356	22242295	231940	2	216565	uc007iec.1	-354	ENSMUSG00000042302	Ehbp1	EH domain binding protein 1	peak_3622	54	43	11	18	33.5124	1.84321	0.667214	2.76255	0.00573513	NA
chr11	22337448	22339187	1740	*	peak_3623	Distal Intergenic	11	22412286	22419234	6949	1	103765	uc007iee.1	-73099	ENSMUSG00000049904	Tmem17	transmembrane protein 17	peak_3623	341	279	137	158	243.971	1.1648	0.437566	2.662	0.0077679	0.270594
chr11	22412137	22413041	905	*	peak_3624	Exon (uc007iee.1/103765, exon 1 of 4)	11	22412286	22419234	6949	1	103765	uc007iee.1	0	ENSMUSG00000049904	Tmem17	transmembrane protein 17	peak_3624	473	449	254	268	391.554	0.945225	0.443944	2.12915	0.0332415	0.324062
chr11	22487821	22489193	1373	*	peak_3625	Distal Intergenic	11	22412286	22419234	6949	1	103765	uc007iee.1	75535	ENSMUSG00000049904	Tmem17	transmembrane protein 17	peak_3625	298	204	141	101	195.853	1.06058	0.463154	2.2899	0.0220271	0.313804
chr11	22699793	22700930	1138	*	peak_3634	Distal Intergenic	11	22734739	22759735	24997	2	53625	uc007ieh.2	58805	ENSMUSG00000051650	B3gnt2	UDP-GlcNAc:betaGal beta-1,3-N-acetylglucosaminyltransferase 2	peak_3634	204	139	40	67	116.978	1.75458	0.474253	3.69967	0.000215883	0.108958
chr11	22730396	22731101	706	*	peak_3636	Distal Intergenic	11	22734739	22759735	24997	2	53625	uc007ieh.2	28634	ENSMUSG00000051650	B3gnt2	UDP-GlcNAc:betaGal beta-1,3-N-acetylglucosaminyltransferase 2	peak_3636	144	138	59	81	114.264	1.15342	0.50048	2.30463	0.0211871	0.312865
chr11	22849276	22849578	303	*	peak_3642	Intron (uc007iej.2/53625, intron 1 of 1)	11	22734739	22856692	121954	2	53625	uc007iej.2	7114	ENSMUSG00000051650	B3gnt2	UDP-GlcNAc:betaGal beta-1,3-N-acetylglucosaminyltransferase 2	peak_3642	55	58	17	20	41.607	1.75849	0.644769	2.72733	0.006385	NA
chr11	23580529	23580896	368	*	peak_3660	Intron (uc007ifk.1/74467, intron 4 of 17)	11	23565976	23632876	66901	1	74467	uc007ifn.1	14553	ENSMUSG00000020280	Pus10	pseudouridylate synthase 10	peak_3660	53	60	18	24	43.1913	1.60089	0.642046	2.49342	0.0126521	NA
chr11	25837411	25838794	1384	*	peak_3664	Intron (uc011xsi.1/70626, intron 2 of 5)	11	25516846	26110576	593731	2	70626	uc011xsi.1	271782	NA	5730522E02Rik	RIKEN cDNA 5730522E02 gene	peak_3664	148	118	63	83	108.968	0.958916	0.481534	1.99138	0.0464393	0.336422
chr11	28857054	28857563	510	*	peak_3674	Distal Intergenic	11	28753205	28826743	73539	1	216616	uc007ign.2	103849	ENSMUSG00000020467	Efemp1	epidermal growth factor-containing fibulin-like extracellular matrix protein 1	peak_3674	51	60	22	19	42.8625	1.58812	0.655243	2.42371	0.0153629	NA
chr11	29414188	29415402	1215	*	peak_3682	Exon (uc007igz.2/67939, exon 1 of 2)	11	29411757	29415033	3277	2	67939	uc007igz.2	0	ENSMUSG00000032673	Prorsd1	prolyl-tRNA synthetase domain containing 1	peak_3682	250	187	120	105	175.401	1.00397	0.457239	2.19571	0.0281124	0.319573
chr11	30144866	30145569	704	*	peak_3701	Intron (uc007ihu.1/20742, intron 1 of 1)	11	30116662	30168175	51514	2	20742	uc007ihu.1	22606	ENSMUSG00000020315	Sptbn1	spectrin beta, non-erythrocytic 1	peak_3701	166	151	75	86	129.004	1.09372	0.485346	2.25348	0.0242289	0.317471
chr11	30189729	30190271	543	*	peak_3705	Distal Intergenic	11	30116662	30168175	51514	2	20742	uc007ihu.1	-21554	ENSMUSG00000020315	Sptbn1	spectrin beta, non-erythrocytic 1	peak_3705	108	137	42	91	104.618	1.12851	0.562068	2.00779	0.0446656	0.335024
chr11	30190992	30192421	1430	*	peak_3706	Distal Intergenic	11	30116662	30168175	51514	2	20742	uc007ihu.1	-22817	ENSMUSG00000020315	Sptbn1	spectrin beta, non-erythrocytic 1	peak_3706	209	165	72	108	146.278	1.15869	0.461723	2.5095	0.0120902	0.292163
chr11	30785249	30785836	588	*	peak_3711	Exon (uc007iib.1/237716, exon 1 of 2)	11	30785358	30793723	8366	1	237716	uc007iib.1	0	ENSMUSG00000043999	Gpr75	G protein-coupled receptor 75	peak_3711	96	102	42	53	80.5411	1.21833	0.544988	2.23552	0.0253835	0.319573
chr11	31268716	31269970	1255	*	peak_3716	Exon (uc007iij.1/20856, exon 1 of 3)	11	31259441	31269103	9663	2	20856	uc007iij.1	0	ENSMUSG00000020303	Stc2	stanniocalcin 2	peak_3716	263	193	136	89	181.114	1.03722	0.482325	2.15047	0.0315181	0.320452
chr11	31670052	31671831	1780	*	peak_3720	Distal Intergenic	11	31565150	31571862	6713	2	69556	uc007iim.1	-98190	ENSMUSG00000044502	Bod1	biorientation of chromosomes in cell division 1	peak_3720	375	355	144	216	294.234	1.17349	0.450552	2.60457	0.00919892	0.275495
chr11	31770277	31771469	1193	*	peak_3725	Exon (uc007iip.1/67579, exon 1 of 1)	11	31770879	31773074	2196	1	67579	uc007iip.1	0	ENSMUSG00000020300	Cpeb4	cytoplasmic polyadenylation element binding protein 4	peak_3725	438	277	164	219	282.446	0.941054	0.403502	2.33222	0.0196893	0.311393
chr11	32471230	32471729	500	*	peak_3743	Intron (uc007ijt.1/20868, intron 2 of 18)	11	32433266	32524595	91330	1	20868	uc007iju.1	37964	ENSMUSG00000020272	Stk10	serine/threonine kinase 10	peak_3743	79	63	11	42	51.1013	1.58333	0.639118	2.47737	0.0132355	NA
chr11	32578126	32578526	401	*	peak_3750	Intron (uc007ijv.1/103583, intron 2 of 3)	11	32542875	32646814	103940	1	103583	uc007ika.1	35251	ENSMUSG00000020271	Fbxw11	F-box and WD-40 domain protein 11	peak_3750	135	78	30	70	78.8502	1.14732	0.520781	2.20308	0.0275893	0.319573
chr11	32680698	32680897	200	*	peak_3755	Distal Intergenic	11	32720376	32724594	4219	2	69351	uc007ikb.2	43697	ENSMUSG00000020270	Smim23	small integral membrane protein 23	peak_3755	48	36	16	15	30.518	1.48745	0.67663	2.19832	0.027926	NA
chr11	32682438	32682917	480	*	peak_3756	Distal Intergenic	11	32720376	32724594	4219	2	69351	uc007ikb.2	41677	ENSMUSG00000020270	Smim23	small integral membrane protein 23	peak_3756	103	78	37	44	69.1939	1.2308	0.526803	2.33635	0.0194728	0.311393
chr11	32912872	32914080	1209	*	peak_3759	Distal Intergenic	11	33017431	33047400	29970	2	14172	uc007ikc.1	133320	ENSMUSG00000057967	Fgf18	fibroblast growth factor 18	peak_3759	257	180	92	111	167.247	1.16252	0.439495	2.64512	0.00816609	0.27098
chr11	35582796	35584429	1634	*	peak_3783	Exon (uc007ilf.1/211347, exon 1 of 7)	11	35582997	35604787	21791	1	211347	uc007ilf.1	0	ENSMUSG00000018846	Pank3	pantothenate kinase 3	peak_3783	370	243	171	138	240.893	0.995379	0.438533	2.26979	0.0232201	0.315567
chr11	35845450	35845778	329	*	peak_3786	Intron (uc007ilk.1/23964, intron 25 of 28)	11	35652680	35793591	140912	2	211652	uc011xtc.1	-51859	ENSMUSG00000018849	Wwc1	WW, C2 and coiled-coil domain containing 1	peak_3786	20	9	43	51	30.9815	-1.74561	0.663926	-2.62922	0.00855798	NA
chr11	43661876	43662354	479	*	peak_3803	Intron (uc007imz.1/11548, intron 1 of 4)	11	43588108	43649834	61727	2	11548	uc007imy.1	-12042	ENSMUSG00000050541	Adra1b	adrenergic receptor, alpha 1b	peak_3803	55	53	14	11	36.8115	2.21312	0.682816	3.24117	0.00119042	NA
chr11	43827505	43828567	1063	*	peak_3807	Distal Intergenic	11	43588108	43714712	126605	2	11548	uc007ina.1	-112793	ENSMUSG00000050541	Adra1b	adrenergic receptor, alpha 1b	peak_3807	96	101	39	41	76.5997	1.4428	0.554421	2.60236	0.00925845	0.275599
chr11	45636073	45636769	697	*	peak_3824	Intron (uc007inp.1/uc007inp.1, intron 1 of 3)	11	45665466	45724127	58662	1	216705	uc007inq.1	-28697	ENSMUSG00000006169	Clint1	clathrin interactor 1	peak_3824	177	139	83	61	123.146	1.17827	0.499038	2.36108	0.0182216	0.311393
chr11	45668027	45669798	1772	*	peak_3827	Intron (uc007inq.1/216705, intron 1 of 11)	11	45665466	45724127	58662	1	216705	uc007inq.1	2561	ENSMUSG00000006169	Clint1	clathrin interactor 1	peak_3827	401	369	172	159	299.659	1.32309	0.455276	2.90612	0.00365939	0.23761
chr11	45905161	45905850	690	*	peak_3834	Intron (uc007iny.1/11492, intron 3 of 22)	11	45869489	45960844	91356	1	11492	uc007inz.1	35672	ENSMUSG00000011256	Adam19	a disintegrin and metallopeptidase domain 19 (meltrin beta)	peak_3834	154	77	52	57	85.3987	1.0493	0.481391	2.17973	0.0292772	0.319573
chr11	46085788	46086430	643	*	peak_3836	Exon (uc007iob.1/76884, exon 10 of 31)	11	46049059	46053373	4315	1	320116	uc007ioe.1	36729	ENSMUSG00000048721	Fndc9	fibronectin type III domain containing 9	peak_3836	69	61	13	22	44.603	2.02409	0.625164	3.2377	0.00120497	NA
chr11	47518304	47519765	1462	*	peak_3851	Intron (uc007ioy.1/24052, intron 1 of 7)	11	46709755	47802471	1092717	2	24052	uc007ioy.1	282706	ENSMUSG00000020354	Sgcd	sarcoglycan, delta (dystrophin-associated glycoprotein)	peak_3851	197	170	77	86	142.506	1.27288	0.473989	2.68547	0.00724288	0.268122
chr11	48498320	48499447	1128	*	peak_3852	Distal Intergenic	11	48613862	48619743	5882	1	14694	uc007ipa.1	-114415	ENSMUSG00000020372	Rack1	receptor for activated C kinase 1	peak_3852	140	98	51	67	92.8073	1.07263	0.48537	2.20992	0.0271109	0.319573
chr11	48684430	48686100	1671	*	peak_3858	Exon (uc007ipg.1/15944, exon 1 of 3)	11	48678751	48684848	6098	2	15944	uc007ipg.1	0	ENSMUSG00000046879	Irgm1	immunity-related GTPase family M member 1	peak_3858	382	294	151	225	276.275	0.946087	0.425651	2.22268	0.0262371	0.319573
chr11	49985279	49985759	481	*	peak_3879	Exon (uc007irq.1/76795, exon 21 of 21)	11	49988353	50013617	25265	1	68067	uc007irv.2	-2594	ENSMUSG00000020381	Mrnip	MRN complex interacting protein	peak_3879	67	78	33	31	58.5361	1.33564	0.600808	2.22306	0.0262115	0.319573
chr11	50244001	50245197	1197	*	peak_3890	Exon (uc007isn.1/216724, exon 1 of 18)	11	50202805	50244613	41809	2	216724	uc007isn.1	0	ENSMUSG00000020375	Rufy1	RUN and FYVE domain containing 1	peak_3890	147	74	48	54	81.1422	1.08487	0.486811	2.22852	0.0258461	0.319573
chr11	50434979	50436319	1341	*	peak_3891	Intron (uc007iso.1/216725, intron 2 of 21)	11	50416739	50611847	195109	1	216725	uc007isp.1	18240	ENSMUSG00000036545	Adamts2	a disintegrin-like and metallopeptidase (reprolysin type) with thrombospondin type 1 motif, 2	peak_3891	193	163	69	106	141.271	1.14686	0.472153	2.42899	0.0151409	0.30229
chr11	51076183	51077511	1329	*	peak_3899	Exon (uc007itr.1/12750, exon 1 of 13)	11	51076673	51095266	18594	1	12750	uc007itr.1	0	ENSMUSG00000020385	Clk4	CDC like kinase 4	peak_3899	507	343	213	291	350.595	0.814102	0.401601	2.02714	0.042648	0.334126
chr11	51569139	51570679	1541	*	peak_3906	Exon (uc007iui.1/77371, exon 1 of 23)	11	51505765	51570336	64572	2	77371	uc007iui.1	0	ENSMUSG00000036391	Sec24a	Sec24 related gene family, member A (S. cerevisiae)	peak_3906	552	493	255	364	444.616	0.891457	0.429144	2.07729	0.0377746	0.328724
chr11	51665340	51665915	576	*	peak_3911	Intron (uc007iuq.1/76901, intron 1 of 11)	11	51626958	51670983	44026	2	76901	uc007iuq.1	5068	ENSMUSG00000020387	Jade2	jade family PHD finger 2	peak_3911	150	143	68	82	120.1	1.09751	0.495677	2.21417	0.0268174	0.319573
chr11	51671887	51672464	578	*	peak_3912	Promoter (<=1kb)	11	51626958	51670983	44026	2	76901	uc007iur.1	-904	ENSMUSG00000020387	Jade2	jade family PHD finger 2	peak_3912	108	130	35	71	95.4337	1.3953	0.560333	2.49012	0.0127701	0.292338
chr11	51687849	51688607	759	*	peak_3913	Distal Intergenic	11	51626958	51670983	44026	2	76901	uc007iur.1	-16866	ENSMUSG00000020387	Jade2	jade family PHD finger 2	peak_3913	285	252	138	159	223.936	0.966645	0.450055	2.14784	0.0317268	0.320452
chr11	51705713	51705912	200	*	peak_3916	Distal Intergenic	11	51626958	51670983	44026	2	76901	uc007iur.1	-34730	ENSMUSG00000020387	Jade2	jade family PHD finger 2	peak_3916	62	22	11	12	25.6138	1.76277	0.715962	2.46209	0.0138129	NA
chr11	51774406	51774926	521	*	peak_3919	Distal Intergenic	11	51781133	51790838	9706	1	52626	uc007ius.2	-6207	ENSMUSG00000020392	Cdkn2aipnl	CDKN2A interacting protein N-terminal like	peak_3919	107	69	34	40	64.7243	1.28112	0.524999	2.44024	0.0146776	0.300883
chr11	51781029	51781520	492	*	peak_3920	Exon (uc007ius.2/52626, exon 1 of 3)	11	51781133	51790838	9706	1	52626	uc007ius.2	0	ENSMUSG00000020392	Cdkn2aipnl	CDKN2A interacting protein N-terminal like	peak_3920	79	45	26	19	43.416	1.43069	0.604347	2.36733	0.0179167	NA
chr11	52173711	52175414	1704	*	peak_3929	Exon (uc007ivm.1/22333, exon 1 of 9)	11	52174617	52202898	28282	1	22333	uc007ivm.1	0	ENSMUSG00000020402	Vdac1	voltage-dependent anion channel 1	peak_3929	922	746	434	537	699.492	0.879618	0.406411	2.16436	0.0304369	0.319878
chr11	52260564	52262067	1504	*	peak_3933	Distal Intergenic	11	52209930	52222225	12296	1	213673	uc007ivo.1	50634	ENSMUSG00000036275	9530068E07Rik	RIKEN cDNA 9530068E07 gene	peak_3933	194	171	54	97	138.146	1.41902	0.487214	2.91251	0.00358533	0.23761
chr11	53113075	53115064	1990	*	peak_3941	Exon (uc007ivq.1/15525, exon 1 of 19)	11	53073316	53113981	40666	2	15525	uc007ivq.1	0	ENSMUSG00000020361	Hspa4	heat shock protein 4	peak_3941	881	641	407	530	642.524	0.775758	0.394393	1.96697	0.049187	0.338077
chr11	53332930	53334394	1465	*	peak_3947	Exon (uc007iwh.1/20362, exon 1 of 10)	11	53333302	53357597	24296	1	20362	uc007iwh.1	0	ENSMUSG00000018398	Septin8	septin 8	peak_3947	289	197	122	144	195.676	0.917433	0.427341	2.14684	0.0318061	0.320778
chr11	53341391	53342819	1429	*	peak_3948	Intron (uc007iwh.1/20362, intron 1 of 9)	11	53333302	53357598	24297	1	20362	uc007iwj.1	8089	ENSMUSG00000018398	Septin8	septin 8	peak_3948	559	433	134	193	349.609	1.70076	0.420021	4.04922	5.14e-05	0.073674
chr11	53490114	53490508	395	*	peak_3953	Intron (uc007iwt.1/19360, intron 16 of 24)	11	53463021	53482015	18995	2	19360	uc007iws.1	-8099	ENSMUSG00000020380	Rad50	RAD50 double strand break repair protein	peak_3953	56	36	14	22	32.9718	1.40187	0.646375	2.16881	0.0300969	NA
chr11	53498366	53498578	213	*	peak_3954	Intron (uc007iwt.1/19360, intron 11 of 24)	11	53463021	53482015	18995	2	19360	uc007iws.1	-16351	ENSMUSG00000020380	Rad50	RAD50 double strand break repair protein	peak_3954	36	34	12	13	25.953	1.59768	0.731472	2.18419	0.028948	NA
chr11	53820666	53821527	862	*	peak_3964	Exon (uc007ixe.1/30805, exon 2 of 10)	11	53796628	53841592	44965	2	30805	uc007ixe.1	20065	ENSMUSG00000020334	Slc22a4	solute carrier family 22 (organic cation transporter), member 4	peak_3964	192	139	76	58	123.19	1.33231	0.489345	2.72264	0.00647626	0.267369
chr11	54344082	54344450	369	*	peak_3984	Intron (uc007ixy.1/192786, intron 1 of 12)	11	54336349	54512787	176439	1	192786	uc011xuw.1	7733	ENSMUSG00000037533	Rapgef6	Rap guanine nucleotide exchange factor (GEF) 6	peak_3984	42	41	5	24	30.1623	1.73016	0.761907	2.27083	0.0231573	NA
chr11	54836233	54836992	760	*	peak_3997	Intron (uc007iyr.2/11749, intron 1 of 25)	11	54792464	54846973	54510	2	11749	uc007iyr.2	9981	ENSMUSG00000018340	Anxa6	annexin A6	peak_3997	197	165	85	83	142.241	1.19094	0.475332	2.5055	0.0122277	0.292163
chr11	55031501	55031852	352	*	peak_4004	Intron (uc007izc.1/215335, intron 2 of 11)	11	55027297	55046208	18912	1	215335	uc007ize.1	4204	ENSMUSG00000020261	Slc36a1	solute carrier family 36 (proton/amino acid symporter), member 1	peak_4004	58	90	30	37	61.9475	1.38606	0.625932	2.2144	0.0268014	0.319573
chr11	55231936	55233852	1917	*	peak_4010	Exon (uc007izh.2/20692, exon 1 of 10)	11	55208003	55233582	25580	2	20692	uc007izh.2	0	ENSMUSG00000018593	Sparc	secreted acidic cysteine rich glycoprotein	peak_4010	961	775	469	509	721.551	0.914397	0.409064	2.23534	0.0253949	0.319573
chr11	55251224	55252011	788	*	peak_4013	Distal Intergenic	11	55208003	55233582	25580	2	20692	uc007izi.2	-17642	ENSMUSG00000018593	Sparc	secreted acidic cysteine rich glycoprotein	peak_4013	260	242	146	116	208.22	1.03185	0.480625	2.1469	0.0318013	0.320778
chr11	57599943	57600749	807	*	peak_4026	Exon (uc007jab.1/171212, exon 12 of 12)	11	57615139	57624117	8979	1	50724	uc007jae.1	-14390	ENSMUSG00000020519	Sap30l	SAP30-like	peak_4026	139	150	56	70	114.595	1.36287	0.516992	2.63614	0.0083854	0.272646
chr11	57614010	57615030	1021	*	peak_4027	Exon (uc007jad.1/uc007jad.1, exon 1 of 4)	11	57615139	57624117	8979	1	50724	uc007jae.1	-109	ENSMUSG00000020519	Sap30l	SAP30-like	peak_4027	219	211	128	108	181.882	0.972245	0.486118	2.00002	0.0454982	0.335784
chr11	57880133	57881168	1036	*	peak_4033	Distal Intergenic	11	57917655	57932096	14442	1	69125	uc007jaj.1	-36487	ENSMUSG00000020515	Cnot8	CCR4-NOT transcription complex, subunit 8	peak_4033	220	101	51	103	116.657	1.0529	0.468007	2.24974	0.0244652	0.317957
chr11	58791551	58793445	1895	*	peak_4052	Exon (uc007jcy.1/94091, exon 1 of 5)	11	58791618	58804957	13340	1	94091	uc007jcy.1	0	ENSMUSG00000020455	Trim11	tripartite motif-containing 11	peak_4052	618	359	250	318	393.773	0.797756	0.385895	2.06729	0.0387072	0.331408
chr11	59520941	59522095	1155	*	peak_4079	Intron (uc007jem.2/26936, intron 3 of 14)	11	59541054	59594362	53309	1	26936	uc011xvo.1	-18959	ENSMUSG00000005417	Mprip	myosin phosphatase Rho interacting protein	peak_4079	355	273	122	179	244.607	1.15888	0.430649	2.691	0.00712372	0.268122
chr11	59919046	59920794	1749	*	peak_4090	Intron (uc007jfk.1/19377, intron 1 of 5)	11	59918515	60012697	94183	1	19377	uc011xvq.1	531	ENSMUSG00000062115	Rai1	retinoic acid induced 1	peak_4090	824	731	344	362	610.538	1.24748	0.426123	2.92751	0.00341683	0.233868
chr11	59998703	59999277	575	*	peak_4094	Exon (uc007jfk.1/19377, exon 3 of 6)	11	60012591	60034106	21516	2	20787	uc007jfn.1	34829	ENSMUSG00000020538	Srebf1	sterol regulatory element binding transcription factor 1	peak_4094	163	134	68	77	117.921	1.12411	0.480917	2.33743	0.0194169	0.311393
chr11	60025995	60027065	1071	*	peak_4096	Intron (uc007jfn.1/20787, intron 1 of 18)	11	60012591	60034106	21516	2	20787	uc007jfn.1	7041	ENSMUSG00000020538	Srebf1	sterol regulatory element binding transcription factor 1	peak_4096	463	342	185	228	319.93	1.03639	0.41395	2.50365	0.0122918	0.292163
chr11	60107400	60108422	1023	*	peak_4099	Intron (uc007jfq.1/216810, intron 1 of 14)	11	60040216	60052678	12463	2	216810	uc007jfp.1	-54722	ENSMUSG00000000538	Tom1l2	target of myb1-like 2 (chicken)	peak_4099	213	225	129	111	187.091	0.999132	0.49528	2.01731	0.0436634	0.334802
chr11	60124363	60125455	1093	*	peak_4103	Intron (uc007jfq.1/216810, intron 1 of 14)	11	60040216	60166407	126192	2	216810	uc007jfq.1	40952	ENSMUSG00000000538	Tom1l2	target of myb1-like 2 (chicken)	peak_4103	290	240	110	123	204.089	1.27873	0.448363	2.85201	0.00434437	0.238934
chr11	60130313	60132510	2198	*	peak_4104	Intron (uc007jfq.1/216810, intron 1 of 14)	11	60040216	60166407	126192	2	216810	uc007jfq.1	33897	ENSMUSG00000000538	Tom1l2	target of myb1-like 2 (chicken)	peak_4104	610	453	269	244	417.099	1.10004	0.42145	2.61014	0.00905063	0.275495
chr11	60165270	60166627	1358	*	peak_4105	Exon (uc007jfq.1/216810, exon 1 of 15)	11	60040216	60166407	126192	2	216810	uc007jfq.1	0	ENSMUSG00000000538	Tom1l2	target of myb1-like 2 (chicken)	peak_4105	550	352	269	250	368.916	0.809874	0.40885	1.98086	0.0476072	0.337595
chr11	60745126	60745986	861	*	peak_4122	Exon (uc007jgw.1/26397, exon 1 of 9)	11	60734443	60745369	10927	2	24082	uc007jgv.1	0	ENSMUSG00000042549	Map2k3os	mitogen-activated protein kinase kinase 3, opposite strand	peak_4122	412	275	159	226	277.05	0.894851	0.40963	2.18454	0.0289229	0.319573
chr11	60748887	60749539	653	*	peak_4123	Intron (uc007jgw.1/26397, intron 1 of 8)	11	60745559	60766305	20747	1	26397	uc011xvt.1	3328	ENSMUSG00000018932	Map2k3	mitogen-activated protein kinase kinase 3	peak_4123	407	297	165	196	279.543	1.03046	0.418026	2.46506	0.0136991	0.297095
chr11	60798497	60798978	482	*	peak_4125	Distal Intergenic	11	60836066	60884633	48568	1	16515	uc007jgy.2	-37088	ENSMUSG00000042529	Kcnj12	potassium inwardly-rectifying channel, subfamily J, member 12	peak_4125	64	66	31	26	51.7063	1.30739	0.608535	2.14842	0.0316808	NA
chr11	61057037	61057344	308	*	peak_4129	Distal Intergenic	11	61058257	61080629	22373	2	11671	uc007jhf.1	23285	ENSMUSG00000010025	Aldh3a2	aldehyde dehydrogenase family 3, subfamily A2	peak_4129	63	27	7	22	28.7896	1.63151	0.709341	2.30003	0.0214464	NA
chr11	61787735	61787934	200	*	peak_4144	Intron (uc007jil.1/uc007jil.1, intron 1 of 2)	11	61770265	61932953	162689	1	432572	uc007jim.1	17470	ENSMUSG00000042331	Specc1	sperm antigen with calponin homology and coiled-coil domains 1	peak_4144	32	34	8	10	23.3904	2.02408	0.78288	2.58543	0.00972583	NA
chr11	61836370	61837291	922	*	peak_4146	Intron (uc007jil.1/uc007jil.1, intron 1 of 2)	11	61890599	62036515	145917	1	432572	uc007jin.1	-53308	ENSMUSG00000042331	Specc1	sperm antigen with calponin homology and coiled-coil domains 1	peak_4146	108	185	58	102	130.04	1.17423	0.579198	2.02734	0.0426273	0.334126
chr11	62270136	62272250	2115	*	peak_4158	Exon (uc007jje.1/327942, exon 1 of 7)	11	62130192	62270834	140643	2	20185	uc007jiy.1	0	ENSMUSG00000018501	Ncor1	nuclear receptor co-repressor 1	peak_4158	467	396	214	287	362.903	0.901075	0.426345	2.11349	0.034559	0.325702
chr11	62779481	62781618	2138	*	peak_4176	Intron (uc007jkj.1/66338, intron 1 of 1)	11	62764695	62806597	41903	1	66338	uc007jkj.1	14786	ENSMUSG00000042200	Cdrt4	CMT1A duplicated region transcript 4	peak_4176	525	386	221	263	366.339	0.982062	0.409583	2.39771	0.0164977	0.308809
chr11	62927625	62929479	1855	*	peak_4180	Distal Intergenic	11	62945012	62973048	28037	1	18858	uc007jkm.1	-15533	ENSMUSG00000018217	Pmp22	peripheral myelin protein 22	peak_4180	239	159	99	109	157.517	0.971703	0.440227	2.20728	0.0272946	0.319573
chr11	62956049	62957228	1180	*	peak_4182	Intron (uc007jkm.1/18858, intron 3 of 4)	11	62945012	62973048	28037	1	18858	uc007jkm.1	11037	ENSMUSG00000018217	Pmp22	peripheral myelin protein 22	peak_4182	226	178	83	140	164.711	0.970637	0.457956	2.1195	0.0340485	0.325083
chr11	68829129	68830397	1269	*	peak_4231	Exon (uc007jox.2/68964, exon 1 of 23)	11	68829413	68849975	20563	1	68964	uc007jox.2	0	ENSMUSG00000020898	Ctc1	CTS telomere maintenance complex component 1	peak_4231	228	248	94	167	201.037	1.06719	0.491109	2.17303	0.029778	0.319573
chr11	68852685	68853953	1269	*	peak_4232	Distal Intergenic	11	68859145	68865164	6020	1	20877	uc007jpa.1	-5192	ENSMUSG00000020897	Aurkb	aurora kinase B	peak_4232	265	169	85	161	173.697	0.888956	0.444077	2.00181	0.0453056	0.335784
chr11	68859140	68860459	1320	*	peak_4233	Exon (uc007jpa.1/20877, exon 1 of 8)	11	68859145	68865164	6020	1	20877	uc007jpa.1	0	ENSMUSG00000020897	Aurkb	aurora kinase B	peak_4233	202	198	83	138	167.507	1.02336	0.482609	2.12046	0.0339669	0.325083
chr11	68883678	68885014	1337	*	peak_4235	Exon (uc007jpc.2/66910, exon 1 of 5)	11	68884311	68886795	2485	1	66910	uc007jpc.2	0	ENSMUSG00000020895	Tmem107	transmembrane protein 107	peak_4235	446	420	209	256	359.824	1.03253	0.441309	2.3397	0.0192991	0.311393
chr11	69228772	69229422	651	*	peak_4245	Promoter (1-2kb)	11	69212020	69227175	15156	2	216850	uc007jqe.1	-1597	ENSMUSG00000018476	Kdm6b	KDM1 lysine (K)-specific demethylase 6B	peak_4245	364	274	154	161	251.865	1.08189	0.429925	2.51647	0.0118537	0.291606
chr11	69393521	69395116	1596	*	peak_4249	Exon (uc007jql.2/22059, exon 1 of 8)	11	69375256	69393758	18503	2	216853	uc007jqk.1	0	ENSMUSG00000041346	Wrap53	WD repeat containing, antisense to Trp53	peak_4249	333	254	158	155	238.373	0.968532	0.436646	2.21812	0.0265469	0.319573
chr11	69478387	69479057	671	*	peak_4253	Exon (uc007jqx.1/12514, exon 2 of 6)	11	69477873	69479564	1692	2	12514	uc007jqx.1	507	ENSMUSG00000018774	Cd68	CD68 antigen	peak_4253	172	142	62	98	125.593	1.09074	0.47853	2.27935	0.022646	0.315022
chr11	69484410	69486310	1901	*	peak_4255	Exon (uc007jqz.2/13681, exon 1 of 11)	11	69480438	69485925	5488	2	13681	uc007jqz.2	0	ENSMUSG00000059796	Eif4a1	eukaryotic translation initiation factor 4A1	peak_4255	689	510	310	360	491.191	0.909371	0.403258	2.25506	0.0241295	0.317319
chr11	69494619	69495690	1072	*	peak_4256	Exon (uc007jrb.2/80886, exon 1 of 11)	11	69486612	69495472	8861	2	80886	uc007jrb.2	0	ENSMUSG00000005204	Senp3	SUMO/sentrin specific peptidase 3	peak_4256	250	215	79	155	185.43	1.13962	0.471641	2.41628	0.0156801	0.303055
chr11	69508670	69509661	992	*	peak_4257	Exon (uc007jrg.2/619441, exon 1 of 13)	11	69499742	69509600	9859	2	21944	uc007jri.2	0	ENSMUSG00000097328	Tnfsf12	tumor necrosis factor (ligand) superfamily, member 12	peak_4257	288	240	124	151	214.056	1.04293	0.444082	2.34852	0.0188484	0.311393
chr11	69727311	69728215	905	*	peak_4266	Exon (uc007jsn.2/216860, exon 29 of 29)	11	69727552	69728892	1341	1	56310	uc007jso.1	0	ENSMUSG00000023170	Gps2	G protein pathway suppressor 2	peak_4266	298	177	105	168	190.147	0.837762	0.423296	1.97914	0.0478001	0.337595
chr11	69851519	69852004	486	*	peak_4277	Intron (uc007jtp.2/13385, intron 8 of 19)	11	69867871	69871396	3526	1	11889	uc007jtr.1	-15867	ENSMUSG00000020884	Asgr1	asialoglycoprotein receptor 1	peak_4277	70	84	38	32	63.0472	1.29252	0.599544	2.15583	0.0310968	0.320344
chr11	70252225	70253335	1111	*	peak_4289	Exon (uc007jur.1/216869, exon 11 of 15)	11	70246155	70254330	8176	1	216869	uc007juu.1	6070	ENSMUSG00000060216	Arrb2	arrestin, beta 2	peak_4289	137	114	51	86	102.627	0.99703	0.497587	2.00373	0.0450992	0.335784
chr11	70467414	70467894	481	*	peak_4301	Exon (uc007jvv.2/18643, exon 1 of 3)	11	70465349	70468152	2804	2	18643	uc007jvv.2	258	ENSMUSG00000018293	Pfn1	profilin 1	peak_4301	177	131	62	99	122.533	1.02717	0.469425	2.18814	0.028659	0.319573
chr11	72115819	72116698	880	*	peak_4319	Intron (uc007jyr.2/327959, intron 1 of 3)	11	72115131	72127235	12105	1	327959	uc011xyi.1	688	ENSMUSG00000040483	Xaf1	XIAP associated factor 1	peak_4319	81	63	35	30	55.7257	1.19954	0.56888	2.10859	0.0349798	NA
chr11	72608741	72610292	1552	*	peak_4332	Exon (uc007jzk.2/195018, exon 1 of 13)	11	72590734	72609341	18608	2	192986	uc007jzi.2	0	ENSMUSG00000057778	Cyb5d2	cytochrome b5 domain containing 2	peak_4332	580	401	229	352	404.399	0.831983	0.403136	2.06378	0.039039	0.331636
chr11	72616060	72617036	977	*	peak_4333	Intron (uc007jzk.2/195018, intron 1 of 12)	11	72609728	72740622	130895	1	195018	uc007jzl.2	6332	ENSMUSG00000055670	Zzef1	zinc finger, ZZ-type with EF hand domain 1	peak_4333	160	140	76	65	119.288	1.17226	0.500134	2.3439	0.0190834	0.311393
chr11	74680235	74681775	1541	*	peak_4357	Exon (uc007kck.1/97761, exon 5 of 23)	11	74670069	74674077	4009	2	97761	uc007kcl.1	-6158	ENSMUSG00000038351	Sgsm2	small G protein signaling modulator 2	peak_4357	524	446	177	239	370.936	1.33987	0.427484	3.1343	0.00172262	0.192794
chr11	74694698	74695689	992	*	peak_4358	Intron (uc007kck.1/97761, intron 2 of 22)	11	74662766	74710582	47817	2	97761	uc007kck.1	14893	ENSMUSG00000038351	Sgsm2	small G protein signaling modulator 2	peak_4358	142	95	47	61	89.5241	1.18231	0.486632	2.42956	0.015117	0.30229
chr11	74709835	74710884	1050	*	peak_4359	Exon (uc007kck.1/97761, exon 1 of 23)	11	74662766	74710582	47817	2	97761	uc007kck.1	0	ENSMUSG00000038351	Sgsm2	small G protein signaling modulator 2	peak_4359	232	200	113	134	181.548	0.913667	0.456235	2.00263	0.0452175	0.335784
chr11	74802468	74802919	452	*	peak_4362	Intron (uc007kcz.1/103677, intron 9 of 18)	11	74742495	74977950	235456	1	103677	uc011xze.1	59973	ENSMUSG00000038290	Smg6	SMG6 nonsense mediated mRNA decay factor	peak_4362	114	102	29	60	81.6387	1.43436	0.541425	2.64924	0.0080674	0.27098
chr11	74804104	74805103	1000	*	peak_4363	Intron (uc007kcz.1/103677, intron 10 of 18)	11	74742495	74977950	235456	1	103677	uc011xze.1	61609	ENSMUSG00000038290	Smg6	SMG6 nonsense mediated mRNA decay factor	peak_4363	215	154	67	94	138.589	1.27015	0.455052	2.79121	0.00525116	0.249527
chr11	74827621	74828150	530	*	peak_4366	Intron (uc007kcz.1/103677, intron 10 of 18)	11	74879409	74879493	85	2	735274	uc011xzf.1	51343	ENSMUSG00000106252	Mir684-1	microRNA 684-1	peak_4366	145	95	38	56	86.3455	1.40536	0.492861	2.85144	0.00435214	0.238934
chr11	75081014	75081828	815	*	peak_4372	Exon (uc007kdh.1/237847, exon 2 of 2)	11	75007495	75081264	73770	1	237847	uc007kdh.1	73519	ENSMUSG00000045287	Rtn4rl1	reticulon 4 receptor-like 1	peak_4372	117	75	43	49	73.4679	1.08869	0.506802	2.14816	0.031701	0.320452
chr11	75215862	75217747	1886	*	peak_4375	Exon (uc007kdm.1/319822, exon 9 of 11)	11	75223531	75236125	12595	2	20317	uc007kdp.1	18378	ENSMUSG00000000753	Serpinf1	serine (or cysteine) peptidase inhibitor, clade F, member 1	peak_4375	375	354	164	247	306.596	0.980068	0.448369	2.18585	0.0288264	0.319573
chr11	75234939	75235850	912	*	peak_4376	Intron (uc007kdp.1/20317, intron 1 of 7)	11	75223531	75236125	12595	2	20317	uc007kdp.1	275	ENSMUSG00000000753	Serpinf1	serine (or cysteine) peptidase inhibitor, clade F, member 1	peak_4376	212	180	82	129	160.157	1.01999	0.465027	2.19339	0.028279	0.319573
chr11	75272859	75276251	3393	*	peak_4379	Exon (uc007kdv.1/100042498, exon 1 of 3)	11	75275041	75280192	5152	1	100042498	uc007kdv.1	0	ENSMUSG00000085148	Mir22hg	Mir22 host gene (non-protein coding)	peak_4379	1838	1469	932	1108	1415.26	0.790111	0.397613	1.98714	0.0469074	0.337096
chr11	75281255	75282451	1197	*	peak_4380	Exon (uc007kdw.1/380712, exon 1 of 5)	11	75281581	75284146	2566	1	380712	uc007kdw.1	0	ENSMUSG00000038217	Tlcd2	TLC domain containing 2	peak_4380	263	179	112	111	173.754	1.01985	0.441091	2.31211	0.0207716	0.312865
chr11	75460941	75461729	789	*	peak_4393	Exon (uc007kek.1/19062, exon 11 of 12)	11	75465011	75488136	23126	1	17913	uc007kem.1	-3282	ENSMUSG00000017774	Myo1c	myosin IC	peak_4393	213	254	103	122	193.099	1.24188	0.499195	2.48776	0.012855	0.292359
chr11	75546372	75547469	1098	*	peak_4396	Exon (uc007ket.2/22627, exon 1 of 6)	11	75546389	75579343	32955	1	22627	uc007ket.2	0	ENSMUSG00000020849	Ywhae	tyrosine 3-monooxygenase/tryptophan 5-monooxygenase activation protein, epsilon polypeptide	peak_4396	466	365	215	256	344.224	0.904771	0.418525	2.16181	0.0306329	0.319952
chr11	75598708	75599569	862	*	peak_4397	Intron (uc007kev.1/13447, intron 2 of 8)	11	75582592	75609559	26968	2	13447	uc007kev.1	9990	ENSMUSG00000020848	Doc2b	double C2, beta	peak_4397	111	118	59	64	96.7815	1.04462	0.528337	1.97718	0.0480215	0.337595
chr11	76243040	76244070	1031	*	peak_4417	Intron (uc007kfr.1/109934, intron 11 of 17)	11	76220669	76229814	9146	1	56322	uc011xzr.1	22371	ENSMUSG00000020843	Timm22	translocase of inner mitochondrial membrane 22	peak_4417	268	271	141	118	219.754	1.17652	0.485077	2.42544	0.01529	0.30229
chr11	76307536	76308235	700	*	peak_4422	Exon (uc007kfv.1/109934, exon 1 of 12)	11	76269111	76308958	39848	2	109934	uc007kfv.1	723	ENSMUSG00000017631	Abr	active BCR-related gene	peak_4422	301	181	112	156	191.559	0.877109	0.418842	2.09413	0.0362483	0.326177
chr11	76890917	76892341	1425	*	peak_4430	Exon (uc007kgg.1/237859, exon 1 of 7)	11	76857794	76891937	34144	2	237859	uc007kgg.1	0	ENSMUSG00000037958	Nsrp1	nuclear speckle regulatory protein 1	peak_4430	351	198	108	132	200.653	1.19766	0.413928	2.89339	0.00381104	0.23761
chr11	77307715	77308069	355	*	peak_4435	Intron (uc007kgy.1/216963, intron 1 of 19)	11	77306914	77321276	14363	1	216963	uc007kgy.1	801	ENSMUSG00000011877	Git1	GIT ArfGAP 1	peak_4435	139	116	56	77	103.186	1.04708	0.491953	2.12841	0.033303	0.324062
chr11	77317088	77317763	676	*	peak_4436	Exon (uc007kgy.1/216963, exon 11 of 20)	11	77321601	77326775	5175	2	216964	uc007kgz.1	9012	ENSMUSG00000044328	Trp53i13	transformation related protein 53 inducible protein 13	peak_4436	238	181	103	128	171.151	0.938331	0.444712	2.10998	0.0348604	0.325935
chr11	77499211	77500678	1468	*	peak_4441	Exon (uc007khd.2/68564, exon 1 of 4)	11	77499641	77531468	31828	1	68564	uc007khd.2	0	ENSMUSG00000037857	Nufip2	nuclear FMR1 interacting protein 2	peak_4441	468	371	252	233	352.437	0.857446	0.431099	1.98897	0.046704	0.33702
chr11	77576350	77577875	1526	*	peak_4443	Exon (uc007khf.1/360013, exon 1 of 2)	11	77576803	77593697	16895	1	360013	uc007khf.1	0	ENSMUSG00000000631	Myo18a	myosin XVIIIA	peak_4443	318	229	122	201	225.978	0.850404	0.431054	1.97285	0.0485131	0.337595
chr11	78141849	78142593	745	*	peak_4470	Exon (uc007kiy.1/276846, exon 1 of 4)	11	78141924	78148375	6452	1	276846	uc007kiy.1	0	ENSMUSG00000041958	Pigs	phosphatidylinositol glycan anchor biosynthesis, class S	peak_4470	97	97	38	64	80.1239	1.09398	0.542012	2.01836	0.0435537	0.334411
chr11	78884489	78885216	728	*	peak_4485	Intron (uc007kkg.1/16706, intron 2 of 17)	11	78828303	78873338	45036	2	16706	uc007kkf.1	-11151	ENSMUSG00000018334	Ksr1	kinase suppressor of ras 1	peak_4485	116	117	37	62	90.4954	1.40468	0.533832	2.6313	0.0085058	0.274923
chr11	79152295	79154227	1933	*	peak_4494	Exon (uc007kkk.1/18015, exon 1 of 14)	11	79153394	79244290	90897	1	18015	uc007kkk.1	0	ENSMUSG00000020716	Nf1	neurofibromin 1	peak_4494	436	330	203	240	318.314	0.866033	0.417063	2.0765	0.0378474	0.328724
chr11	79457892	79458925	1034	*	peak_4502	Intron (uc007kku.1/268451, intron 3 of 14)	11	79420581	79436665	16085	2	790912	uc007kkv.1	-21227	ENSMUSG00000087434	Rab11fip4os1	RAB11 family interacting protein 4 (class II), opposite strand 1	peak_4502	341	326	163	159	269.665	1.16933	0.460259	2.5406	0.0110664	0.28598
chr11	79463887	79464241	355	*	peak_4503	Intron (uc007kku.1/268451, intron 3 of 14)	11	79420581	79436665	16085	2	790912	uc007kkv.1	-27222	ENSMUSG00000087434	Rab11fip4os1	RAB11 family interacting protein 4 (class II), opposite strand 1	peak_4503	152	146	55	61	113.138	1.48851	0.505803	2.94286	0.00325195	0.233868
chr11	79645405	79646147	743	*	peak_4513	Distal Intergenic	11	79539902	79540013	112	1	723853	uc011yao.1	105503	ENSMUSG00000065489	Mir365-2	microRNA 365-2	peak_4513	149	100	42	75	94.4047	1.16379	0.490567	2.37234	0.0176761	0.311393
chr11	79655057	79655653	597	*	peak_4514	Distal Intergenic	11	79747458	79760028	12571	2	216987	uc007kla.1	104375	ENSMUSG00000035575	Utp6	UTP6 small subunit processome component	peak_4514	81	73	31	40	60.6272	1.2353	0.559798	2.2067	0.0273353	0.319573
chr11	79724191	79724958	768	*	peak_4516	Distal Intergenic	11	79747458	79760028	12571	2	216987	uc007kla.1	35070	ENSMUSG00000035575	Utp6	UTP6 small subunit processome component	peak_4516	73	55	17	37	47.5663	1.35597	0.598592	2.26526	0.0234966	NA
chr11	79806042	79807655	1614	*	peak_4518	Exon (uc007klc.1/52615, exon 1 of 16)	11	79806608	79847625	41018	1	52615	uc007klc.1	0	ENSMUSG00000017548	Suz12	SUZ12 polycomb repressive complex 2 subunit	peak_4518	219	166	65	151	156.104	0.962913	0.482392	1.99612	0.0459209	0.336033
chr11	80572017	80573278	1262	*	peak_4540	Intron (uc007kmh.1/338367, intron 1 of 21)	11	80295629	80593527	297899	2	338367	uc007kmh.1	20249	ENSMUSG00000035441	Myo1d	myosin ID	peak_4540	226	129	50	57	117.838	1.73142	0.458115	3.77943	0.000157186	0.10557
chr11	82787316	82787815	500	*	peak_4559	Distal Intergenic	11	82795656	82804639	8984	2	237886	uc007koc.1	16824	ENSMUSG00000069793	Slfn9	schlafen 9	peak_4559	54	48	20	10	36.2331	1.81756	0.695143	2.61466	0.00893175	NA
chr11	83261468	83262374	907	*	peak_4568	Intron (uc007kpa.1/118453, intron 3 of 7)	11	83251196	83254734	3539	1	66330	uc007koz.2	10272	ENSMUSG00000035085	1700020L24Rik	RIKEN cDNA 1700020L24 gene	peak_4568	176	117	73	83	116.603	0.946395	0.461181	2.05211	0.040159	0.331705
chr11	83285634	83287424	1791	*	peak_4571	Exon (uc007kpe.1/70439, exon 1 of 7)	11	83286610	83302715	16106	1	70439	uc007kpe.1	0	ENSMUSG00000020680	Taf15	TATA-box binding protein associated factor 15	peak_4571	501	398	219	283	370.436	0.937295	0.417391	2.24561	0.0247292	0.318469
chr11	83396780	83397566	787	*	peak_4575	Intron (uc007kpk.2/414102, intron 1 of 8)	11	83395563	83437195	41633	1	414102	uc007kpl.2	1217	NA	NA	NA	peak_4575	89	112	19	76	81.5758	1.36634	0.635016	2.15166	0.0314238	0.320452
chr11	83892811	83893798	988	*	peak_4581	Exon (uc007kqf.1/217031, exon 16 of 16)	11	83861547	83882079	20533	2	56405	uc007kqe.1	-10732	ENSMUSG00000018648	Dusp14	dual specificity phosphatase 14	peak_4581	163	134	60	68	113.586	1.30433	0.4853	2.68768	0.0071951	0.268122
chr11	83992488	83994466	1979	*	peak_4583	Intron (uc007kqg.1/107476, intron 1 of 3)	11	83986820	84047310	60491	1	107476	uc007kqk.1	5668	ENSMUSG00000020532	Acaca	acetyl-Coenzyme A carboxylase alpha	peak_4583	406	303	167	223	288.284	0.944993	0.418359	2.25881	0.0238953	0.317319
chr11	84009598	84009948	351	*	peak_4585	Intron (uc007kqg.1/107476, intron 3 of 3)	11	84008940	84215153	206214	1	107476	uc007kql.1	658	ENSMUSG00000020532	Acaca	acetyl-Coenzyme A carboxylase alpha	peak_4585	40	43	6	27	31.5222	1.56574	0.754675	2.07472	0.0380126	NA
chr11	84676946	84677284	339	*	peak_4592	Intron (uc007kqu.1/217039, intron 1 of 12)	11	84645863	84683574	37712	2	217039	uc007kqu.1	6290	ENSMUSG00000020530	Ggnbp2	gametogenetin binding protein 2	peak_4592	34	61	18	15	38.0797	1.76676	0.730837	2.41744	0.01563	NA
chr11	84693107	84694699	1593	*	peak_4594	Exon (uc007kra.2/66196, exon 1 of 6)	11	84693722	84706557	12836	1	66196	uc007kra.2	0	ENSMUSG00000020527	Myo19	myosin XIX	peak_4594	405	314	138	251	290.182	1.00507	0.435584	2.30742	0.0210317	0.312865
chr11	85573859	85574245	387	*	peak_4605	Intron (uc007krp.2/192197, intron 23 of 23)	11	85615287	85639560	24274	1	192197	uc007krz.2	-41042	ENSMUSG00000059439	Bcas3	BCAS3 microtubule associated cell migration factor	peak_4605	40	33	8	12	24.9204	1.97001	0.744386	2.64648	0.00813336	NA
chr11	85702010	85703676	1667	*	peak_4606	Exon (uc007ksc.2/21387, exon 1 of 8)	11	85703565	85729599	26035	1	21387	uc007ksc.2	0	ENSMUSG00000000094	Tbx4	T-box 4	peak_4606	458	397	201	310	363.032	0.876911	0.432515	2.02747	0.0426142	0.334126
chr11	85708661	85708955	295	*	peak_4607	Intron (uc007ksc.2/21387, intron 2 of 7)	11	85710267	85729599	19333	1	21387	uc007ksd.2	-1312	ENSMUSG00000000094	Tbx4	T-box 4	peak_4607	93	97	21	42	69.5362	1.78084	0.578131	3.08033	0.00206769	0.206692
chr11	86459702	86460423	722	*	peak_4622	Intron (uc007ksv.1/75909, intron 5 of 11)	11	86456732	86479380	22649	2	75909	uc007ksx.1	18957	ENSMUSG00000018171	Vmp1	vacuole membrane protein 1	peak_4622	139	129	55	94	111.671	0.999426	0.503409	1.98531	0.0471095	0.337595
chr11	86496849	86498546	1698	*	peak_4623	Exon (uc007ksy.1/217057, exon 1 of 3)	11	86497485	86505959	8475	1	217057	uc007ksy.1	0	ENSMUSG00000072582	Ptrh2	peptidyl-tRNA hydrolase 2	peak_4623	439	265	138	213	269.174	1.04498	0.406484	2.57079	0.0101466	0.282877
chr11	86504705	86505847	1143	*	peak_4624	Exon (uc007ksy.1/217057, exon 3 of 3)	11	86497485	86505959	8475	1	217057	uc007ksz.1	7220	ENSMUSG00000072582	Ptrh2	peptidyl-tRNA hydrolase 2	peak_4624	290	180	118	118	182.381	1.00451	0.431002	2.33064	0.0197722	0.311393
chr11	86569851	86572424	2574	*	peak_4626	Exon (uc007kta.1/67300, exon 1 of 32)	11	86508155	86570994	62840	2	67300	uc007kta.1	0	ENSMUSG00000047126	Cltc	clathrin, heavy polypeptide (Hc)	peak_4626	1036	916	420	684	814.146	0.968896	0.422449	2.29352	0.021818	0.313804
chr11	86922274	86923626	1353	*	peak_4637	Exon (uc007kti.1/66140, exon 1 of 4)	11	86922763	86936800	14038	1	66140	uc007kti.1	0	ENSMUSG00000020492	Ska2	spindle and kinetochore associated complex subunit 2	peak_4637	240	199	100	107	172.81	1.17366	0.458252	2.56118	0.0104318	0.28577
chr11	87217223	87218524	1302	*	peak_4639	Exon (uc007ktp.2/114714, exon 1 of 9)	11	87191109	87217997	26889	2	114714	uc007ktp.2	0	ENSMUSG00000007646	Rad51c	RAD51 paralog C	peak_4639	168	181	77	103	145.213	1.12695	0.498801	2.25932	0.0238634	0.317319
chr11	87274117	87274896	780	*	peak_4642	Intron (uc007ktr.2/83560, intron 2 of 30)	11	87241093	87369325	128233	1	83560	uc011yby.1	33024	ENSMUSG00000010342	Tex14	testis expressed gene 14	peak_4642	67	69	26	42	55.5404	1.16636	0.588524	1.98185	0.0474965	NA
chr11	87860740	87862207	1468	*	peak_4654	Exon (uc007kvc.1/110809, exon 1 of 4)	11	87861173	87867259	6087	1	110809	uc007kvc.1	0	ENSMUSG00000018379	Srsf1	serine and arginine-rich splicing factor 1	peak_4654	322	268	137	215	249.08	0.8688	0.440523	1.9722	0.0485867	0.337595
chr11	87880819	87882756	1938	*	peak_4655	Exon (uc007kve.1/uc007kve.1, exon 3 of 3)	11	87881843	87898231	16389	1	22344	uc007kvf.1	0	ENSMUSG00000018377	Vezf1	vascular endothelial zinc finger 1	peak_4655	289	275	145	130	228.971	1.14611	0.470736	2.43472	0.0149035	0.302175
chr11	87932301	87933339	1039	*	peak_4660	Intron (uc007kvg.2/103841, intron 1 of 5)	11	87912648	88007642	94995	1	103841	uc007kvh.2	19653	ENSMUSG00000018378	Cuedc1	CUE domain containing 1	peak_4660	447	365	204	227	331.061	1.00421	0.426817	2.35278	0.0186337	0.311393
chr11	87968540	87970609	2070	*	peak_4663	Intron (uc007kvg.2/103841, intron 1 of 5)	11	87975763	88007642	31880	1	103841	uc011ycf.1	-5154	ENSMUSG00000018378	Cuedc1	CUE domain containing 1	peak_4663	741	622	246	301	511.692	1.42439	0.418027	3.40741	0.000655818	0.151944
chr11	88000882	88001465	584	*	peak_4667	Intron (uc007kvh.2/103841, intron 7 of 10)	11	88017920	88025009	7090	1	64656	uc007kvi.1	-16455	ENSMUSG00000023723	Mrps23	mitochondrial ribosomal protein S23	peak_4667	146	122	56	89	109.447	1.00653	0.490243	2.05313	0.0400598	0.331705
chr11	88311984	88312370	387	*	peak_4680	Intron (uc007kvl.2/76626, intron 6 of 13)	11	88152884	88180423	27540	2	76626	uc007kvk.1	-131561	ENSMUSG00000069769	Msi2	musashi RNA-binding protein 2	peak_4680	28	19	61	56	42.5954	-1.30652	0.602182	-2.16964	0.0300344	NA
chr11	88402576	88403329	754	*	peak_4685	Intron (uc007kvl.2/76626, intron 6 of 13)	11	88547268	88579581	32314	2	100504473	uc007kvq.2	176252	NA	NA	NA	peak_4685	277	226	128	147	206.962	0.96237	0.443894	2.16802	0.0301574	0.319597
chr11	88479574	88480959	1386	*	peak_4688	Exon (uc007kvp.1/uc007kvp.1, exon 1 of 3)	11	88547268	88579581	32314	2	100504473	uc007kvq.2	98622	NA	NA	NA	peak_4688	381	277	191	187	272.664	0.848781	0.426236	1.99134	0.0464434	0.336422
chr11	88506930	88508087	1158	*	peak_4690	Intron (uc007kvl.2/76626, intron 5 of 13)	11	88547268	88579581	32314	2	100504473	uc007kvq.2	71494	NA	NA	NA	peak_4690	451	310	166	163	285.442	1.24551	0.420065	2.96506	0.00302628	0.229317
chr11	88515773	88516704	932	*	peak_4691	Intron (uc007kvl.2/76626, intron 5 of 13)	11	88547268	88579581	32314	2	100504473	uc007kvq.2	62877	NA	NA	NA	peak_4691	342	240	139	166	231.64	0.989023	0.421702	2.34531	0.0190112	0.311393
chr11	88589294	88589802	509	*	peak_4695	Exon (uc007kvt.1/uc007kvt.1, exon 4 of 4)	11	88291466	88579581	288116	2	76626	uc007kvo.2	-9713	ENSMUSG00000069769	Msi2	musashi RNA-binding protein 2	peak_4695	71	61	19	15	45.1364	2.03132	0.628768	3.23064	0.00123514	NA
chr11	88615441	88616253	813	*	peak_4696	Distal Intergenic	11	88291466	88579581	288116	2	76626	uc007kvo.2	-35860	ENSMUSG00000069769	Msi2	musashi RNA-binding protein 2	peak_4696	261	116	79	99	137.093	1.03118	0.435155	2.36967	0.0178039	0.311393
chr11	88631421	88632202	782	*	peak_4697	Distal Intergenic	11	88291466	88579581	288116	2	76626	uc007kvo.2	-51840	ENSMUSG00000069769	Msi2	musashi RNA-binding protein 2	peak_4697	154	101	47	48	91.094	1.45037	0.490844	2.95485	0.00312822	0.231045
chr11	88816175	88817069	895	*	peak_4706	Exon (uc007kvx.2/74617, exon 1 of 13)	11	88785334	88816756	31423	2	74617	uc007kvx.2	0	ENSMUSG00000000278	Scpep1	serine carboxypeptidase 1	peak_4706	137	93	41	73	88.7998	1.08893	0.496719	2.19225	0.0283614	0.319573
chr11	89346850	89347049	200	*	peak_4716	Intron (uc007kwj.1/382543, intron 5 of 14)	11	89282400	89399869	117470	2	382543	uc007kwj.1	52820	ENSMUSG00000047773	Ankfn1	ankyrin-repeat and fibronectin type III domain containing 1	peak_4716	42	29	11	14	25.0764	1.55573	0.717083	2.16953	0.0300425	NA
chr11	93998125	93999519	1395	*	peak_4740	Distal Intergenic	11	93984131	93987399	3269	1	70834	uc007kye.1	13994	ENSMUSG00000020859	Spag9	sperm associated antigen 9	peak_4740	708	474	303	405	488.989	0.795636	0.391308	2.03327	0.042025	0.334126
chr11	94143093	94143865	773	*	peak_4748	Distal Intergenic	11	94152454	94161374	8921	2	67684	uc007kyi.1	17509	ENSMUSG00000020863	Luc7l3	LUC7-like 3 (S. cerevisiae)	peak_4748	100	110	55	52	87.8666	1.1176	0.546712	2.04423	0.0409312	0.333343
chr11	94189449	94189983	535	*	peak_4750	Exon (uc007kyk.1/71452, exon 1 of 5)	11	94189315	94203161	13847	1	71452	uc007kyl.1	134	ENSMUSG00000020864	Ankrd40	ankyrin repeat domain 40	peak_4750	116	119	57	48	93.9106	1.28244	0.539427	2.3774	0.0174351	0.311393
chr11	94425232	94425894	663	*	peak_4756	Intron (uc007kzc.1/264895, intron 10 of 15)	11	94426388	94430441	4054	1	12643	uc007kzd.1	-494	ENSMUSG00000039084	Chad	chondroadherin	peak_4756	179	132	62	85	120.141	1.15925	0.46753	2.47953	0.0131557	0.29564
chr11	94818828	94819723	896	*	peak_4767	Distal Intergenic	11	94828975	94829770	796	1	54388	uc007kzq.1	-9252	ENSMUSG00000038994	H1f9	H1.9 linker histone	peak_4767	304	268	102	139	218.61	1.37306	0.451841	3.0388	0.00237519	0.21916
chr11	94950115	94950868	754	*	peak_4770	Distal Intergenic	11	94905796	94938115	32320	2	16400	uc007kzx.1	-12000	ENSMUSG00000001507	Itga3	integrin alpha 3	peak_4770	147	149	58	86	119.843	1.20327	0.5055	2.38036	0.0172958	0.311393
chr11	95542742	95543516	775	*	peak_4781	Distal Intergenic	11	95528271	95542087	13817	1	18673	uc007lan.2	14471	ENSMUSG00000038845	Phb	prohibitin	peak_4781	120	87	46	47	79.0175	1.20357	0.510958	2.35551	0.0184972	0.311393
chr11	95685376	95686587	1212	*	peak_4787	Exon (uc007las.2/237928, exon 1 of 3)	11	95685814	95693454	7641	1	237928	uc007las.2	0	ENSMUSG00000050860	Phospho1	phosphatase, orphan 1	peak_4787	146	133	87	55	114.998	1.04328	0.532176	1.9604	0.0499489	0.339434
chr11	95775266	95776384	1119	*	peak_4789	Exon (uc007lax.1/14422, exon 1 of 11)	11	95724873	95776185	51313	2	14422	uc007lax.1	0	ENSMUSG00000013418	B4galnt2	beta-1,4-N-acetyl-galactosaminyl transferase 2	peak_4789	128	90	16	33	69.7994	2.24486	0.550151	4.08044	4.5e-05	0.073674
chr11	95844118	95844547	430	*	peak_4790	Intron (uc007lay.2/140486, intron 2 of 14)	11	95818478	95867258	48781	2	140486	uc007lay.2	22711	ENSMUSG00000013415	Igf2bp1	insulin-like growth factor 2 mRNA binding protein 1	peak_4790	65	42	12	34	39.0201	1.30771	0.641211	2.03944	0.0414061	NA
chr11	95934724	95937483	2760	*	peak_4792	Exon (uc007lbf.2/11951, exon 1 of 5)	11	95934107	95936945	2839	2	11951	uc007lbf.2	0	ENSMUSG00000006057	Atp5g1	ATP synthase, H+ transporting, mitochondrial F0 complex, subunit C1 (subunit 9)	peak_4792	338	255	132	168	235.056	1.06379	0.428071	2.48508	0.0129523	0.293649
chr11	96912026	96912978	953	*	peak_4809	Exon (uc007ldn.1/71240, exon 1 of 23)	11	96912134	96930218	18085	1	71240	uc007ldn.1	0	ENSMUSG00000038534	Osbpl7	oxysterol binding protein-like 7	peak_4809	273	223	128	157	207.327	0.896394	0.442536	2.02559	0.0428072	0.334126
chr11	97224078	97225446	1369	*	peak_4819	Exon (uc007lea.1/192157, exon 1 of 10)	11	97223865	97259856	35992	1	192157	uc007lea.1	213	ENSMUSG00000038485	Socs7	suppressor of cytokine signaling 7	peak_4819	263	199	120	134	188.863	0.932508	0.440781	2.11558	0.0343803	0.325702
chr11	97283801	97284215	415	*	peak_4823	Distal Intergenic	11	97311474	97363714	52241	1	58996	uc007lec.1	-27259	ENSMUSG00000049807	Arhgap23	Rho GTPase activating protein 23	peak_4823	128	107	44	48	87.7603	1.4432	0.513126	2.81257	0.00491469	0.243689
chr11	97617366	97617928	563	*	peak_4836	Exon (uc007ler.2/67480, exon 4 of 10)	11	97606784	97627927	21144	2	67480	uc007ler.2	9999	ENSMUSG00000018541	Cwc25	CWC25 spliceosome-associated protein	peak_4836	67	66	23	35	51.9567	1.34815	0.594196	2.26887	0.0232763	NA
chr11	98655777	98659134	3358	*	peak_4873	Exon (uc007lhi.2/74026, exon 1 of 3)	11	98657083	98662352	5270	1	74026	uc007lhi.2	0	ENSMUSG00000052915	Msl1	male specific lethal 1	peak_4873	875	688	447	508	666.017	0.794654	0.405227	1.96101	0.0498779	0.339267
chr11	98689196	98689882	687	*	peak_4875	Exon (uc011yeh.1/192160, exon 9 of 14)	11	98698099	98714319	16221	1	268480	uc007lhr.1	-8217	ENSMUSG00000038020	Rapgefl1	Rap guanine nucleotide exchange factor (GEF)-like 1	peak_4875	58	64	19	35	48.389	1.36708	0.623216	2.19359	0.028265	NA
chr11	100148690	100148995	306	*	peak_4889	Distal Intergenic	11	100124196	100131185	6990	2	68239	uc007lku.1	-17505	ENSMUSG00000053654	Krt42	keratin 42	peak_4889	186	168	70	90	138.601	1.27035	0.479476	2.64945	0.00806223	0.27098
chr11	100150131	100150625	495	*	peak_4890	Distal Intergenic	11	100124196	100131185	6990	2	68239	uc007lku.1	-18946	ENSMUSG00000053654	Krt42	keratin 42	peak_4890	225	185	86	91	157.08	1.29782	0.464037	2.79679	0.00516126	0.249527
chr11	100151390	100152824	1435	*	peak_4891	Distal Intergenic	11	100124196	100131185	6990	2	68239	uc007lku.1	-20205	ENSMUSG00000053654	Krt42	keratin 42	peak_4891	501	403	232	219	361.757	1.07583	0.430992	2.49617	0.0125542	0.292163
chr11	100470739	100471835	1097	*	peak_4901	Intron (uc007lls.1/56354, intron 1 of 13)	11	100444150	100481482	37333	2	56354	uc007lls.1	9647	ENSMUSG00000014195	Dnajc7	DnaJ heat shock protein family (Hsp40) member C7	peak_4901	250	127	88	117	145.922	0.863764	0.429366	2.01172	0.0442497	0.335024
chr11	100534482	100535212	731	*	peak_4904	Distal Intergenic	11	100487533	100512007	24475	2	278304	uc011yfc.1	-22475	ENSMUSG00000014198	Zfp385c	zinc finger protein 385C	peak_4904	170	170	92	94	143.705	1.00089	0.493112	2.02974	0.0423829	0.334126
chr11	100540563	100541128	566	*	peak_4905	Distal Intergenic	11	100556198	100565585	9388	2	80861	uc007llx.1	24457	ENSMUSG00000017830	Dhx58	DEXH (Asp-Glu-X-His) box polypeptide 58	peak_4905	138	115	27	33	84.3568	2.17545	0.526727	4.13013	3.63e-05	0.073674
chr11	100548289	100549188	900	*	peak_4906	Exon (uc007llw.1/uc007llw.1, exon 1 of 6)	11	100556198	100565585	9388	2	80861	uc007llx.1	16397	ENSMUSG00000017830	Dhx58	DEXH (Asp-Glu-X-His) box polypeptide 58	peak_4906	226	124	66	57	120.562	1.47835	0.465921	3.17296	0.00150892	0.18656
chr11	100551787	100552204	418	*	peak_4907	Exon (uc007llw.1/uc007llw.1, exon 4 of 6)	11	100556198	100565585	9388	2	80861	uc007llx.1	13381	ENSMUSG00000017830	Dhx58	DEXH (Asp-Glu-X-His) box polypeptide 58	peak_4907	95	65	22	38	57.0793	1.48774	0.554547	2.68281	0.00730068	0.268122
chr11	100671818	100672194	377	*	peak_4913	Intron (uc007lmi.2/20851, intron 1 of 18)	11	100642045	100683884	41840	2	20851	uc007lmi.2	11690	ENSMUSG00000020919	Stat5b	signal transducer and activator of transcription 5B	peak_4913	83	43	15	34	43.5626	1.38682	0.600483	2.3095	0.0209157	NA
chr11	100719990	100721075	1086	*	peak_4914	Exon (uc007lml.2/20850, exon 1 of 20)	11	100720665	100746483	25819	1	20850	uc007lml.2	0	ENSMUSG00000004043	Stat5a	signal transducer and activator of transcription 5A	peak_4914	198	186	80	101	153.029	1.21863	0.477722	2.55092	0.010744	0.285885
chr11	101092091	101093863	1773	*	peak_4934	Distal Intergenic	11	101058701	101087764	29064	2	14055	uc007lnx.2	-4327	ENSMUSG00000006920	Ezh1	enhancer of zeste 1 polycomb repressive complex 2 subunit	peak_4934	155	118	62	83	109.958	0.996267	0.476518	2.09072	0.0365529	0.326177
chr11	101703184	101704345	1162	*	peak_4956	Distal Intergenic	11	101738824	101755668	16845	2	17285	uc007lpx.1	51323	ENSMUSG00000001493	Meox1	mesenchyme homeobox 1	peak_4956	272	264	71	99	193.283	1.80863	0.473486	3.81981	0.000133554	0.0979705
chr11	101742881	101743228	348	*	peak_4957	Intron (uc007lpx.1/17285, intron 1 of 2)	11	101738824	101755668	16845	2	17285	uc007lpx.1	12440	ENSMUSG00000001493	Meox1	mesenchyme homeobox 1	peak_4957	97	63	17	18	50.7488	2.21999	0.583834	3.80244	0.000143277	NA
chr11	102155876	102157603	1728	*	peak_4973	Exon (uc007lrf.1/217218, exon 1 of 12)	11	102150614	102156373	5760	2	217218	uc007lrf.1	0	ENSMUSG00000059995	Atxn7l3	ataxin 7-like 3	peak_4973	533	502	267	296	432.802	1.00564	0.438758	2.29202	0.0219045	0.313804
chr11	102179693	102180144	452	*	peak_4977	Intron (uc007lrl.1/21429, intron 1 of 20)	11	102165874	102180410	14537	2	21429	uc007lrl.1	266	ENSMUSG00000020923	Ubtf	upstream binding transcription factor, RNA polymerase I	peak_4977	131	129	70	66	108.272	1.05381	0.514828	2.04692	0.0406657	0.3325
chr11	102181604	102182156	553	*	peak_4978	Promoter (1-2kb)	11	102165874	102180410	14537	2	21429	uc011yfr.1	-1194	ENSMUSG00000020923	Ubtf	upstream binding transcription factor, RNA polymerase I	peak_4978	185	154	89	86	137.679	1.03441	0.476516	2.17077	0.0299483	0.319573
chr11	102236660	102237884	1225	*	peak_4979	Distal Intergenic	11	102210134	102226595	16462	2	20533	uc007lrp.2	-10065	ENSMUSG00000006574	Slc4a1	solute carrier family 4 (anion exchanger), member 1	peak_4979	151	139	78	67	118.288	1.09555	0.505716	2.16634	0.0302852	0.319869
chr11	102268502	102270213	1712	*	peak_4980	Exon (uc007lrt.2/68066, exon 1 of 12)	11	102264295	102268831	4537	2	68066	uc007lrt.2	0	ENSMUSG00000018677	Slc25a39	solute carrier family 25, member 39	peak_4980	459	425	127	222	332.741	1.50248	0.451541	3.32745	0.000876435	0.160905
chr11	102466189	102466743	555	*	peak_4985	Exon (uc011yft.1/57265, exon 1 of 1)	11	102465847	102469368	3522	1	57265	uc011yfu.1	342	ENSMUSG00000050288	Fzd2	frizzled class receptor 2	peak_4985	145	133	72	79	115.854	0.994386	0.49472	2.01	0.0444317	0.335024
chr11	102677308	102678496	1189	*	peak_4988	Intron (uc007lsl.2/14615, intron 1 of 3)	11	102660792	102680473	19682	2	14615	uc007lsl.2	1977	ENSMUSG00000034520	Gjc1	gap junction protein, gamma 1	peak_4988	126	89	49	36	79.2803	1.35758	0.530015	2.5614	0.0104251	0.28577
chr11	102894226	102894883	658	*	peak_4994	Intron (uc007ltd.1/18107, intron 1 of 11)	11	102889876	102927419	37544	1	18107	uc007ltd.1	4350	ENSMUSG00000020936	Nmt1	N-myristoyltransferase 1	peak_4994	153	179	79	101	141.837	1.07089	0.511328	2.09432	0.0362311	0.326177
chr11	102976522	102977338	817	*	peak_5001	Promoter (<=1kb)	11	102977639	102981038	3400	1	192231	uc007lto.1	-301	ENSMUSG00000048878	Hexim1	hexamethylene bis-acetamide inducible 1	peak_5001	213	223	95	157	186.798	0.975009	0.485491	2.00829	0.0446121	0.335024
chr11	103827587	103829329	1743	*	peak_5018	Exon (uc007lvx.1/11841, exon 1 of 5)	11	103828079	103846650	18572	1	11841	uc007lvx.1	0	ENSMUSG00000062421	Arf2	ADP-ribosylation factor 2	peak_5018	342	328	166	184	277.087	1.06721	0.454087	2.35022	0.0187622	0.311393
chr11	104445550	104445903	354	*	peak_5031	Exon (uc007lwt.1/17896, exon 6 of 9)	11	104438718	104447085	8368	1	17896	uc007lwv.1	6832	ENSMUSG00000061086	Myl4	myosin, light polypeptide 4	peak_5031	50	40	13	13	31.0935	1.86197	0.685246	2.71723	0.00658317	NA
chr11	105143909	105144506	598	*	peak_5040	Exon (uc007lxf.2/24086, exon 22 of 22)	11	105153960	105205185	51226	1	17534	uc007lxh.1	-9454	ENSMUSG00000020695	Mrc2	mannose receptor, C type 2	peak_5040	179	155	65	117	136.965	1.01712	0.483609	2.10318	0.0354498	0.326177
chr11	105683790	105685303	1514	*	peak_5048	Intron (uc007lxm.1/77097, intron 8 of 25)	11	105701933	105790617	88685	1	77097	uc007lxo.1	-16630	ENSMUSG00000053580	Tanc2	tetratricopeptide repeat, ankyrin repeat and coiled-coil containing 2	peak_5048	154	106	30	46	87.6315	1.84262	0.501504	3.6742	0.000238599	0.108958
chr11	105795768	105796888	1121	*	peak_5049	Exon (uc007lxr.1/13056, exon 6 of 6)	11	105795018	105805461	10444	2	13056	uc007lxr.1	8573	ENSMUSG00000019590	Cyb561	cytochrome b-561	peak_5049	161	181	55	93	135.32	1.4096	0.516517	2.72905	0.00635177	0.265588
chr11	106300026	106300931	906	*	peak_5068	Intron (uc007lyy.1/78943, intron 2 of 21)	11	106258934	106349110	90177	2	78943	uc007lyy.1	48179	ENSMUSG00000020715	Ern1	endoplasmic reticulum (ER) to nucleus signalling 1	peak_5068	206	169	88	81	145.834	1.22351	0.474921	2.57625	0.00998786	0.2806
chr11	106362116	106363376	1261	*	peak_5072	Exon (uc011ygj.1/100216537, exon 1 of 1)	11	106362305	106362377	73	1	100216537	uc011ygj.1	0	ENSMUSG00000065126	Snord104	small nucleolar RNA, C/D box 104	peak_5072	317	251	141	164	231.397	0.982273	0.435072	2.25773	0.0239627	0.317319
chr11	106615500	106615928	429	*	peak_5085	Intron (uc007lzj.1/380732, intron 2 of 6)	11	106612582	106630033	17452	1	380732	uc007lzl.1	2918	ENSMUSG00000040528	Milr1	mast cell immunoglobulin like receptor 1	peak_5085	50	28	9	14	25.5788	1.77661	0.713215	2.49099	0.0127386	NA
chr11	106791047	106791518	472	*	peak_5093	Distal Intergenic	11	106692234	106782029	89796	2	66313	uc007lzy.2	-9018	ENSMUSG00000018363	Smurf2	SMAD specific E3 ubiquitin protein ligase 2	peak_5093	70	59	24	29	48.7774	1.37946	0.587812	2.34677	0.018937	NA
chr11	107056313	107057207	895	*	peak_5107	Distal Intergenic	11	107027975	107050695	22721	2	68979	uc007maj.2	-5618	ENSMUSG00000018433	Nol11	nucleolar protein 11	peak_5107	108	64	31	46	63.4753	1.18752	0.523274	2.2694	0.023244	0.315567
chr11	107084529	107085430	902	*	peak_5108	Exon (uc007man.1/71795, exon 8 of 8)	11	107027975	107050695	22721	2	68979	uc007maj.2	-33834	ENSMUSG00000018433	Nol11	nucleolar protein 11	peak_5108	122	77	45	33	72.137	1.34261	0.533835	2.51504	0.011902	0.291606
chr11	107283318	107283985	668	*	peak_5116	Intron (uc007mal.1/71795, intron 1 of 9)	11	107069206	107332034	262829	2	71795	uc007mal.1	48049	ENSMUSG00000040430	Pitpnc1	phosphatidylinositol transfer protein, cytoplasmic 1	peak_5116	126	88	46	59	83.1876	1.08474	0.496743	2.18371	0.0289839	0.319573
chr11	107535421	107535650	230	*	peak_5123	Intron (uc007mav.1/78455, intron 30 of 31)	11	107531349	107548257	16909	1	78455	uc007max.1	4072	ENSMUSG00000020721	Helz	helicase with zinc finger domain	peak_5123	42	28	2	18	22.9856	1.94591	0.845545	2.30136	0.0213711	NA
chr11	107853181	107853909	729	*	peak_5127	Intron (uc011ygr.1/18750, intron 8 of 16)	11	107735919	107776369	40451	2	140723	uc007mbc.1	-76812	ENSMUSG00000040373	Cacng5	calcium channel, voltage-dependent, gamma subunit 5	peak_5127	151	80	48	50	83.2671	1.21264	0.488216	2.48383	0.0129978	0.294361
chr11	108119491	108121537	2047	*	peak_5134	Intron (uc011ygr.1/18750, intron 2 of 16)	11	107794701	108205202	410502	2	18750	uc011ygr.1	83665	ENSMUSG00000050965	Prkca	protein kinase C, alpha	peak_5134	336	266	117	205	242.843	1.02286	0.441981	2.31425	0.0206538	0.312865
chr11	108759641	108760045	405	*	peak_5139	Distal Intergenic	11	108781663	108812095	30433	1	12006	uc007mbu.2	-21618	ENSMUSG00000000142	Axin2	axin 2	peak_5139	39	79	26	20	49.303	1.6205	0.706587	2.29342	0.0218237	NA
chr11	112917495	112917901	407	*	peak_5172	Intron (uc007meh.2/72386, intron 2 of 2)	11	112905220	113034356	129137	2	72386	uc007meh.2	116455	ENSMUSG00000087259	2610035D17Rik	RIKEN cDNA 2610035D17 gene	peak_5172	90	74	34	27	60.6084	1.4884	0.569796	2.61216	0.0089971	0.275495
chr11	113082660	113083894	1235	*	peak_5179	Distal Intergenic	11	112905220	113063152	157933	2	72386	uc011ygz.1	-19508	ENSMUSG00000087259	2610035D17Rik	RIKEN cDNA 2610035D17 gene	peak_5179	185	130	84	57	120.566	1.17027	0.499242	2.34409	0.0190736	0.311393
chr11	113115688	113116576	889	*	peak_5180	Intron (uc007mek.2/69806, intron 8 of 11)	11	112905220	113063152	157933	2	72386	uc011ygz.1	-52536	ENSMUSG00000087259	2610035D17Rik	RIKEN cDNA 2610035D17 gene	peak_5180	178	167	79	92	139.811	1.13843	0.483503	2.35454	0.0185456	0.311393
chr11	113155718	113156150	433	*	peak_5182	Intron (uc007mek.2/69806, intron 8 of 11)	11	112905220	113063152	157933	2	72386	uc011ygz.1	-92566	ENSMUSG00000087259	2610035D17Rik	RIKEN cDNA 2610035D17 gene	peak_5182	114	89	24	35	69.6222	1.87691	0.539038	3.48197	0.000497744	0.1391
chr11	113368827	113369987	1161	*	peak_5184	Intron (uc007mek.2/69806, intron 5 of 11)	11	113106168	113427129	320962	2	69806	uc007mek.2	57142	ENSMUSG00000041654	Slc39a11	solute carrier family 39 (metal ion transporter), member 11	peak_5184	160	103	69	50	99.7738	1.13817	0.501937	2.26756	0.0233562	0.315749
chr11	113377606	113379012	1407	*	peak_5185	Intron (uc007mek.2/69806, intron 5 of 11)	11	113106168	113427129	320962	2	69806	uc007mek.2	48117	ENSMUSG00000041654	Slc39a11	solute carrier family 39 (metal ion transporter), member 11	peak_5185	244	189	122	122	179.458	0.893357	0.450461	1.9832	0.0473447	0.337595
chr11	113407211	113408247	1037	*	peak_5187	Intron (uc007mek.2/69806, intron 3 of 11)	11	113106168	113427129	320962	2	69806	uc007mek.2	18882	ENSMUSG00000041654	Slc39a11	solute carrier family 39 (metal ion transporter), member 11	peak_5187	152	109	71	55	102.301	1.07604	0.500735	2.14893	0.0316401	0.320452
chr11	113421285	113421670	386	*	peak_5188	Intron (uc007mek.2/69806, intron 2 of 11)	11	113106168	113427129	320962	2	69806	uc007mek.2	5459	ENSMUSG00000041654	Slc39a11	solute carrier family 39 (metal ion transporter), member 11	peak_5188	77	73	20	34	55.3648	1.62456	0.588331	2.76131	0.00575697	NA
chr11	113753615	113755548	1934	*	peak_5200	Exon (uc007mfe.1/237979, exon 4 of 45)	11	113642104	113687533	45430	2	237979	uc007mfd.1	-66082	ENSMUSG00000041592	Sdk2	sidekick cell adhesion molecule 2	peak_5200	571	435	283	296	418.81	0.864627	0.414322	2.08685	0.0369018	0.32696
chr11	113891300	113893557	2258	*	peak_5205	Intron (uc007mfe.1/237979, intron 1 of 44)	11	113642104	113927265	285162	2	237979	uc007mfe.1	33708	ENSMUSG00000041592	Sdk2	sidekick cell adhesion molecule 2	peak_5205	820	657	450	324	603.731	0.98104	0.444835	2.2054	0.0274261	0.319573
chr11	113923008	113923236	229	*	peak_5208	Intron (uc007mfe.1/237979, intron 1 of 44)	11	113642104	113927265	285162	2	237979	uc007mfe.1	4029	ENSMUSG00000041592	Sdk2	sidekick cell adhesion molecule 2	peak_5208	94	62	34	41	59.8988	1.09427	0.53453	2.04717	0.0406417	0.3325
chr11	115235069	115236118	1050	*	peak_5222	Distal Intergenic	11	115209023	115229033	20011	2	217310	uc007mhh.1	-6036	ENSMUSG00000034586	Hid1	HID1 domain containing	peak_5222	171	108	44	64	99.5946	1.41301	0.475626	2.97083	0.00296993	0.229277
chr11	115243427	115244919	1493	*	peak_5223	Exon (uc007mhi.1/237988, exon 1 of 5)	11	115243230	115257446	14217	1	237988	uc007mhi.1	197	ENSMUSG00000050910	Cdr2l	cerebellar degeneration-related protein 2-like	peak_5223	243	162	80	150	163.086	0.896165	0.450041	1.9913	0.0464482	0.336422
chr11	115274369	115275111	743	*	peak_5225	Distal Intergenic	11	115277011	115281233	4223	2	71679	uc007mhm.1	6122	ENSMUSG00000034566	Atp5h	ATP synthase, H+ transporting, mitochondrial F0 complex, subunit D	peak_5225	228	227	125	121	191.682	1.01379	0.479485	2.11433	0.0344872	0.325702
chr11	115396503	115397049	547	*	peak_5230	Intron (uc007mhw.1/170930, intron 1 of 3)	11	115384423	115397544	13122	2	170930	uc007mhw.1	495	ENSMUSG00000020738	Sumo2	small ubiquitin-like modifier 2	peak_5230	149	92	57	44	88.7426	1.24396	0.50557	2.4605	0.0138742	0.297589
chr11	115553323	115554411	1089	*	peak_5236	Intron (uc007mii.1/14784, intron 1 of 3)	11	115505458	115560670	55213	2	14784	uc007mii.1	6259	ENSMUSG00000059923	Grb2	growth factor receptor bound protein 2	peak_5236	201	128	65	75	121.264	1.26098	0.456694	2.76109	0.00576082	0.256847
chr11	115637053	115637834	782	*	peak_5239	Intron (uc007mil.1/71947, intron 1 of 31)	11	115626756	115656739	29984	1	71947	uc007mim.1	10297	ENSMUSG00000020747	Tmem94	transmembrane protein 94	peak_5239	196	139	61	111	131.463	1.05335	0.467468	2.2533	0.0242402	0.317471
chr11	115952856	115953594	739	*	peak_5256	Distal Intergenic	11	115939887	115948278	8392	2	22378	uc007mjv.1	-4578	ENSMUSG00000034341	Wbp2	WW domain binding protein 2	peak_5256	102	131	33	79	95.933	1.31351	0.578439	2.27078	0.0231604	0.315567
chr11	116351033	116352141	1109	*	peak_5276	Exon (uc007mld.2/67763, exon 1 of 10)	11	116332130	116351660	19531	2	67763	uc007mld.2	0	ENSMUSG00000015869	Prpsap1	phosphoribosyl pyrophosphate synthetase-associated protein 1	peak_5276	411	313	169	198	287.989	1.05692	0.421955	2.50482	0.0122514	0.292163
chr11	116532960	116533669	710	*	peak_5283	Exon (uc007mly.2/66293, exon 1 of 6)	11	116532974	116537112	4139	1	66293	uc007mly.2	0	ENSMUSG00000020812	Snhg16	small nucleolar RNA host gene 16	peak_5283	147	139	69	87	119.435	1.00739	0.493938	2.03951	0.0413993	0.334126
chr11	116713455	116715416	1962	*	peak_5290	Exon (uc007mmp.1/69900, exon 1 of 13)	11	116711211	116714408	3198	2	20382	uc007mmn.2	0	ENSMUSG00000034120	Srsf2	serine and arginine-rich splicing factor 2	peak_5290	489	405	219	201	352.525	1.16765	0.437315	2.67004	0.00758422	0.269422
chr11	116953199	116953857	659	*	peak_5292	Distal Intergenic	11	116938097	116940269	2173	1	76972	uc007mmx.2	15102	ENSMUSG00000086859	Snhg20	small nucleolar RNA host gene 20	peak_5292	206	210	120	91	172.994	1.09147	0.504211	2.16472	0.0304093	0.319878
chr11	116970118	116970861	744	*	peak_5293	Distal Intergenic	11	116976486	116990077	13592	1	74136	uc007mmz.2	-5625	ENSMUSG00000020823	Sec14l1	SEC14-like lipid binding 1	peak_5293	188	144	70	108	133.842	0.996957	0.464696	2.1454	0.031921	0.321033
chr11	117069660	117070311	652	*	peak_5299	Intron (uc007mnd.2/53860, intron 1 of 11)	11	117060975	117223639	162665	1	53860	uc007mnd.2	8685	ENSMUSG00000059248	Septin9	septin 9	peak_5299	133	100	44	71	91.1605	1.11275	0.497779	2.23542	0.0253897	0.319573
chr11	117096378	117097491	1114	*	peak_5301	Intron (uc007mnd.2/53860, intron 2 of 11)	11	117127560	117223639	96080	1	53860	uc007mne.2	-30069	ENSMUSG00000059248	Septin9	septin 9	peak_5301	436	344	143	270	313.012	1.04418	0.43803	2.3838	0.0171348	0.311393
chr11	117249859	117250565	707	*	peak_5309	Distal Intergenic	11	117193627	117223639	30013	1	53860	uc007mng.2	56232	ENSMUSG00000059248	Septin9	septin 9	peak_5309	85	59	30	41	55.9493	1.07897	0.547191	1.97184	0.0486284	0.337595
chr11	117384144	117385020	877	*	peak_5311	Distal Intergenic	11	117472561	117474731	2171	1	78403	uc007mnh.2	-87541	NA	2900041M22Rik	RIKEN cDNA 2900041M22 gene	peak_5311	146	176	55	84	128.65	1.42138	0.526347	2.70046	0.0069244	0.268122
chr11	117600581	117601073	493	*	peak_5323	Intron (uc007mni.1/217351, intron 9 of 21)	11	117610545	117614458	3914	1	217351	uc007mnl.1	-9472	ENSMUSG00000025571	Tnrc6c	trinucleotide repeat containing 6C	peak_5323	93	87	38	49	72.2113	1.17745	0.541345	2.17505	0.0296267	0.319573
chr11	117709529	117710605	1077	*	peak_5330	Exon (uc007mod.1/11799, exon 1 of 4)	11	117710551	117717057	6507	1	11799	uc007mod.1	0	ENSMUSG00000017716	Birc5	baculoviral IAP repeat-containing 5	peak_5330	227	187	97	130	170.141	0.972672	0.454059	2.14217	0.0321797	0.321103
chr11	117848311	117848700	390	*	peak_5339	Exon (uc007moj.1/74451, exon 1 of 10)	11	117848171	117885325	37155	1	74451	uc007mol.1	140	ENSMUSG00000017715	Pgs1	phosphatidylglycerophosphate synthase 1	peak_5339	136	106	42	56	90.0567	1.39252	0.500872	2.7802	0.00543256	0.249864
chr11	118026988	118027759	772	*	peak_5347	Exon (uc007mor.2/19157, exon 13 of 13)	11	118054929	118063784	8856	2	19157	uc007mos.1	36025	ENSMUSG00000017132	Cyth1	cytohesin 1	peak_5347	178	137	82	81	126.761	1.01286	0.472951	2.14157	0.0322281	0.321103
chr11	118036189	118037551	1363	*	peak_5348	Intron (uc007mor.2/19157, intron 10 of 12)	11	118054929	118063784	8856	2	19157	uc007mos.1	26233	ENSMUSG00000017132	Cyth1	cytohesin 1	peak_5348	408	231	151	132	236.126	1.1518	0.423558	2.71935	0.00654103	0.267369
chr11	118072819	118074160	1342	*	peak_5350	Exon (uc007mor.2/19157, exon 1 of 13)	11	118025480	118074056	48577	2	19157	uc007mor.2	0	ENSMUSG00000017132	Cyth1	cytohesin 1	peak_5350	517	371	241	278	368.305	0.835378	0.407251	2.05126	0.0402417	0.331886
chr11	118150412	118151892	1481	*	peak_5354	Exon (uc011yim.1/72344, exon 1 of 21)	11	118120967	118151558	30592	2	72344	uc011yim.1	0	ENSMUSG00000033909	Usp36	ubiquitin specific peptidase 36	peak_5354	513	333	212	193	325.609	1.0773	0.41585	2.59059	0.00958116	0.277339
chr11	119251288	119252309	1022	*	peak_5376	Exon (uc011yis.1/100316690, exon 1 of 1)	11	119251786	119251875	90	1	100316690	uc011yis.1	0	ENSMUSG00000088015	Mir1932	microRNA 1932	peak_5376	316	212	127	132	205.097	1.06116	0.428553	2.47615	0.0132808	0.296181
chr11	119545272	119546574	1303	*	peak_5384	Intron (uc007mqw.1/74370, intron 3 of 6)	11	119517258	119727124	209867	1	74370	uc007mra.1	28014	ENSMUSG00000025583	Rptor	regulatory associated protein of MTOR, complex 1	peak_5384	179	151	70	115	136.437	0.962043	0.475905	2.0215	0.0432278	0.334126
chr11	119619161	119619467	307	*	peak_5387	Intron (uc007mqw.1/74370, intron 6 of 6)	11	119517258	119727124	209867	1	74370	uc007mra.1	101903	ENSMUSG00000025583	Rptor	regulatory associated protein of MTOR, complex 1	peak_5387	69	49	12	38	43.3207	1.35926	0.637863	2.13097	0.0330919	NA
chr11	120095279	120096312	1034	*	peak_5402	Intron (uc007msd.2/268515, intron 1 of 27)	11	120094261	120153611	59351	1	268515	uc011yiy.1	1018	ENSMUSG00000039741	Bahcc1	BAH domain and coiled-coil containing 1	peak_5402	529	403	243	270	381.5	0.934165	0.414267	2.25498	0.0241343	0.317319
chr11	120214304	120215118	815	*	peak_5405	Distal Intergenic	11	120207004	120209798	2795	2	11465	uc007msi.1	-4506	ENSMUSG00000062825	Actg1	actin, gamma, cytoplasmic 1	peak_5405	282	237	119	131	205.881	1.14928	0.449647	2.55595	0.0105898	0.285811
chr11	120381176	120382392	1217	*	peak_5418	Distal Intergenic	11	120392041	120400297	8257	1	14527	uc011yjd.1	-9649	ENSMUSG00000025127	Gcgr	glucagon receptor	peak_5418	238	160	106	114	160.864	0.891365	0.440255	2.02466	0.0429026	0.334126
chr11	120410339	120410882	544	*	peak_5419	Intron (uc007mtf.1/192173, intron 1 of 4)	11	120404202	120411041	6840	2	192173	uc007mtf.1	159	ENSMUSG00000061111	Mcrip1	MAPK regulated corepressor interacting protein 1	peak_5419	212	159	71	103	143.125	1.18025	0.457195	2.58151	0.00983683	0.278175
chr11	120458597	120459284	688	*	peak_5424	Exon (uc007mtl.1/21681, exon 2 of 6)	11	120455830	120459679	3850	2	21681	uc007mtl.1	395	ENSMUSG00000025134	Alyref	Aly/REF export factor	peak_5424	204	197	112	104	168.264	1.00752	0.48425	2.08058	0.037472	0.328714
chr11	120534455	120535179	725	*	peak_5429	Exon (uc007mua.2/68938, exon 1 of 16)	11	120534287	120570760	36474	1	68938	uc007mua.2	168	ENSMUSG00000025142	Aspscr1	alveolar soft part sarcoma chromosome region, candidate 1 (human)	peak_5429	281	186	103	168	189.894	0.852541	0.431669	1.97499	0.0482694	0.337595
chr11	121411714	121412622	909	*	peak_5459	Intron (uc007mvy.2/108903, intron 15 of 38)	11	121372290	121380656	8367	2	319530	uc007mvz.2	-31058	ENSMUSG00000039238	Zfp750	zinc finger protein 750	peak_5459	233	191	90	126	169.841	1.0813	0.454646	2.37833	0.0173913	0.311393
chr11	121563293	121565408	2116	*	peak_5464	Exon (uc007mwd.1/210029, exon 1 of 4)	11	121563741	121578703	14963	1	210029	uc007mwd.1	0	ENSMUSG00000039208	Metrnl	meteorin, glial cell differentiation regulator-like	peak_5464	480	430	239	287	385.498	0.911881	0.432514	2.10832	0.035003	0.325935
chr12	3402551	3402949	399	*	peak_5478	Exon (uc007mwm.1/16570, exon 7 of 8)	12	3403883	3426747	22865	2	100043040	uc007mwo.2	23798	ENSMUSG00000071456	1110002L01Rik	RIKEN cDNA 1110002L01 gene	peak_5478	60	34	21	17	33.8456	1.28056	0.643688	1.98942	0.0466554	NA
chr12	3537677	3537933	257	*	peak_5480	Distal Intergenic	12	3572391	3646786	74396	1	13528	uc007mwu.2	-34458	ENSMUSG00000071454	Dtnb	dystrobrevin, beta	peak_5480	42	41	12	10	29.0497	2.0221	0.727199	2.78067	0.00542469	NA
chr12	3647759	3648362	604	*	peak_5484	Exon (uc007mwv.2/13528, exon 8 of 9)	12	3573041	3781398	208358	1	13528	uc007mwy.2	74718	ENSMUSG00000071454	Dtnb	dystrobrevin, beta	peak_5484	75	39	13	36	40.4419	1.25633	0.626513	2.00528	0.0449328	NA
chr12	3816880	3817358	479	*	peak_5488	Intron (uc007mxa.2/13435, intron 1 of 3)	12	3807160	3914443	107284	1	13435	uc007mxc.1	9720	ENSMUSG00000020661	Dnmt3a	DNA methyltransferase 3A	peak_5488	83	73	20	40	57.8077	1.52299	0.579977	2.62595	0.00864085	0.275074
chr12	3825226	3826109	884	*	peak_5489	Intron (uc007mxa.2/13435, intron 1 of 3)	12	3807160	3914443	107284	1	13435	uc007mxc.1	18066	ENSMUSG00000020661	Dnmt3a	DNA methyltransferase 3A	peak_5489	180	129	67	79	119.281	1.14059	0.465821	2.44855	0.0143432	0.299867
chr12	3833547	3835193	1647	*	peak_5490	Exon (uc007mxa.2/13435, exon 2 of 4)	12	3807160	3914443	107284	1	13435	uc007mxc.1	26387	ENSMUSG00000020661	Dnmt3a	DNA methyltransferase 3A	peak_5490	352	306	181	176	273.067	0.976306	0.4471	2.18364	0.0289888	0.319573
chr12	4285261	4285502	242	*	peak_5505	Intron (uc007mxr.2/17977, intron 10 of 18)	12	4252796	4275008	22213	2	17977	uc007mxt.1	-10253	ENSMUSG00000020647	Ncoa1	nuclear receptor coactivator 1	peak_5505	42	72	14	30	45.9473	1.67534	0.695657	2.40829	0.0160276	NA
chr12	4639814	4640217	404	*	peak_5509	Exon (uc007mxv.2/20403, exon 10 of 17)	12	4641341	4686134	44794	1	20403	uc007mxy.1	-1124	ENSMUSG00000020640	Itsn2	intersectin 2	peak_5509	47	36	9	18	28.9809	1.72387	0.699983	2.46273	0.0137883	NA
chr12	4913779	4914337	559	*	peak_5519	Exon (uc007myr.1/217379, exon 1 of 7)	12	4885838	4914326	28489	2	217379	uc007myr.1	0	ENSMUSG00000020634	Ubxn2a	UBX domain protein 2A	peak_5519	168	132	74	76	119.585	1.07056	0.47794	2.23995	0.0250939	0.319573
chr12	5172022	5173269	1248	*	peak_5526	Intron (uc011yjz.1/208439, intron 2 of 11)	12	5084274	5298250	213977	2	208439	uc011yjz.1	124981	ENSMUSG00000020627	Klhl29	kelch-like 29	peak_5526	162	138	48	62	110.11	1.55692	0.492809	3.15927	0.00158163	0.188585
chr12	5193471	5193940	470	*	peak_5528	Intron (uc011yjz.1/208439, intron 2 of 11)	12	5084274	5298250	213977	2	208439	uc011yjz.1	104310	ENSMUSG00000020627	Klhl29	kelch-like 29	peak_5528	97	89	21	25	63.4017	2.13503	0.572313	3.73053	0.00019108	0.108958
chr12	5220025	5221615	1591	*	peak_5529	Intron (uc011yjz.1/208439, intron 1 of 11)	12	5084274	5298250	213977	2	208439	uc011yjz.1	76635	ENSMUSG00000020627	Klhl29	kelch-like 29	peak_5529	298	251	129	133	217.496	1.15797	0.449928	2.57368	0.0100623	0.281955
chr12	5253032	5253552	521	*	peak_5530	Intron (uc011yjz.1/208439, intron 1 of 11)	12	5084274	5298250	213977	2	208439	uc011yjz.1	44698	ENSMUSG00000020627	Klhl29	kelch-like 29	peak_5530	151	94	40	83	93.695	1.06136	0.496317	2.13847	0.0324787	0.321526
chr12	5260181	5261373	1193	*	peak_5531	Intron (uc011yjz.1/208439, intron 1 of 11)	12	5084274	5298250	213977	2	208439	uc011yjz.1	36877	ENSMUSG00000020627	Klhl29	kelch-like 29	peak_5531	248	167	62	99	149.26	1.43491	0.449553	3.19185	0.00141363	0.183023
chr12	5279946	5280456	511	*	peak_5532	Intron (uc011yjz.1/208439, intron 1 of 11)	12	5084274	5298250	213977	2	208439	uc011yjz.1	17794	ENSMUSG00000020627	Klhl29	kelch-like 29	peak_5532	93	59	31	19	52.7685	1.58608	0.592128	2.67861	0.00739274	NA
chr12	5346504	5347465	962	*	peak_5533	Intron (uc007myw.2/208439, intron 1 of 13)	12	5084274	5382488	298215	2	208439	uc007myw.2	35023	ENSMUSG00000020627	Klhl29	kelch-like 29	peak_5533	211	160	45	84	131.535	1.63416	0.478689	3.41383	0.000640561	0.151944
chr12	5558939	5559489	551	*	peak_5538	Distal Intergenic	12	5383308	5422938	39631	1	72669	uc011yka.1	175631	ENSMUSG00000037735	2810032G03Rik	RIKEN cDNA 2810032G03 gene	peak_5538	43	61	25	18	42.4255	1.45401	0.684704	2.12356	0.0337067	NA
chr12	8077392	8078708	1317	*	peak_5542	Distal Intergenic	12	7984483	8023645	39163	1	238055	uc007mzf.2	92909	ENSMUSG00000020609	Apob	apolipoprotein B	peak_5542	147	136	52	94	114.937	1.11145	0.504316	2.20388	0.0275325	0.319573
chr12	8919611	8919953	343	*	peak_5561	Distal Intergenic	12	8928113	8945547	17435	1	17775	uc007naf.1	-8160	ENSMUSG00000020585	Laptm4a	lysosomal-associated protein transmembrane 4A	peak_5561	104	71	31	30	61.8278	1.55172	0.543778	2.85358	0.0043229	0.238934
chr12	8920571	8921279	709	*	peak_5562	Distal Intergenic	12	8928113	8945547	17435	1	17775	uc007naf.1	-6834	ENSMUSG00000020585	Laptm4a	lysosomal-associated protein transmembrane 4A	peak_5562	163	184	80	119	149.901	0.994192	0.504244	1.97165	0.04865	0.337595
chr12	8935785	8936528	744	*	peak_5565	Intron (uc007naf.1/17775, intron 1 of 6)	12	8928113	8945547	17435	1	17775	uc007naf.1	7672	ENSMUSG00000020585	Laptm4a	lysosomal-associated protein transmembrane 4A	peak_5565	152	94	53	42	88.448	1.36478	0.504702	2.70413	0.00684831	0.268122
chr12	8960837	8961421	585	*	peak_5569	Intron (uc007nag.2/17182, intron 2 of 7)	12	8954735	8978834	24100	1	17182	uc007nag.2	6102	ENSMUSG00000020583	Matn3	matrilin 3	peak_5569	112	88	37	35	72.639	1.5379	0.534375	2.87793	0.00400289	0.23761
chr12	8967868	8969098	1231	*	peak_5570	Exon (uc007nag.2/17182, exon 5 of 8)	12	8980807	8998483	17677	1	74682	uc007nah.2	-11709	ENSMUSG00000066643	Wdr35	WD repeat domain 35	peak_5570	277	244	90	106	193.635	1.52376	0.458887	3.32055	0.000898411	0.160905
chr12	9007109	9007744	636	*	peak_5572	Intron (uc007nai.2/74682, intron 12 of 22)	12	8980807	9035653	54847	1	74682	uc007nak.2	26302	ENSMUSG00000066643	Wdr35	WD repeat domain 35	peak_5572	83	70	38	24	58.2867	1.35385	0.592295	2.28577	0.0222674	0.313804
chr12	10255049	10255472	424	*	peak_5581	Distal Intergenic	12	10376777	10396980	20204	1	70881	uc007nap.2	-121305	ENSMUSG00000020622	Nt5c1b	5'-nucleotidase, cytosolic IB	peak_5581	47	50	24	14	37.7715	1.45201	0.686189	2.11606	0.03434	NA
chr12	13545660	13546233	574	*	peak_5597	Intron (uc007nbj.2/71169, intron 48 of 51)	12	13493928	13590617	96690	1	71169	uc007nbm.2	51732	ENSMUSG00000020576	Nbas	neuroblastoma amplified sequence	peak_5597	50	41	17	14	32.8577	1.61621	0.674306	2.39685	0.0165366	NA
chr12	15645849	15646686	838	*	peak_5600	Distal Intergenic	12	15798533	15823591	25059	2	217410	uc007nbq.1	176905	ENSMUSG00000020601	Trib2	tribbles pseudokinase 2	peak_5600	60	55	24	23	44.0761	1.38996	0.617316	2.25162	0.0243463	NA
chr12	17227219	17228102	884	*	peak_5625	Distal Intergenic	12	17178906	17183694	4789	2	382571	uc007ncn.2	-43525	ENSMUSG00000051726	Kcnf1	potassium voltage-gated channel, subfamily F, member 1	peak_5625	154	110	54	76	102.835	1.09343	0.477984	2.28759	0.0221616	0.313804
chr12	17888182	17889886	1705	*	peak_5639	Exon (uc007ncz.1/uc007ncz.1, exon 1 of 6)	12	17792953	17798732	5780	1	53602	uc007ncy.1	95229	ENSMUSG00000071379	Hpcal1	hippocalcin-like 1	peak_5639	592	399	242	222	380.442	1.11972	0.413714	2.70651	0.00679945	0.268122
chr12	20620636	20621422	787	*	peak_5640	Exon (uc007ndd.1/uc007ndd.1, exon 1 of 4)	12	20810253	20821640	11388	2	69513	uc007nde.2	200218	ENSMUSG00000099759	1700030C10Rik	RIKEN cDNA 1700030C10 gene	peak_5640	210	127	69	116	132.881	0.911009	0.450236	2.02341	0.0430314	0.334126
chr12	20925781	20927235	1455	*	peak_5642	Exon (uc007ndf.1/uc007ndf.1, exon 1 of 4)	12	20810253	20821640	11388	2	69513	uc007nde.2	-104141	ENSMUSG00000099759	1700030C10Rik	RIKEN cDNA 1700030C10 gene	peak_5642	389	277	163	162	260.413	1.08043	0.425639	2.53837	0.0111371	0.286657
chr12	21103505	21104501	997	*	peak_5643	Distal Intergenic	12	21117617	21276032	158416	1	211914	uc007ndi.1	-13116	ENSMUSG00000052632	Asap2	ArfGAP with SH3 domain, ankyrin repeat and PH domain 2	peak_5643	188	99	48	66	100.875	1.32763	0.464964	2.85534	0.00429906	0.238934
chr12	21117852	21118955	1104	*	peak_5644	Exon (uc007ndi.1/211914, exon 1 of 28)	12	21117617	21276032	158416	1	211914	uc011ykr.1	235	ENSMUSG00000052632	Asap2	ArfGAP with SH3 domain, ankyrin repeat and PH domain 2	peak_5644	271	142	86	120	155.583	0.999781	0.426663	2.34325	0.0191164	0.311393
chr12	25364790	25366814	2025	*	peak_5661	Exon (uc007nep.1/12879, exon 1 of 5)	12	25350703	25366660	15958	2	12879	uc007nep.1	0	ENSMUSG00000062563	Cys1	cystin 1	peak_5661	352	248	154	165	240.642	0.960085	0.423654	2.2662	0.0234391	0.316195
chr12	25867614	25868025	412	*	peak_5670	Distal Intergenic	12	25778664	25780957	2294	2	15902	uc007nfe.2	-86657	ENSMUSG00000020644	Id2	inhibitor of DNA binding 2	peak_5670	20	12	56	37	32.7516	-1.58282	0.679577	-2.32912	0.0198527	NA
chr12	26800100	26801295	1196	*	peak_5675	Distal Intergenic	12	26991663	27100121	108459	2	108089	uc007nff.1	298826	ENSMUSG00000020642	Rnf144a	ring finger protein 144A	peak_5675	153	120	36	66	99.0152	1.53536	0.503409	3.04992	0.00228906	0.216768
chr12	27867460	27868118	659	*	peak_5684	Distal Intergenic	12	28019133	28027583	8451	2	20666	uc007nfn.2	159465	ENSMUSG00000063632	Sox11	SRY (sex determining region Y)-box 11	peak_5684	91	76	43	27	64.1608	1.30208	0.579682	2.2462	0.0246911	0.318469
chr12	29489721	29490329	609	*	peak_5698	Intron (uc007ngb.2/380752, intron 3 of 8)	12	29436693	29552356	115664	1	380752	uc007ngb.2	53028	ENSMUSG00000036613	Eipr1	EARP complex and GARP complex interacting protein 1	peak_5698	136	98	43	64	89.0864	1.20611	0.494776	2.43768	0.0147818	0.300883
chr12	29539838	29540059	222	*	peak_5699	Intron (uc007ngb.2/380752, intron 5 of 8)	12	29436693	29552356	115664	1	380752	uc007ngb.2	103145	ENSMUSG00000036613	Eipr1	EARP complex and GARP complex interacting protein 1	peak_5699	43	31	6	9	23.4537	2.37273	0.77242	3.07181	0.00212767	NA
chr12	30026991	30027783	793	*	peak_5704	Distal Intergenic	12	30213249	30608074	394826	1	17933	uc007ngd.1	-185466	ENSMUSG00000061911	Myt1l	myelin transcription factor 1-like	peak_5704	67	45	9	23	37.1956	1.89644	0.654512	2.89749	0.00376163	NA
chr12	30650269	30651114	846	*	peak_5706	Intron (uc007ngj.1/69675, intron 1 of 8)	12	30622901	30702523	79623	1	69675	uc007ngl.2	27368	ENSMUSG00000020674	Pxdn	peroxidasin	peak_5706	107	89	35	55	76.0121	1.23842	0.526706	2.35125	0.0187106	0.311393
chr12	30688570	30688929	360	*	peak_5708	Intron (uc007ngl.2/69675, intron 17 of 22)	12	30684829	30702523	17695	1	69675	uc007ngm.2	3741	ENSMUSG00000020674	Pxdn	peroxidasin	peak_5708	74	81	32	47	64.26	1.14765	0.57424	1.99855	0.0456571	0.335784
chr12	30845373	30845760	388	*	peak_5709	Distal Intergenic	12	30739526	30817474	77949	2	22018	uc007ngo.1	-27899	ENSMUSG00000020673	Tpo	thyroid peroxidase	peak_5709	64	60	20	32	47.5763	1.39553	0.604601	2.30819	0.0209884	NA
chr12	30881387	30881707	321	*	peak_5710	Intron (uc007ngq.2/268534, intron 5 of 6)	12	30859422	30928216	68795	2	268534	uc007ngq.2	46509	ENSMUSG00000020672	Sntg2	syntrophin, gamma 2	peak_5710	36	39	13	16	28.8239	1.52374	0.715453	2.12975	0.0331921	NA
chr12	32339205	32340496	1292	*	peak_5722	Exon (uc007nhs.1/238123, exon 1 of 23)	12	32339734	32622495	282762	1	238123	uc007nhs.1	0	ENSMUSG00000035933	Cog5	component of oligomeric golgi complex 5	peak_5722	278	225	125	159	208.585	0.922502	0.441003	2.09183	0.0364541	0.326177
chr12	32522860	32523611	752	*	peak_5724	Intron (uc007nhs.1/238123, intron 13 of 22)	12	32611320	32635400	24081	2	73389	uc007nhu.2	111789	ENSMUSG00000002996	Hbp1	high mobility group box transcription factor 1	peak_5724	90	93	29	65	74.9349	1.15697	0.568855	2.03386	0.0419652	0.334126
chr12	32678654	32679360	707	*	peak_5729	Intron (uc007nhx.1/19088, intron 2 of 11)	12	32621324	32635400	14077	2	73389	uc007nhw.2	-43254	ENSMUSG00000002996	Hbp1	high mobility group box transcription factor 1	peak_5729	74	52	17	25	43.913	1.65121	0.598068	2.76091	0.00576404	NA
chr12	33452284	33453584	1301	*	peak_5737	Distal Intergenic	12	33505200	33538234	33035	1	59027	uc007nif.2	-51616	ENSMUSG00000020572	Nampt	nicotinamide phosphoribosyltransferase	peak_5737	265	161	109	117	167.725	0.925497	0.430794	2.14835	0.0316858	0.320452
chr12	33565988	33566278	291	*	peak_5742	Distal Intergenic	12	33505200	33538234	33035	1	59027	uc007nif.2	60788	ENSMUSG00000020572	Nampt	nicotinamide phosphoribosyltransferase	peak_5742	59	25	10	19	27.4905	1.50086	0.690961	2.17213	0.029846	NA
chr12	33647157	33647418	262	*	peak_5745	Intron (uc007nih.2/19027, intron 2 of 5)	12	33639051	33664367	25317	1	19027	uc007nii.2	8106	ENSMUSG00000020570	Sypl	synaptophysin-like protein	peak_5745	35	41	10	19	29.2085	1.59058	0.728123	2.1845	0.0289259	NA
chr12	33693293	33693754	462	*	peak_5747	Distal Intergenic	12	33744551	33746661	2111	2	68764	uc007nik.1	52907	ENSMUSG00000035860	Cdhr3	cadherin-related family member 3	peak_5747	69	62	34	24	51.5141	1.24805	0.604959	2.06303	0.0391093	NA
chr12	33730428	33731443	1016	*	peak_5749	Intron (uc007nij.1/68764, intron 13 of 19)	12	33744551	33746661	2111	2	68764	uc007nik.1	15218	ENSMUSG00000035860	Cdhr3	cadherin-related family member 3	peak_5749	93	126	48	54	91.1155	1.31108	0.567703	2.30946	0.0209183	0.312865
chr12	36559540	36560336	797	*	peak_5778	Distal Intergenic	12	36652208	36676317	24110	1	403205	uc007njl.2	-91872	ENSMUSG00000036231	Agr3	anterior gradient 3	peak_5778	93	96	37	51	75.8057	1.2611	0.548587	2.29881	0.0215156	0.312865
chr12	37043685	37044055	371	*	peak_5781	Exon (uc007njx.2/66042, exon 2 of 2)	12	37040756	37045039	4284	1	66042	uc007njx.2	2929	ENSMUSG00000036169	Sostdc1	sclerostin domain containing 1	peak_5781	68	45	10	22	37.4438	1.89668	0.644551	2.94264	0.00325428	NA
chr12	37236479	37237068	590	*	peak_5783	Intron (uc007nkb.2/75847, intron 6 of 9)	12	37108734	37416031	307298	1	75847	uc007nke.2	127745	ENSMUSG00000043153	Crppa	CDP-L-ribitol pyrophosphorylase A	peak_5783	79	128	51	44	87.9446	1.3512	0.604613	2.23482	0.0254289	0.319573
chr12	42074021	42074490	470	*	peak_5802	Intron (uc007nll.1/93757, intron 4 of 6)	12	42178255	42212338	34084	2	16981	uc007nln.1	137848	ENSMUSG00000036295	Lrrn3	leucine rich repeat protein 3, neuronal	peak_5802	59	58	15	39	46.0202	1.30289	0.637119	2.04497	0.0408575	NA
chr12	46091324	46091747	424	*	peak_5809	Intron (uc007nmc.1/217517, intron 2 of 5)	12	45953473	46175470	221998	2	217517	uc007nmc.1	83723	ENSMUSG00000046314	Stxbp6	syntaxin binding protein 6 (amisyn)	peak_5809	54	42	23	7	34.1387	1.66921	0.738246	2.26105	0.023756	NA
chr12	46131120	46131934	815	*	peak_5813	Intron (uc007nmc.1/217517, intron 1 of 5)	12	45953473	46175470	221998	2	217517	uc007nmc.1	43536	ENSMUSG00000046314	Stxbp6	syntaxin binding protein 6 (amisyn)	peak_5813	83	91	40	41	70.6943	1.25233	0.566793	2.2095	0.0271397	0.319573
chr12	52448750	52449758	1009	*	peak_5825	Exon (uc007nml.2/217558, exon 1 of 15)	12	52449217	52477973	28757	1	217558	uc007nml.2	0	ENSMUSG00000035293	G2e3	G2/M-phase specific E3 ubiquitin ligase	peak_5825	241	150	113	91	154.465	0.931899	0.457379	2.03748	0.0416023	0.334126
chr12	53048465	53048894	430	*	peak_5847	Exon (uc007nnb.1/320487, exon 10 of 36)	12	52976860	53040937	64078	2	320487	uc007nna.1	-7528	ENSMUSG00000035181	Heatr5a	HEAT repeat containing 5A	peak_5847	115	81	31	59	74.1602	1.21188	0.523589	2.31457	0.0206364	0.312865
chr12	53071774	53072673	900	*	peak_5848	Exon (uc007nnb.1/320487, exon 1 of 36)	12	52976860	53072308	95449	2	320487	uc007nnb.1	0	ENSMUSG00000035181	Heatr5a	HEAT repeat containing 5A	peak_5848	187	179	83	103	149.662	1.11298	0.480969	2.31403	0.0206663	0.312865
chr12	53077033	53077435	403	*	peak_5849	Distal Intergenic	12	53037086	53072308	35223	2	320487	uc007nnc.1	-4725	ENSMUSG00000035181	Heatr5a	HEAT repeat containing 5A	peak_5849	84	55	24	15	46.6716	1.82651	0.614397	2.97286	0.00295042	NA
chr12	53385093	53385727	635	*	peak_5850	Intron (uc007nnh.2/76826, intron 7 of 10)	12	53198733	53411946	213214	1	76826	uc007nnh.2	186360	ENSMUSG00000035142	Nubpl	nucleotide binding protein-like	peak_5850	71	55	18	33	46.593	1.41015	0.596071	2.36574	0.0179943	NA
chr12	53539509	53540667	1159	*	peak_5853	Distal Intergenic	12	53604959	53620954	15996	1	11855	uc007nni.1	-64292	ENSMUSG00000035133	Arhgap5	Rho GTPase activating protein 5	peak_5853	203	133	75	97	131.367	1.0104	0.449332	2.24867	0.0245334	0.317957
chr12	53919416	53920150	735	*	peak_5859	Intron (uc007nnm.1/238161, intron 2 of 13)	12	53896824	54252002	355179	1	238161	uc011ylu.1	22592	ENSMUSG00000061603	Akap6	A kinase (PRKA) anchor protein 6	peak_5859	43	48	18	23	36.5573	1.31411	0.664338	1.97808	0.0479195	NA
chr12	54133689	54134957	1269	*	peak_5862	Intron (uc007nnm.1/238161, intron 9 of 13)	12	53955708	53989050	33343	1	238161	uc007nnn.1	177981	ENSMUSG00000061603	Akap6	A kinase (PRKA) anchor protein 6	peak_5862	187	211	71	60	148.76	1.7504	0.521238	3.35817	0.000784611	0.159084
chr12	54392564	54394180	1617	*	peak_5866	Intron (uc007nno.1/27386, intron 1 of 11)	12	54349664	55173162	823499	1	27386	uc007nnp.1	42900	ENSMUSG00000021010	Npas3	neuronal PAS domain protein 3	peak_5866	337	349	174	155	280.002	1.19123	0.475182	2.5069	0.0121797	0.292163
chr12	54399395	54399776	382	*	peak_5867	Intron (uc007nno.1/27386, intron 1 of 11)	12	54349664	55173162	823499	1	27386	uc007nnp.1	49731	ENSMUSG00000021010	Npas3	neuronal PAS domain protein 3	peak_5867	121	80	53	49	79.0038	0.997255	0.507415	1.96537	0.0493719	0.338146
chr12	55414126	55414383	258	*	peak_5877	Distal Intergenic	12	55488720	55492305	3586	2	665239	uc011ylv.1	77922	NA	Gm7550	predicted gene 7550	peak_5877	18	23	53	72	43.5648	-1.43755	0.638194	-2.25253	0.0242889	NA
chr12	56574765	56575447	683	*	peak_5897	Distal Intergenic	12	56590396	56593634	3239	2	18035	uc007nor.2	18187	ENSMUSG00000021025	Nfkbia	nuclear factor of kappa light polypeptide gene enhancer in B cells inhibitor, alpha	peak_5897	44	36	108	125	81.0939	-1.46971	0.514224	-2.85811	0.00426169	0.238934
chr12	59527126	59527566	441	*	peak_5910	Distal Intergenic	12	59365707	59370245	4539	2	66864	uc007npv.2	-156881	ENSMUSG00000045930	Clec14a	C-type lectin domain family 14, member a	peak_5910	56	46	20	27	39.6477	1.21387	0.618608	1.96226	0.0497322	NA
chr12	70259396	70260424	1029	*	peak_5936	Exon (uc007nrp.2/20090, exon 1 of 3)	12	70258709	70260173	1465	2	20090	uc007nrp.2	0	ENSMUSG00000034892	Rps29	ribosomal protein S29	peak_5936	427	359	196	237	325.039	0.965152	0.428974	2.24991	0.0244548	0.317957
chr12	70311159	70311957	799	*	peak_5940	Intron (uc011yna.1/18974, intron 2 of 10)	12	70302766	70313258	10493	2	18974	uc011yna.1	1301	ENSMUSG00000020974	Pole2	polymerase (DNA directed), epsilon 2 (p59 subunit)	peak_5940	249	121	91	85	137.142	1.0175	0.445721	2.28282	0.0224407	0.314283
chr12	70316454	70317132	679	*	peak_5941	Intron (uc007nrv.1/18974, intron 5 of 18)	12	70302766	70313258	10493	2	18974	uc011yna.1	-3196	ENSMUSG00000020974	Pole2	polymerase (DNA directed), epsilon 2 (p59 subunit)	peak_5941	220	179	86	88	153.203	1.27775	0.465663	2.74393	0.00607087	0.260189
chr12	70490044	70491338	1295	*	peak_5950	Distal Intergenic	12	70473137	70476967	3831	1	11845	uc007nsj.1	16907	ENSMUSG00000044147	Arf6	ADP-ribosylation factor 6	peak_5950	96	100	36	45	76.2463	1.42828	0.55081	2.59306	0.00951259	0.277339
chr12	70533175	70533804	630	*	peak_5953	Distal Intergenic	12	70473137	70476967	3831	1	11845	uc007nsj.1	60038	ENSMUSG00000044147	Arf6	ADP-ribosylation factor 6	peak_5953	95	83	47	39	71.4138	1.1276	0.548897	2.05429	0.0399474	0.331636
chr12	70598283	70598482	200	*	peak_5958	Distal Intergenic	12	70678615	70684015	5401	2	207965	uc007nsl.1	85533	ENSMUSG00000049882	Vcpkmt	valosin containing protein lysine (K) methyltransferase	peak_5958	98	81	42	51	72.4422	1.03804	0.526912	1.97005	0.0488331	0.337595
chr12	71078130	71078503	374	*	peak_5980	Intron (uc007nte.1/64010, intron 2 of 4)	12	71065999	71087989	21991	2	64010	uc007nte.1	9486	ENSMUSG00000021067	Sav1	salvador family WW domain containing 1	peak_5980	70	49	28	21	44.3244	1.2977	0.60622	2.14064	0.0323032	NA
chr12	72353563	72354255	693	*	peak_6010	Distal Intergenic	12	72410871	72421094	10224	1	59036	uc007nup.2	-56616	ENSMUSG00000044548	Dact1	dishevelled-binding antagonist of beta-catenin 1	peak_6010	51	43	22	17	35.9246	1.33243	0.655664	2.03218	0.0421357	NA
chr12	72998354	73000158	1805	*	peak_6018	Intron (uc007nuw.1/208846, intron 2 of 14)	12	72990717	73093354	102638	1	208846	uc007nva.1	7637	ENSMUSG00000034574	Daam1	dishevelled associated activator of morphogenesis 1	peak_6018	326	292	167	159	255.101	1.02253	0.454672	2.24893	0.0245168	0.317957
chr12	73185353	73187697	2345	*	peak_6023	Exon (uc007nvf.1/104771, exon 1 of 7)	12	73187110	73201829	14720	1	104771	uc007nvf.1	0	ENSMUSG00000005078	Jkamp	JNK1/MAPK8-associated membrane protein	peak_6023	563	384	268	296	393.535	0.791501	0.401697	1.97039	0.0487934	0.337595
chr12	74018274	74018655	382	*	peak_6034	Intron (uc007nvv.1/75801, intron 1 of 17)	12	73982096	74018752	36657	2	75801	uc007nvv.1	97	ENSMUSG00000021098	4930447C04Rik	RIKEN cDNA 4930447C04 gene	peak_6034	57	55	13	35	43.0331	1.40645	0.649557	2.16524	0.0303695	NA
chr12	74494491	74495279	789	*	peak_6048	Intron (uc007nwl.1/uc007nwl.1, intron 2 of 3)	12	74388047	74413511	25465	1	625098	uc007nwj.1	106444	ENSMUSG00000044712	Slc38a6	solute carrier family 38, member 6	peak_6048	105	71	35	49	67.4297	1.1225	0.520383	2.15706	0.0310007	0.320115
chr12	74529444	74530105	662	*	peak_6051	Distal Intergenic	12	74644101	74647382	3282	2	238257	uc007nwm.1	117277	ENSMUSG00000034435	Tmem30b	transmembrane protein 30B	peak_6051	89	89	44	31	69.944	1.34665	0.578162	2.32919	0.0198489	0.311393
chr12	76560678	76561417	740	*	peak_6080	Exon (uc007nxe.1/26932, exon 13 of 14)	12	76512707	76517768	5062	2	217674	uc007nxd.1	-42910	ENSMUSG00000048982	Gphb5	glycoprotein hormone beta 5	peak_6080	108	78	40	50	72.3226	1.11034	0.515779	2.15274	0.0313394	0.320452
chr12	77355183	77357153	1971	*	peak_6093	Exon (uc007nxz.2/108156, exon 1 of 28)	12	77356219	77420807	64589	1	108156	uc007nxz.2	0	ENSMUSG00000021048	Mthfd1	methylenetetrahydrofolate dehydrogenase (NADP+ dependent), methenyltetrahydrofolate cyclohydrolase, formyltetrahydrofolate synthase	peak_6093	335	207	105	143	202.76	1.16347	0.418262	2.78168	0.00540776	0.249864
chr12	77462801	77463632	832	*	peak_6095	Intron (uc007nyc.2/109929, intron 1 of 2)	12	77449931	77469986	20056	2	109929	uc007nyb.1	6354	ENSMUSG00000056459	Zbtb25	zinc finger and BTB domain containing 25	peak_6095	85	76	28	48	63.4292	1.22115	0.558424	2.18679	0.028758	0.319573
chr12	77548850	77549254	405	*	peak_6101	Exon (uc011yoc.1/100041694, exon 2 of 2)	12	77545484	77552323	6840	1	100041694	uc007nyh.2	3366	ENSMUSG00000073000	Ppp1r36dn	Ppp1r36 downstream neighbor	peak_6101	36	33	4	7	21.9093	2.78285	0.83562	3.33028	0.000867599	NA
chr12	78338944	78340865	1922	*	peak_6124	Exon (uc007nyy.1/53618, exon 1 of 13)	12	78339112	78576974	237863	1	53618	uc007nyy.1	0	ENSMUSG00000021065	Fut8	fucosyltransferase 8	peak_6124	311	210	149	135	210.462	0.898869	0.436067	2.06131	0.0392737	0.331636
chr12	82108514	82108722	209	*	peak_6178	Distal Intergenic	12	82127795	82287401	159607	1	64075	uc007obt.2	-19073	ENSMUSG00000021136	Smoc1	SPARC related modular calcium binding 1	peak_6178	9	8	33	24	19.6375	-1.71403	0.819576	-2.09136	0.0364954	NA
chr12	82633198	82634249	1052	*	peak_6186	Exon (uc007oca.1/24071, exon 1 of 6)	12	82460013	82633894	173882	2	24071	uc007oca.1	0	ENSMUSG00000090935	Synj2bp	synaptojanin 2 binding protein	peak_6186	159	107	74	47	101.893	1.13127	0.516066	2.1921	0.028372	0.319573
chr12	82789000	82789848	849	*	peak_6188	Distal Intergenic	12	82732356	82768538	36183	1	69480	uc007ocn.1	56644	ENSMUSG00000042734	Ttc9	tetratricopeptide repeat domain 9	peak_6188	121	86	52	56	82.5743	0.986561	0.500881	1.96965	0.0488782	0.337595
chr12	82961522	82962174	653	*	peak_6190	Intron (uc007ocq.1/54604, intron 1 of 35)	12	82961017	83101911	140895	1	54604	uc007ocq.1	505	ENSMUSG00000021140	Pcnx	pecanex homolog	peak_6190	149	87	47	78	91.5629	0.951405	0.480671	1.97933	0.0477793	0.337595
chr12	82962870	82964038	1169	*	peak_6191	Intron (uc007ocq.1/54604, intron 1 of 35)	12	82961017	83101911	140895	1	54604	uc007ocq.1	1853	ENSMUSG00000021140	Pcnx	pecanex homolog	peak_6191	204	146	97	79	138.847	1.02084	0.473166	2.15746	0.0309698	0.320115
chr12	83018804	83020608	1805	*	peak_6192	Exon (uc007ocq.1/54604, exon 6 of 36)	12	83018652	83101911	83260	1	54604	uc011yom.1	152	ENSMUSG00000021140	Pcnx	pecanex homolog	peak_6192	230	195	94	133	173.547	1.02247	0.457277	2.236	0.0253518	0.319573
chr12	83071922	83073223	1302	*	peak_6195	Exon (uc007ocq.1/54604, exon 20 of 36)	12	83076784	83101911	25128	1	54604	uc011yon.1	-3561	ENSMUSG00000021140	Pcnx	pecanex homolog	peak_6195	648	494	222	305	439.769	1.20775	0.408975	2.95311	0.00314589	0.231045
chr12	83102433	83102879	447	*	peak_6196	Distal Intergenic	12	83076784	83101911	25128	1	54604	uc011yon.1	25649	ENSMUSG00000021140	Pcnx	pecanex homolog	peak_6196	46	28	5	22	25.4829	1.54898	0.763401	2.02905	0.0424536	NA
chr12	83270689	83271523	835	*	peak_6198	Exon (uc007ocu.2/217692, exon 1 of 23)	12	83271003	83552771	281769	1	217692	uc007ocw.2	0	ENSMUSG00000042700	Sipa1l1	signal-induced proliferation-associated 1 like 1	peak_6198	202	103	58	101	115.707	0.946565	0.457668	2.06823	0.038618	0.331328
chr12	83288082	83290274	2193	*	peak_6199	Intron (uc007ocu.2/217692, intron 1 of 22)	12	83271166	83443486	172321	1	217692	uc007ocx.1	16916	ENSMUSG00000042700	Sipa1l1	signal-induced proliferation-associated 1 like 1	peak_6199	294	236	121	140	210.291	1.11	0.441654	2.51328	0.0119616	0.291606
chr12	83359081	83359454	374	*	peak_6206	Intron (uc007ocu.2/217692, intron 2 of 22)	12	83412336	83552771	140436	1	217692	uc011yoo.1	-52882	ENSMUSG00000042700	Sipa1l1	signal-induced proliferation-associated 1 like 1	peak_6206	68	114	43	30	75.1325	1.53648	0.636763	2.41295	0.0158242	0.303829
chr12	83474709	83475982	1274	*	peak_6212	Intron (uc007ocu.2/217692, intron 7 of 22)	12	83441649	83499163	57515	1	217692	uc007ocz.1	33060	ENSMUSG00000042700	Sipa1l1	signal-induced proliferation-associated 1 like 1	peak_6212	166	162	89	76	135.015	1.10129	0.504012	2.18504	0.0288861	0.319573
chr12	83528286	83528868	583	*	peak_6216	Intron (uc007ocu.2/217692, intron 16 of 22)	12	83441649	83499163	57515	1	217692	uc007ocz.1	86637	ENSMUSG00000042700	Sipa1l1	signal-induced proliferation-associated 1 like 1	peak_6216	80	78	18	55	61.9523	1.31501	0.60968	2.15689	0.0310144	0.320115
chr12	85084589	85085017	429	*	peak_6226	Distal Intergenic	12	85104591	85133332	28742	1	170721	uc007odr.2	-19574	ENSMUSG00000021223	Papln	papilin, proteoglycan-like sulfated glycoprotein	peak_6226	36	50	6	30	34.1355	1.55886	0.772887	2.01693	0.0437029	NA
chr12	85291460	85292838	1379	*	peak_6229	Exon (uc007odz.2/71952, exon 1 of 1)	12	85291558	85293903	2346	1	71952	uc007odz.2	0	ENSMUSG00000046791	Riox1	ribosomal oxygenase 1	peak_6229	140	131	64	79	111.86	1.05051	0.498181	2.1087	0.0349707	0.325935
chr12	85558635	85560327	1693	*	peak_6236	Exon (uc007oem.2/238317, exon 1 of 13)	12	85490123	85559831	69709	2	238317	uc007oem.2	0	ENSMUSG00000042507	Mideas	mitotic deacetylase associated SANT domain protein	peak_6236	493	518	235	286	420.085	1.11943	0.453642	2.46766	0.0135999	0.296741
chr12	85791389	85792936	1548	*	peak_6242	Exon (uc007ofl.1/217708, exon 1 of 6)	12	85771668	85791900	20233	2	104776	uc007ofk.1	0	ENSMUSG00000021238	Aldh6a1	aldehyde dehydrogenase family 6, subfamily A1	peak_6242	375	285	135	217	265.132	1.00977	0.429116	2.35315	0.0186152	0.311393
chr12	86259631	86261317	1687	*	peak_6252	Exon (uc007ofy.1/68497, exon 19 of 19)	12	86259099	86287873	28775	2	68497	uc007ofy.1	26556	ENSMUSG00000042350	Arel1	apoptosis resistant E3 ubiquitin protein ligase 1	peak_6252	234	215	116	111	183.35	1.08964	0.472183	2.30766	0.0210182	0.312865
chr12	86476868	86477420	553	*	peak_6259	Exon (uc007ogm.2/238323, exon 5 of 5)	12	86476546	86480939	4394	2	238323	uc007ogm.2	3519	ENSMUSG00000019235	Rps6kl1	ribosomal protein S6 kinase-like 1	peak_6259	168	129	91	61	119.999	0.997374	0.507242	1.96627	0.0492675	0.338077
chr12	86581076	86581827	752	*	peak_6263	Exon (uc007ogs.1/217716, exon 10 of 12)	12	86560463	86567578	7116	1	217715	uc007ogr.1	20613	ENSMUSG00000004788	Eif2b2	eukaryotic translation initiation factor 2B, subunit 2 beta	peak_6263	133	122	38	50	93.1118	1.66324	0.517952	3.21118	0.00132189	0.174295
chr12	86596998	86597650	653	*	peak_6264	Intron (uc007ogs.1/217716, intron 5 of 11)	12	86575470	86610424	34955	2	217716	uc007ogs.1	12774	ENSMUSG00000021245	Mlh3	mutL homolog 3	peak_6264	136	120	45	50	94.924	1.53578	0.511734	3.00113	0.00268977	0.22672
chr12	86679778	86680367	590	*	peak_6268	Exon (uc007ogx.2/217718, exon 1 of 22)	12	86640464	86680312	39849	2	217718	uc007ogx.2	0	ENSMUSG00000034290	Nek9	NIMA (never in mitosis gene a)-related expressed kinase 9	peak_6268	160	158	55	71	121.424	1.48227	0.501927	2.95316	0.00314534	0.231045
chr12	86960239	86961009	771	*	peak_6278	Intron (uc007ohb.1/81703, intron 2 of 3)	12	86940366	86980828	40463	1	81703	uc007ohc.1	19873	ENSMUSG00000034271	Jdp2	Jun dimerization protein 2	peak_6278	168	115	36	41	94.2438	1.92349	0.493349	3.89884	9.67e-05	0.0903159
chr12	86964716	86965059	344	*	peak_6279	Intron (uc007ohb.1/81703, intron 2 of 3)	12	86940366	86980828	40463	1	81703	uc007ohc.1	24350	ENSMUSG00000034271	Jdp2	Jun dimerization protein 2	peak_6279	81	49	30	26	48.0367	1.20817	0.57615	2.09696	0.0359968	NA
chr12	87164979	87166271	1293	*	peak_6287	Exon (uc007ohg.1/320244, exon 1 of 15)	12	87165623	87235693	70071	1	320244	uc007ohg.1	0	ENSMUSG00000012609	Ttll5	tubulin tyrosine ligase-like family, member 5	peak_6287	316	272	153	186	247.639	0.904851	0.441364	2.05012	0.0403525	0.331886
chr12	87210112	87210743	632	*	peak_6289	Intron (uc007ohg.1/320244, intron 8 of 14)	12	87167403	87365292	197890	1	320244	uc011yph.1	42709	ENSMUSG00000012609	Ttll5	tubulin tyrosine ligase-like family, member 5	peak_6289	96	68	41	37	63.6849	1.10545	0.540076	2.04685	0.0406729	0.3325
chr12	87378175	87378839	665	*	peak_6295	Intron (uc007ohj.2/320244, intron 33 of 33)	12	87397693	87419991	22299	2	21809	uc007ohn.2	41152	ENSMUSG00000021253	Tgfb3	transforming growth factor, beta 3	peak_6295	113	53	31	37	58.1726	1.24556	0.53119	2.34484	0.0190352	0.311393
chr12	87420334	87420614	281	*	peak_6298	Promoter (<=1kb)	12	87397693	87419991	22299	2	21809	uc007ohn.2	-343	ENSMUSG00000021253	Tgfb3	transforming growth factor, beta 3	peak_6298	103	75	34	52	68.974	1.12957	0.524665	2.15293	0.0313243	0.320452
chr12	87591473	87592459	987	*	peak_6302	Intron (uc007ohr.1/70373, intron 2 of 9)	12	87582828	87632318	49491	1	70373	uc007ohs.1	8645	ENSMUSG00000021254	Gpatch2l	G patch domain containing 2 like	peak_6302	78	66	34	33	56.7053	1.18508	0.567683	2.08758	0.0368357	0.32696
chr12	88116264	88117672	1409	*	peak_6307	Distal Intergenic	12	88075319	88104745	29427	1	627607	uc011ypk.1	40945	ENSMUSG00000059114	Lrrc74a	leucine rich repeat containing 74A	peak_6307	264	221	141	127	201.955	0.932914	0.459597	2.02985	0.0423715	0.334126
chr12	88151840	88152352	513	*	peak_6311	Distal Intergenic	12	88221653	88225764	4112	2	238330	uc007oia.2	73412	ENSMUSG00000034168	Irf2bpl	interferon regulatory factor 2 binding protein-like	peak_6311	101	75	25	38	62.8627	1.56623	0.543904	2.87962	0.00398158	0.23761
chr12	88208336	88208851	516	*	peak_6316	Distal Intergenic	12	88221653	88225764	4112	2	238330	uc007oia.2	16913	ENSMUSG00000034168	Irf2bpl	interferon regulatory factor 2 binding protein-like	peak_6316	98	101	51	46	81.5615	1.16194	0.548403	2.11876	0.0341106	0.325246
chr12	88255251	88255936	686	*	peak_6320	Distal Intergenic	12	88221653	88225764	4112	2	238330	uc007oia.2	-29487	ENSMUSG00000034168	Irf2bpl	interferon regulatory factor 2 binding protein-like	peak_6320	149	88	60	62	92.1209	0.958305	0.479345	1.99919	0.0455873	0.335784
chr12	88287572	88289153	1582	*	peak_6322	Exon (uc007oib.2/217732, exon 1 of 5)	12	88287993	88306314	18322	1	217732	uc007oib.2	0	ENSMUSG00000034157	Cipc	CLOCK interacting protein, circadian	peak_6322	427	373	244	221	340.694	0.872454	0.445104	1.96011	0.0499828	0.339434
chr12	88296522	88297549	1028	*	peak_6323	Intron (uc007oib.2/217732, intron 2 of 4)	12	88293607	88306314	12708	1	217732	uc007oid.2	2915	ENSMUSG00000034157	Cipc	CLOCK interacting protein, circadian	peak_6323	204	192	89	135	166.647	0.971467	0.473991	2.04955	0.0404088	0.331886
chr12	88540160	88541235	1076	*	peak_6327	Exon (uc007oin.1/382620, exon 1 of 6)	12	88507192	88541179	33988	2	382620	uc007oin.1	0	ENSMUSG00000034111	Tmed8	transmembrane p24 trafficking protein 8	peak_6327	171	134	62	96	121.908	1.05196	0.47434	2.21773	0.0265731	0.319573
chr12	99773779	99774458	680	*	peak_6351	Intron (uc007oqg.1/72258, intron 1 of 6)	12	99728007	99770267	42261	2	72258	uc007oqx.1	-3512	ENSMUSG00000033854	Kcnk10	potassium channel, subfamily K, member 10	peak_6351	69	35	12	23	34.6128	1.57802	0.639558	2.46736	0.0136114	NA
chr12	100335124	100336044	921	*	peak_6357	Distal Intergenic	12	100158784	100221448	62665	1	76260	uc007orq.2	176340	ENSMUSG00000021013	Ttc8	tetratricopeptide repeat domain 8	peak_6357	228	162	101	99	154.987	1.00589	0.452207	2.22441	0.0261212	0.319573
chr12	100546806	100547200	395	*	peak_6361	Intron (uc007ors.1/71375, intron 3 of 5)	12	100447671	100529511	81841	2	71375	uc007orv.1	-17295	ENSMUSG00000033713	Foxn3	forkhead box N3	peak_6361	70	41	18	26	39.4962	1.35671	0.603221	2.24911	0.0245052	NA
chr12	100724216	100724830	615	*	peak_6369	Intron (uc007ory.1/71375, intron 1 of 1)	12	100625615	100688284	62670	2	71375	uc007orx.1	-35932	ENSMUSG00000033713	Foxn3	forkhead box N3	peak_6369	97	53	19	24	48.8562	1.79979	0.570587	3.15428	0.00160893	NA
chr12	101628835	101629176	342	*	peak_6387	Intron (uc007oss.2/104718, intron 9 of 19)	12	101538980	101759032	220053	2	104718	uc007oss.2	129856	ENSMUSG00000033530	Ttc7b	tetratricopeptide repeat domain 7B	peak_6387	43	40	14	16	30.7755	1.58144	0.688953	2.29543	0.0217085	NA
chr12	102320664	102322308	1645	*	peak_6399	Exon (uc011yqf.1/uc011yqf.1, exon 1 of 2)	12	102277619	102321912	44294	2	68734	uc007oti.2	0	ENSMUSG00000041846	Ppp4r3a	protein phosphatase 4 regulatory subunit 3A	peak_6399	743	574	363	412	552.506	0.843933	0.406438	2.07642	0.0378556	0.328724
chr12	103004819	103006195	1377	*	peak_6400	Intron (uc007otp.1/23876, intron 6 of 10)	12	102886812	102956712	69901	2	74413	uc007oto.1	-48107	ENSMUSG00000021187	Tc2n	tandem C2 domains, nuclear	peak_6400	241	223	126	97	187.44	1.14681	0.487635	2.35178	0.0186837	0.311393
chr12	103501308	103502122	815	*	peak_6408	Intron (uc007oty.1/238384, intron 14 of 16)	12	103521284	103564995	43712	1	217835	uc007oub.1	-19162	ENSMUSG00000044456	Rin3	Ras and Rab interactor 3	peak_6408	114	91	45	48	79.3817	1.21635	0.517463	2.35061	0.0187429	0.311393
chr12	103530001	103530978	978	*	peak_6410	Intron (uc007oub.1/217835, intron 1 of 3)	12	103521851	103629064	107214	1	217835	uc007oud.2	8150	ENSMUSG00000044456	Rin3	Ras and Rab interactor 3	peak_6410	261	192	105	121	178.566	1.06819	0.440685	2.42393	0.0153536	0.30229
chr12	103557921	103558388	468	*	peak_6411	Intron (uc007oub.1/217835, intron 2 of 3)	12	103521851	103629064	107214	1	217835	uc007oud.2	36070	ENSMUSG00000044456	Rin3	Ras and Rab interactor 3	peak_6411	86	76	36	43	64.8074	1.14398	0.54841	2.08599	0.0369795	0.32696
chr12	103654232	103655322	1091	*	peak_6413	Intron (uc007oue.1/19141, intron 1 of 12)	12	103632308	103661979	29672	2	19141	uc007oue.1	6657	ENSMUSG00000021190	Lgmn	legumain	peak_6413	209	192	110	101	166.018	1.02797	0.479482	2.14391	0.03204	0.321103
chr12	103660540	103660920	381	*	peak_6414	Intron (uc007oue.1/19141, intron 1 of 12)	12	103632308	103661979	29672	2	19141	uc007oue.1	1059	ENSMUSG00000021190	Lgmn	legumain	peak_6414	43	70	18	27	45.8523	1.59296	0.677368	2.35169	0.0186883	NA
chr12	104591307	104592166	860	*	peak_6428	Intron (uc007ove.1/65256, intron 1 of 9)	12	104559352	104594211	34860	2	65256	uc007ove.1	2045	ENSMUSG00000021200	Asb2	ankyrin repeat and SOCS box-containing 2	peak_6428	132	73	46	55	77.6621	1.0172	0.492112	2.06701	0.038733	0.331408
chr12	105240771	105241601	831	*	peak_6438	Intron (uc011yrb.1/71907, intron 2 of 4)	12	105234830	105251855	17026	2	71907	uc011yrb.1	10254	ENSMUSG00000058260	Serpina9	serine (or cysteine) peptidase inhibitor, clade A (alpha-1 antiproteinase, antitrypsin), member 9	peak_6438	130	122	65	59	102.4	1.12718	0.516095	2.18406	0.0289576	0.319573
chr12	105987811	105988567	757	*	peak_6450	Intron (uc007oxi.1/192119, intron 1 of 26)	12	105925952	105990162	64211	2	192119	uc007oxi.1	1595	ENSMUSG00000041415	Dicer1	dicer 1, ribonuclease type III	peak_6450	197	168	92	99	149.001	1.02995	0.469392	2.19422	0.0282194	0.319573
chr12	105989276	105990527	1252	*	peak_6451	Exon (uc007oxi.1/192119, exon 1 of 27)	12	105925952	105990162	64211	2	192119	uc007oxi.1	0	ENSMUSG00000041415	Dicer1	dicer 1, ribonuclease type III	peak_6451	276	116	101	88	143.74	0.957938	0.449478	2.13122	0.0330707	0.32335
chr12	106135015	106135667	653	*	peak_6452	Distal Intergenic	12	106011392	106103286	91895	2	94040	uc007oxq.1	-31729	ENSMUSG00000021097	Clmn	calmin	peak_6452	172	100	60	83	105.618	0.947383	0.460936	2.05535	0.0398455	0.331636
chr12	108159390	108159818	429	*	peak_6477	Distal Intergenic	12	107939371	107954534	15164	2	71033	uc007ozg.2	-204856	ENSMUSG00000085820	4933406K04Rik	RIKEN cDNA 4933406K04 gene	peak_6477	94	52	20	24	48.2154	1.72697	0.571818	3.02014	0.00252657	NA
chr12	109045785	109046554	770	*	peak_6479	Distal Intergenic	12	109148613	109241624	93012	2	58208	uc007ozh.1	195070	ENSMUSG00000048251	Bcl11b	B cell leukemia/lymphoma 11B	peak_6479	134	95	56	66	91.7883	0.963239	0.487351	1.97648	0.0481004	0.337595
chr12	109282033	109282411	379	*	peak_6482	Distal Intergenic	12	109148613	109241624	93012	2	58208	uc011yrp.1	-40409	ENSMUSG00000048251	Bcl11b	B cell leukemia/lymphoma 11B	peak_6482	61	49	25	20	41.5854	1.34423	0.623317	2.15657	0.031039	NA
chr12	109347637	109348968	1332	*	peak_6483	Intron (uc007ozj.2/52690, intron 11 of 12)	12	109356452	109401275	44824	2	52690	uc011yrq.1	52307	ENSMUSG00000056770	Setd3	SET domain containing 3	peak_6483	116	175	47	98	123.604	1.29154	0.572834	2.25466	0.0241548	0.317319
chr12	109417908	109418669	762	*	peak_6485	Exon (uc011yrr.1/12454, exon 1 of 12)	12	109417948	109441569	23622	1	12454	uc011yrr.1	0	ENSMUSG00000021258	Ccnk	cyclin K	peak_6485	175	108	60	74	107.202	1.10392	0.463372	2.38237	0.0172017	0.311393
chr12	109764544	109765368	825	*	peak_6500	Intron (uc011yrt.1/68519, intron 15 of 21)	12	109773075	109777774	4700	1	68519	uc011yru.1	-7707	ENSMUSG00000058070	Eml1	echinoderm microtubule associated protein like 1	peak_6500	129	72	42	45	73.331	1.19809	0.503525	2.3794	0.017341	0.311393
chr12	110003498	110005053	1556	*	peak_6505	Distal Intergenic	12	110031521	110054842	23322	1	22632	uc007pac.1	-26468	ENSMUSG00000021264	Yy1	YY1 transcription factor	peak_6505	400	322	197	234	305.593	0.8363	0.425499	1.96546	0.0493615	0.338146
chr12	110073727	110075152	1426	*	peak_6508	Exon (uc007pad.1/214663, exon 1 of 4)	12	110064088	110074086	9999	2	214663	uc007pad.1	0	ENSMUSG00000021265	Slc25a29	solute carrier family 25 (mitochondrial carrier, palmitoylcarnitine transporter), member 29	peak_6508	485	334	185	230	321.349	1.03713	0.406459	2.55161	0.0107225	0.285885
chr12	110649600	110650506	907	*	peak_6515	Distal Intergenic	12	110691033	110701546	10514	1	13386	uc007pam.2	-40527	ENSMUSG00000040856	Dlk1	delta like non-canonical Notch ligand 1	peak_6515	215	132	67	87	128.621	1.20079	0.447953	2.68061	0.00734876	0.268122
chr12	110655357	110656887	1531	*	peak_6516	Distal Intergenic	12	110691033	110701546	10514	1	13386	uc007pam.2	-34146	ENSMUSG00000040856	Dlk1	delta like non-canonical Notch ligand 1	peak_6516	388	324	116	228	279.362	1.19362	0.451601	2.64308	0.00821549	0.27098
chr12	110670774	110671455	682	*	peak_6517	Distal Intergenic	12	110691033	110701546	10514	1	13386	uc007pam.2	-19578	ENSMUSG00000040856	Dlk1	delta like non-canonical Notch ligand 1	peak_6517	156	128	45	87	109.933	1.23687	0.499535	2.47604	0.0132849	0.296181
chr12	110933322	110933846	525	*	peak_6519	Distal Intergenic	12	110920407	110920483	77	1	100124461	uc011ysx.1	12915	ENSMUSG00000077881	Mir882	microRNA 882	peak_6519	67	57	27	26	47.6612	1.30795	0.596187	2.19386	0.0282456	NA
chr12	111320613	111321617	1005	*	peak_6524	Intron (uc007pbf.1/26931, intron 1 of 11)	12	111140611	111809900	669290	1	26931	uc007pbf.1	180002	ENSMUSG00000017843	Ppp2r5c	protein phosphatase 2, regulatory subunit B', gamma	peak_6524	198	173	90	100	150.738	1.0699	0.470751	2.27275	0.0230413	0.315567
chr12	111619729	111620371	643	*	peak_6527	Intron (uc007pbf.1/26931, intron 1 of 11)	12	111685389	111689207	3819	1	26931	uc007pbj.2	-65018	ENSMUSG00000017843	Ppp2r5c	protein phosphatase 2, regulatory subunit B', gamma	peak_6527	65	59	24	25	46.9659	1.44274	0.604317	2.38739	0.0169683	NA
chr12	111839599	111841031	1433	*	peak_6534	Exon (uc007pbo.1/13424, exon 1 of 77)	12	111839605	111905154	65550	1	13424	uc007pbo.1	0	ENSMUSG00000018707	Dync1h1	dynein cytoplasmic 1 heavy chain 1	peak_6534	307	209	121	158	206.399	0.94337	0.423627	2.22689	0.0259548	0.319573
chr12	112035953	112036536	584	*	peak_6546	Intron (uc007pbu.1/69641, intron 2 of 2)	12	112046008	112079149	33142	2	26448	uc007pbv.1	42613	ENSMUSG00000056458	Mok	MOK protein kinase	peak_6546	153	152	73	90	127.326	1.04779	0.496058	2.11224	0.0346662	0.325896
chr12	112431401	112431823	423	*	peak_6560	Intron (uc007pcl.1/22031, intron 1 of 11)	12	112404759	112505359	100601	1	22031	uc007pcn.1	26642	ENSMUSG00000021277	Traf3	TNF receptor-associated factor 3	peak_6560	59	60	20	26	45.3163	1.51736	0.620434	2.44564	0.0144597	NA
chr12	112456673	112456971	299	*	peak_6562	Intron (uc007pcl.1/22031, intron 1 of 11)	12	112486694	112505359	18666	1	22031	uc007pco.1	-29723	ENSMUSG00000021277	Traf3	TNF receptor-associated factor 3	peak_6562	31	28	10	12	21.9448	1.53044	0.768887	1.99047	0.0465397	NA
chr12	112606755	112607520	766	*	peak_6568	Intron (uc007pct.2/217866, intron 1 of 36)	12	112531183	112615929	84747	2	217866	uc007pct.2	8409	ENSMUSG00000021279	Cdc42bpb	CDC42 binding protein kinase beta	peak_6568	94	106	31	57	79.414	1.38719	0.564016	2.45949	0.0139136	0.29784
chr12	112752591	112753434	844	*	peak_6574	Distal Intergenic	12	112688616	112737833	49218	2	212539	uc007pdb.1	-14758	ENSMUSG00000010529	Gm266	predicted gene 266	peak_6574	120	83	24	43	70.2232	1.67848	0.531265	3.15939	0.00158098	0.188585
chr12	112902146	112902548	403	*	peak_6581	Distal Intergenic	12	112907566	112910549	2984	2	12709	uc007pdn.2	8001	ENSMUSG00000001270	Ckb	creatine kinase, brain	peak_6581	100	86	23	54	69.8876	1.42526	0.562977	2.53164	0.011353	0.288433
chr12	112915670	112917173	1504	*	peak_6582	Exon (uc007pdo.1/328162, exon 1 of 4)	12	112916316	112922113	5798	1	328162	uc007pdo.1	0	ENSMUSG00000060950	Trmt61a	tRNA methyltransferase 61A	peak_6582	363	287	163	181	263.735	0.99936	0.430881	2.31934	0.0203764	0.31266
chr12	113091277	113092057	781	*	peak_6593	Intron (uc007ped.1/21981, intron 4 of 16)	12	113066669	113083207	16539	2	21981	uc007pec.1	-8070	ENSMUSG00000021285	Ppp1r13b	protein phosphatase 1, regulatory subunit 13B	peak_6593	76	88	42	38	68.1753	1.18768	0.581579	2.04216	0.0411354	0.333799
chr12	113503627	113504150	524	*	peak_6600	Distal Intergenic	12	113389560	113419052	29493	1	668303	uc007pen.1	114067	ENSMUSG00000021294	Kif26a	kinesin family member 26A	peak_6600	59	43	12	30	37.4074	1.38975	0.647234	2.14721	0.0317767	NA
chr12	113760501	113760888	388	*	peak_6606	Distal Intergenic	12	113738395	113749371	10977	2	104885	uc007per.1	-11130	ENSMUSG00000054013	Tmem179	transmembrane protein 179	peak_6606	59	40	18	21	35.9814	1.38464	0.628398	2.20344	0.0275637	NA
chr12	113814618	113815144	527	*	peak_6608	Distal Intergenic	12	113826995	113853768	26774	1	70435	uc007pes.1	-11851	ENSMUSG00000037679	Inf2	inverted formin, FH2 and WH2 domain containing	peak_6608	101	92	38	63	78.7226	1.07641	0.532525	2.02134	0.0432451	0.334126
chr12	113909105	113909428	324	*	peak_6615	Intron (uc007pex.2/11651, intron 2 of 13)	12	113892032	113912487	20456	2	11651	uc007pex.2	3059	ENSMUSG00000001729	Akt1	thymoma viral proto-oncogene 1	peak_6615	159	221	90	109	163.946	1.15849	0.529293	2.18876	0.0286144	0.319573
chr12	113930800	113931953	1154	*	peak_6616	Distal Intergenic	12	113917051	113920958	3908	1	382639	uc007pfa.2	13749	ENSMUSG00000037638	Zbtb42	zinc finger and BTB domain containing 42	peak_6616	337	243	147	152	231.048	1.00743	0.429488	2.34565	0.018994	0.311393
chr12	114289700	114290267	568	*	peak_6627	Intron (uc007pfp.1/217893, intron 7 of 23)	12	114288719	114310655	21937	1	217893	uc007pfs.1	981	ENSMUSG00000021143	Pacs2	phosphofurin acidic cluster sorting protein 2	peak_6627	122	161	41	100	118.068	1.27237	0.567994	2.2401	0.0250842	0.319573
chr12	114370569	114371620	1052	*	peak_6631	Exon (uc007pfv.1/116870, exon 16 of 20)	12	114378447	114383717	5271	1	68337	uc007pfy.2	-6827	ENSMUSG00000006356	Crip2	cysteine rich protein 2	peak_6631	264	282	126	149	225.83	1.15153	0.475977	2.41929	0.0155509	0.302619
chr12	120456557	120456958	402	*	peak_6662	Intron (uc007pik.1/320910, intron 1 of 13)	12	120401276	120476749	75474	2	320910	uc007pik.1	19791	ENSMUSG00000025321	Itgb8	integrin beta 8	peak_6662	38	47	17	17	33.6261	1.49215	0.698391	2.13656	0.0326339	NA
chr12	120476133	120477701	1569	*	peak_6664	Exon (uc007pik.1/320910, exon 1 of 14)	12	120401276	120476749	75474	2	320910	uc007pik.1	0	ENSMUSG00000025321	Itgb8	integrin beta 8	peak_6664	295	151	89	137	168.089	0.979459	0.42395	2.31032	0.0208704	0.312865
chr13	3536760	3538348	1589	*	peak_6666	Exon (uc007piu.1/14569, exon 1 of 11)	13	3537321	3565507	28187	1	14569	uc007piu.1	0	ENSMUSG00000021218	Gdi2	guanosine diphosphate (GDP) dissociation inhibitor 2	peak_6666	542	348	216	315	365.156	0.797554	0.397267	2.0076	0.0446854	0.335024
chr13	5248417	5248830	414	*	peak_6681	Distal Intergenic	13	5860735	5869639	8905	1	23849	uc007pjw.1	-611905	ENSMUSG00000000078	Klf6	Kruppel-like factor 6	peak_6681	52	39	22	9	32.7866	1.55113	0.715621	2.16753	0.0301945	NA
chr13	5843238	5845099	1862	*	peak_6690	Distal Intergenic	13	5860735	5869639	8905	1	23849	uc007pjw.1	-15636	ENSMUSG00000000078	Klf6	Kruppel-like factor 6	peak_6690	205	125	81	80	126.604	1.04034	0.455145	2.28573	0.0222698	0.313804
chr13	6126800	6127817	1018	*	peak_6693	Distal Intergenic	13	5860735	5869639	8905	1	23849	uc007pjw.1	266065	ENSMUSG00000000078	Klf6	Kruppel-like factor 6	peak_6693	127	130	51	72	103.766	1.22408	0.517376	2.36594	0.0179843	0.311393
chr13	8994610	8995921	1312	*	peak_6709	Exon (uc007pkp.1/69237, exon 1 of 17)	13	8971724	8995258	23535	2	69237	uc007pkp.1	0	ENSMUSG00000021149	Gtpbp4	GTP binding protein 4	peak_6709	383	298	123	241	273.465	1.02939	0.443999	2.31844	0.0204253	0.31266
chr13	9138035	9139727	1693	*	peak_6715	Intron (uc007pkr.1/217980, intron 5 of 17)	13	9093151	9172336	79186	1	217980	uc011ywb.1	44884	ENSMUSG00000033499	Larp4b	La ribonucleoprotein 4B	peak_6715	325	342	189	195	288.448	0.943926	0.468012	2.01689	0.0437075	0.334802
chr13	9158780	9159346	567	*	peak_6716	Intron (uc007pkr.1/217980, intron 13 of 17)	13	9093151	9172336	79186	1	217980	uc011ywb.1	65629	ENSMUSG00000033499	Larp4b	La ribonucleoprotein 4B	peak_6716	82	65	40	28	57.6713	1.15396	0.578685	1.9941	0.046141	0.336407
chr13	9288810	9289440	631	*	peak_6722	Intron (uc007pkt.2/208440, intron 1 of 35)	13	9275771	9668172	392402	1	208440	uc007pkv.2	13039	ENSMUSG00000048264	Dip2c	disco interacting protein 2 homolog C	peak_6722	69	56	31	27	49.0278	1.17049	0.590146	1.98339	0.0473235	NA
chr13	9442513	9442712	200	*	peak_6728	Intron (uc007pkt.2/208440, intron 1 of 35)	13	9608190	9668172	59983	1	208440	uc007pkw.2	-165478	ENSMUSG00000048264	Dip2c	disco interacting protein 2 homolog C	peak_6728	32	27	7	9	20.2045	1.9795	0.805423	2.45772	0.0139824	NA
chr13	9567672	9568303	632	*	peak_6731	Exon (uc007pkt.2/208440, exon 14 of 36)	13	9608190	9668172	59983	1	208440	uc007pkw.2	-39887	ENSMUSG00000048264	Dip2c	disco interacting protein 2 homolog C	peak_6731	56	72	7	30	46.4809	2.07002	0.709532	2.91744	0.00352912	NA
chr13	9762420	9763486	1067	*	peak_6734	Intron (uc007pkx.1/66505, intron 1 of 14)	13	9684082	9764202	80121	2	66505	uc007pkx.1	716	ENSMUSG00000021156	Zmynd11	zinc finger, MYND domain containing 11	peak_6734	584	482	273	354	449.239	0.872967	0.417148	2.0927	0.0363759	0.326177
chr13	12297720	12298021	302	*	peak_6738	Intron (uc007plh.1/238505, intron 22 of 32)	13	12279086	12292757	13672	2	238505	uc007plg.1	-4963	ENSMUSG00000021311	Mtr	5-methyltetrahydrofolate-homocysteine methyltransferase	peak_6738	69	56	24	35	48.7948	1.18339	0.582161	2.03276	0.042077	NA
chr13	12357240	12357698	459	*	peak_6741	Distal Intergenic	13	12309077	12350267	41191	2	238505	uc011ywd.1	-6973	ENSMUSG00000021311	Mtr	5-methyltetrahydrofolate-homocysteine methyltransferase	peak_6741	23	32	6	13	21.0745	1.77658	0.835766	2.12569	0.0335294	NA
chr13	12523467	12523750	284	*	peak_6744	Intron (uc007plk.1/217995, intron 35 of 44)	13	12516887	12532556	15670	1	217995	uc007pll.1	6580	ENSMUSG00000050244	Heatr1	HEAT repeat containing 1	peak_6744	63	47	24	20	40.8982	1.36209	0.619218	2.19969	0.0278288	NA
chr13	14155054	14157176	2123	*	peak_6760	Exon (uc007pmy.1/94246, exon 1 of 15)	13	14143196	14155668	12473	2	14593	uc007pmu.1	0	ENSMUSG00000021302	Ggps1	geranylgeranyl diphosphate synthase 1	peak_6760	656	483	307	385	479.587	0.793982	0.401663	1.97674	0.0480713	0.337595
chr13	15503209	15504029	821	*	peak_6770	Distal Intergenic	13	15555068	15806947	251880	1	14634	uc007pnq.1	-51039	ENSMUSG00000021318	Gli3	GLI-Kruppel family member GLI3	peak_6770	84	46	30	7	43.1794	1.70485	0.715421	2.383	0.017172	NA
chr13	15533676	15534334	659	*	peak_6772	Distal Intergenic	13	15555068	15806947	251880	1	14634	uc007pnq.1	-20734	ENSMUSG00000021318	Gli3	GLI-Kruppel family member GLI3	peak_6772	37	19	69	55	46.3337	-1.20415	0.588058	-2.04768	0.0405917	NA
chr13	15554032	15554755	724	*	peak_6773	Promoter (<=1kb)	13	15555068	15806947	251880	1	14634	uc007pnq.1	-313	ENSMUSG00000021318	Gli3	GLI-Kruppel family member GLI3	peak_6773	157	163	57	104	130.763	1.17832	0.510272	2.3092	0.0209325	0.312865
chr13	15898786	15899200	415	*	peak_6788	Exon (uc007pnt.1/uc007pnt.1, exon 1 of 5)	13	16106284	16119044	12761	1	16323	uc007pnw.1	-207084	ENSMUSG00000041324	Inhba	inhibin beta-A	peak_6788	75	56	28	27	49.2565	1.30288	0.580334	2.24506	0.0247644	NA
chr13	17786330	17788114	1785	*	peak_6793	Exon (uc007poa.1/66308, exon 1 of 2)	13	16949310	17786599	837290	2	192136	uc007pnx.2	0	ENSMUSG00000055137	Sugct	succinyl-CoA glutarate-CoA transferase	peak_6793	738	640	356	433	579.468	0.919497	0.419251	2.19319	0.0282938	0.319573
chr13	22134741	22135311	571	*	peak_6840	Exon (uc007pse.1/319183, exon 1 of 1)	13	22134346	22134818	473	2	319167	uc007psd.1	0	ENSMUSG00000069301	H2ac11	H2A clustered histone 11	peak_6840	136	104	36	74	91.5923	1.2425	0.513161	2.42126	0.0154668	0.30229
chr13	23537045	23537879	835	*	peak_6844	Distal Intergenic	13	23519845	23522886	3042	2	320842	uc007ptp.1	-14159	ENSMUSG00000085024	C230035I16Rik	RIKEN cDNA C230035I16 gene	peak_6844	222	169	70	120	152.294	1.14677	0.460901	2.48811	0.0128426	0.292359
chr13	23634822	23635891	1070	*	peak_6847	Exon (uc007pty.1/319182, exon 1 of 1)	13	23634841	23635221	381	2	319182	uc007pty.1	0	ENSMUSG00000114456	H2bc9	H2B clustered histone 9	peak_6847	200	157	71	110	141.737	1.08453	0.463847	2.33813	0.0193806	0.311393
chr13	23647139	23647777	639	*	peak_6850	Exon (uc007pub.2/14957, exon 1 of 1)	13	23646901	23649877	2977	1	14957	uc007pub.2	238	ENSMUSG00000052565	H1f3	H1.3 linker histone, cluster member	peak_6850	109	172	73	78	124.222	1.13721	0.56601	2.00917	0.0445196	0.335024
chr13	23673588	23674326	739	*	peak_6854	Exon (uc007puh.1/319156, exon 1 of 1)	13	23673471	23673782	312	1	319156	uc007puh.1	117	ENSMUSG00000061482	H4c4	H4 clustered histone 4	peak_6854	141	124	59	77	107.474	1.07955	0.494167	2.18459	0.0289193	0.319573
chr13	23677113	23677741	629	*	peak_6855	Exon (uc007pui.2/319179, exon 2 of 2)	13	23673471	23673782	312	1	319156	uc007puh.1	3642	ENSMUSG00000061482	H4c4	H4 clustered histone 4	peak_6855	153	103	40	83	97.4963	1.14415	0.497705	2.29886	0.0215131	0.312865
chr13	23837445	23838789	1345	*	peak_6861	Exon (uc007pus.1/319178, exon 1 of 1)	13	23838603	23839070	468	1	319178	uc007pus.1	0	ENSMUSG00000075031	H2bc3	H2B clustered histone 3	peak_6861	297	188	118	149	193.667	0.896087	0.421026	2.12834	0.0333088	0.324062
chr13	24291969	24292589	621	*	peak_6869	Intron (uc007pvn.1/68732, intron 2 of 37)	13	24104353	24372659	268307	2	68732	uc007pvn.1	80070	ENSMUSG00000021338	Carmil1	capping protein regulator and myosin 1 linker 1	peak_6869	167	133	69	63	115.421	1.24942	0.489177	2.55412	0.0106458	0.285811
chr13	24323987	24325125	1139	*	peak_6870	Intron (uc007pvn.1/68732, intron 2 of 37)	13	24104353	24372659	268307	2	68732	uc007pvn.1	47534	ENSMUSG00000021338	Carmil1	capping protein regulator and myosin 1 linker 1	peak_6870	127	64	41	54	71.64	0.989166	0.499466	1.98045	0.0476532	0.337595
chr13	24657109	24658254	1146	*	peak_6876	Distal Intergenic	13	24689994	24696108	6115	2	76024	uc007pvy.2	37854	NA	Gm11346	X-linked lymphocyte-regulated 5 pseudogene	peak_6876	214	240	83	138	185.735	1.24044	0.496688	2.49743	0.0125098	0.292163
chr13	28509234	28511368	2135	*	peak_6887	Distal Intergenic	13	28234353	28243464	9112	1	28078	uc007pyh.1	274881	ENSMUSG00000017064	Prl5a1	prolactin family 5, subfamily a, member 1	peak_6887	397	287	200	194	283.583	0.842711	0.424829	1.98365	0.0472952	0.337595
chr13	29049778	29051739	1962	*	peak_6894	Distal Intergenic	13	29042599	29045551	2953	2	20677	uc007pyk.1	-4227	ENSMUSG00000076431	Sox4	SRY (sex determining region Y)-box 4	peak_6894	310	275	152	171	244.033	0.968244	0.447742	2.1625	0.0305793	0.319952
chr13	29872549	29873725	1177	*	peak_6900	Intron (uc007pyn.1/68916, intron 4 of 15)	13	29417175	29947457	530283	2	68916	uc007pyn.1	73732	ENSMUSG00000006191	Cdkal1	CDK5 regulatory subunit associated protein 1-like 1	peak_6900	174	139	69	50	116.076	1.44377	0.507446	2.84517	0.00443881	0.238934
chr13	29994102	29994539	438	*	peak_6904	Distal Intergenic	13	29613706	29947457	333752	2	68916	uc011yxw.1	-46645	ENSMUSG00000006191	Cdkal1	CDK5 regulatory subunit associated protein 1-like 1	peak_6904	66	73	16	40	53.5402	1.52667	0.627358	2.43348	0.0149543	NA
chr13	30076604	30077465	862	*	peak_6907	Exon (uc007pyq.2/13557, exon 1 of 7)	13	30008715	30076201	67487	2	13557	uc007pys.1	-403	ENSMUSG00000016477	E2f3	E2F transcription factor 3	peak_6907	248	205	79	153	180.798	1.10298	0.467413	2.35976	0.0182868	0.311393
chr13	31856737	31858228	1492	*	peak_6918	Distal Intergenic	13	31898515	31902504	3990	1	17300	uc007pzp.1	-40287	ENSMUSG00000050295	Foxc1	forkhead box C1	peak_6918	365	228	158	187	241.477	0.808023	0.409657	1.97244	0.0485599	0.337595
chr13	31902597	31903908	1312	*	peak_6921	Downstream (<=300bp)	13	31898515	31902504	3990	1	17300	uc007pzp.1	4082	ENSMUSG00000050295	Foxc1	forkhead box C1	peak_6921	699	484	299	397	488.208	0.829614	0.394667	2.10206	0.0355478	0.326177
chr13	31912532	31913148	617	*	peak_6923	Intron (uc007pzq.1/218138, intron 9 of 10)	13	31898515	31902504	3990	1	17300	uc007pzp.1	14017	ENSMUSG00000050295	Foxc1	forkhead box C1	peak_6923	283	279	158	134	234.062	1.05851	0.478009	2.21442	0.0268002	0.319573
chr13	32751810	32752741	932	*	peak_6948	Distal Intergenic	13	32792696	32873648	80953	2	238564	uc011yya.1	120907	ENSMUSG00000044951	Mylk4	myosin light chain kinase family, member 4	peak_6948	94	85	46	43	72.6018	1.10348	0.543833	2.02908	0.0424502	0.334126
chr13	33096182	33097666	1485	*	peak_6956	Exon (uc007pzz.1/20723, exon 1 of 7)	13	33096410	33109824	13415	1	20723	uc007pzz.1	0	ENSMUSG00000045827	Serpinb9	serine (or cysteine) peptidase inhibitor, clade B, member 9	peak_6956	171	144	67	88	125.379	1.13111	0.477402	2.36931	0.0178215	0.311393
chr13	33120050	33120738	689	*	peak_6957	Intron (uc007qaa.1/20706, intron 1 of 6)	13	33119283	33132427	13145	1	20706	uc007qaa.1	767	ENSMUSG00000021403	Serpinb9b	serine (or cysteine) peptidase inhibitor, clade B, member 9b	peak_6957	123	132	48	90	106.966	1.08133	0.529763	2.04116	0.0412347	0.334126
chr13	34129152	34130167	1016	*	peak_6963	Exon (uc007qaz.1/68021, exon 1 of 5)	13	34129510	34153755	24246	1	68021	uc007qaz.1	0	ENSMUSG00000038286	Bphl	biphenyl hydrolase-like (serine hydrolase, breast epithelial mucin-associated antigen)	peak_6963	221	189	104	127	171.161	0.935066	0.458145	2.04098	0.0412525	0.334126
chr13	34175836	34176044	209	*	peak_6967	Distal Intergenic	13	34166147	34169877	3731	2	22151	uc007qbb.2	-5959	ENSMUSG00000058672	Tubb2a	tubulin, beta 2A class IIA	peak_6967	64	75	39	24	57.0099	1.26782	0.629023	2.01554	0.0438476	0.334802
chr13	34906369	34907161	793	*	peak_6979	Distal Intergenic	13	34967363	34976635	9273	1	19134	uc007qbn.2	-60202	ENSMUSG00000021413	Prpf4b	pre-mRNA processing factor 4B	peak_6979	160	130	82	53	114.517	1.14587	0.51961	2.20526	0.0274362	0.319573
chr13	35900804	35901076	273	*	peak_6989	Intron (uc007qce.2/12593, intron 4 of 9)	13	35833271	35965933	132663	1	12593	uc007qcg.2	67533	ENSMUSG00000059288	Cdyl	chromodomain protein, Y chromosome-like	peak_6989	54	33	8	16	28.3779	1.908	0.699819	2.72642	0.00640259	NA
chr13	36297716	36297920	205	*	peak_6997	Intron (uc007qck.1/69955, intron 2 of 6)	13	36209280	36629462	420183	1	69955	uc007qcl.1	88436	ENSMUSG00000021420	Fars2	phenylalanine-tRNA synthetase 2 (mitochondrial)	peak_6997	37	34	8	15	25.4261	1.76756	0.744093	2.37546	0.0175271	NA
chr13	37511292	37511816	525	*	peak_7004	Distal Intergenic	13	37437214	37510905	73692	1	17084	uc007qcr.2	74078	ENSMUSG00000021423	Ly86	lymphocyte antigen 86	peak_7004	64	56	11	43	45.91	1.33749	0.661874	2.02076	0.043305	NA
chr13	37917596	37919015	1420	*	peak_7012	Exon (uc007qcw.2/68750, exon 1 of 10)	13	37917907	38027403	109497	1	68750	uc007qcw.2	0	ENSMUSG00000039087	Rreb1	ras responsive element binding protein 1	peak_7012	186	221	63	146	169.363	1.20366	0.529487	2.27326	0.0230106	0.315397
chr13	37949259	37950491	1233	*	peak_7016	Intron (uc007qcw.2/68750, intron 1 of 9)	13	37980303	38043874	63572	1	68750	uc007qda.2	-29812	ENSMUSG00000039087	Rreb1	ras responsive element binding protein 1	peak_7016	316	235	169	136	226.936	0.891295	0.451465	1.97423	0.0483556	0.337595
chr13	38034019	38034929	911	*	peak_7018	Intron (uc007qcy.2/68750, intron 8 of 9)	13	38058474	38086059	27586	2	107513	uc007qdc.2	51130	ENSMUSG00000021427	Ssr1	signal sequence receptor, alpha	peak_7018	173	155	65	78	127.122	1.3143	0.48539	2.70773	0.00677452	0.268122
chr13	41434253	41435585	1333	*	peak_7053	Exon (uc007qfd.2/18003, exon 2 of 7)	13	41405285	41454370	49086	2	18003	uc007qfd.2	18785	ENSMUSG00000021365	Nedd9	neural precursor cell expressed, developmentally down-regulated gene 9	peak_7053	287	240	129	128	210.164	1.12155	0.452361	2.47933	0.013163	0.29564
chr13	41868996	41869664	669	*	peak_7059	Intron (uc007qfh.1/109254, intron 5 of 6)	13	41858517	41942857	84341	2	109254	uc007qfh.1	73193	ENSMUSG00000058022	Adtrp	androgen dependent TFPI regulating protein	peak_7059	29	19	73	47	44.2348	-1.34713	0.622398	-2.16442	0.0304323	NA
chr13	42263519	42263718	200	*	peak_7065	Intron (uc007qfk.1/110521, intron 7 of 8)	13	42147390	42280395	133006	1	110521	uc007qfk.1	116129	ENSMUSG00000021366	Hivep1	human immunodeficiency virus type I enhancer binding protein 1	peak_7065	37	30	6	15	23.3201	1.80203	0.769597	2.34153	0.0192051	NA
chr13	42401929	42402810	882	*	peak_7066	Exon (uc007qfl.2/13614, exon 5 of 5)	13	42396639	42403358	6720	1	13614	uc007qfl.2	5290	ENSMUSG00000021367	Edn1	endothelin 1	peak_7066	109	74	36	25	64.2141	1.59146	0.558699	2.8485	0.00439255	0.238934
chr13	43918103	43918493	391	*	peak_7082	Distal Intergenic	13	43880554	43898501	17948	1	12522	uc007qgj.1	37549	ENSMUSG00000015396	Cd83	CD83 antigen	peak_7082	45	39	11	19	30.5636	1.60957	0.688681	2.33718	0.01943	NA
chr13	44169613	44169812	200	*	peak_7084	Distal Intergenic	13	43880554	43898501	17948	1	12522	uc007qgj.1	289059	ENSMUSG00000015396	Cd83	CD83 antigen	peak_7084	37	20	8	2	17.1667	2.42703	0.92356	2.62791	0.00859114	NA
chr13	45844069	45845333	1265	*	peak_7099	Intron (uc011yyv.1/20238, intron 4 of 7)	13	45650262	46060345	410084	2	20238	uc011yyv.1	215012	ENSMUSG00000046876	Atxn1	ataxin 1	peak_7099	196	195	79	105	156.706	1.23972	0.484006	2.56138	0.0104258	0.28577
chr13	45879067	45879471	405	*	peak_7101	Intron (uc011yyv.1/20238, intron 4 of 7)	13	45650262	46060345	410084	2	20238	uc011yyv.1	180874	ENSMUSG00000046876	Atxn1	ataxin 1	peak_7101	78	65	15	31	50.3734	1.7679	0.601071	2.94125	0.00326894	NA
chr13	46059440	46059734	295	*	peak_7110	Intron (uc011yyv.1/20238, intron 1 of 7)	13	45650262	46060345	410084	2	20238	uc011yyv.1	611	ENSMUSG00000046876	Atxn1	ataxin 1	peak_7110	131	63	27	22	60.76	1.92309	0.54943	3.50016	0.000464986	0.1391
chr13	47016994	47017263	270	*	peak_7121	Intron (uc007qhn.1/16553, intron 2 of 37)	13	46844457	47025087	180631	2	16553	uc007qhn.1	7824	ENSMUSG00000021375	Kif13a	kinesin family member 13A	peak_7121	50	51	3	16	33.0696	2.62983	0.7701	3.41492	0.000638015	NA
chr13	47170555	47171410	856	*	peak_7126	Intron (uc007qht.2/218214, intron 16 of 20)	13	47161825	47179982	18158	1	218214	uc011yyy.1	8730	ENSMUSG00000038080	Kdm1b	lysine (K)-specific demethylase 1B	peak_7126	177	123	74	49	111.741	1.29283	0.507009	2.54992	0.0107749	0.285885
chr13	47198520	47199268	749	*	peak_7127	Intron (uc007qhw.2/110052, intron 2 of 10)	13	47180136	47201589	21454	2	110052	uc007qhw.2	2321	ENSMUSG00000021377	Dek	DEK proto-oncogene (DNA binding)	peak_7127	118	97	43	41	80.2548	1.43139	0.525525	2.72374	0.00645465	0.267369
chr13	47241197	47241396	200	*	peak_7131	Exon (uc007qhy.1/uc007qhy.1, exon 3 of 3)	13	47218089	47343360	125272	1	218215	uc007qhx.2	23108	ENSMUSG00000038068	Rnf144b	ring finger protein 144B	peak_7131	42	41	11	21	31.2269	1.53419	0.695095	2.20717	0.0273022	NA
chr13	48587787	48588912	1126	*	peak_7146	Intron (uc011yza.1/67911, intron 4 of 4)	13	48583029	48608779	25751	2	67911	uc011yza.1	19867	ENSMUSG00000050954	Zfp169	zinc finger protein 169	peak_7146	203	149	86	98	140.884	0.998384	0.455313	2.19274	0.0283259	0.319573
chr13	48593120	48594784	1665	*	peak_7147	Exon (uc011yza.1/67911, exon 3 of 5)	13	48583029	48608779	25751	2	67911	uc011yza.1	13995	ENSMUSG00000050954	Zfp169	zinc finger protein 169	peak_7147	201	114	47	83	112.501	1.30979	0.465767	2.8121	0.00492185	0.243689
chr13	48647617	48648321	705	*	peak_7151	Distal Intergenic	13	48633548	48633641	94	2	387244	uc011yzd.1	-13976	ENSMUSG00000065421	Mirlet7a-1	microRNA let7a-1	peak_7151	179	177	65	91	139.532	1.34469	0.491661	2.73498	0.00623833	0.263926
chr13	48660964	48661949	986	*	peak_7152	Distal Intergenic	13	48633548	48633641	94	2	387244	uc011yzd.1	-27323	ENSMUSG00000065421	Mirlet7a-1	microRNA let7a-1	peak_7152	215	147	98	76	140.857	1.07085	0.473215	2.26293	0.0236401	0.316306
chr13	48877808	48879388	1581	*	peak_7158	Distal Intergenic	13	48897119	48927494	30376	2	18676	uc007qim.1	48106	ENSMUSG00000038025	Phf2	PHD finger protein 2	peak_7158	365	261	105	149	230.205	1.37771	0.425836	3.23532	0.00121507	0.169814
chr13	48964622	48965611	990	*	peak_7162	Intron (uc007qin.2/18676, intron 1 of 21)	13	48897119	48966254	69136	2	18676	uc007qin.2	643	ENSMUSG00000038025	Phf2	PHD finger protein 2	peak_7162	455	289	199	215	299.374	0.869085	0.405414	2.1437	0.0320573	0.321103
chr13	48966611	48967855	1245	*	peak_7163	Promoter (<=1kb)	13	48897119	48966254	69136	2	18676	uc007qin.2	-357	ENSMUSG00000038025	Phf2	PHD finger protein 2	peak_7163	461	385	227	237	350.158	0.957258	0.430537	2.22341	0.0261884	0.319573
chr13	49061995	49063025	1031	*	peak_7169	Exon (uc007qio.1/218236, exon 1 of 18)	13	48974586	49063197	88612	2	218236	uc007qio.1	172	ENSMUSG00000038014	Fam120a	family with sequence similarity 120, member A	peak_7169	646	498	254	308	450.869	1.10946	0.409463	2.70956	0.0067373	0.268122
chr13	49273507	49275150	1644	*	peak_7177	Distal Intergenic	13	49282916	49291620	8705	1	18081	uc007qiw.1	-7766	ENSMUSG00000037966	Ninj1	ninjurin 1	peak_7177	493	338	159	214	313.222	1.21777	0.407538	2.98811	0.00280704	0.227377
chr13	49308370	49311795	3426	*	peak_7180	Exon (uc007qix.1/68480, exon 1 of 7)	13	49298320	49311229	12910	2	68480	uc007qix.1	0	ENSMUSG00000037960	Card19	caspase recruitment domain family, member 19	peak_7180	929	781	475	551	729.144	0.840162	0.412019	2.03914	0.0414365	0.334126
chr13	49393724	49394835	1112	*	peak_7182	Exon (uc007qjc.1/30938, exon 1 of 18)	13	49358479	49394389	35911	2	30938	uc007qjc.1	0	ENSMUSG00000037946	Fgd3	FYVE, RhoGEF and PH domain containing 3	peak_7182	262	210	114	129	190.02	1.04314	0.446817	2.3346	0.0195643	0.311393
chr13	49439794	49441190	1397	*	peak_7184	Intron (uc007qjg.1/76895, intron 2 of 8)	13	49436918	49482394	45477	1	76895	uc007qji.1	2876	ENSMUSG00000037933	Bicd2	BICD cargo adaptor 2	peak_7184	358	276	128	181	248.487	1.13232	0.429262	2.63784	0.00834364	0.272573
chr13	49516092	49518235	2144	*	peak_7189	Exon (uc007qjj.1/75678, exon 1 of 13)	13	49516680	49558359	41680	1	75678	uc007qjj.1	0	ENSMUSG00000021385	Ippk	inositol 1,3,4,5,6-pentakisphosphate 2-kinase	peak_7189	514	426	283	266	398.222	0.855652	0.431931	1.98099	0.0475925	0.337595
chr13	49777276	49778254	979	*	peak_7196	Exon (uc007qjv.2/105148, exon 1 of 34)	13	49777499	49829636	52138	1	105148	uc007qjv.2	0	ENSMUSG00000037851	Iars	isoleucine-tRNA synthetase	peak_7196	298	144	84	130	162.948	1.03169	0.425858	2.42261	0.0154093	0.30229
chr13	49795764	49796119	356	*	peak_7197	Intron (uc007qjv.2/105148, intron 7 of 33)	13	49777499	49829636	52138	1	105148	uc007qjv.2	18265	ENSMUSG00000037851	Iars	isoleucine-tRNA synthetase	peak_7197	13	24	59	81	46.7877	-1.67846	0.668571	-2.51052	0.0120552	NA
chr13	50145707	50146572	866	*	peak_7200	Distal Intergenic	13	50340550	50345677	5128	2	380882	uc007qka.1	199105	ENSMUSG00000095300	Gm906	predicted gene 906	peak_7200	111	46	30	25	52.1542	1.41794	0.565089	2.50922	0.0120996	NA
chr13	50256857	50257201	345	*	peak_7201	Distal Intergenic	13	50340550	50345677	5128	2	380882	uc007qka.1	88476	ENSMUSG00000095300	Gm906	predicted gene 906	peak_7201	63	45	26	21	40.9381	1.22731	0.615922	1.99263	0.0463017	NA
chr13	50875451	50876196	746	*	peak_7204	Distal Intergenic	13	50738597	50741207	2611	1	380845	uc007qld.1	136854	ENSMUSG00000096641	Gm904	predicted gene 904	peak_7204	172	152	60	51	118.291	1.63204	0.505482	3.22869	0.00124361	0.169814
chr13	51408769	51409359	591	*	peak_7210	Distal Intergenic	13	51503987	51518166	14180	1	13610	uc007qmf.2	-94628	ENSMUSG00000067586	S1pr3	sphingosine-1-phosphate receptor 3	peak_7210	76	143	49	57	95.4579	1.33088	0.610581	2.17969	0.0292804	0.319573
chr13	52070628	52071529	902	*	peak_7221	Distal Intergenic	13	51942044	51943843	1800	1	23882	uc007qmq.2	128584	ENSMUSG00000021453	Gadd45g	growth arrest and DNA-damage-inducible 45 gamma	peak_7221	199	160	99	96	147.668	0.952652	0.467654	2.03709	0.0416414	0.334126
chr13	52119916	52121179	1264	*	peak_7223	Distal Intergenic	13	51942044	51943843	1800	1	23882	uc007qmq.2	177872	ENSMUSG00000021453	Gadd45g	growth arrest and DNA-damage-inducible 45 gamma	peak_7223	240	186	99	83	162.176	1.27919	0.469401	2.72516	0.0064271	0.267369
chr13	52808536	52809317	782	*	peak_7228	Distal Intergenic	13	52824739	52830974	6236	2	105404	uc007qnb.2	21657	NA	BB123696	expressed sequence BB123696	peak_7228	85	82	26	60	67.8314	1.13735	0.574066	1.98122	0.0475663	0.337595
chr13	54327351	54327759	409	*	peak_7253	Distal Intergenic	13	54287498	54317801	30304	1	15466	uc007qob.1	39853	ENSMUSG00000034987	Hrh2	histamine receptor H2	peak_7253	58	63	28	18	46.8011	1.50778	0.647298	2.32935	0.0198406	NA
chr13	54526698	54526897	200	*	peak_7257	Distal Intergenic	13	54560198	54570201	10004	2	73666	uc007qod.2	43304	ENSMUSG00000025872	Thoc3	THO complex 3	peak_7257	36	31	11	15	24.9668	1.47086	0.729187	2.01712	0.0436833	NA
chr13	55206498	55207757	1260	*	peak_7275	Exon (uc007qpy.1/26919, exon 1 of 7)	13	55206670	55236432	29763	1	26919	uc007qpy.1	0	ENSMUSG00000021481	Zfp346	zinc finger protein 346	peak_7275	298	231	134	127	209.963	1.08165	0.446436	2.42285	0.0153991	0.30229
chr13	55291052	55292123	1072	*	peak_7280	Distal Intergenic	13	55311143	55419686	108544	1	18193	uc007qqd.1	-19020	ENSMUSG00000021488	Nsd1	nuclear receptor-binding SET-domain protein 1	peak_7280	257	261	140	124	214.981	1.09714	0.482405	2.27431	0.0229474	0.315375
chr13	55723729	55724862	1134	*	peak_7301	Exon (uc007qrv.1/12328, exon 1 of 4)	13	55724366	55733777	9412	1	12328	uc007qrv.1	0	ENSMUSG00000021501	Caml	calcium modulating ligand	peak_7301	327	296	175	191	266.304	0.881433	0.447629	1.96911	0.0489399	0.337595
chr13	55857964	55858829	866	*	peak_7308	Intron (uc007qrz.1/72562, intron 2 of 3)	13	55885940	55910359	24420	1	76856	uc007qsb.1	-27111	ENSMUSG00000021499	Catsper3	cation channel, sperm associated 3	peak_7308	133	62	24	68	70.1909	1.1025	0.549069	2.00794	0.0446498	0.335024
chr13	56093735	56094663	929	*	peak_7315	Distal Intergenic	13	56174983	56236911	61929	2	26914	uc007qsf.2	142248	ENSMUSG00000015937	Macroh2a1	macroH2A.1 histone	peak_7315	269	201	125	122	189.48	0.983298	0.445584	2.20676	0.0273307	0.319573
chr13	56383333	56383706	374	*	peak_7321	Distal Intergenic	13	56390006	56397912	7907	2	57266	uc007qsm.1	14206	ENSMUSG00000021508	Cxcl14	chemokine (C-X-C motif) ligand 14	peak_7321	54	36	20	11	31.8766	1.5253	0.690711	2.20831	0.0272229	NA
chr13	59077093	59077455	363	*	peak_7351	Intron (uc007qui.1/18212, intron 12 of 17)	13	58909642	59038392	128751	1	18212	uc007quk.1	167451	ENSMUSG00000055254	Ntrk2	neurotrophic tyrosine kinase, receptor, type 2	peak_7351	47	30	14	15	27.4656	1.42928	0.688824	2.07495	0.0379907	NA
chr13	60343396	60344555	1160	*	peak_7379	Distal Intergenic	13	60306832	60317379	10548	1	100503759	uc007qvj.1	36564	ENSMUSG00000050765	Gm5084	predicted gene 5084	peak_7379	161	108	40	82	100.644	1.22573	0.49414	2.48053	0.0131187	0.295542
chr13	60410874	60411629	756	*	peak_7382	Distal Intergenic	13	60306832	60317379	10548	1	100503759	uc007qvj.1	104042	ENSMUSG00000050765	Gm5084	predicted gene 5084	peak_7382	110	90	51	44	79.1088	1.13958	0.529117	2.15374	0.0312605	0.320452
chr13	60824331	60825643	1313	*	peak_7394	Exon (uc007qvm.1/69635, exon 11 of 26)	13	60883248	60887725	4478	2	218275	uc007qvp.2	62082	ENSMUSG00000042243	BC051665	cDNA sequence BC051665	peak_7394	183	95	73	50	102.085	1.11395	0.497693	2.23823	0.0252059	0.319573
chr13	63018071	63019406	1336	*	peak_7407	Distal Intergenic	13	62966113	62989596	23484	2	14121	uc007qxg.1	-28475	ENSMUSG00000069805	Fbp1	fructose bisphosphatase 1	peak_7407	186	101	47	71	102.104	1.29243	0.466213	2.77218	0.00556823	0.250525
chr13	63287634	63289178	1545	*	peak_7420	Intron (uc007qxi.1/72061, intron 6 of 14)	13	63341351	63403592	62242	1	72061	uc007qxk.1	-52173	ENSMUSG00000021458	Aopep	aminopeptidase O	peak_7420	411	433	224	244	360.037	1.004	0.459939	2.1829	0.0290428	0.319573
chr13	63629791	63630116	326	*	peak_7434	Intron (uc007qxv.1/19206, intron 15 of 22)	13	63634572	63641220	6649	2	19206	uc007qxw.1	11104	ENSMUSG00000021466	Ptch1	patched 1	peak_7434	84	41	20	35	44.6542	1.17846	0.579347	2.03412	0.0419396	NA
chr13	63650782	63651071	290	*	peak_7436	Intron (uc007qxv.1/19206, intron 2 of 22)	13	63634572	63641220	6649	2	19206	uc007qxw.1	-9562	ENSMUSG00000021466	Ptch1	patched 1	peak_7436	53	44	15	23	35.9907	1.45923	0.644367	2.26459	0.0235375	NA
chr13	64019913	64020845	933	*	peak_7442	Distal Intergenic	13	63971817	63974235	2419	1	76251	uc007qyd.2	48096	ENSMUSG00000021470	Ercc6l2	excision repair cross-complementing rodent repair deficiency, complementation group 6 like 2	peak_7442	286	213	80	84	175.618	1.66682	0.449552	3.70773	0.000209123	0.108958
chr13	64359281	64359911	631	*	peak_7447	Intron (uc007qys.1/uc007qys.1, intron 1 of 2)	13	64293853	64349846	55994	2	218294	uc007qyo.2	-9435	ENSMUSG00000033102	Cdc14b	CDC14 cell division cycle 14B	peak_7447	71	46	22	31	43.8673	1.18615	0.584643	2.02885	0.0424736	NA
chr13	64413433	64414323	891	*	peak_7448	Exon (uc007qyt.1/66129, exon 1 of 6)	13	64393144	64414018	20875	2	66129	uc007qyt.1	0	ENSMUSG00000021482	Prxl2c	peroxiredoxin like 2C	peak_7448	181	136	65	98	125.817	1.05024	0.466931	2.24924	0.0244972	0.317957
chr13	67583185	67583510	326	*	peak_7472	Intron (uc007raw.1/408067, intron 1 of 3)	13	67572449	67585189	12741	2	408067	uc007raw.1	1679	ENSMUSG00000059839	Zfp874b	zinc finger protein 874b	peak_7472	45	25	10	13	23.5844	1.60742	0.727925	2.20822	0.0272291	NA
chr13	67880508	67881632	1125	*	peak_7483	Exon (uc007rbn.2/72958, exon 1 of 4)	13	67880630	67890017	9388	1	72958	uc007rbn.2	0	ENSMUSG00000090659	Zfp493	zinc finger protein 493	peak_7483	260	232	130	137	204.479	0.988388	0.458277	2.15675	0.0310255	0.320115
chr13	69122596	69123604	1009	*	peak_7493	Intron (uc007rcf.1/210044, intron 1 of 24)	13	68758920	69138419	379500	2	210044	uc007rcf.1	14815	ENSMUSG00000021536	Adcy2	adenylate cyclase 2	peak_7493	238	213	95	116	178.359	1.21534	0.462908	2.62546	0.00865332	0.275074
chr13	69137168	69137973	806	*	peak_7494	Exon (uc007rcf.1/210044, exon 1 of 25)	13	68758920	69138419	379500	2	210044	uc007rcf.1	446	ENSMUSG00000021536	Adcy2	adenylate cyclase 2	peak_7494	130	105	41	73	92.1002	1.1632	0.508215	2.2888	0.0220912	0.313804
chr13	71873821	71874125	305	*	peak_7517	Distal Intergenic	13	72095680	72101171	5492	2	16371	uc007rdd.1	227046	ENSMUSG00000060969	Irx1	Iroquois homeobox 1	peak_7517	65	49	23	12	39.9439	1.71805	0.66092	2.59949	0.00933635	NA
chr13	73579495	73579832	338	*	peak_7522	Distal Intergenic	13	73604831	73651986	47156	1	210992	uc007rdk.1	-24999	ENSMUSG00000021608	Lpcat1	lysophosphatidylcholine acyltransferase 1	peak_7522	152	131	75	58	112.53	1.16052	0.510238	2.27447	0.0229378	0.315375
chr13	73585902	73586221	320	*	peak_7524	Distal Intergenic	13	73604831	73651986	47156	1	210992	uc007rdk.1	-18610	ENSMUSG00000021608	Lpcat1	lysophosphatidylcholine acyltransferase 1	peak_7524	131	78	52	42	78.21	1.13647	0.512915	2.2157	0.0267119	0.319573
chr13	73604650	73606332	1683	*	peak_7526	Exon (uc007rdk.1/210992, exon 1 of 14)	13	73604831	73651986	47156	1	210992	uc007rdk.1	0	ENSMUSG00000021608	Lpcat1	lysophosphatidylcholine acyltransferase 1	peak_7526	649	504	282	347	470.562	0.961452	0.408848	2.35162	0.0186921	0.311393
chr13	74851547	74851746	200	*	peak_7558	Intron (uc007rfk.1/12380, intron 9 of 16)	13	74831734	74871679	39946	2	12380	uc007rfk.1	19933	ENSMUSG00000021585	Cast	calpastatin	peak_7558	23	25	3	2	15.067	3.39361	1.05	3.232	0.00122925	NA
chr13	75634064	75634613	550	*	peak_7565	Distal Intergenic	13	75782494	75782589	96	1	751556	uc011zbz.1	-147881	ENSMUSG00000076236	Mir682	microRNA 682	peak_7565	61	34	13	24	33.2817	1.38659	0.64399	2.15313	0.0313087	NA
chr13	75641361	75641560	200	*	peak_7566	Distal Intergenic	13	75782494	75782589	96	1	751556	uc011zbz.1	-140934	ENSMUSG00000076236	Mir682	microRNA 682	peak_7566	25	14	3	7	12.355	1.99754	0.974555	2.0497	0.0403942	NA
chr13	75716498	75716931	434	*	peak_7567	Distal Intergenic	13	75782494	75782589	96	1	751556	uc011zbz.1	-65563	ENSMUSG00000076236	Mir682	microRNA 682	peak_7567	37	42	13	19	30.8248	1.47975	0.704764	2.09964	0.0357607	NA
chr13	75844703	75847354	2652	*	peak_7568	Exon (uc007rfu.1/192657, exon 1 of 12)	13	75844932	75909806	64875	1	192657	uc007rfu.1	0	ENSMUSG00000001542	Ell2	elongation factor for RNA polymerase II 2	peak_7568	640	497	324	357	480.648	0.816873	0.410939	1.98782	0.0468317	0.337096
chr13	75875561	75876786	1226	*	peak_7570	Intron (uc007rfu.1/192657, intron 2 of 11)	13	75899326	75905486	6161	1	192657	uc007rfw.1	-22540	ENSMUSG00000001542	Ell2	elongation factor for RNA polymerase II 2	peak_7570	241	196	123	117	180.75	0.938695	0.4583	2.04821	0.0405396	0.332295
chr13	80073854	80074499	646	*	peak_7585	Distal Intergenic	13	81022683	81028904	6222	1	105171	uc007rhh.1	-948184	ENSMUSG00000074794	Arrdc3	arrestin domain containing 3	peak_7585	79	41	21	24	41.5625	1.39309	0.59141	2.35554	0.0184957	NA
chr13	80696561	80697011	451	*	peak_7586	Distal Intergenic	13	81022683	81028904	6222	1	105171	uc007rhh.1	-325672	ENSMUSG00000074794	Arrdc3	arrestin domain containing 3	peak_7586	48	55	19	14	38.4152	1.77728	0.682489	2.60412	0.00921105	NA
chr13	81024622	81026053	1432	*	peak_7587	Intron (uc007rhh.1/105171, intron 1 of 1)	13	81022683	81035303	12621	1	105171	uc007rhj.1	1939	ENSMUSG00000074794	Arrdc3	arrestin domain containing 3	peak_7587	780	615	367	469	588.865	0.833566	0.40568	2.05474	0.0399045	0.331636
chr13	87135807	87136117	311	*	peak_7617	Distal Intergenic	13	86184403	86186400	1998	2	12867	uc007riy.1	-949407	ENSMUSG00000017778	Cox7c	cytochrome c oxidase subunit 7C	peak_7617	39	59	11	28	39.119	1.61282	0.71302	2.26195	0.0237003	NA
chr13	89393668	89394089	422	*	peak_7621	Intron (uc007rjd.2/13612, intron 9 of 10)	13	89680241	89751437	71197	1	12950	uc007rjf.2	-286152	ENSMUSG00000021613	Hapln1	hyaluronan and proteoglycan link protein 1	peak_7621	59	50	17	17	38.6121	1.76529	0.641121	2.75345	0.00589709	NA
chr13	89475200	89475952	753	*	peak_7622	Distal Intergenic	13	89680241	89751437	71197	1	12950	uc007rjf.2	-204289	ENSMUSG00000021613	Hapln1	hyaluronan and proteoglycan link protein 1	peak_7622	116	85	48	34	75.1864	1.31831	0.541067	2.43651	0.0148299	0.301252
chr13	89567723	89568778	1056	*	peak_7624	Distal Intergenic	13	89680241	89751437	71197	1	12950	uc007rjf.2	-111463	ENSMUSG00000021613	Hapln1	hyaluronan and proteoglycan link protein 1	peak_7624	202	106	75	91	119.532	0.876738	0.44601	1.96573	0.0493292	0.338146
chr13	93426819	93427403	585	*	peak_7665	Intron (uc007rks.1/218442, intron 1 of 4)	13	93381093	93481901	100809	1	218442	uc007rkt.1	45726	ENSMUSG00000021703	Serinc5	serine incorporator 5	peak_7665	151	122	50	52	100.327	1.49929	0.498661	3.00663	0.00264161	0.22672
chr13	93446084	93446802	719	*	peak_7667	Intron (uc007rks.1/218442, intron 2 of 4)	13	93381093	93481901	100809	1	218442	uc007rkt.1	64991	ENSMUSG00000021703	Serinc5	serine incorporator 5	peak_7667	244	166	105	63	152.525	1.28041	0.496279	2.58003	0.00987919	0.27864
chr13	93463219	93464804	1586	*	peak_7669	Exon (uc007rkt.1/218442, exon 8 of 12)	13	93381093	93481901	100809	1	218442	uc007rkt.1	82126	ENSMUSG00000021703	Serinc5	serine incorporator 5	peak_7669	180	130	76	81	122.717	1.03415	0.466294	2.21781	0.0265679	0.319573
chr13	94169656	94170428	773	*	peak_7675	Intron (uc007rlc.2/26556, intron 9 of 9)	13	94223330	94234672	11343	2	57748	uc007rlg.1	64244	ENSMUSG00000021690	Jmy	junction-mediating and regulatory protein	peak_7675	96	82	42	44	70.8884	1.13974	0.536693	2.12363	0.0337009	0.324415
chr13	94316587	94317045	459	*	peak_7678	Distal Intergenic	13	94204157	94269644	65488	2	57748	uc007rlf.1	-46943	ENSMUSG00000021690	Jmy	junction-mediating and regulatory protein	peak_7678	48	31	15	14	28.0955	1.46	0.687772	2.12279	0.0337715	NA
chr13	95155050	95155296	247	*	peak_7699	Intron (uc007rlv.2/11774, intron 1 of 26)	13	95128915	95336271	207357	1	11774	uc007rlv.2	26135	ENSMUSG00000021686	Ap3b1	adaptor-related protein complex 3, beta 1 subunit	peak_7699	45	47	8	26	34.3185	1.64667	0.712867	2.30992	0.0208926	NA
chr13	95210214	95211127	914	*	peak_7700	Exon (uc007rlv.2/11774, exon 8 of 27)	13	95128915	95336271	207357	1	11774	uc007rlv.2	81299	ENSMUSG00000021686	Ap3b1	adaptor-related protein complex 3, beta 1 subunit	peak_7700	125	77	27	46	70.3888	1.51606	0.519755	2.91688	0.00353555	0.236453
chr13	95747551	95747809	259	*	peak_7705	Intron (uc007rlz.1/218460, intron 1 of 12)	13	95746303	95793269	46967	1	218460	uc007rlz.1	1248	ENSMUSG00000042015	Wdr41	WD repeat domain 41	peak_7705	32	22	6	2	16.4366	2.74385	0.947677	2.89534	0.00378749	NA
chr13	96094875	96095579	705	*	peak_7707	Exon (uc007rmh.1/72114, exon 1 of 2)	13	96095192	96107796	12605	1	72114	uc007rmh.1	0	ENSMUSG00000041995	Zbed3	zinc finger, BED type containing 3	peak_7707	232	207	79	150	177.962	1.09411	0.475464	2.30114	0.0213838	0.312865
chr13	96144614	96145395	782	*	peak_7710	Exon (uc007rmi.1/66549, exon 1 of 14)	13	96120672	96145289	24618	2	66549	uc007rmi.1	0	ENSMUSG00000021681	Aggf1	angiogenic factor with G patch and FHA domains 1	peak_7710	116	108	51	70	92.9078	1.02251	0.513509	1.99121	0.0464577	0.336422
chr13	96387984	96388660	677	*	peak_7712	Exon (uc007rmn.1/14062, exon 1 of 2)	13	96371744	96388388	16645	2	14062	uc007rmn.1	0	ENSMUSG00000048376	F2r	coagulation factor II (thrombin) receptor	peak_7712	154	112	52	70	101.674	1.19696	0.480876	2.48912	0.0128058	0.292338
chr13	97175009	97175513	505	*	peak_7714	Intron (uc007rmw.2/67463, intron 11 of 12)	13	97158249	97185542	27294	1	67463	uc007rmw.2	16760	ENSMUSG00000021671	Poc5	POC5 centriolar protein	peak_7714	69	47	16	23	40.3518	1.62944	0.611292	2.66557	0.00768585	NA
chr13	97312346	97313775	1430	*	peak_7715	Exon (uc007rni.2/68018, exon 1 of 7)	13	97250644	97312440	61797	2	27015	uc007rne.1	0	ENSMUSG00000021668	Polk	polymerase (DNA directed), kappa	peak_7715	293	247	134	159	222.333	0.984682	0.443928	2.21811	0.0265473	0.319573
chr13	98023830	98024400	571	*	peak_7725	Distal Intergenic	13	98011060	98022995	11936	1	13803	uc007rod.2	12770	ENSMUSG00000041773	Enc1	ectodermal-neural cortex 1	peak_7725	48	64	20	16	42.5888	1.81342	0.678475	2.67279	0.00752235	NA
chr13	98448432	98448744	313	*	peak_7726	Distal Intergenic	13	98698438	98712550	14113	2	110596	uc007roj.1	263806	ENSMUSG00000021662	Arhgef28	Rho guanine nucleotide exchange factor (GEF) 28	peak_7726	24	16	52	62	39.458	-1.48639	0.610398	-2.43512	0.0148868	NA
chr13	98694313	98695135	823	*	peak_7729	Intron (uc007roh.1/110596, intron 35 of 35)	13	98698438	98712550	14113	2	110596	uc007roj.1	17415	ENSMUSG00000021662	Arhgef28	Rho guanine nucleotide exchange factor (GEF) 28	peak_7729	130	87	50	39	80.2108	1.29565	0.520019	2.49154	0.0127191	0.292338
chr13	98775617	98776084	468	*	peak_7730	Intron (uc007roh.1/110596, intron 9 of 35)	13	98712281	98786062	73782	2	110596	uc007rol.1	9978	ENSMUSG00000021662	Arhgef28	Rho guanine nucleotide exchange factor (GEF) 28	peak_7730	77	72	23	26	54.0578	1.72264	0.58888	2.92528	0.0034415	NA
chr13	98797490	98798469	980	*	peak_7732	Intron (uc007roh.1/110596, intron 9 of 35)	13	98698438	98802634	104197	2	110596	uc007rok.1	4165	ENSMUSG00000021662	Arhgef28	Rho guanine nucleotide exchange factor (GEF) 28	peak_7732	163	166	73	99	136.518	1.09414	0.494934	2.21068	0.0270578	0.319573
chr13	99262365	99262889	525	*	peak_7739	Distal Intergenic	13	99124200	99126660	2461	1	15229	uc009van.1	138165	ENSMUSG00000078302	Foxd1	forkhead box D1	peak_7739	74	65	25	36	53.6587	1.30759	0.576258	2.2691	0.0232623	NA
chr13	99359000	99359435	436	*	peak_7740	Distal Intergenic	13	99404933	99407365	2433	2	68344	uc011zdk.1	47930	ENSMUSG00000046082	Tmem174	transmembrane protein 174	peak_7740	68	59	20	32	47.9261	1.41147	0.596354	2.36683	0.0179411	NA
chr13	99377399	99377898	500	*	peak_7741	Distal Intergenic	13	99404933	99407365	2433	2	68344	uc011zdk.1	29467	ENSMUSG00000046082	Tmem174	transmembrane protein 174	peak_7741	48	29	7	14	25.0156	1.92108	0.732342	2.6232	0.00871082	NA
chr13	99393168	99393650	483	*	peak_7743	Distal Intergenic	13	99404933	99407365	2433	2	68344	uc011zdk.1	13715	ENSMUSG00000046082	Tmem174	transmembrane protein 174	peak_7743	60	44	26	12	37.9895	1.4504	0.675622	2.14677	0.0318117	NA
chr13	99897799	99899165	1367	*	peak_7757	Distal Intergenic	13	99954778	100016987	62210	1	238803	uc007rpl.1	-55613	ENSMUSG00000050919	Zfp366	zinc finger protein 366	peak_7757	190	119	69	60	113.611	1.26213	0.474725	2.65865	0.00784556	0.270594
chr13	100285811	100286923	1113	*	peak_7767	Exon (uc007rpu.1/uc007rpu.1, exon 1 of 2)	13	100191419	100286557	95139	2	17755	uc007rpr.2	0	ENSMUSG00000052727	Map1b	microtubule-associated protein 1B	peak_7767	111	109	46	47	85.7694	1.36648	0.534419	2.55695	0.0105593	0.285811
chr13	104213054	104213880	827	*	peak_7810	Distal Intergenic	13	103813222	104124572	311351	2	328329	uc007rsf.2	-88482	ENSMUSG00000034751	Mast4	microtubule associated serine/threonine kinase family member 4	peak_7810	111	60	23	16	53.4531	2.08845	0.583092	3.58168	0.000341391	NA
chr13	104281250	104282210	961	*	peak_7811	Distal Intergenic	13	103813222	104124572	311351	2	328329	uc007rsf.2	-156678	ENSMUSG00000034751	Mast4	microtubule associated serine/threonine kinase family member 4	peak_7811	78	59	30	29	51.978	1.26952	0.572308	2.21824	0.0265385	NA
chr13	104767932	104769001	1070	*	peak_7818	Distal Intergenic	13	104632260	104710594	78335	2	59079	uc007rsn.1	-57338	ENSMUSG00000021709	Erbin	Erbb2 interacting protein	peak_7818	379	304	179	143	269.263	1.14223	0.453562	2.51834	0.0117908	0.291606
chr13	104853348	104853801	454	*	peak_7825	Intron (uc007rsp.1/75805, intron 3 of 12)	13	104813519	104826647	13129	2	75805	uc007rso.1	-26701	ENSMUSG00000021710	Nln	neurolysin (metallopeptidase M3 family)	peak_7825	43	33	15	14	27.9445	1.44382	0.697563	2.06981	0.0384701	NA
chr13	105330957	105331831	875	*	peak_7831	Distal Intergenic	13	105582579	105584573	1995	2	67285	uc007rtl.1	252742	ENSMUSG00000021715	Cwc27	CWC27 spliceosome-associated protein	peak_7831	128	97	42	37	80.8972	1.56027	0.52271	2.98497	0.00283609	0.227377
chr13	106202019	106203188	1170	*	peak_7839	Distal Intergenic	13	106233773	106238213	4441	1	15550	uc007rtu.2	-30585	ENSMUSG00000021721	Htr1a	5-hydroxytryptamine (serotonin) receptor 1A	peak_7839	97	55	21	43	54.4595	1.28785	0.558672	2.3052	0.0211553	NA
chr13	107803896	107804240	345	*	peak_7846	Intron (uc007ruc.2/16563, intron 1 of 21)	13	107750665	107812194	61530	2	16563	uc007ruc.2	7954	ENSMUSG00000021693	Kif2a	kinesin family member 2A	peak_7846	42	33	6	8	23.81	2.50557	0.779761	3.21325	0.00131242	NA
chr13	108833166	108835234	2069	*	peak_7856	Exon (uc007rut.1/75616, exon 1 of 3)	13	108834668	108839340	4673	1	75616	uc007rut.1	0	ENSMUSG00000071180	Smim15	small integral membrane protein 15	peak_7856	336	296	145	169	254.329	1.12217	0.444833	2.52267	0.0116467	0.291399
chr13	112071031	112071612	582	*	peak_7882	Distal Intergenic	13	112045221	112047957	2737	1	238880	uc007rvu.1	25810	ENSMUSG00000055194	Actbl2	actin, beta-like 2	peak_7882	92	75	25	10	54.9376	2.27618	0.647295	3.51645	0.000437352	NA
chr13	112476892	112478038	1147	*	peak_7889	Exon (uc007rvy.1/218613, exon 2 of 13)	13	112476559	112508802	32244	1	218613	uc007rvz.1	333	ENSMUSG00000032727	Mier3	MIER family member 3	peak_7889	520	430	247	307	399.616	0.881766	0.42044	2.09725	0.0359717	0.326177
chr13	113121266	113122169	904	*	peak_7900	Intron (uc011zen.1/77318, intron 4 of 5)	13	113108633	113130082	21450	1	77318	uc007rwe.1	12633	ENSMUSG00000049985	Ankrd55	ankyrin repeat domain 55	peak_7900	215	225	120	120	186.869	1.016	0.485916	2.09089	0.0365381	0.326177
chr13	113473376	113474876	1501	*	peak_7909	Intron (uc007rwo.2/268706, intron 2 of 14)	13	113490437	113495169	4733	1	268706	uc007rwp.1	-15561	ENSMUSG00000047789	Slc38a9	solute carrier family 38, member 9	peak_7909	152	113	53	83	104.895	1.05222	0.482112	2.18253	0.0290705	0.319573
chr13	113545840	113546326	487	*	peak_7913	Distal Intergenic	13	113591000	113657888	66889	1	19012	uc007rwq.1	-44674	ENSMUSG00000021759	Plpp1	phospholipid phosphatase 1	peak_7913	114	126	44	74	98.2831	1.21746	0.536383	2.26976	0.0232224	0.315567
chr13	113625282	113625731	450	*	peak_7918	Intron (uc007rwq.1/19012, intron 1 of 5)	13	113591000	113657888	66889	1	19012	uc007rwr.1	34282	ENSMUSG00000021759	Plpp1	phospholipid phosphatase 1	peak_7918	82	87	38	37	67.5084	1.30948	0.570516	2.29525	0.0217186	0.313484
chr13	114289190	114290454	1265	*	peak_7926	Distal Intergenic	13	114404753	114408766	4014	2	170625	uc007rxh.1	118312	ENSMUSG00000042364	Snx18	sorting nexin 18	peak_7926	103	108	49	59	87.4842	1.11856	0.534492	2.09276	0.036371	0.326177
chr13	114305446	114305758	313	*	peak_7927	Distal Intergenic	13	114404753	114408766	4014	2	170625	uc007rxh.1	103008	ENSMUSG00000042364	Snx18	sorting nexin 18	peak_7927	74	46	31	17	43.8825	1.29009	0.626585	2.05892	0.0395015	NA
chr13	114567102	114567755	654	*	peak_7931	Distal Intergenic	13	114584716	114947669	362954	1	218639	uc007rxj.1	-16961	ENSMUSG00000042348	Arl15	ADP-ribosylation factor-like 15	peak_7931	55	47	15	17	36.1562	1.76693	0.652619	2.70744	0.00678037	NA
chr13	117739292	117740027	736	*	peak_7950	Intron (uc007ryi.1/52552, intron 2 of 24)	13	117643631	117668141	24511	2	52552	uc007ryh.1	-71151	ENSMUSG00000021725	Parp8	poly (ADP-ribose) polymerase family, member 8	peak_7950	21	30	91	73	58.0133	-1.52782	0.625962	-2.44075	0.0146567	0.300883
chr13	118024317	118025148	832	*	peak_7955	Intron (uc007rym.2/13723, intron 2 of 8)	13	118009380	118063222	53843	1	13723	uc007rym.2	14937	ENSMUSG00000021728	Emb	embigin	peak_7955	87	109	50	43	81.6411	1.24382	0.575797	2.16017	0.0307594	0.320054
chr13	120257041	120257252	212	*	peak_7966	Intron (uc007rzf.2/67392, intron 3 of 3)	13	120251566	120274924	23359	1	67392	uc011zex.1	5475	ENSMUSG00000062822	4833420G17Rik	RIKEN cDNA 4833420G17 gene	peak_7966	43	41	13	20	31.7647	1.48707	0.682579	2.1786	0.0293611	NA
chr14	8766033	8767314	1282	*	peak_7978	Exon (uc007sek.1/286940, exon 39 of 46)	14	8751624	8756071	4448	1	286940	uc007sel.1	14409	ENSMUSG00000025278	Flnb	filamin, beta	peak_7978	505	321	234	220	331.99	0.875192	0.410684	2.13106	0.0330843	0.32335
chr14	12250336	12251043	708	*	peak_8000	Distal Intergenic	14	12386067	12796645	410579	1	19270	uc007sfl.1	-135024	ENSMUSG00000121513	Ptprg	protein tyrosine phosphatase, receptor type, G	peak_8000	62	55	23	26	44.825	1.35861	0.606804	2.23896	0.0251588	NA
chr14	12715748	12716924	1177	*	peak_8009	Intron (uc007sfl.1/19270, intron 2 of 3)	14	13022457	13074553	52097	1	19270	uc007sfn.2	-305533	ENSMUSG00000121513	Ptprg	protein tyrosine phosphatase, receptor type, G	peak_8009	217	160	86	100	148.092	1.08492	0.452348	2.39842	0.0164662	0.308809
chr14	12903087	12903836	750	*	peak_8010	Intron (uc007sfm.2/19270, intron 5 of 29)	14	13022457	13074553	52097	1	19270	uc007sfn.2	-118621	ENSMUSG00000121513	Ptprg	protein tyrosine phosphatase, receptor type, G	peak_8010	54	66	21	29	47.6545	1.45715	0.632241	2.30473	0.0211815	NA
chr14	15472615	15472926	312	*	peak_8030	Distal Intergenic	14	15535539	15608026	72488	1	218756	uc007sgn.1	-62613	ENSMUSG00000021733	Slc4a7	solute carrier family 4, sodium bicarbonate cotransporter, member 7	peak_8030	37	34	17	9	26.6867	1.5093	0.751489	2.00841	0.0445997	NA
chr14	19606244	19606908	665	*	peak_8060	Intron (uc007shv.1/218793, intron 3 of 5)	14	19406091	19726141	320051	2	218793	uc007shv.1	119233	ENSMUSG00000058317	Ube2e2	ubiquitin-conjugating enzyme E2E 2	peak_8060	91	83	47	37	70.2337	1.13519	0.55852	2.0325	0.0421033	0.334126
chr14	20527298	20527864	567	*	peak_8066	Distal Intergenic	14	20570479	20625352	54874	1	18074	uc007sit.1	-42615	ENSMUSG00000021806	Nid2	nidogen 2	peak_8066	133	99	55	60	91.4972	1.07339	0.49434	2.17135	0.0299047	0.319573
chr14	20569834	20570811	978	*	peak_8067	Exon (uc007sit.1/18074, exon 1 of 17)	14	20570479	20625352	54874	1	18074	uc007sit.1	0	ENSMUSG00000021806	Nid2	nidogen 2	peak_8067	216	199	92	128	170.813	1.05276	0.468249	2.24828	0.024558	0.317957
chr14	20935019	20935894	876	*	peak_8075	Distal Intergenic	14	20894858	20902394	7537	2	67509	uc007siy.2	-32625	ENSMUSG00000045107	Saysd1	SAYSVFN motif domain containing 1	peak_8075	97	62	29	38	58.3269	1.28338	0.538629	2.38268	0.017187	0.311393
chr14	21470186	21470465	280	*	peak_8091	Exon (uc007skd.1/59011, exon 4 of 6)	14	21468324	21475762	7439	2	59011	uc007skd.1	5297	ENSMUSG00000068697	Myoz1	myozenin 1	peak_8091	44	42	20	14	33.0108	1.42484	0.689535	2.06638	0.0387926	NA
chr14	21514111	21515227	1117	*	peak_8094	Exon (uc007skk.1/73068, exon 1 of 3)	14	21514190	21519419	5230	1	73068	uc007skk.1	0	ENSMUSG00000039357	Fut11	fucosyltransferase 11	peak_8094	349	230	155	156	231.494	0.923018	0.422604	2.18412	0.0289536	0.319573
chr14	21584036	21585371	1336	*	peak_8100	Exon (uc007skt.1/12325, exon 7 of 21)	14	21554097	21613310	59214	2	12325	uc007skt.1	27939	ENSMUSG00000021820	Camk2g	calcium/calmodulin-dependent protein kinase II gamma	peak_8100	418	331	193	256	316.096	0.835739	0.421676	1.98194	0.0474854	0.337595
chr14	22364732	22364974	243	*	peak_8120	Intron (uc007slg.1/54169, intron 2 of 16)	14	22320107	22483970	163864	1	54169	uc007slk.1	44625	ENSMUSG00000021767	Kat6b	K(lysine) acetyltransferase 6B	peak_8120	65	65	22	22	48.0044	1.68765	0.616181	2.73889	0.0061647	NA
chr14	22366301	22367025	725	*	peak_8121	Intron (uc007slg.1/54169, intron 2 of 16)	14	22320107	22483970	163864	1	54169	uc007slk.1	46194	ENSMUSG00000021767	Kat6b	K(lysine) acetyltransferase 6B	peak_8121	151	143	45	83	113.847	1.36371	0.510603	2.67078	0.00756747	0.26939
chr14	22412348	22413015	668	*	peak_8122	Intron (uc007slg.1/54169, intron 2 of 16)	14	22320107	22483970	163864	1	54169	uc007slk.1	92241	ENSMUSG00000021767	Kat6b	K(lysine) acetyltransferase 6B	peak_8122	123	73	47	52	75.6329	0.991908	0.49924	1.98683	0.0469409	0.337096
chr14	22625777	22626456	680	*	peak_8127	Distal Intergenic	14	22650783	22665101	14319	1	22334	uc007sls.1	-24327	ENSMUSG00000021771	Vdac2	voltage-dependent anion channel 2	peak_8127	118	69	32	51	68.6238	1.20233	0.514458	2.33708	0.0194351	0.311393
chr14	22722268	22723417	1150	*	peak_8131	Distal Intergenic	14	22665083	22668132	3050	2	69156	uc007slt.1	-54136	ENSMUSG00000021773	Comtd1	catechol-O-methyltransferase domain containing 1	peak_8131	99	76	35	38	65.7742	1.32873	0.537312	2.47293	0.0134011	0.296741
chr14	23405946	23407416	1471	*	peak_8137	Intron (uc007slz.2/76633, intron 4 of 6)	14	23403628	23875310	471683	1	76633	uc007sma.2	2318	ENSMUSG00000063458	Lrmda	leucine rich melanocyte differentiation associated	peak_8137	61	36	94	118	78.5795	-1.11784	0.493669	-2.26436	0.0235521	0.316195
chr14	23466989	23467551	563	*	peak_8138	Intron (uc007slz.2/76633, intron 5 of 6)	14	23403628	23875310	471683	1	76633	uc007sma.2	63361	ENSMUSG00000063458	Lrmda	leucine rich melanocyte differentiation associated	peak_8138	74	67	35	33	56.645	1.14723	0.574984	1.99523	0.0460176	0.336398
chr14	24611085	24613118	2034	*	peak_8143	Intron (uc007smg.1/16531, intron 2 of 28)	14	24117983	24823427	705445	2	16531	uc007smg.1	210309	ENSMUSG00000063142	Kcnma1	potassium large conductance calcium-activated channel, subfamily M, alpha member 1	peak_8143	311	174	129	139	191.826	0.846763	0.418358	2.02401	0.0429689	0.334126
chr14	25638820	25639527	708	*	peak_8160	Distal Intergenic	14	25309903	25315368	5466	1	20088	uc007sre.1	328917	ENSMUSG00000025290	Rps24	ribosomal protein S24	peak_8160	45	75	19	37	50.6588	1.3899	0.669553	2.07586	0.0379067	NA
chr14	26010252	26010737	486	*	peak_8168	Distal Intergenic	14	26278778	26467976	189199	1	328365	uc007srm.1	-268041	ENSMUSG00000007817	Zmiz1	zinc finger, MIZ-type containing 1	peak_8168	116	77	40	48	72.9555	1.17276	0.509665	2.30104	0.0213892	0.312865
chr14	26026458	26027219	762	*	peak_8169	Distal Intergenic	14	26278778	26467976	189199	1	328365	uc007srm.1	-251559	ENSMUSG00000007817	Zmiz1	zinc finger, MIZ-type containing 1	peak_8169	101	120	54	44	89.7832	1.3259	0.563892	2.35133	0.0187063	0.311393
chr14	26324624	26325078	455	*	peak_8182	Intron (uc007srm.1/328365, intron 2 of 10)	14	26353925	26354009	85	1	100526533	uc011zhn.1	-28847	ENSMUSG00000093081	Mir3075	microRNA 3075	peak_8182	249	218	126	131	194.62	0.962042	0.458696	2.09734	0.0359636	0.326177
chr14	26339340	26340468	1129	*	peak_8183	Intron (uc007srm.1/328365, intron 2 of 10)	14	26353925	26354009	85	1	100526533	uc011zhn.1	-13457	ENSMUSG00000093081	Mir3075	microRNA 3075	peak_8183	502	387	259	261	373.069	0.840841	0.420673	1.9988	0.0456302	0.335784
chr14	26498662	26499345	684	*	peak_8191	Distal Intergenic	14	26513656	26519952	6297	1	105675	uc007srr.1	-14311	ENSMUSG00000021868	Ppif	peptidylprolyl isomerase F (cyclophilin F)	peak_8191	85	72	29	43	61.0706	1.23844	0.55408	2.23513	0.0254091	0.319573
chr14	26625383	26625741	359	*	peak_8202	Distal Intergenic	14	26661641	26701787	40147	1	11744	uc007sru.2	-35900	ENSMUSG00000021866	Anxa11	annexin A11	peak_8202	62	42	21	24	38.835	1.24751	0.610845	2.04227	0.0411248	NA
chr14	26671665	26673622	1958	*	peak_8205	Intron (uc007sru.2/11744, intron 1 of 10)	14	26661641	26706290	44650	1	11744	uc007srv.2	10024	ENSMUSG00000021866	Anxa11	annexin A11	peak_8205	626	559	199	282	448.74	1.43638	0.430026	3.34021	0.000837145	0.159956
chr14	31389120	31389640	521	*	peak_8239	Distal Intergenic	14	31362335	31387908	25574	1	21881	uc007svc.1	26785	ENSMUSG00000021957	Tkt	transketolase	peak_8239	95	99	42	53	79.213	1.18394	0.543952	2.17656	0.0295134	0.319573
chr14	31529652	31530300	649	*	peak_8243	Intron (uc007svr.2/54650, intron 1 of 20)	14	31528801	31635907	107107	1	54650	uc007svq.2	851	ENSMUSG00000006527	Sfmbt1	Scm-like with four mbt domains 1	peak_8243	99	96	49	42	78.3597	1.20615	0.548541	2.19883	0.0278898	0.319573
chr14	32230489	32230954	466	*	peak_8262	Intron (uc007sxo.1/24056, intron 2 of 10)	14	32173066	32249219	76154	2	24056	uc007sxo.1	18265	ENSMUSG00000021892	Sh3bp5	SH3-domain binding protein 5 (BTK-associated)	peak_8262	96	62	28	47	59.8727	1.13222	0.538562	2.10229	0.0355276	0.326177
chr14	32307225	32309193	1969	*	peak_8264	Exon (uc007sxt.2/74427, exon 1 of 6)	14	32291984	32308163	16180	2	67011	uc007sxq.1	0	ENSMUSG00000021891	Mettl6	methyltransferase like 6	peak_8264	411	407	242	238	353.979	0.897722	0.455648	1.97021	0.0488145	0.337595
chr14	33352333	33353184	852	*	peak_8288	Intron (uc007szd.1/319955, intron 5 of 5)	14	33326707	33394175	67469	1	319955	uc007sze.1	25626	ENSMUSG00000054051	Ercc6	excision repair cross-complementing rodent repair deficiency, complementation group 6	peak_8288	88	54	24	37	51.9549	1.25721	0.556227	2.26025	0.0238057	NA
chr14	33510637	33511687	1051	*	peak_8290	Distal Intergenic	14	33472305	33498458	26154	2	100504518	uc007szg.2	-12179	ENSMUSG00000071540	3425401B19Rik	RIKEN cDNA 3425401B19 gene	peak_8290	254	173	90	102	161.429	1.19732	0.440806	2.7162	0.00660352	0.267369
chr14	33832101	33832413	313	*	peak_8292	Intron (uc007szk.2/545030, intron 43 of 58)	14	33804568	33828478	23911	1	67580	uc007szl.2	27533	ENSMUSG00000041673	Lrrc18	leucine rich repeat containing 18	peak_8292	35	25	6	13	20.5972	1.74832	0.789863	2.21345	0.0268665	NA
chr14	34846729	34847729	1001	*	peak_8303	Distal Intergenic	14	34854264	34860167	5904	1	432838	uc007taf.1	-6535	ENSMUSG00000072624	Gm5460	predicted gene 5460	peak_8303	93	63	24	50	59.2202	1.16036	0.554471	2.09273	0.0363736	0.326177
chr14	35358613	35359192	580	*	peak_8313	Intron (uc007taz.1/24131, intron 10 of 14)	14	35339885	35401793	61909	2	24131	uc007taz.1	42601	ENSMUSG00000021798	Ldb3	LIM domain binding 3	peak_8313	172	105	71	71	108.02	0.969881	0.467361	2.07523	0.0379655	0.328877
chr14	35361860	35362744	885	*	peak_8314	Intron (uc007taz.1/24131, intron 10 of 14)	14	35339885	35401793	61909	2	24131	uc007taz.1	39049	ENSMUSG00000021798	Ldb3	LIM domain binding 3	peak_8314	302	173	96	126	177.327	1.11068	0.421126	2.6374	0.00835438	0.272573
chr14	37696281	37696766	486	*	peak_8319	Intron (uc007tbm.1/72972, intron 7 of 7)	14	37688122	37748754	60633	2	72972	uc007tbm.1	51988	ENSMUSG00000058690	Ccser2	coiled-coil serine rich 2	peak_8319	58	35	12	22	32.3767	1.49528	0.654289	2.28536	0.022292	NA
chr14	41722671	41723094	424	*	peak_8328	Exon (uc007tcg.1/52588, exon 8 of 9)	14	41673672	41706254	32583	2	328381	uc007tcf.1	-16417	ENSMUSG00000037833	Sh2d4b	SH2 domain containing 4B	peak_8328	72	84	24	32	59.3591	1.6617	0.598575	2.77609	0.00550171	0.250464
chr14	41769759	41770321	563	*	peak_8330	Intron (uc007tch.1/52588, intron 1 of 8)	14	41719733	41761498	41766	2	52588	uc007tcg.1	-8261	ENSMUSG00000037824	Tspan14	tetraspanin 14	peak_8330	138	144	51	99	117.177	1.10312	0.521564	2.11503	0.0344273	0.325702
chr14	45625690	45626440	751	*	peak_8338	Exon (uc007tgc.1/uc007tgc.1, exon 1 of 5)	14	45607786	45623495	15710	1	19217	uc007tgd.2	17904	ENSMUSG00000037759	Ptger2	prostaglandin E receptor 2 (subtype EP2)	peak_8338	108	106	49	50	85.617	1.23567	0.533277	2.31713	0.0204967	0.31266
chr14	45937930	45938714	785	*	peak_8343	Exon (uc007tgm.2/50527, exon 1 of 16)	14	45902762	45938247	35486	2	50527	uc007tgm.2	0	ENSMUSG00000021831	Ero1a	endoplasmic reticulum oxidoreductase 1 alpha	peak_8343	184	157	82	110	141.996	0.94217	0.46913	2.00833	0.0446078	0.335024
chr14	46096754	46097139	386	*	peak_8349	Intron (uc007tgq.1/218952, intron 4 of 14)	14	46078467	46149740	71274	2	218952	uc007tgq.1	52601	ENSMUSG00000037712	Fermt2	fermitin family member 2	peak_8349	81	64	28	33	54.7532	1.32856	0.563775	2.35655	0.0184457	NA
chr14	46173482	46174199	718	*	peak_8355	Intron (uc007tgr.1/uc007tgr.1, intron 3 of 6)	14	46078467	46149740	71274	2	218952	uc007tgq.1	-23742	ENSMUSG00000037712	Fermt2	fermitin family member 2	peak_8355	75	59	26	37	52.065	1.18027	0.56903	2.07417	0.0380633	NA
chr14	46219637	46219895	259	*	peak_8357	Intron (uc007tgu.1/114874, intron 9 of 10)	14	46212849	46240515	27667	2	114874	uc007tgu.1	20620	ENSMUSG00000037697	Ddhd1	DDHD domain containing 1	peak_8357	39	39	4	24	28.5605	1.70683	0.791564	2.15627	0.0310624	NA
chr14	47407044	47408085	1042	*	peak_8368	Exon (uc007thg.2/12793, exon 1 of 5)	14	47395242	47408032	12791	2	12793	uc007thg.2	0	ENSMUSG00000015759	Cnih1	cornichon family AMPA receptor auxiliary protein 1	peak_8368	190	130	67	108	127.995	0.943438	0.459329	2.05395	0.0399807	0.331636
chr14	47505649	47505985	337	*	peak_8373	Intron (uc007thn.2/74480, intron 2 of 12)	14	47503850	47703290	199441	1	74480	uc007thp.1	1799	ENSMUSG00000021838	Samd4	sterile alpha motif domain containing 4	peak_8373	88	93	38	57	75.3812	1.10014	0.551655	1.99425	0.046125	0.336407
chr14	47657526	47657835	310	*	peak_8382	Intron (uc007thn.2/74480, intron 3 of 12)	14	47688652	47725492	36841	1	74480	uc007thr.2	-30817	ENSMUSG00000021838	Samd4	sterile alpha motif domain containing 4	peak_8382	79	61	26	22	50.1963	1.59543	0.59011	2.70361	0.00685902	NA
chr14	47671669	47672235	567	*	peak_8383	Intron (uc007thn.2/74480, intron 3 of 12)	14	47688652	47725492	36841	1	74480	uc007thr.2	-16417	ENSMUSG00000021838	Samd4	sterile alpha motif domain containing 4	peak_8383	158	87	39	55	85.7347	1.38986	0.484392	2.86929	0.004114	0.238324
chr14	47960071	47962482	2412	*	peak_8391	Distal Intergenic	14	47993535	48005842	12308	1	16854	uc007tia.2	-31053	ENSMUSG00000050335	Lgals3	lectin, galactose binding, soluble 3	peak_8391	615	435	284	265	420.195	0.97424	0.413928	2.35365	0.0185903	0.311393
chr14	48005823	48006114	292	*	peak_8395	Exon (uc007tia.2/16854, exon 6 of 6)	14	47993649	48005842	12194	1	16854	uc007tic.2	12174	ENSMUSG00000050335	Lgals3	lectin, galactose binding, soluble 3	peak_8395	70	36	22	20	37.4004	1.29551	0.61657	2.10116	0.0356267	NA
chr14	48395274	48397166	1893	*	peak_8403	Distal Intergenic	14	48324926	48356236	31311	1	16709	uc007tjf.1	70348	ENSMUSG00000021843	Ktn1	kinectin 1	peak_8403	246	295	112	170	228.156	1.15177	0.49402	2.33143	0.0197308	0.311393
chr14	48556812	48557568	757	*	peak_8404	Distal Intergenic	14	48740544	48880558	140015	1	93834	uc007tjh.1	-182976	ENSMUSG00000021846	Peli2	pellino 2	peak_8404	77	96	31	43	69.348	1.42856	0.584448	2.4443	0.0145135	0.300883
chr14	48811554	48811753	200	*	peak_8405	Intron (uc007tjh.1/93834, intron 2 of 5)	14	48818391	48848088	29698	1	624367	uc011zjq.1	-6638	ENSMUSG00000021846	Gm6498	glyceraldehyde-3-phosphate dehydrogenase pseudogene	peak_8405	45	26	13	12	24.6106	1.49417	0.718878	2.07847	0.0376659	NA
chr14	48844540	48844903	364	*	peak_8407	Intron (uc007tjh.1/93834, intron 2 of 5)	14	48818391	48848088	29698	1	624367	uc011zjq.1	26149	ENSMUSG00000021846	Gm6498	glyceraldehyde-3-phosphate dehydrogenase pseudogene	peak_8407	50	49	22	20	38.7048	1.34712	0.647583	2.08023	0.0375043	NA
chr14	50426575	50427503	929	*	peak_8423	Distal Intergenic	14	50301694	50403042	101349	2	67419	uc007tkk.2	-23533	ENSMUSG00000036242	Armh4	armadillo-like helical domain containing 4	peak_8423	100	100	51	47	81.7698	1.14871	0.543439	2.11378	0.0345344	0.325702
chr14	50681502	50682665	1164	*	peak_8424	Distal Intergenic	14	50703389	50704354	966	2	258313	uc007tkp.1	21689	ENSMUSG00000060523	Or4k15c	olfactory receptor family 4 subfamily K member 15C	peak_8424	176	136	82	80	125.789	1.00788	0.474513	2.12402	0.0336684	0.324415
chr14	51523538	51524234	697	*	peak_8431	Distal Intergenic	14	51511064	51512930	1867	2	546611	uc011zjz.1	-10608	ENSMUSG00000090799	Klhl33	kelch-like 33	peak_8431	246	167	118	108	167.129	0.895133	0.447829	1.99883	0.0456269	0.335784
chr14	52639062	52640421	1360	*	peak_8443	Exon (uc007tnz.1/619301, exon 7 of 7)	14	52625752	52639363	13612	2	69890	uc007tnw.2	0	ENSMUSG00000049295	Zfp219	zinc finger protein 219	peak_8443	787	623	365	469	592.62	0.853993	0.406088	2.10298	0.0354679	0.326177
chr14	54723558	54724325	768	*	peak_8452	Intron (uc007tsk.1/uc007tsk.1, intron 2 of 3)	14	54855160	54873604	18445	2	13135	uc007tvm.2	149279	ENSMUSG00000022174	Dad1	defender against cell death 1	peak_8452	39	24	156	115	87.2553	-2.13462	0.52842	-4.03962	5.35e-05	0.073674
chr14	55193118	55193473	356	*	peak_8463	Intron (uc007twj.1/16475, intron 1 of 7)	14	55186309	55190919	4611	2	16475	uc007twi.1	-2199	ENSMUSG00000022178	Ajuba	ajuba LIM protein	peak_8463	122	118	51	58	95.1314	1.26798	0.518855	2.44381	0.0145329	0.300883
chr14	55544182	55545202	1021	*	peak_8476	Exon (uc007txm.2/13644, exon 1 of 6)	14	55535380	55545625	10246	2	13644	uc007txm.2	423	ENSMUSG00000022203	Efs	embryonal Fyn-associated substrate	peak_8476	306	302	124	172	245.725	1.19497	0.461273	2.59059	0.00958116	0.277339
chr14	56364165	56365517	1353	*	peak_8498	Exon (uc007uao.2/67842, exon 1 of 10)	14	56357857	56364521	6665	2	52585	uc007uan.2	0	ENSMUSG00000002332	Dhrs1	dehydrogenase/reductase (SDR family) member 1	peak_8498	264	200	124	111	185.428	1.03298	0.453926	2.27565	0.0228667	0.315375
chr14	56471916	56474274	2359	*	peak_8501	Exon (uc007uaz.2/277154, exon 1 of 8)	14	56472952	56493573	20622	1	277154	uc007uaz.2	0	ENSMUSG00000075592	Nynrin	NYN domain and retroviral integrase containing	peak_8501	508	436	256	286	397.608	0.904384	0.427717	2.11444	0.0344774	0.325702
chr14	57430761	57431815	1055	*	peak_8511	Exon (uc007ucq.1/uc007ucq.1, exon 1 of 1)	14	57416014	57430553	14540	2	219105	uc007ucp.1	-208	ENSMUSG00000040123	Zmym5	zinc finger, MYM-type 5	peak_8511	482	403	192	314	368.003	0.936765	0.43027	2.17716	0.0294689	0.319573
chr14	57504280	57505037	758	*	peak_8512	Promoter (<=1kb)	14	57505490	57522705	17216	1	76007	uc007ucr.1	-453	ENSMUSG00000021945	Zmym2	zinc finger, MYM-type 2	peak_8512	290	192	108	140	189	1.0071	0.426214	2.3629	0.0181327	0.311393
chr14	58127891	58129736	1846	*	peak_8516	Intron (uc007udb.2/21821, intron 24 of 25)	14	58143666	58162003	18338	1	239114	uc007udc.1	-13930	ENSMUSG00000050222	Il17d	interleukin 17D	peak_8516	308	302	123	143	239.298	1.33723	0.462566	2.89089	0.00384152	0.23761
chr14	58153676	58154774	1099	*	peak_8517	Intron (uc007udc.1/239114, intron 2 of 2)	14	58143666	58162003	18338	1	239114	uc007udc.1	10010	ENSMUSG00000050222	Il17d	interleukin 17D	peak_8517	155	123	52	53	102.244	1.47767	0.49565	2.98127	0.00287056	0.227377
chr14	58282984	58284467	1484	*	peak_8520	Exon (uc007udf.1/57258, exon 1 of 23)	14	58201108	58283793	82686	2	57258	uc007udf.1	0	ENSMUSG00000021952	Xpo4	exportin 4	peak_8520	433	341	180	246	316.65	0.960269	0.421572	2.27783	0.0227369	0.315375
chr14	58324907	58326676	1770	*	peak_8522	Intron (uc007udj.1/50523, intron 2 of 8)	14	58341026	58353255	12230	2	50523	uc007udm.1	26579	ENSMUSG00000021959	Lats2	large tumor suppressor 2	peak_8522	604	595	291	398	511.112	0.95688	0.439642	2.1765	0.029518	0.319573
chr14	58500367	58501413	1047	*	peak_8531	Intron (uc007udr.1/75965, intron 1 of 12)	14	58451539	58509099	57561	2	75965	uc007udr.1	7686	ENSMUSG00000021969	Zdhhc20	zinc finger, DHHC domain containing 20	peak_8531	228	161	91	99	151.71	1.08327	0.448614	2.4147	0.0157482	0.303723
chr14	58617479	58617778	300	*	peak_8536	Intron (uc007udv.1/68514, intron 1 of 11)	14	58535117	58618099	82983	2	68514	uc007udv.1	321	ENSMUSG00000021973	Micu2	mitochondrial calcium uptake 2	peak_8536	73	29	15	10	31.0075	1.91437	0.687458	2.7847	0.00535769	NA
chr14	60167937	60168302	366	*	peak_8547	Downstream (<=300bp)	14	60178225	60216796	38572	2	71891	uc011zmv.1	48494	ENSMUSG00000021982	Cdadc1	cytidine and dCMP deaminase domain containing 1	peak_8547	127	107	30	68	88.0085	1.40357	0.534185	2.62749	0.00860176	0.275074
chr14	60169216	60170705	1490	*	peak_8548	Distal Intergenic	14	60178225	60216796	38572	2	71891	uc011zmv.1	46091	ENSMUSG00000021982	Cdadc1	cytidine and dCMP deaminase domain containing 1	peak_8548	344	268	125	194	244.919	1.04587	0.433573	2.4122	0.0158565	0.303829
chr14	60408367	60408798	432	*	peak_8555	Intron (uc007uet.1/50769, intron 29 of 35)	14	60266578	60303878	37301	2	50769	uc007ues.1	-104489	ENSMUSG00000021983	Atp8a2	ATPase, aminophospholipid transporter-like, class I, type 8A, member 2	peak_8555	48	20	9	11	21.4864	1.70067	0.757383	2.24546	0.0247388	NA
chr14	60899821	60900285	465	*	peak_8559	Intron (uc007ufa.1/219135, intron 3 of 13)	14	60884065	60921207	37143	1	219135	uc007ufa.1	15756	ENSMUSG00000021987	Mtmr6	myotubularin related protein 6	peak_8559	58	47	11	24	37.1164	1.71012	0.653966	2.615	0.00892283	NA
chr14	62058547	62059056	510	*	peak_8573	Exon (uc007ufw.2/16648, exon 1 of 17)	14	61984023	62058784	74762	2	16648	uc007ufw.2	0	ENSMUSG00000021929	Kpna3	karyopherin (importin) alpha 3	peak_8573	106	80	26	47	67.9936	1.45059	0.539153	2.6905	0.00713441	0.268122
chr14	62266121	62268370	2250	*	peak_8576	Exon (uc007uga.2/668253, exon 1 of 5)	14	62221673	62267650	45978	2	668253	uc007uga.2	0	ENSMUSG00000097589	Dleu2	deleted in lymphocytic leukemia, 2	peak_8576	564	314	229	239	342.922	0.895038	0.394604	2.26819	0.0233176	0.315749
chr14	62299761	62301893	2133	*	peak_8577	Exon (uc007ugb.2/668253, exon 1 of 7)	14	62221673	62301210	79538	2	668253	uc007ugb.2	0	ENSMUSG00000097589	Dleu2	deleted in lymphocytic leukemia, 2	peak_8577	505	376	237	285	368.43	0.828726	0.410284	2.01988	0.0433956	0.334306
chr14	62356562	62356903	342	*	peak_8578	Distal Intergenic	14	62371058	62371175	118	2	100316771	uc011znf.1	14272	NA	NA	NA	peak_8578	48	55	14	27	39.8826	1.52982	0.663525	2.30559	0.0211333	NA
chr14	65307006	65308182	1177	*	peak_8607	Intron (uc007uim.1/16554, intron 2 of 39)	14	65271368	65425133	153766	1	16554	uc007uim.1	35638	ENSMUSG00000060012	Kif13b	kinesin family member 13B	peak_8607	206	160	73	111	144.783	1.09268	0.460728	2.37163	0.0177097	0.311393
chr14	65346095	65346675	581	*	peak_8611	Intron (uc007uim.1/16554, intron 9 of 39)	14	65383840	65425133	41294	1	16554	uc007uin.1	-37165	ENSMUSG00000060012	Kif13b	kinesin family member 13B	peak_8611	106	95	59	32	79.9114	1.19726	0.576259	2.07763	0.0377432	0.328724
chr14	65362186	65364473	2288	*	peak_8612	Exon (uc007uim.1/16554, exon 15 of 40)	14	65383840	65425133	41294	1	16554	uc007uin.1	-19367	ENSMUSG00000060012	Kif13b	kinesin family member 13B	peak_8612	363	285	167	178	263.457	0.98542	0.431629	2.28303	0.0224287	0.314283
chr14	65715662	65716986	1325	*	peak_8616	Exon (uc007uix.2/54616, exon 1 of 7)	14	65670896	65716943	46048	2	54616	uc007uix.2	0	ENSMUSG00000021978	Extl3	exostosin-like glycosyltransferase 3	peak_8616	305	240	139	141	219.267	1.03277	0.442012	2.33652	0.019464	0.311393
chr14	65979335	65981179	1845	*	peak_8620	Intron (uc007ujg.2/380912, intron 1 of 9)	14	65977513	66017767	40255	1	380912	uc007ujg.2	1822	ENSMUSG00000034522	Zfp395	zinc finger protein 395	peak_8620	311	273	171	158	246.039	0.919723	0.455121	2.02083	0.0432971	0.334126
chr14	65999525	66000216	692	*	peak_8622	Intron (uc007ujg.2/380912, intron 1 of 9)	14	65994230	66005396	11167	1	380912	uc011znn.1	5295	ENSMUSG00000034522	Zfp395	zinc finger protein 395	peak_8622	185	141	45	92	121.321	1.36877	0.48956	2.79592	0.00517515	0.249527
chr14	66185544	66186506	963	*	peak_8624	Intron (uc007ujk.1/74195, intron 7 of 14)	14	66149293	66211847	62555	2	74195	uc007ujk.1	25341	ENSMUSG00000022031	Elp3	elongator acetyltransferase complex subunit 3	peak_8624	177	123	45	76	109.398	1.3893	0.47843	2.90387	0.00368583	0.23761
chr14	66540844	66543104	2261	*	peak_8632	Intron (uc007ujr.1/219151, intron 5 of 5)	14	66538232	66572581	34350	2	219151	uc007ujr.1	29477	ENSMUSG00000034463	Scara3	scavenger receptor class A, member 3	peak_8632	370	332	168	231	294.854	0.947406	0.440612	2.1502	0.031539	0.320452
chr14	66915735	66916847	1113	*	peak_8636	Exon (uc007ukc.1/66854, exon 1 of 5)	14	66915862	66927134	11273	1	66854	uc007ukc.1	0	ENSMUSG00000022043	Trim35	tripartite motif-containing 35	peak_8636	337	212	125	171	217.105	0.931667	0.415076	2.24457	0.0247957	0.31872
chr14	66917465	66917860	396	*	peak_8637	Intron (uc007ukc.1/66854, intron 1 of 4)	14	66915908	66916961	1054	1	66854	uc007uke.1	1557	ENSMUSG00000022043	Trim35	tripartite motif-containing 35	peak_8637	82	63	28	42	56.5726	1.14084	0.555179	2.05491	0.0398879	0.331636
chr14	67890977	67891301	325	*	peak_8651	Intron (uc007ukw.1/13592, intron 7 of 16)	14	67853481	68048604	195124	1	13592	uc007ukx.1	37496	ENSMUSG00000022053	Ebf2	early B cell factor 2	peak_8651	50	35	15	11	29.3155	1.72782	0.697971	2.47549	0.0133053	NA
chr14	69803507	69803935	429	*	peak_8661	Distal Intergenic	14	69808749	69812715	3967	1	18095	uc007umd.1	-4814	ENSMUSG00000022061	Nkx3-1	NK3 homeobox 1	peak_8661	7	12	58	20	27.1408	-1.9291	0.849277	-2.27146	0.0231192	NA
chr14	69901623	69903307	1685	*	peak_8666	Exon (uc007ume.1/67712, exon 1 of 4)	14	69859908	69903160	43253	2	67712	uc007ume.1	0	ENSMUSG00000034248	Slc25a37	solute carrier family 25, member 37	peak_8666	864	783	453	556	712.77	0.83442	0.421725	1.97859	0.0478626	0.337595
chr14	69964296	69965100	805	*	peak_8669	Intron (uc007umi.2/67464, intron 1 of 12)	14	69965522	69968965	3444	1	67464	uc007umj.1	-422	ENSMUSG00000095463	Entpd4	ectonucleoside triphosphate diphosphohydrolase 4	peak_8669	198	172	104	103	155.083	0.931236	0.472227	1.97201	0.0486085	0.337595
chr14	69975653	69975898	246	*	peak_8671	Intron (uc007umi.2/67464, intron 8 of 12)	14	69967130	69984799	17670	1	67464	uc007umk.2	8523	ENSMUSG00000095463	Entpd4	ectonucleoside triphosphate diphosphohydrolase 4	peak_8671	73	52	11	29	42.8897	1.75135	0.630353	2.77837	0.00546332	NA
chr14	70091356	70092986	1631	*	peak_8682	Exon (uc007umn.2/94352, exon 13 of 14)	14	70097111	70107300	10190	2	71843	uc007ump.2	14314	ENSMUSG00000034194	R3hcc1	R3H domain and coiled-coil containing 1	peak_8682	462	369	233	236	345.747	0.901848	0.426752	2.11328	0.0345767	0.325702
chr14	70365872	70366271	400	*	peak_8688	Intron (uc007una.1/73523, intron 4 of 6)	14	70477252	70479964	2713	1	13655	uc007unb.1	-110981	ENSMUSG00000033730	Egr3	early growth response 3	peak_8688	28	25	7	10	18.9337	1.75582	0.81968	2.14207	0.0321876	NA
chr14	70420861	70421481	621	*	peak_8689	Intron (uc007una.1/73523, intron 4 of 6)	14	70477252	70479964	2713	1	13655	uc007unb.1	-55771	ENSMUSG00000033730	Egr3	early growth response 3	peak_8689	81	50	30	30	49.3154	1.13447	0.565563	2.00592	0.044865	NA
chr14	70558990	70560862	1873	*	peak_8696	Exon (uc007ung.2/268759, exon 1 of 7)	14	70554212	70559309	5098	2	268759	uc007ung.2	0	ENSMUSG00000044551	9930012K11Rik	RIKEN cDNA 9930012K11 gene	peak_8696	248	338	146	168	254.332	1.11913	0.508246	2.20194	0.0276696	0.319573
chr14	70570461	70571120	660	*	peak_8697	Exon (uc007uni.1/213019, exon 6 of 10)	14	70569450	70575233	5784	2	213019	uc007unj.1	4113	ENSMUSG00000022090	Pdlim2	PDZ and LIM domain 2	peak_8697	144	135	60	81	113.408	1.1208	0.498027	2.25049	0.0244181	0.317957
chr14	70591420	70592371	952	*	peak_8698	Exon (uc007unk.1/20410, exon 12 of 21)	14	70595730	70602810	7081	2	20410	uc007unn.1	10439	ENSMUSG00000022091	Sorbs3	sorbin and SH3 domain containing 3	peak_8698	219	243	106	159	199.163	0.992645	0.487437	2.03646	0.0417042	0.334126
chr14	70603670	70604858	1189	*	peak_8699	Intron (uc007unk.1/20410, intron 1 of 20)	14	70595730	70602810	7081	2	20410	uc007unn.1	-860	ENSMUSG00000022091	Sorbs3	sorbin and SH3 domain containing 3	peak_8699	359	240	144	185	240.458	0.91523	0.414604	2.20748	0.0272808	0.319573
chr14	70749148	70751436	2289	*	peak_8706	Exon (uc007unt.1/213053, exon 1 of 10)	14	70703274	70751231	47958	2	213053	uc007unt.1	0	ENSMUSG00000022094	Slc39a14	solute carrier family 39 (zinc transporter), member 14	peak_8706	859	631	375	500	618.689	0.848407	0.396372	2.14043	0.03232	0.321133
chr14	70842623	70843819	1197	*	peak_8709	Exon (uc011zoa.1/723838, exon 1 of 1)	14	70838555	70843034	4480	2	67065	uc007uny.2	0	ENSMUSG00000000776	Polr3d	polymerase (RNA) III (DNA directed) polypeptide D	peak_8709	484	360	170	293	340.875	0.970578	0.422155	2.2991	0.021499	0.312865
chr14	70951481	70953924	2444	*	peak_8712	Exon (uc007uoj.1/15460, exon 1 of 20)	14	70953863	70973349	19487	1	15460	uc007uoj.1	0	ENSMUSG00000022096	Hr	lysine demethylase and nuclear receptor corepressor	peak_8712	708	503	256	271	456.4	1.25155	0.404752	3.09214	0.00198718	0.205735
chr14	70976464	70978567	2104	*	peak_8714	Exon (uc007uok.1/213484, exon 1 of 3)	14	70977654	70982378	4725	1	213484	uc007uok.1	0	ENSMUSG00000045211	Nudt18	nudix hydrolase 18	peak_8714	632	448	266	252	420.139	1.10075	0.413195	2.664	0.00772168	0.270594
chr14	70998819	70999909	1091	*	peak_8715	Exon (uc007uol.2/239170, exon 1 of 17)	14	70983102	70999642	16541	2	239170	uc007uol.2	0	ENSMUSG00000022095	Fhip2b	FHF complex subunit HOOK interacting protein 2B	peak_8715	300	206	139	112	198.87	1.02965	0.450545	2.28533	0.0222933	0.313804
chr14	71058455	71059876	1422	*	peak_8718	Exon (uc011zod.1/328440, exon 1 of 6)	14	71048067	71059051	10985	2	328440	uc011zod.1	0	ENSMUSG00000047911	Npm2	nucleophosmin/nucleoplasmin 2	peak_8718	166	163	46	89	125.86	1.46293	0.511056	2.86257	0.00420221	0.238637
chr14	73382612	73383287	676	*	peak_8739	Distal Intergenic	14	73425410	73426697	1288	1	668489	uc011zoh.1	-42123	NA	Gm9199	glycine cleavage system protein H (aminomethyl carrier) pseudogene	peak_8739	119	125	66	41	97.786	1.2924	0.562071	2.29935	0.0214853	0.312865
chr14	73776807	73777335	529	*	peak_8744	Intron (uc007upt.1/16432, intron 1 of 5)	14	73762039	73785078	23040	2	16432	uc007upt.1	7743	ENSMUSG00000022108	Itm2b	integral membrane protein 2B	peak_8744	42	63	20	22	42.4552	1.54475	0.678343	2.27724	0.0227722	NA
chr14	73952498	73953400	903	*	peak_8751	Exon (uc007upw.1/20916, exon 1 of 2)	14	73952593	73956634	4042	1	20916	uc007upw.1	0	ENSMUSG00000022110	Sucla2	succinate-Coenzyme A ligase, ADP-forming, beta subunit	peak_8751	274	241	130	173	218.548	0.888173	0.449052	1.97788	0.0479418	0.337595
chr14	75732059	75732432	374	*	peak_8764	Intron (uc007uqs.1/67302, intron 15 of 18)	14	75684180	75744233	60054	1	67302	uc007uqt.2	47879	ENSMUSG00000022000	Zc3h13	zinc finger CCCH type containing 13	peak_8764	44	33	7	18	26.7079	1.73615	0.729738	2.37914	0.0173531	NA
chr14	76034546	76035876	1331	*	peak_8767	Distal Intergenic	14	75982641	75992923	10283	2	67926	uc011zop.1	-41623	ENSMUSG00000034913	Cby2	chibby family member 2	peak_8767	216	200	129	93	174.06	0.989971	0.496671	1.99321	0.046238	0.336407
chr14	76152396	76154460	2065	*	peak_8772	Exon (uc007uqw.1/338337, exon 1 of 23)	14	76102158	76154300	52143	2	338337	uc007uqw.1	0	ENSMUSG00000034893	Cog3	component of oligomeric golgi complex 3	peak_8772	595	426	178	257	380.614	1.31071	0.407225	3.21865	0.00128795	0.170868
chr14	76172398	76172628	231	*	peak_8773	Intron (uc007uqx.1/67554, intron 3 of 9)	14	76161806	76186844	25039	2	67554	uc007uqx.1	14216	ENSMUSG00000022003	Slc25a30	solute carrier family 25, member 30	peak_8773	62	43	21	22	38.7682	1.32658	0.61556	2.15507	0.031156	NA
chr14	76244128	76245484	1357	*	peak_8776	Exon (uc007uqz.2/22070, exon 1 of 6)	14	76245063	76248110	3048	1	22070	uc007uqz.2	0	ENSMUSG00000060126	Tpt1	tumor protein, translationally-controlled 1	peak_8776	571	448	244	334	421.001	0.916888	0.412821	2.22103	0.026349	0.319573
chr14	76365654	76366218	565	*	peak_8779	Intron (uc007urb.1/68705, intron 4 of 7)	14	76354810	76365024	10215	1	67516	uc007urc.1	10844	ENSMUSG00000046523	Kctd4	potassium channel tetramerisation domain containing 4	peak_8779	93	64	19	34	54.5661	1.64279	0.565607	2.90446	0.00367882	NA
chr14	76380407	76381108	702	*	peak_8780	Intron (uc007urb.1/68705, intron 4 of 7)	14	76354810	76365024	10215	1	67516	uc007urc.1	25597	ENSMUSG00000046523	Kctd4	potassium channel tetramerisation domain containing 4	peak_8780	239	167	108	115	164.522	0.909443	0.442586	2.05484	0.0398947	0.331636
chr14	76408835	76410726	1892	*	peak_8781	Exon (uc007urb.1/68705, exon 1 of 8)	14	76296744	76410672	113929	2	68705	uc007urb.1	0	ENSMUSG00000067995	Gtf2f2	general transcription factor IIF, polypeptide 2	peak_8781	236	163	108	54	148.768	1.28382	0.521471	2.46192	0.0138194	0.297389
chr14	76472237	76472831	595	*	peak_8782	Distal Intergenic	14	76486039	76510622	24584	2	67467	uc007urd.1	37791	ENSMUSG00000022008	Gpalpp1	GPALPP motifs containing 1	peak_8782	57	36	18	21	34.0887	1.27759	0.634345	2.01403	0.0440059	NA
chr14	76887996	76888702	707	*	peak_8791	Exon (uc007urj.2/21807, exon 1 of 3)	14	76888243	76907573	19331	1	21807	uc007urj.2	0	ENSMUSG00000022010	Tsc22d1	TSC22 domain family, member 1	peak_8791	130	106	50	68	93.9668	1.10084	0.498427	2.20862	0.027201	0.319573
chr14	77097847	77098569	723	*	peak_8801	Distal Intergenic	14	77077375	77086915	9541	1	73272	uc007urp.2	20472	ENSMUSG00000101009	1700108F19Rik	RIKEN cDNA 1700108F19 gene	peak_8801	58	20	125	87	73.948	-1.59042	0.547059	-2.90722	0.00364653	0.23761
chr14	79091811	79092089	279	*	peak_8827	Intron (uc007uso.1/380921, intron 1 of 28)	14	78969416	79124896	155481	2	380921	uc007uso.1	32807	ENSMUSG00000034731	Dgkh	diacylglycerol kinase, eta	peak_8827	48	41	19	4	30.8286	1.95343	0.796517	2.45246	0.0141883	NA
chr14	79886624	79887526	903	*	peak_8841	Intron (uc007utb.1/13709, intron 1 of 8)	14	79859744	79881075	21332	2	22380	uc011zox.1	-5549	ENSMUSG00000022023	Wbp4	WW domain binding protein 4	peak_8841	268	182	124	120	181.307	0.913235	0.439553	2.07764	0.0377421	0.328724
chr14	80051182	80052495	1314	*	peak_8848	Intron (uc007utg.2/16840, intron 3 of 6)	14	80037497	80061977	24481	2	16840	uc007utg.2	9482	ENSMUSG00000022025	Cnmd	chondromodulin	peak_8848	136	96	45	57	87.3323	1.24522	0.493856	2.52141	0.0116884	0.291606
chr14	80076303	80077203	901	*	peak_8851	Distal Intergenic	14	80037497	80061977	24481	2	16840	uc011zoy.1	-14326	ENSMUSG00000022025	Cnmd	chondromodulin	peak_8851	172	125	69	60	112.609	1.24152	0.485855	2.55532	0.010609	0.285811
chr14	80102485	80103762	1278	*	peak_8852	Exon (uc007uth.1/uc007uth.1, exon 1 of 4)	14	80138238	80138335	98	1	791080	uc011zoz.1	-34476	ENSMUSG00000076453	Mir759	microRNA 759	peak_8852	244	160	80	67	143.893	1.4694	0.463936	3.16724	0.00153891	0.188585
chr14	80137282	80138020	739	*	peak_8854	Promoter (<=1kb)	14	80138238	80138335	98	1	791080	uc011zoz.1	-218	ENSMUSG00000076453	Mir759	microRNA 759	peak_8854	103	65	31	51	64.0638	1.08541	0.526825	2.06029	0.0393711	0.331636
chr14	87449090	87449644	555	*	peak_8856	Intron (uc007uub.1/56419, intron 4 of 27)	14	87056130	87540921	484792	2	56419	uc007uub.1	91277	ENSMUSG00000022021	Diaph3	diaphanous related formin 3	peak_8856	61	51	15	23	40.126	1.66946	0.62852	2.65618	0.00790317	NA
chr14	87817321	87817638	318	*	peak_8860	Intron (uc007uuf.2/219249, intron 1 of 11)	14	87816390	87945315	128926	1	219249	uc011zpb.1	931	ENSMUSG00000022019	Tdrd3	tudor domain containing 3	peak_8860	114	119	48	49	91.163	1.40385	0.536386	2.61724	0.00886437	0.275309
chr14	99442956	99443175	220	*	peak_8870	Intron (uc011zpd.1/76789, intron 1 of 2)	14	99433763	99445312	11550	2	76789	uc011zpd.1	2137	ENSMUSG00000033186	Mzt1	mitotic spindle organizing protein 1	peak_8870	61	65	29	19	48.627	1.5017	0.638232	2.3529	0.0186274	NA
chr14	99708811	99709851	1041	*	peak_8875	Intron (uc007uvg.1/12224, intron 3 of 3)	14	99697910	99712628	14719	1	12224	uc007uvg.1	10901	ENSMUSG00000005148	Klf5	Kruppel-like factor 5	peak_8875	210	125	75	80	125.781	1.11725	0.451193	2.47622	0.0132781	0.296181
chr14	100684866	100686050	1185	*	peak_8878	Promoter (1-2kb)	14	100548378	100683606	135229	2	16597	uc011zpg.1	-1260	ENSMUSG00000072294	Klf12	Kruppel-like factor 12	peak_8878	270	217	107	115	188.989	1.21535	0.449867	2.70158	0.00690101	0.268122
chr14	102007018	102008451	1434	*	peak_8883	Exon (uc007uvn.2/210789, exon 1 of 19)	14	101841577	102008408	166832	2	210789	uc007uvn.2	0	ENSMUSG00000033083	Tbc1d4	TBC1 domain family, member 4	peak_8883	186	115	66	100	119.454	0.900968	0.455169	1.97942	0.0477692	0.337595
chr14	118329806	118330958	1153	*	peak_8934	Intron (uc007uyk.1/23888, intron 7 of 9)	14	118412012	118451468	39457	2	13190	uc007uym.2	120510	ENSMUSG00000022129	Dct	dopachrome tautomerase	peak_8934	351	297	165	198	269.749	0.941282	0.4362	2.15791	0.0309345	0.320115
chr14	119497993	119499184	1192	*	peak_8955	Exon (uc007uzm.1/uc007uzm.1, exon 1 of 7)	14	119384207	119498656	114450	2	66435	uc007uzj.2	0	ENSMUSG00000042104	Uggt2	UDP-glucose glycoprotein glucosyltransferase 2	peak_8955	350	267	137	134	235.655	1.24856	0.438251	2.84896	0.00438617	0.238934
chr14	120752416	120753684	1269	*	peak_8976	Intron (uc007uzq.1/105559, intron 2 of 4)	14	120724016	120830920	106905	1	105559	uc007uzw.1	28400	ENSMUSG00000022139	Mbnl2	muscleblind like splicing factor 2	peak_8976	229	214	101	123	180.402	1.11379	0.467368	2.3831	0.0171675	0.311393
chr14	121497007	121497967	961	*	peak_8992	Intron (uc007vaa.1/223254, intron 1 of 26)	14	121434796	121682948	248153	1	223254	uc007vaa.1	62211	ENSMUSG00000025555	Farp1	FERM, RhoGEF (Arhgef) and pleckstrin domain protein 1 (chondrocyte-derived)	peak_8992	186	181	86	117	154.251	1.00248	0.480807	2.085	0.0370693	0.32696
chr14	121505414	121507834	2421	*	peak_8993	Intron (uc007vaa.1/223254, intron 2 of 26)	14	121434796	121682948	248153	1	223254	uc007vaa.1	70618	ENSMUSG00000025555	Farp1	FERM, RhoGEF (Arhgef) and pleckstrin domain protein 1 (chondrocyte-derived)	peak_8993	409	252	139	149	244.663	1.21378	0.412818	2.94023	0.00327974	0.233868
chr14	121550689	121551300	612	*	peak_8996	Intron (uc007vaa.1/223254, intron 2 of 26)	14	121646893	121650719	3827	1	223254	uc007vab.1	-95593	ENSMUSG00000025555	Farp1	FERM, RhoGEF (Arhgef) and pleckstrin domain protein 1 (chondrocyte-derived)	peak_8996	105	118	28	54	84.4651	1.6497	0.562624	2.93215	0.00336624	0.233868
chr14	121590925	121592131	1207	*	peak_8998	Intron (uc007vaa.1/223254, intron 2 of 26)	14	121646893	121650719	3827	1	223254	uc007vab.1	-54762	ENSMUSG00000025555	Farp1	FERM, RhoGEF (Arhgef) and pleckstrin domain protein 1 (chondrocyte-derived)	peak_8998	355	273	148	161	248.099	1.09564	0.43123	2.54073	0.0110622	0.28598
chr14	121598106	121599212	1107	*	peak_8999	Intron (uc007vaa.1/223254, intron 2 of 26)	14	121646893	121650719	3827	1	223254	uc007vab.1	-47681	ENSMUSG00000025555	Farp1	FERM, RhoGEF (Arhgef) and pleckstrin domain protein 1 (chondrocyte-derived)	peak_8999	328	291	127	100	230.272	1.52966	0.473084	3.23337	0.00122338	0.169814
chr14	121646216	121646560	345	*	peak_9001	Intron (uc007vaa.1/223254, intron 13 of 26)	14	121646893	121650719	3827	1	223254	uc007vab.1	-333	ENSMUSG00000025555	Farp1	FERM, RhoGEF (Arhgef) and pleckstrin domain protein 1 (chondrocyte-derived)	peak_9001	96	98	40	61	80.2291	1.10542	0.541341	2.04201	0.0411508	0.333799
chr14	121715427	121716830	1404	*	peak_9005	Intron (uc007vac.1/223255, intron 2 of 10)	14	121685563	121778452	92890	2	223255	uc007vac.1	61622	ENSMUSG00000063410	Stk24	serine/threonine kinase 24	peak_9005	256	228	132	138	203.024	0.947353	0.458543	2.06601	0.0388277	0.331408
chr14	121891302	121892020	719	*	peak_9015	Exon (uc007vae.1/56643, exon 1 of 16)	14	121869878	121891691	21814	2	56643	uc007vae.1	0	ENSMUSG00000025557	Slc15a1	solute carrier family 15 (oligopeptide transporter), member 1	peak_9015	74	46	14	40	44.1177	1.2347	0.618734	1.99553	0.0459855	NA
chr14	122402263	122403128	866	*	peak_9030	Intron (uc007vao.1/68889, intron 7 of 8)	14	122433896	122437644	3749	1	223262	uc007var.1	-30768	ENSMUSG00000071229	Timm8a2	translocase of inner mitochondrial membrane 8A2	peak_9030	89	96	39	48	74.9805	1.24839	0.55486	2.24991	0.0244545	0.317957
chr14	122504278	122504868	591	*	peak_9032	Exon (uc007vas.1/319727, exon 2 of 4)	14	122499721	122505392	5672	2	319727	uc007vat.1	524	NA	A330035P11Rik	RIKEN cDNA A330035P11 gene	peak_9032	211	166	110	91	154.217	0.961314	0.473708	2.02934	0.0424239	0.334126
chr14	122505921	122506967	1047	*	peak_9033	Exon (uc007vaw.1/68059, exon 1 of 17)	14	122497161	122506196	9036	2	319727	uc007vas.1	0	NA	A330035P11Rik	RIKEN cDNA A330035P11 gene	peak_9033	504	377	232	244	357.987	0.951387	0.416399	2.28479	0.0223249	0.313804
chr14	122528468	122529590	1123	*	peak_9035	Intron (uc007vaw.1/68059, intron 3 of 16)	14	122506304	122558825	52522	1	68059	uc007vaw.1	22164	ENSMUSG00000025544	Tm9sf2	transmembrane 9 superfamily member 2	peak_9035	257	330	151	171	255.045	1.06978	0.499174	2.14311	0.0321042	0.321103
chr14	123312239	123312729	491	*	peak_9041	Exon (uc007vbh.1/uc007vbh.1, exon 1 of 3)	14	123215445	123312387	96943	2	223267	uc007vbf.2	0	ENSMUSG00000041625	Ggact	gamma-glutamylamine cyclotransferase	peak_9041	93	51	31	21	50.1632	1.42323	0.584942	2.43312	0.0149693	NA
chr14	123569975	123570382	408	*	peak_9043	Intron (uc007vbo.1/uc007vbo.1, intron 2 of 4)	14	123331707	123382483	50777	2	70551	uc007vbm.1	-187492	ENSMUSG00000041594	Tmtc4	transmembrane and tetratricopeptide repeat containing 4	peak_9043	41	46	14	23	34.2698	1.41601	0.682317	2.07529	0.0379597	NA
chr15	3928967	3930118	1152	*	peak_9048	Exon (uc007vcf.2/106052, exon 1 of 7)	15	3913564	3929573	16010	2	106052	uc007vcf.2	0	ENSMUSG00000022184	Fbxo4	F-box protein 4	peak_9048	384	290	118	197	259.279	1.2018	0.431913	2.7825	0.00539426	0.249864
chr15	3976012	3978053	2042	*	peak_9050	Exon (uc007vck.2/67041, exon 1 of 17)	15	3970111	3977406	7296	2	414066	uc011zqt.1	0	NA	BC037032	cDNA Sequence BC037032	peak_9050	583	357	215	233	357.412	1.08396	0.397063	2.72996	0.00633429	0.265588
chr15	3991735	3992021	287	*	peak_9051	Intron (uc007vck.2/67041, intron 3 of 16)	15	3971689	3977406	5718	2	414066	uc007vcj.2	-14329	NA	BC037032	cDNA Sequence BC037032	peak_9051	71	76	24	25	54.5527	1.72979	0.603885	2.86444	0.00417753	NA
chr15	5192252	5193017	766	*	peak_9062	Exon (uc007vcz.2/19219, exon 2 of 3)	15	5183404	5193682	10279	2	19219	uc007vcz.2	665	ENSMUSG00000039942	Ptger4	prostaglandin E receptor 4 (subtype EP4)	peak_9062	117	113	41	83	95.0189	1.06558	0.531214	2.00594	0.0448625	0.335439
chr15	6823299	6824853	1555	*	peak_9075	Exon (uc007vdt.2/18414, exon 1 of 18)	15	6763577	6824313	60737	2	18414	uc007vdt.2	0	ENSMUSG00000022146	Osmr	oncostatin M receptor	peak_9075	512	397	252	288	382.743	0.831011	0.415108	2.00192	0.0452938	0.335784
chr15	8048799	8049263	465	*	peak_9086	Exon (uc007veg.1/545085, exon 1 of 18)	15	7823055	8049209	226155	2	545085	uc007veg.1	0	ENSMUSG00000039828	Wdr70	WD repeat domain 70	peak_9086	117	85	55	41	78.966	1.09872	0.52953	2.0749	0.0379956	0.328877
chr15	10550772	10551240	469	*	peak_9108	Intron (uc007vgl.1/75646, intron 3 of 17)	15	10530048	10541406	11359	1	100038608	uc011zri.1	20724	ENSMUSG00000115667	Gm10389	predicted gene 10389	peak_9108	78	98	22	43	67.6883	1.66824	0.601068	2.77547	0.00551227	0.250464
chr15	10576249	10578358	2110	*	peak_9109	Intron (uc007vgl.1/75646, intron 2 of 17)	15	10530048	10541406	11359	1	100038608	uc011zri.1	46201	ENSMUSG00000115667	Gm10389	predicted gene 10389	peak_9109	319	235	150	174	230.504	0.840331	0.426916	1.96838	0.0490249	0.337643
chr15	10601327	10603131	1805	*	peak_9110	Intron (uc007vgl.1/75646, intron 2 of 17)	15	10498733	10643295	144563	2	75646	uc007vgl.1	40164	ENSMUSG00000022246	Rai14	retinoic acid induced 14	peak_9110	271	229	110	136	199.33	1.12971	0.449428	2.51365	0.0119488	0.291606
chr15	11924560	11925859	1300	*	peak_9128	Exon (uc007vhj.1/20024, exon 1 of 5)	15	11911094	11925762	14669	2	20024	uc007vhj.1	0	ENSMUSG00000022205	Sub1	SUB1 homolog, transcriptional regulator	peak_9128	324	190	136	154	205.702	0.832552	0.414802	2.0071	0.0447385	0.335024
chr15	12117192	12118170	979	*	peak_9135	Distal Intergenic	15	12101247	12101329	83	1	100316684	uc011zrj.1	15945	ENSMUSG00000084592	Mir1898	microRNA 1898	peak_9135	85	63	23	26	52.0855	1.65652	0.572642	2.89276	0.0038187	NA
chr15	12123021	12124987	1967	*	peak_9136	Distal Intergenic	15	12134849	12201995	67147	1	268783	uc007vhl.1	-9862	ENSMUSG00000039458	Mtmr12	myotubularin related protein 12	peak_9136	508	370	203	208	339.576	1.14934	0.416964	2.75646	0.00584316	0.257867
chr15	12134229	12136121	1893	*	peak_9137	Exon (uc007vhl.1/268783, exon 1 of 16)	15	12134849	12201995	67147	1	268783	uc007vhl.1	0	ENSMUSG00000039458	Mtmr12	myotubularin related protein 12	peak_9137	401	332	166	236	301.065	0.981438	0.430132	2.28171	0.0225064	0.314283
chr15	12210812	12211794	983	*	peak_9143	Distal Intergenic	15	12251251	12273064	21814	1	66629	uc007vhn.1	-39457	ENSMUSG00000022200	Golph3	golgi phosphoprotein 3	peak_9143	177	152	67	65	124.372	1.40678	0.489273	2.87524	0.0040372	0.23761
chr15	25556531	25557083	553	*	peak_9162	Intron (uc007vja.1/17909, intron 1 of 2)	15	25552305	25743426	191122	1	17909	uc007vjc.1	4226	ENSMUSG00000022272	Myo10	myosin X	peak_9162	105	87	50	40	75.8626	1.15601	0.539787	2.1416	0.0322257	0.321103
chr15	25599620	25599982	363	*	peak_9164	Intron (uc007vja.1/17909, intron 2 of 2)	15	25552305	25743426	191122	1	17909	uc007vjc.1	47315	ENSMUSG00000022272	Myo10	myosin X	peak_9164	54	74	30	28	53.0901	1.33387	0.634116	2.10351	0.0354209	NA
chr15	25605982	25607230	1249	*	peak_9165	Intron (uc007vja.1/17909, intron 2 of 2)	15	25552305	25743426	191122	1	17909	uc007vjc.1	53677	ENSMUSG00000022272	Myo10	myosin X	peak_9165	145	125	49	88	108.158	1.11669	0.500834	2.22966	0.0257702	0.319573
chr15	25614948	25615442	495	*	peak_9166	Intron (uc007vja.1/17909, intron 2 of 2)	15	25552305	25743426	191122	1	17909	uc007vjc.1	62643	ENSMUSG00000022272	Myo10	myosin X	peak_9166	60	83	33	20	56.6977	1.5973	0.653409	2.44457	0.0145026	0.300883
chr15	25636452	25637495	1044	*	peak_9168	Intron (uc007vjb.1/17909, intron 2 of 21)	15	25682665	25706187	23523	1	17909	uc007vjd.1	-45170	ENSMUSG00000022272	Myo10	myosin X	peak_9168	211	135	84	87	133.957	1.03742	0.451395	2.29825	0.0215476	0.312893
chr15	27335076	27336062	987	*	peak_9183	Distal Intergenic	15	27396432	27524662	128231	1	11732	uc007vjo.2	-60370	ENSMUSG00000022265	Ank	progressive ankylosis	peak_9183	177	200	70	100	151.412	1.33854	0.504996	2.6506	0.00803495	0.27098
chr15	27395568	27396958	1391	*	peak_9184	Exon (uc007vjo.2/11732, exon 1 of 12)	15	27396432	27524662	128231	1	11732	uc007vjo.2	0	ENSMUSG00000022265	Ank	progressive ankylosis	peak_9184	181	93	54	67	99.2661	1.16099	0.464385	2.50006	0.0124172	0.292163
chr15	27525363	27525612	250	*	peak_9189	Distal Intergenic	15	27501202	27524662	23461	1	11732	uc007vjp.2	24161	ENSMUSG00000022265	Ank	progressive ankylosis	peak_9189	119	102	54	62	90.2408	1.02923	0.507854	2.02663	0.0427	0.334126
chr15	27526407	27527278	872	*	peak_9190	Distal Intergenic	15	27501202	27524662	23461	1	11732	uc007vjp.2	25205	ENSMUSG00000022265	Ank	progressive ankylosis	peak_9190	180	166	75	104	141.327	1.0867	0.479918	2.26436	0.0235522	0.316195
chr15	27717872	27718249	378	*	peak_9196	Intron (uc007vjw.1/223435, intron 34 of 56)	15	27660404	27678306	17903	2	223435	uc007vjv.1	-39566	ENSMUSG00000022263	Trio	triple functional domain (PTPRF interacting)	peak_9196	161	108	49	59	98.0922	1.36052	0.479658	2.83644	0.00456194	0.241764
chr15	27722764	27723261	498	*	peak_9197	Intron (uc007vjw.1/223435, intron 34 of 56)	15	27660404	27678306	17903	2	223435	uc007vjv.1	-44458	ENSMUSG00000022263	Trio	triple functional domain (PTPRF interacting)	peak_9197	155	74	33	67	81.1771	1.19663	0.503293	2.3776	0.0174256	0.311393
chr15	27885713	27886073	361	*	peak_9202	Intron (uc007vjw.1/223435, intron 1 of 56)	15	27660404	27955603	295200	2	223435	uc007vjw.1	69530	ENSMUSG00000022263	Trio	triple functional domain (PTPRF interacting)	peak_9202	80	53	23	29	48.0265	1.39659	0.573018	2.43726	0.0147992	NA
chr15	30591337	30591700	364	*	peak_9208	Intron (uc007vjz.1/18163, intron 7 of 22)	15	30850433	30959098	108666	1	18163	uc007vka.1	-258733	ENSMUSG00000022240	Ctnnd2	catenin (cadherin associated protein), delta 2	peak_9208	50	35	15	10	29.0912	1.77888	0.706007	2.51963	0.0117477	NA
chr15	31154044	31155592	1549	*	peak_9214	Exon (uc007vkc.2/223453, exon 1 of 4)	15	31154140	31204093	49954	1	223453	uc007vkc.2	0	ENSMUSG00000039168	Dap	death-associated protein	peak_9214	481	377	242	266	361.609	0.835052	0.419291	1.99158	0.0464168	0.336422
chr15	31459770	31460477	708	*	peak_9223	Intron (uc007vkh.1/223455, intron 1 of 25)	15	31385654	31460792	75139	2	223455	uc007vkh.1	315	ENSMUSG00000039100	Marchf6	membrane associated ring-CH-type finger 6	peak_9223	164	107	69	65	105.396	1.03352	0.477083	2.16632	0.0302864	0.319869
chr15	32172597	32174529	1933	*	peak_9231	Exon (uc011zrx.1/66835, exon 1 of 1)	15	32170324	32174417	4094	2	66835	uc007vkn.1	0	ENSMUSG00000089317	Snord123	small nucleolar RNA, C/D box 123	peak_9231	534	429	270	282	402.848	0.883944	0.421664	2.09633	0.0360533	0.326177
chr15	32411174	32411608	435	*	peak_9232	Intron (uc007vkp.1/20356, intron 5 of 8)	15	32531430	32626096	94667	1	20356	uc007vkv.1	-119822	ENSMUSG00000022231	Sema5a	sema domain, seven thrombospondin repeats (type 1 and type 1-like), transmembrane domain (TM) and short cytoplasmic domain, (semaphorin) 5A	peak_9232	48	47	22	12	35.7816	1.5598	0.694802	2.24495	0.0247712	NA
chr15	32850232	32852467	2236	*	peak_9235	Exon (uc007vkx.1/15529, exon 1 of 5)	15	32850478	32964476	113999	1	15529	uc007vkx.1	0	ENSMUSG00000022261	Sdc2	syndecan 2	peak_9235	718	458	306	400	484.457	0.777966	0.387006	2.01022	0.0444083	0.335024
chr15	34069515	34069900	386	*	peak_9251	Exon (uc007vlh.1/67154, exon 11 of 12)	15	34012474	34072140	59667	1	67154	uc007vlh.1	57041	ENSMUSG00000022255	Mtdh	metadherin	peak_9251	37	38	14	8	27.1207	1.8633	0.759723	2.4526	0.0141827	NA
chr15	34302840	34303404	565	*	peak_9256	Intron (uc007vlm.1/17181, intron 4 of 13)	15	34236436	34365995	129560	1	17181	uc007vlo.1	66404	ENSMUSG00000022324	Matn2	matrilin 2	peak_9256	93	85	40	48	71.8027	1.13346	0.539355	2.10151	0.0355958	0.326177
chr15	34426646	34427081	436	*	peak_9260	Intron (uc007vlu.2/67724, intron 1 of 16)	15	34425066	34460408	35343	1	67724	uc007vlv.2	1580	ENSMUSG00000022325	Pop1	processing of precursor 1, ribonuclease P/MRP family, (S. cerevisiae)	peak_9260	43	42	17	10	31.0622	1.73751	0.720493	2.41155	0.0158848	NA
chr15	34724633	34725374	742	*	peak_9261	Distal Intergenic	15	34767136	34772092	4957	1	16539	uc007vly.1	-41762	ENSMUSG00000050963	Kcns2	K+ voltage-gated channel, subfamily S, 2	peak_9261	117	78	15	54	67.6265	1.61607	0.588504	2.74606	0.00603149	0.259777
chr15	36303620	36304365	746	*	peak_9279	Distal Intergenic	15	36194874	36212902	18029	2	30945	uc007vmr.1	-90718	ENSMUSG00000022280	Rnf19a	ring finger protein 19A	peak_9279	94	102	47	56	82.2959	1.08735	0.54459	1.99664	0.0458646	0.335965
chr15	36936261	36937779	1519	*	peak_9300	Exon (uc007vnc.1/uc007vnc.1, exon 1 of 7)	15	36926782	36937157	10376	2	68036	uc007vnb.1	0	ENSMUSG00000062397	Zfp706	zinc finger protein 706	peak_9300	377	279	129	169	250.706	1.21702	0.423809	2.87163	0.00408356	0.23761
chr15	38447956	38449886	1931	*	peak_9317	Exon (uc007vns.1/54375, exon 1 of 13)	15	38417185	38449021	31837	2	54375	uc007vns.1	0	ENSMUSG00000037458	Azin1	antizyme inhibitor 1	peak_9317	448	354	153	292	326.853	0.978125	0.437395	2.23625	0.0253352	0.319573
chr15	38879673	38880069	397	*	peak_9331	Distal Intergenic	15	38908478	38918665	10188	1	68588	uc007voa.1	-28409	ENSMUSG00000054196	Cthrc1	collagen triple helix repeat containing 1	peak_9331	78	119	24	31	73.5926	2.08715	0.615257	3.39232	0.000693026	0.155142
chr15	38935804	38936171	368	*	peak_9333	Intron (uc007vob.2/69906, intron 2 of 6)	15	38925737	38944262	18526	2	69906	uc007vob.2	8091	ENSMUSG00000022299	Slc25a32	solute carrier family 25, member 32	peak_9333	39	43	14	19	31.8618	1.47762	0.694134	2.12873	0.0332767	NA
chr15	41618654	41619210	557	*	peak_9345	Intron (uc007vot.2/170719, intron 3 of 16)	15	41620580	41692593	72014	1	170719	uc007vox.2	-1370	ENSMUSG00000022307	Oxr1	oxidation resistance 1	peak_9345	96	95	36	33	71.6467	1.58675	0.561429	2.82627	0.00470937	0.24368
chr15	43271837	43272157	321	*	peak_9351	Intron (uc007vpl.1/uc007vpl.1, intron 1 of 2)	15	43308775	43359323	50549	1	66736	uc007vpm.1	-36618	ENSMUSG00000022337	Emc2	ER membrane protein complex subunit 2	peak_9351	39	27	4	13	21.5131	2.05949	0.804727	2.55924	0.01049	NA
chr15	44507585	44508519	935	*	peak_9362	Intron (uc007vqc.1/319613, intron 5 of 6)	15	44451187	44472572	21386	1	55960	uc007vqb.1	56398	ENSMUSG00000022339	Ebag9	estrogen receptor-binding fragment-associated gene 9	peak_9362	147	154	68	99	127.563	1.02051	0.503783	2.0257	0.0427952	0.334126
chr15	49934092	49934651	560	*	peak_9368	Distal Intergenic	15	50651045	50659067	8023	2	83925	uc007vra.1	724416	ENSMUSG00000038679	Trps1	transcriptional repressor GATA binding 1	peak_9368	71	46	19	24	41.4288	1.48034	0.599865	2.46778	0.0135952	NA
chr15	50078085	50079300	1216	*	peak_9369	Distal Intergenic	15	50651045	50659067	8023	2	83925	uc007vra.1	579767	ENSMUSG00000038679	Trps1	transcriptional repressor GATA binding 1	peak_9369	202	178	101	95	155.442	1.04814	0.476902	2.19781	0.0279625	0.319573
chr15	50499147	50500373	1227	*	peak_9371	Intron (uc007vqw.2/83925, intron 7 of 8)	15	50651045	50659067	8023	2	83925	uc007vra.1	158694	ENSMUSG00000038679	Trps1	transcriptional repressor GATA binding 1	peak_9371	192	128	59	91	121.468	1.15564	0.460915	2.50728	0.0121664	0.292163
chr15	50700955	50701357	403	*	peak_9380	Intron (uc007vqw.2/83925, intron 1 of 8)	15	50486305	50714352	228048	2	83925	uc007vqw.2	12995	ENSMUSG00000038679	Trps1	transcriptional repressor GATA binding 1	peak_9380	138	151	49	53	108.954	1.65997	0.527938	3.14426	0.00166509	0.191949
chr15	51504969	51505571	603	*	peak_9387	Distal Intergenic	15	51618109	51697007	78899	2	68135	uc007vrb.1	191436	ENSMUSG00000022312	Eif3h	eukaryotic translation initiation factor 3, subunit H	peak_9387	90	53	28	28	51.079	1.35018	0.560905	2.40715	0.0160776	NA
chr15	51696293	51697265	973	*	peak_9394	Exon (uc007vrb.1/68135, exon 1 of 8)	15	51618109	51697007	78899	2	68135	uc007vrb.1	0	ENSMUSG00000022312	Eif3h	eukaryotic translation initiation factor 3, subunit H	peak_9394	224	150	82	130	151.125	0.885852	0.444923	1.99102	0.0464782	0.336422
chr15	51789116	51789669	554	*	peak_9397	Distal Intergenic	15	51794150	51823306	29157	2	19357	uc007vrd.2	33637	ENSMUSG00000022314	Rad21	RAD21 cohesin complex component	peak_9397	58	35	13	13	30.648	1.84344	0.673484	2.73717	0.00619695	NA
chr15	55248851	55249616	766	*	peak_9437	Intron (uc007vsc.2/12818, intron 19 of 47)	15	55280287	55351242	70956	1	12818	uc007vse.1	-30671	ENSMUSG00000022371	Col14a1	collagen, type XIV, alpha 1	peak_9437	118	96	32	34	75.1181	1.77898	0.533028	3.3375	0.000845343	0.159956
chr15	57548729	57549660	932	*	peak_9450	Intron (uc007vsp.1/387609, intron 1 of 3)	15	57526222	57671387	145166	1	387609	uc007vsp.1	22507	ENSMUSG00000071757	Zhx2	zinc fingers and homeoboxes 2	peak_9450	188	150	84	105	139.513	0.929394	0.462642	2.00888	0.0445495	0.335024
chr15	57576939	57577181	243	*	peak_9451	Intron (uc007vsp.1/387609, intron 1 of 3)	15	57526222	57671387	145166	1	387609	uc007vsp.1	50717	ENSMUSG00000071757	Zhx2	zinc fingers and homeoboxes 2	peak_9451	51	51	19	8	36.0915	1.98921	0.721642	2.7565	0.00584232	NA
chr15	57592771	57593957	1187	*	peak_9452	Intron (uc007vsp.1/387609, intron 1 of 3)	15	57526222	57671387	145166	1	387609	uc007vsp.1	66549	ENSMUSG00000071757	Zhx2	zinc fingers and homeoboxes 2	peak_9452	187	131	68	87	123.408	1.09667	0.460037	2.38387	0.0171317	0.311393
chr15	57624663	57624932	270	*	peak_9453	Intron (uc007vsp.1/387609, intron 2 of 3)	15	57526222	57671387	145166	1	387609	uc007vsp.1	98441	ENSMUSG00000071757	Zhx2	zinc fingers and homeoboxes 2	peak_9453	54	56	16	10	38.1286	2.18617	0.692709	3.15596	0.00159969	NA
chr15	57650884	57651657	774	*	peak_9454	Intron (uc007vsp.1/387609, intron 2 of 3)	15	57701057	57723973	22917	2	67819	uc007vsq.1	72316	ENSMUSG00000022365	Derl1	Der1-like domain family, member 1	peak_9454	102	131	44	68	96.6514	1.27915	0.555837	2.30131	0.021374	0.312865
chr15	57723326	57724331	1006	*	peak_9457	Exon (uc007vsq.1/67819, exon 1 of 8)	15	57701057	57723973	22917	2	67819	uc007vsq.1	0	ENSMUSG00000022365	Derl1	Der1-like domain family, member 1	peak_9457	340	329	191	178	282.996	0.976032	0.462303	2.11124	0.0347516	0.325935
chr15	57737435	57739273	1839	*	peak_9458	Distal Intergenic	15	57743754	57790957	47204	1	210544	uc007vss.1	-4481	ENSMUSG00000022364	Tbc1d31	TBC1 domain family, member 31	peak_9458	445	429	113	117	304.108	2.05355	0.458366	4.48016	7.46e-06	0.0267175
chr15	57759946	57761004	1059	*	peak_9460	Intron (uc007vss.1/210544, intron 4 of 17)	15	57747525	57786772	39248	1	210544	uc007vsy.1	12421	ENSMUSG00000022364	Tbc1d31	TBC1 domain family, member 31	peak_9460	110	128	54	72	100.762	1.10447	0.535239	2.0635	0.0390651	0.331636
chr15	57806800	57808324	1525	*	peak_9462	Distal Intergenic	15	57817458	57827157	9700	1	239463	uc007vsz.2	-9134	ENSMUSG00000051225	Fam83a	family with sequence similarity 83, member A	peak_9462	235	163	105	105	159.153	0.960387	0.447187	2.14762	0.031744	0.320452
chr15	58247292	58247911	620	*	peak_9468	Exon (uc007vtn.2/210998, exon 1 of 24)	15	58247023	58289356	42334	1	210998	uc007vtn.2	269	ENSMUSG00000037119	Fam91a1	family with sequence similarity 91, member A1	peak_9468	141	108	50	69	96.9664	1.15202	0.489885	2.35161	0.0186925	0.311393
chr15	58516723	58517265	543	*	peak_9469	Distal Intergenic	15	58613824	58654982	41159	2	74868	uc007vto.1	137717	ENSMUSG00000062373	Tmem65	transmembrane protein 65	peak_9469	72	69	24	26	52.2877	1.61614	0.595106	2.71572	0.00661318	NA
chr15	58719675	58722155	2481	*	peak_9476	Exon (uc007vtq.2/75841, exon 1 of 2)	15	58720784	58733945	13162	1	75841	uc007vtq.2	0	ENSMUSG00000037075	Rnf139	ring finger protein 139	peak_9476	570	418	259	278	401.152	0.939692	0.410073	2.29152	0.0219334	0.313804
chr15	58746321	58746567	247	*	peak_9478	Intron (uc007vtr.1/69694, intron 8 of 11)	15	58731486	58760304	28819	2	69694	uc007vts.1	13737	ENSMUSG00000050891	Tatdn1	TatD DNase domain containing 1	peak_9478	33	50	8	19	31.6992	1.89491	0.755223	2.50908	0.0121046	NA
chr15	58823933	58824523	591	*	peak_9482	Intron (uc007vtx.2/211401, intron 1 of 12)	15	58772789	58872152	99364	2	211401	uc007vtx.2	47629	ENSMUSG00000022353	Mtss1	MTSS I-BAR domain containing 1	peak_9482	132	80	32	49	74.9348	1.42445	0.506242	2.81377	0.00489644	0.243689
chr15	58896871	58897796	926	*	peak_9484	Intron (uc007vty.2/211401, intron 1 of 14)	15	58772789	58913581	140793	2	211401	uc007vty.2	15785	ENSMUSG00000022353	Mtss1	MTSS I-BAR domain containing 1	peak_9484	115	85	41	39	74.0978	1.37085	0.524601	2.61313	0.00897159	0.275495
chr15	58977117	58977599	483	*	peak_9485	Distal Intergenic	15	58884303	58913581	29279	2	211401	uc007vua.2	-63536	ENSMUSG00000022353	Mtss1	MTSS I-BAR domain containing 1	peak_9485	52	41	15	25	35.1111	1.31767	0.644528	2.04439	0.0409148	NA
chr15	59218240	59220135	1896	*	peak_9489	Intron (uc007vxu.2/68501, intron 2 of 4)	15	59205753	59433239	227487	1	68501	uc007vxv.2	12487	ENSMUSG00000059586	Nsmce2	NSE2/MMS21 homolog, SMC5-SMC6 complex SUMO ligase	peak_9489	316	232	118	170	218.647	1.01205	0.42966	2.35546	0.0184998	0.311393
chr15	59243686	59244582	897	*	peak_9490	Intron (uc007vxu.2/68501, intron 2 of 4)	15	59205753	59433239	227487	1	68501	uc007vxv.2	37933	ENSMUSG00000059586	Nsmce2	NSE2/MMS21 homolog, SMC5-SMC6 complex SUMO ligase	peak_9490	151	148	68	82	122.192	1.13381	0.498042	2.27654	0.022814	0.315375
chr15	59466590	59467361	772	*	peak_9503	Distal Intergenic	15	59480209	59484722	4514	1	211770	uc007vxw.1	-12848	ENSMUSG00000032501	Trib1	tribbles pseudokinase 1	peak_9503	115	130	53	70	101.702	1.17359	0.531083	2.2098	0.027119	0.319573
chr15	60684479	60686101	1623	*	peak_9516	Distal Intergenic	15	60650551	60656635	6085	2	399603	uc007vya.2	-27844	ENSMUSG00000072568	Lratd2	LRAT domain containing 1	peak_9516	206	133	88	87	133.438	0.9729	0.454305	2.14151	0.0322327	0.321103
chr15	61817112	61819807	2696	*	peak_9523	Exon (uc007vyg.1/17869, exon 1 of 3)	15	61818977	61821916	2940	1	17869	uc007vyi.1	0	ENSMUSG00000022346	Myc	myelocytomatosis oncogene	peak_9523	536	390	253	303	388.114	0.803405	0.406289	1.97742	0.0479938	0.337595
chr15	61900692	61901637	946	*	peak_9527	Intron (uc011zth.1/19296, intron 1 of 3)	15	61870812	62082530	211719	1	19296	uc007vyn.1	29880	ENSMUSG00000097039	Pvt1	Pvt1 oncogene	peak_9527	155	156	81	63	125.481	1.22119	0.519767	2.34949	0.0187989	0.311393
chr15	61910522	61910938	417	*	peak_9528	Intron (uc011zth.1/19296, intron 1 of 3)	15	61938703	62073852	135150	1	19296	uc007vyo.1	-27765	ENSMUSG00000097039	Pvt1	Pvt1 oncogene	peak_9528	183	132	59	83	119.555	1.22421	0.466764	2.62277	0.00872193	0.275074
chr15	61929651	61930732	1082	*	peak_9529	Intron (uc011zth.1/19296, intron 1 of 3)	15	61938703	62073852	135150	1	19296	uc007vyo.1	-7971	ENSMUSG00000097039	Pvt1	Pvt1 oncogene	peak_9529	160	95	65	58	97.3557	1.04215	0.482629	2.15931	0.030826	0.320115
chr15	61970605	61971208	604	*	peak_9531	Intron (uc011zth.1/19296, intron 2 of 3)	15	61938703	62073852	135150	1	19296	uc007vyo.1	31902	ENSMUSG00000097039	Pvt1	Pvt1 oncogene	peak_9531	323	248	157	118	225.667	1.09502	0.46165	2.37198	0.0176932	0.311393
chr15	61981023	61982789	1767	*	peak_9532	Intron (uc011zth.1/19296, intron 2 of 3)	15	61938703	62073852	135150	1	19296	uc007vyo.1	42320	ENSMUSG00000097039	Pvt1	Pvt1 oncogene	peak_9532	346	320	173	196	279.482	0.97493	0.447931	2.17652	0.0295167	0.319573
chr15	62400417	62402072	1656	*	peak_9546	Distal Intergenic	15	62049096	62051006	1911	2	67552	uc007vyp.1	-349411	NA	Macroh2a3	macroH2A.3 histone	peak_9546	507	448	201	178	361.861	1.42494	0.447741	3.1825	0.0014601	0.185461
chr15	63872329	63872989	661	*	peak_9550	Intron (uc007vzf.2/223601, intron 1 of 11)	15	63760649	63892010	131362	2	223601	uc007vzf.2	19021	ENSMUSG00000022378	Cyrib	CYFIP related Rac1 interactor B	peak_9550	40	21	89	91	61.5102	-1.59444	0.535095	-2.97974	0.00288495	0.227377
chr15	63898196	63898395	200	*	peak_9551	Distal Intergenic	15	63760649	63892010	131362	2	223601	uc007vzg.2	-6186	ENSMUSG00000022378	Cyrib	CYFIP related Rac1 interactor B	peak_9551	33	26	4	13	20.034	1.92855	0.82715	2.33155	0.0197241	NA
chr15	64163195	64163394	200	*	peak_9559	Intron (uc007vzk.1/13196, intron 2 of 30)	15	64022626	64144235	121610	2	13196	uc007vzn.1	-18960	ENSMUSG00000022377	Asap1	ArfGAP with SH3 domain, ankyrin repeat and PH domain1	peak_9559	34	58	15	19	36.9628	1.69569	0.720359	2.35395	0.0185753	NA
chr15	64208340	64209010	671	*	peak_9562	Intron (uc007vzk.1/13196, intron 1 of 30)	15	63920101	64214481	294381	2	13196	uc007vzk.1	5471	ENSMUSG00000022377	Asap1	ArfGAP with SH3 domain, ankyrin repeat and PH domain1	peak_9562	94	94	34	60	76.3747	1.16971	0.549588	2.12833	0.0333094	0.324062
chr15	64212977	64213849	873	*	peak_9563	Intron (uc007vzk.1/13196, intron 1 of 30)	15	63920101	64214481	294381	2	13196	uc007vzk.1	632	ENSMUSG00000022377	Asap1	ArfGAP with SH3 domain, ankyrin repeat and PH domain1	peak_9563	172	134	65	108	125.65	0.930199	0.473658	1.96386	0.049546	0.338475
chr15	66409071	66410183	1113	*	peak_9571	Exon (uc007wae.1/239510, exon 1 of 9)	15	66409134	66441913	32780	1	239510	uc007wae.1	0	ENSMUSG00000072501	Phf20l1	PHD finger protein 20-like 1	peak_9571	216	175	119	90	160.949	0.957813	0.481966	1.98731	0.0468884	0.337096
chr15	66693065	66693700	636	*	peak_9575	Distal Intergenic	15	66722955	66754761	31807	1	22402	uc007wau.1	-29255	ENSMUSG00000005124	Ccn4	cellular communication network factor 4	peak_9575	81	133	39	70	92.5747	1.26311	0.59845	2.11064	0.0348036	0.325935
chr15	66793334	66795118	1785	*	peak_9580	Intron (uc007wax.1/17988, intron 1 of 15)	15	66760880	66801203	40324	2	17988	uc007wax.1	6085	ENSMUSG00000005125	Ndrg1	N-myc downstream regulated gene 1	peak_9580	445	315	207	229	312.926	0.854752	0.412424	2.07251	0.038218	0.329475
chr15	72456411	72457276	866	*	peak_9604	Intron (uc007wbl.2/76510, intron 20 of 21)	15	72342549	72376709	34161	2	223604	uc007wbk.1	-79702	ENSMUSG00000036760	Kcnk9	potassium channel, subfamily K, member 9	peak_9604	64	58	22	36	48.2889	1.20789	0.596672	2.02438	0.0429306	NA
chr15	72994871	72995859	989	*	peak_9618	Intron (uc007wbu.2/239528, intron 1 of 18)	15	72932055	73015377	83323	2	239528	uc007wbu.2	19518	ENSMUSG00000036698	Ago2	argonaute RISC catalytic subunit 2	peak_9618	217	171	77	124	155.067	1.05816	0.459801	2.30134	0.0213722	0.312865
chr15	73053031	73053935	905	*	peak_9620	Intron (uc007wbw.2/14083, intron 27 of 33)	15	72932055	73015377	83323	2	239528	uc007wbu.2	-37654	ENSMUSG00000036698	Ago2	argonaute RISC catalytic subunit 2	peak_9620	194	193	86	113	159.398	1.11075	0.482195	2.30354	0.0212487	0.312865
chr15	73056629	73057067	439	*	peak_9621	Intron (uc007wbw.2/14083, intron 27 of 33)	15	72932055	73015377	83323	2	239528	uc007wbu.2	-41252	ENSMUSG00000036698	Ago2	argonaute RISC catalytic subunit 2	peak_9621	76	68	25	36	55.1697	1.36338	0.574821	2.37184	0.0176997	NA
chr15	73236367	73236935	569	*	peak_9626	Intron (uc007wbw.2/14083, intron 1 of 33)	15	73035535	73253621	218087	2	14083	uc007wbw.2	16686	ENSMUSG00000022607	Ptk2	PTK2 protein tyrosine kinase 2	peak_9626	69	66	26	33	52.7427	1.32466	0.586844	2.25726	0.023992	NA
chr15	73453131	73454409	1279	*	peak_9635	Intron (uc007wch.2/106068, intron 1 of 7)	15	73410721	73455174	44454	2	106068	uc007wch.2	765	ENSMUSG00000079020	Slc45a4	solute carrier family 45, member 4	peak_9635	376	366	235	172	315.1	0.965346	0.478915	2.01569	0.043832	0.334802
chr15	74538870	74540082	1213	*	peak_9641	Exon (uc007wfq.2/66769, exon 1 of 1)	15	74534993	74539752	4760	2	16469	uc007wfp.1	0	ENSMUSG00000046380	Jrk	jerky	peak_9641	348	261	148	191	248.966	0.925625	0.424444	2.18079	0.0291989	0.319573
chr15	74558362	74558777	416	*	peak_9642	Exon (uc007wft.1/57277, exon 1 of 3)	15	74557074	74558456	1383	2	57277	uc007wft.1	0	ENSMUSG00000022596	Slurp1	secreted Ly6/Plaur domain containing 1	peak_9642	107	67	34	46	65.3063	1.15536	0.520221	2.2209	0.0263578	0.319573
chr15	74571028	74572038	1011	*	peak_9643	Distal Intergenic	15	74573269	74577117	3849	2	69462	uc007wfv.1	5079	ENSMUSG00000075605	Slurp2	secreted Ly6/Plaur domain containing 2	peak_9643	190	211	105	88	165.433	1.19634	0.510461	2.34365	0.0190959	0.311393
chr15	74583064	74583579	516	*	peak_9646	Exon (uc007wfw.1/23936, exon 1 of 4)	15	74578286	74583409	5124	2	23936	uc007wfw.1	0	ENSMUSG00000022594	Lynx1	Ly6/neurotoxin 1	peak_9646	93	131	50	57	94.276	1.28484	0.56978	2.25498	0.0241347	0.317319
chr15	74765853	74766082	230	*	peak_9647	Distal Intergenic	15	74785481	74790335	4855	1	17069	uc007wgh.2	-19399	ENSMUSG00000022587	Ly6e	lymphocyte antigen 6 complex, locus E	peak_9647	35	18	5	8	16.5143	2.02348	0.857158	2.36069	0.0182411	NA
chr15	74878103	74878841	739	*	peak_9651	Intron (uc007wgn.1/17067, intron 2 of 3)	15	74875445	74879260	3816	2	17067	uc007wgn.1	419	ENSMUSG00000079018	Ly6c1	lymphocyte antigen 6 complex, locus C1	peak_9651	169	145	41	90	118.314	1.41435	0.508748	2.78006	0.00543489	0.249864
chr15	76554982	76555422	441	*	peak_9692	Exon (uc007wmh.2/223666, exon 12 of 12)	15	76551895	76554275	2381	2	223665	uc011zvb.1	-707	ENSMUSG00000116138	C030006K11Rik	RIKEN cDNA C030006K11 gene	peak_9692	104	105	34	45	79.039	1.55439	0.544576	2.85431	0.004313	0.238934
chr15	76778785	76779689	905	*	peak_9701	Exon (uc007wmv.1/117171, exon 1 of 5)	15	76778939	76781161	2223	1	117171	uc007wmv.1	0	ENSMUSG00000063236	1110038F14Rik	RIKEN cDNA 1110038F14 gene	peak_9701	165	159	79	94	134.828	1.039	0.488536	2.12675	0.0334406	0.324326
chr15	76866536	76868038	1503	*	peak_9704	Intron (uc007wmy.1/17189, intron 1 of 3)	15	76875505	76882781	7277	1	71939	uc007wmz.2	-7467	ENSMUSG00000033576	Apol6	apolipoprotein L 6	peak_9704	561	489	249	363	442.774	0.910377	0.426608	2.13399	0.0328434	0.322268
chr15	77022783	77023684	902	*	peak_9712	Intron (uc007wng.2/93686, intron 2 of 13)	15	76929670	76984242	54573	2	93686	uc011zvg.1	-38541	ENSMUSG00000033565	Rbfox2	RNA binding protein, fox-1 homolog (C. elegans) 2	peak_9712	216	200	116	101	172.09	1.03826	0.481979	2.15416	0.0312275	0.320452
chr15	77066987	77067186	200	*	peak_9716	Intron (uc007wng.2/93686, intron 1 of 13)	15	76909420	77137483	228064	2	93686	uc007wng.2	70297	ENSMUSG00000033565	Rbfox2	RNA binding protein, fox-1 homolog (C. elegans) 2	peak_9716	51	55	19	25	41.4306	1.42816	0.640207	2.23077	0.0256962	NA
chr15	77136259	77137796	1538	*	peak_9719	Exon (uc007wng.2/93686, exon 1 of 14)	15	76909420	77137483	228064	2	93686	uc007wng.2	0	ENSMUSG00000033565	Rbfox2	RNA binding protein, fox-1 homolog (C. elegans) 2	peak_9719	377	269	136	197	255.195	1.0338	0.420129	2.46067	0.0138678	0.297589
chr15	77166417	77167806	1390	*	peak_9722	Distal Intergenic	15	76909420	77137483	228064	2	93686	uc007wni.2	-28934	ENSMUSG00000033565	Rbfox2	RNA binding protein, fox-1 homolog (C. elegans) 2	peak_9722	418	358	143	167	291.966	1.43066	0.437142	3.27276	0.00106502	0.169814
chr15	77186987	77187237	251	*	peak_9725	Distal Intergenic	15	77218647	77229540	10894	2	75761	uc007wnl.2	42303	ENSMUSG00000010601	Apol7a	apolipoprotein L 7a	peak_9725	56	66	28	18	47.5805	1.53888	0.654006	2.35301	0.0186223	NA
chr15	77633751	77634969	1219	*	peak_9734	Intron (uc007woc.1/17886, intron 3 of 40)	15	77604365	77611662	7298	2	17886	uc011zvk.1	-22089	ENSMUSG00000022443	Myh9	myosin, heavy polypeptide 9, non-muscle	peak_9734	676	552	275	321	485.966	1.1386	0.415718	2.73888	0.00616492	0.261334
chr15	77644654	77644936	283	*	peak_9735	Intron (uc007woc.1/17886, intron 1 of 40)	15	77591019	77672545	81527	2	17886	uc007woc.1	27609	ENSMUSG00000022443	Myh9	myosin, heavy polypeptide 9, non-muscle	peak_9735	224	200	64	95	157.15	1.54962	0.473858	3.27021	0.00107468	0.169814
chr15	77646390	77647192	803	*	peak_9736	Intron (uc007woc.1/17886, intron 1 of 40)	15	77591019	77672545	81527	2	17886	uc007woc.1	25353	ENSMUSG00000022443	Myh9	myosin, heavy polypeptide 9, non-muscle	peak_9736	504	467	183	311	393.178	1.13513	0.444466	2.55391	0.0106521	0.285811
chr15	77712374	77714387	2014	*	peak_9739	Distal Intergenic	15	77636893	77672545	35653	2	17886	uc007woe.1	-39829	ENSMUSG00000022443	Myh9	myosin, heavy polypeptide 9, non-muscle	peak_9739	534	668	226	324	490.758	1.34891	0.478348	2.81994	0.00480325	0.24368
chr15	78361426	78361708	283	*	peak_9754	Promoter (1-2kb)	15	78353776	78360081	6306	2	72709	uc007wpn.2	-1345	ENSMUSG00000022440	C1qtnf6	C1q and tumor necrosis factor related protein 6	peak_9754	108	96	29	63	78.9237	1.30583	0.546356	2.39008	0.0168448	0.310487
chr15	78756400	78757199	800	*	peak_9760	Exon (uc007wrv.1/16852, exon 1 of 4)	15	78757155	78760895	3741	1	16852	uc007wrv.1	0	ENSMUSG00000068220	Lgals1	lectin, galactose binding, soluble 1	peak_9760	243	195	81	171	180.682	0.934573	0.470883	1.98473	0.047175	0.337595
chr15	79594009	79595317	1309	*	peak_9793	Exon (uc007wuj.2/54152, exon 2 of 4)	15	79591893	79595451	3559	2	54152	uc007wuk.1	134	ENSMUSG00000022420	Dnal4	dynein, axonemal, light chain 4	peak_9793	259	206	117	118	186.346	1.05829	0.451493	2.34398	0.0190793	0.311393
chr15	79989762	79990868	1107	*	peak_9807	Exon (uc007wve.1/66513, exon 11 of 11)	15	80004151	80045949	41799	1	17309	uc007wvf.1	-13283	ENSMUSG00000042428	Mgat3	mannoside acetylglucosaminyltransferase 3	peak_9807	445	448	243	220	372.102	1.07365	0.461827	2.3248	0.0200828	0.312541
chr15	80057999	80058624	626	*	peak_9808	Distal Intergenic	15	80064510	80083779	19270	1	239555	uc007wvk.2	-5886	ENSMUSG00000022412	Mief1	mitochondrial elongation factor 1	peak_9808	72	62	30	36	53.5955	1.12225	0.571542	1.96356	0.0495817	NA
chr15	80716924	80717449	526	*	peak_9818	Exon (uc007wvt.1/213988, exon 11 of 25)	15	80709297	80771516	62220	1	213988	uc007wvw.1	7627	ENSMUSG00000047888	Tnrc6b	trinucleotide repeat containing 6b	peak_9818	89	109	18	58	76.1046	1.64393	0.619039	2.65562	0.00791625	0.270594
chr15	80820156	80820965	810	*	peak_9821	Intron (uc007wwa.2/105835, intron 1 of 4)	15	80808195	80842720	34526	1	105835	uc007wwb.2	11961	ENSMUSG00000042303	Sgsm3	small G protein signaling modulator 3	peak_9821	95	76	39	48	68.4434	1.0611	0.530792	1.99909	0.0455984	0.335784
chr15	80967499	80968346	848	*	peak_9829	Intron (uc007wwd.1/223701, intron 1 of 13)	15	80842711	80935449	92739	2	223701	uc007wwc.1	-32050	ENSMUSG00000042292	Mrtfa	myocardin related transcription factor A	peak_9829	190	255	105	139	193.666	1.0927	0.51549	2.11974	0.0340282	0.325083
chr15	81020480	81021265	786	*	peak_9833	Exon (uc007wwd.1/223701, exon 1 of 14)	15	80842711	81021187	178477	2	223701	uc007wwd.1	0	ENSMUSG00000042292	Mrtfa	myocardin related transcription factor A	peak_9833	209	181	106	99	160.212	1.01596	0.473397	2.14611	0.0318643	0.321033
chr15	81415774	81417388	1615	*	peak_9842	Exon (uc007wwr.1/328572, exon 1 of 11)	15	81416644	81454648	38005	1	328572	uc007wwr.1	0	ENSMUSG00000055024	Ep300	E1A binding protein p300	peak_9842	502	396	229	264	368.49	0.950015	0.418226	2.27153	0.0231147	0.315567
chr15	81634628	81635704	1077	*	peak_9847	Exon (uc007wxh.2/21685, exon 2 of 2)	15	81633103	81657293	24191	1	21685	uc007wxj.2	1525	ENSMUSG00000022389	Tef	thyrotroph embryonic factor	peak_9847	241	187	86	118	166.825	1.16177	0.449719	2.58332	0.00978552	0.278175
chr15	81669973	81670422	450	*	peak_9849	Distal Intergenic	15	81686164	81688753	2590	2	57259	uc007wxn.1	18331	ENSMUSG00000048546	Tob2	transducer of ERBB2, 2	peak_9849	141	128	37	68	100.612	1.50919	0.516975	2.91926	0.00350861	0.236386
chr15	81876636	81878061	1426	*	peak_9859	Exon (uc007wya.1/20826, exon 1 of 3)	15	81871775	81878028	6254	2	20826	uc007wya.1	0	ENSMUSG00000063480	Snu13	SNU13 homolog, small nuclear ribonucleoprotein (U4/U6.U5)	peak_9859	300	227	110	166	210.599	1.02848	0.436038	2.35869	0.0183393	0.311393
chr15	82930537	82931415	879	*	peak_9878	Exon (uc011zwz.1/68607, exon 1 of 12)	15	82930635	82947101	16467	1	68607	uc011zwz.1	0	ENSMUSG00000058586	Serhl	serine hydrolase-like	peak_9878	179	152	93	87	137.2	0.961409	0.480382	2.00134	0.0453556	0.335784
chr15	83012435	83013606	1172	*	peak_9886	Distal Intergenic	15	82983932	83002638	18707	2	109754	uc007xac.1	-9797	ENSMUSG00000018042	Cyb5r3	cytochrome b5 reductase 3	peak_9886	183	211	92	97	162.407	1.2292	0.505557	2.43138	0.0150416	0.30229
chr15	83224193	83225666	1474	*	peak_9898	Intron (uc007xba.2/23970, intron 2 of 10)	15	83187964	83197727	9764	2	69291	uc007xay.2	-26466	NA	1700001L05Rik	RIKEN cDNA 1700001L05 gene	peak_9898	259	272	153	139	226.674	0.997863	0.482861	2.06656	0.0387754	0.331408
chr15	83238352	83240134	1783	*	peak_9899	Intron (uc007xba.2/23970, intron 1 of 10)	15	83206037	83263280	57244	2	23970	uc007xba.2	23146	ENSMUSG00000016664	Pacsin2	protein kinase C and casein kinase substrate in neurons 2	peak_9899	513	435	257	307	403.14	0.855862	0.423963	2.01872	0.0435166	0.334411
chr15	83255824	83257502	1679	*	peak_9901	Intron (uc007xba.2/23970, intron 1 of 10)	15	83206037	83263280	57244	2	23970	uc007xba.2	5778	ENSMUSG00000016664	Pacsin2	protein kinase C and casein kinase substrate in neurons 2	peak_9901	453	348	208	214	323.912	0.992521	0.423615	2.34298	0.0191304	0.311393
chr15	83263239	83264031	793	*	peak_9902	Exon (uc007xba.2/23970, exon 1 of 11)	15	83206037	83263280	57244	2	23970	uc007xba.2	0	ENSMUSG00000016664	Pacsin2	protein kinase C and casein kinase substrate in neurons 2	peak_9902	249	239	123	99	194.591	1.23916	0.486957	2.5447	0.010937	0.28598
chr15	83271403	83271662	260	*	peak_9903	Intron (uc011zxc.1/23970, intron 1 of 10)	15	83206037	83263280	57244	2	23970	uc007xbb.2	-8123	ENSMUSG00000016664	Pacsin2	protein kinase C and casein kinase substrate in neurons 2	peak_9903	110	88	21	57	72.5736	1.48945	0.564772	2.63726	0.00835779	0.272573
chr15	83276468	83276880	413	*	peak_9904	Intron (uc011zxc.1/23970, intron 1 of 10)	15	83206037	83263280	57244	2	23970	uc007xbb.2	-13188	ENSMUSG00000016664	Pacsin2	protein kinase C and casein kinase substrate in neurons 2	peak_9904	149	126	69	59	108.56	1.17753	0.50375	2.33753	0.0194118	0.311393
chr15	83302270	83302495	226	*	peak_9908	Distal Intergenic	15	83206037	83295036	89000	2	23970	uc011zxc.1	-7234	ENSMUSG00000016664	Pacsin2	protein kinase C and casein kinase substrate in neurons 2	peak_9908	103	109	51	56	87.7723	1.13381	0.537022	2.11129	0.0347477	0.325935
chr15	83312578	83313124	547	*	peak_9910	Distal Intergenic	15	83206037	83295036	89000	2	23970	uc011zxc.1	-17542	ENSMUSG00000016664	Pacsin2	protein kinase C and casein kinase substrate in neurons 2	peak_9910	142	105	63	68	99.5442	0.973457	0.485308	2.00585	0.0448719	0.335439
chr15	84172415	84172919	505	*	peak_9920	Exon (uc007xbz.2/64099, exon 13 of 13)	15	84156549	84173408	16860	1	64099	uc011zxg.1	15866	ENSMUSG00000022439	Parvg	parvin, gamma	peak_9920	37	58	20	18	38.7351	1.53887	0.703785	2.18656	0.0287744	NA
chr15	84527499	84528515	1017	*	peak_9928	Intron (uc007xcd.1/109270, intron 5 of 8)	15	84511428	84534103	22676	1	109270	uc007xcf.1	16071	ENSMUSG00000036106	Prr5	proline rich 5 (renal)	peak_9928	300	305	141	197	256.301	1.00448	0.463278	2.16821	0.0301428	0.319597
chr15	85254260	85255734	1475	*	peak_9940	Intron (uc007xdd.1/54138, intron 9 of 11)	15	85166811	85294266	127456	1	54138	uc007xdd.1	87449	ENSMUSG00000016541	Atxn10	ataxin 10	peak_9940	297	306	131	169	246.96	1.16823	0.466597	2.50373	0.0122891	0.292163
chr15	85435946	85437069	1124	*	peak_9948	Distal Intergenic	15	85365867	85412251	46385	2	22422	uc007xdg.2	-23695	ENSMUSG00000022382	Wnt7b	wingless-type MMTV integration site family, member 7B	peak_9948	497	375	223	199	343.246	1.09846	0.429645	2.55668	0.0105677	0.285811
chr15	85441174	85442698	1525	*	peak_9949	Distal Intergenic	15	85365867	85412251	46385	2	22422	uc007xdg.2	-28923	ENSMUSG00000022382	Wnt7b	wingless-type MMTV integration site family, member 7B	peak_9949	761	595	382	362	558.104	0.932154	0.417342	2.23355	0.0255127	0.319573
chr15	85443801	85444610	810	*	peak_9950	Distal Intergenic	15	85365867	85412251	46385	2	22422	uc007xdg.2	-31550	ENSMUSG00000022382	Wnt7b	wingless-type MMTV integration site family, member 7B	peak_9950	460	360	174	175	311.182	1.30349	0.429101	3.03773	0.0023837	0.21916
chr15	85499440	85500868	1429	*	peak_9955	Distal Intergenic	15	85537033	85537127	95	1	723966	uc011zxm.1	-36165	ENSMUSG00000065608	Mirlet7c-2	microRNA let7c-2	peak_9955	899	769	414	518	694.013	0.954132	0.413987	2.30474	0.0211812	0.312865
chr15	85641251	85642253	1003	*	peak_9961	Exon (uc007xdl.2/72355, exon 1 of 5)	15	85637402	85642127	4726	2	72355	uc007xdl.2	0	ENSMUSG00000064284	Cdpf1	cysteine rich, DPF motif domain containing 1	peak_9961	223	180	86	134	164.449	0.986237	0.457194	2.15715	0.0309937	0.320115
chr15	85689694	85690154	461	*	peak_9962	Exon (uc007xdp.1/29870, exon 1 of 12)	15	85690137	85707003	16867	1	29870	uc007xdp.1	0	ENSMUSG00000022385	Gtse1	G two S phase expressed protein 1	peak_9962	109	92	51	49	80.8106	1.08845	0.523741	2.07821	0.0376896	0.328724
chr15	86044279	86044867	589	*	peak_9973	Promoter (<=1kb)	15	86044889	86328933	284045	1	223754	uc007xea.1	-22	ENSMUSG00000051864	Tbc1d22a	TBC1 domain family, member 22a	peak_9973	171	102	37	55	93.2591	1.60039	0.481866	3.32123	0.00089622	0.160905
chr15	86049629	86051493	1865	*	peak_9974	Intron (uc007xea.1/223754, intron 1 of 12)	15	86044889	86328933	284045	1	223754	uc007xea.1	4740	ENSMUSG00000051864	Tbc1d22a	TBC1 domain family, member 22a	peak_9974	681	459	300	257	444.267	1.05235	0.415802	2.53089	0.0113773	0.288433
chr15	87516963	87517328	366	*	peak_9983	Intron (uc007xee.1/106014, intron 2 of 3)	15	87455660	87589794	134135	1	106014	uc007xef.1	61303	ENSMUSG00000054863	Tafa5	TAFA chemokine like family member 5	peak_9983	89	74	36	41	64.1441	1.17152	0.544752	2.15057	0.0315105	0.320452
chr15	87529378	87529967	590	*	peak_9984	Intron (uc007xee.1/106014, intron 2 of 3)	15	87455660	87589794	134135	1	106014	uc007xef.1	73718	ENSMUSG00000054863	Tafa5	TAFA chemokine like family member 5	peak_9984	79	75	27	32	58.0726	1.50917	0.575582	2.622	0.00874164	0.275074
chr15	88680587	88681987	1401	*	peak_9995	Distal Intergenic	15	88692624	88696156	3533	1	223775	uc007xeq.1	-10637	ENSMUSG00000035828	Pim3	proviral integration site 3	peak_9995	444	489	151	155	346.353	1.7683	0.472092	3.74567	0.000179913	0.108958
chr15	90476749	90478362	1614	*	peak_10019	Intron (uc007xhn.1/66871, intron 3 of 19)	15	90317912	90509819	191908	2	66871	uc007xhn.1	31457	ENSMUSG00000052560	Cpne8	copine VIII	peak_10019	397	324	153	183	281.63	1.19778	0.431009	2.77901	0.00545255	0.249864
chr15	94459196	94459552	357	*	peak_10061	Promoter (<=1kb)	15	94459616	94547580	87965	1	320709	uc007xjm.1	-64	ENSMUSG00000063296	Tmem117	transmembrane protein 117	peak_10061	57	54	20	18	40.8661	1.65004	0.640822	2.57488	0.0100274	NA
chr15	94966664	94967027	364	*	peak_10065	Intron (uc007xjo.2/100043315, intron 2 of 2)	15	94928053	94979749	51697	2	100043315	uc007xjo.2	12722	ENSMUSG00000100603	LOC100043315	uncharacterized LOC100043315	peak_10065	75	101	23	65	73.5078	1.27609	0.620266	2.05733	0.0396547	0.331636
chr15	95762160	95763037	878	*	peak_10075	Exon (uc007xju.1/105722, exon 10 of 20)	15	95621274	95805182	183909	1	105722	uc011zyg.1	140886	ENSMUSG00000064210	Ano6	anoctamin 6	peak_10075	99	84	32	58	72.4443	1.15471	0.53893	2.1426	0.0321454	0.321103
chr15	95791384	95791710	327	*	peak_10078	Intron (uc007xju.1/105722, intron 16 of 19)	15	95903768	95909983	6216	2	402773	uc007xjy.1	118273	ENSMUSG00000078925	D030018L15Rik	nuclear receptor coactivator 2 pseudogene	peak_10078	63	46	11	33	39.6674	1.43107	0.650325	2.20055	0.027768	NA
chr15	96114616	96116956	2341	*	peak_10080	Promoter (<=1kb)	15	95965250	96114039	148790	2	319722	uc007xjz.1	-577	NA	E330033B04Rik	RIKEN cDNA E330033B04 gene	peak_10080	505	397	223	291	373.738	0.90619	0.415805	2.17936	0.0293046	0.319573
chr15	96118298	96119448	1151	*	peak_10081	Exon (uc007xkd.2/77044, exon 2 of 21)	15	96117953	96235894	117942	1	77044	uc007xkd.2	345	ENSMUSG00000033237	Arid2	AT rich interactive domain 2 (ARID, RFX-like)	peak_10081	223	171	95	126	161.825	0.920627	0.448765	2.05147	0.0402214	0.331886
chr15	96529018	96529660	643	*	peak_10096	Exon (uc007xkm.1/67760, exon 2 of 16)	15	96517823	96530129	12307	2	67760	uc007xkm.1	469	ENSMUSG00000022462	Slc38a2	solute carrier family 38, member 2	peak_10096	208	154	80	98	141.97	1.0949	0.454864	2.40709	0.0160804	0.304825
chr15	96560414	96561141	728	*	peak_10099	Distal Intergenic	15	96528286	96530129	1844	2	67760	uc007xkn.1	-30285	ENSMUSG00000022462	Slc38a2	solute carrier family 38, member 2	peak_10099	129	85	50	60	83.9737	0.998233	0.491294	2.03184	0.0421696	0.334126
chr15	96747216	96747415	200	*	peak_10103	Distal Intergenic	15	96825254	96850769	25516	2	69354	uc007xko.1	103354	ENSMUSG00000022464	Slc38a4	solute carrier family 38, member 4	peak_10103	21	29	4	6	17.4146	2.53943	0.925978	2.74242	0.00609875	NA
chr15	97834373	97836200	1828	*	peak_10126	Exon (uc007xlp.2/12824, exon 1 of 54)	15	97806033	97835155	29123	2	12824	uc007xlp.2	0	ENSMUSG00000022483	Col2a1	collagen, type II, alpha 1	peak_10126	599	455	257	244	412.376	1.13171	0.420757	2.68969	0.00715188	0.268122
chr15	97855851	97856860	1010	*	peak_10128	Distal Intergenic	15	97806033	97835155	29123	2	12824	uc007xlq.2	-20696	ENSMUSG00000022483	Col2a1	collagen, type II, alpha 1	peak_10128	307	263	120	144	223.583	1.21844	0.446464	2.72909	0.00635085	0.265588
chr15	97857290	97858629	1340	*	peak_10129	Distal Intergenic	15	97806033	97835155	29123	2	12824	uc007xlq.2	-22135	ENSMUSG00000022483	Col2a1	collagen, type II, alpha 1	peak_10129	543	309	150	115	286.49	1.65263	0.430589	3.83807	0.000124008	0.0979705
chr15	97863712	97864528	817	*	peak_10130	Distal Intergenic	15	97806033	97835155	29123	2	12824	uc007xlq.2	-28557	ENSMUSG00000022483	Col2a1	collagen, type II, alpha 1	peak_10130	458	325	172	147	290.598	1.3277	0.433146	3.06525	0.00217488	0.210552
chr15	97880681	97881320	640	*	peak_10132	Intron (uc007xlr.2/223870, intron 14 of 18)	15	97923020	97962878	39859	1	18642	uc011zyq.1	-41700	ENSMUSG00000033065	Pfkm	phosphofructokinase, muscle	peak_10132	166	155	56	56	118.302	1.6319	0.503454	3.24142	0.00118937	0.169814
chr15	98322671	98323090	420	*	peak_10140	Distal Intergenic	15	98327905	98328837	933	1	258502	uc007xmp.1	-4815	ENSMUSG00000054036	Or11m3	olfactory receptor family 11 subfamily M member 3	peak_10140	72	43	16	25	39.8221	1.5195	0.606914	2.50366	0.0122918	NA
chr15	98363262	98364938	1677	*	peak_10142	Exon (uc007xmr.1/69612, exon 1 of 10)	15	98349532	98364652	15121	2	69612	uc007xmr.1	0	ENSMUSG00000022992	Kansl2	KAT8 regulatory NSL complex subunit 2	peak_10142	746	438	243	388	461.01	0.945964	0.388917	2.43231	0.0150031	0.30229
chr15	98432746	98433830	1085	*	peak_10144	Intron (uc007xmz.1/11512, intron 1 of 20)	15	98420421	98435257	14837	2	11512	uc007xmz.1	1427	ENSMUSG00000022994	Adcy6	adenylate cyclase 6	peak_10144	374	309	181	216	287.206	0.88161	0.430859	2.04617	0.0407398	0.332785
chr15	99114566	99115719	1154	*	peak_10166	Intron (uc007xpf.1/545136, intron 2 of 7)	15	99101449	99117611	16163	2	545136	uc007xpf.1	1892	ENSMUSG00000078907	Fam186b	family with sequence similarity 186, member B	peak_10166	105	57	25	48	58.9657	1.17591	0.541064	2.17332	0.0297561	0.319573
chr15	99230035	99230792	758	*	peak_10172	Exon (uc011zze.1/110213, exon 2 of 11)	15	99223650	99240480	16831	1	110213	uc011zzf.1	6385	ENSMUSG00000023010	Tmbim6	transmembrane BAX inhibitor motif containing 6	peak_10172	140	106	56	77	99.5514	0.970794	0.484902	2.00204	0.0452805	0.335784
chr15	99304376	99305320	945	*	peak_10177	Exon (uc007xpo.2/75284, exon 1 of 2)	15	99300515	99305161	4647	2	75284	uc007xpo.2	0	ENSMUSG00000037525	Bcdin3d	BCDIN3 domain containing	peak_10177	183	145	64	91	127.759	1.18083	0.470548	2.50949	0.0120907	0.292163
chr15	99384020	99385222	1203	*	peak_10179	Distal Intergenic	15	99409487	99414976	5490	1	11827	uc007xps.2	-24265	ENSMUSG00000023013	Aqp2	aquaporin 2	peak_10179	127	135	47	97	110.123	1.06464	0.532112	2.00077	0.0454171	0.335784
chr15	99532440	99533221	782	*	peak_10183	Exon (uc007xqb.1/83797, exon 1 of 13)	15	99532718	99544426	11709	1	83797	uc007xqb.1	0	ENSMUSG00000023018	Smarcd1	SWI/SNF related, matrix associated, actin dependent regulator of chromatin, subfamily d, member 1	peak_10183	207	186	80	133	161.851	1.02899	0.473551	2.17292	0.0297862	0.319573
chr15	99553872	99556699	2828	*	peak_10184	Exon (uc007xqc.1/14555, exon 9 of 9)	15	99556049	99558567	2519	1	66379	uc007xqe.2	0	ENSMUSG00000023020	Cox14	cytochrome c oxidase assembly protein 14	peak_10184	984	709	406	506	681.648	0.962142	0.392683	2.45017	0.0142788	0.299341
chr15	99918341	99919010	670	*	peak_10198	Intron (uc007xqq.2/239667, intron 1 of 37)	15	99869095	100049904	180810	1	239667	uc007xqq.2	49246	ENSMUSG00000023026	Dip2b	disco interacting protein 2 homolog B	peak_10198	111	105	44	55	85.4574	1.25595	0.525338	2.39075	0.016814	0.310487
chr15	99997078	99997958	881	*	peak_10205	Intron (uc007xqq.2/239667, intron 12 of 37)	15	99984827	100049904	65078	1	239667	uc007xqr.2	12251	ENSMUSG00000023026	Dip2b	disco interacting protein 2 homolog B	peak_10205	160	140	59	89	119.748	1.14787	0.487515	2.35454	0.0185457	0.311393
chr15	100057428	100058250	823	*	peak_10208	Promoter (<=1kb)	15	100058290	100091679	33390	1	11908	uc007xqs.1	-40	ENSMUSG00000023027	Atf1	activating transcription factor 1	peak_10208	281	248	133	145	217.09	1.03519	0.45305	2.28494	0.0223164	0.313804
chr15	100142324	100143248	925	*	peak_10211	Intron (uc007xqv.1/70152, intron 1 of 1)	15	100135248	100159093	23846	1	70152	uc007xqw.1	7076	ENSMUSG00000054619	Mettl7a1	methyltransferase like 7A1	peak_10211	87	82	42	39	68.121	1.16586	0.556458	2.09514	0.0361586	0.326177
chr15	100148486	100149563	1078	*	peak_10212	Intron (uc007xqw.1/70152, intron 1 of 1)	15	100135248	100159093	23846	1	70152	uc007xqw.1	13238	ENSMUSG00000054619	Mettl7a1	methyltransferase like 7A1	peak_10212	286	217	104	103	188.356	1.34187	0.448169	2.99411	0.00275246	0.22672
chr15	101805369	101807981	2613	*	peak_10250	Distal Intergenic	15	101776435	101784718	8284	2	332131	uc011zzv.1	-20651	ENSMUSG00000050463	Krt78	keratin 78	peak_10250	996	929	472	600	808.013	0.982897	0.424112	2.31754	0.0204742	0.31266
chr15	101811230	101811581	352	*	peak_10251	Distal Intergenic	15	101827142	101834773	7632	2	16691	uc007xui.1	23192	ENSMUSG00000049382	Krt8	keratin 8	peak_10251	129	113	73	43	97.5097	1.11497	0.548151	2.03405	0.0419465	0.334126
chr15	101932899	101934775	1877	*	peak_10253	Exon (uc007xuo.1/209039, exon 1 of 29)	15	101933419	101946832	13414	1	209039	uc007xuo.1	0	ENSMUSG00000037003	Tns2	tensin 2	peak_10253	1061	954	514	660	855.062	0.909275	0.418012	2.17524	0.0296122	0.319573
chr15	101966096	101967271	1176	*	peak_10256	Exon (uc007xur.2/223918, exon 1 of 10)	15	101946959	101966646	19688	2	223918	uc007xur.2	0	ENSMUSG00000036966	Spryd3	SPRY domain containing 3	peak_10256	410	329	218	149	297.114	1.05431	0.466415	2.26046	0.0237928	0.317319
chr15	101980779	101981725	947	*	peak_10257	Exon (uc007xut.1/223920, exon 1 of 15)	15	101981006	101993867	12862	1	223920	uc007xut.1	0	ENSMUSG00000023045	Soat2	sterol O-acyltransferase 2	peak_10257	356	306	129	140	250.668	1.40028	0.44547	3.14337	0.00167013	0.191949
chr15	102073232	102074337	1106	*	peak_10262	Intron (uc007xvc.1/19411, intron 1 of 7)	15	102065371	102076783	11413	2	19411	uc007xvc.1	2446	ENSMUSG00000001288	Rarg	retinoic acid receptor, gamma	peak_10262	521	306	194	296	334.651	0.788625	0.395571	1.99364	0.0461914	0.336407
chr15	102502245	102503466	1222	*	peak_10287	Exon (uc012aad.1/751542, exon 1 of 1)	15	102502223	102502297	75	2	751542	uc012aad.1	0	ENSMUSG00000076009	Mir688	microRNA 688	peak_10287	270	209	138	124	196.93	0.927606	0.452482	2.05004	0.0403603	0.331886
chr15	102835681	102836520	840	*	peak_10295	Intron (uc007xxc.1/15425, intron 1 of 2)	15	102839993	102842312	2320	1	15425	uc007xxd.1	-3473	ENSMUSG00000001661	Hoxc6	homeobox C6	peak_10295	327	228	143	150	221.886	0.96566	0.42731	2.25986	0.02383	0.317319
chr15	102899868	102900236	369	*	peak_10296	Distal Intergenic	15	102864398	102867283	2886	1	15423	uc007xxg.1	35470	ENSMUSG00000075394	Hoxc4	homeobox C4	peak_10296	50	82	31	30	56.1504	1.34841	0.649068	2.07745	0.0377601	0.328724
chr15	103261890	103262555	666	*	peak_10310	Promoter (1-2kb)	15	103232890	103260858	27969	2	74174	uc007xyd.2	-1032	ENSMUSG00000022487	Gtsf1	gametocyte specific factor 1	peak_10310	80	41	11	16	37.0557	2.15494	0.634905	3.39411	0.000688516	NA
chr16	4317941	4318349	409	*	peak_10331	Intron (uc007xzq.1/11515, intron 2 of 9)	16	4229229	4231205	1977	1	436332	uc007xzp.1	88712	ENSMUSG00000089645	Gm5766	ribosomal protein L7a pseudogene	peak_10331	87	39	26	29	44.8313	1.1392	0.5737	1.9857	0.0470666	NA
chr16	4341311	4341536	226	*	peak_10333	Intron (uc007xzq.1/11515, intron 1 of 9)	16	4287545	4419588	132044	2	11515	uc007xzq.1	78052	ENSMUSG00000005580	Adcy9	adenylate cyclase 9	peak_10333	30	30	12	8	22.2075	1.67956	0.794488	2.11402	0.0345138	NA
chr16	4413302	4413600	299	*	peak_10337	Intron (uc007xzq.1/11515, intron 1 of 9)	16	4287545	4419588	132044	2	11515	uc007xzq.1	5988	ENSMUSG00000005580	Adcy9	adenylate cyclase 9	peak_10337	58	62	25	29	48.0174	1.30138	0.613321	2.12185	0.0338504	NA
chr16	4603088	4603973	886	*	peak_10348	Intron (uc007xzw.1/83396, intron 1 of 6)	16	4608598	4615957	7360	1	83396	uc012aar.1	-4625	ENSMUSG00000014303	Glis2	GLIS family zinc finger 2	peak_10348	364	294	160	181	265.722	1.03675	0.43265	2.39627	0.016563	0.309272
chr16	4655962	4656235	274	*	peak_10351	Intron (uc007xzy.1/78885, intron 7 of 27)	16	4639945	4651166	11222	1	246154	uc007xzz.2	16017	ENSMUSG00000039646	Vasn	vasorin	peak_10351	140	129	51	97	111.368	1.02133	0.508674	2.00783	0.0446616	0.335024
chr16	4683432	4684715	1284	*	peak_10354	Exon (uc007yab.2/83945, exon 1 of 4)	16	4684070	4694245	10176	1	83945	uc007yab.2	0	ENSMUSG00000004069	Dnaja3	DnaJ heat shock protein family (Hsp40) member A3	peak_10354	527	375	186	237	346.54	1.15962	0.40745	2.84604	0.00442662	0.238934
chr16	4701442	4703074	1633	*	peak_10356	Exon (uc007yac.2/83945, exon 10 of 12)	16	4711318	4719059	7742	2	67824	uc007yae.1	15985	ENSMUSG00000063445	Nmral1	NmrA-like family domain containing 1	peak_10356	422	298	180	166	280.284	1.09423	0.427151	2.5617	0.0104161	0.28577
chr16	4719044	4719442	399	*	peak_10358	Exon (uc007yae.1/67824, exon 1 of 6)	16	4711318	4719059	7742	2	67824	uc007yae.1	0	ENSMUSG00000063445	Nmral1	NmrA-like family domain containing 1	peak_10358	109	56	29	44	59.5768	1.17271	0.528746	2.21792	0.0265606	0.319573
chr16	4726189	4727257	1069	*	peak_10359	Exon (uc007yag.2/15369, exon 1 of 6)	16	4726361	4766249	39889	1	15369	uc007yag.2	0	ENSMUSG00000004070	Hmox2	heme oxygenase 2	peak_10359	254	208	116	117	185.682	1.06864	0.454971	2.34882	0.0188332	0.311393
chr16	5270800	5272542	1743	*	peak_10379	Distal Intergenic	16	5247480	5256049	8570	2	70511	uc007yca.1	-14751	ENSMUSG00000022544	Eef2kmt	eukaryotic elongation factor 2 lysine methyltransferase	peak_10379	149	138	81	74	119.979	0.99044	0.50106	1.97669	0.0480766	0.337595
chr16	8657126	8657546	421	*	peak_10387	Exon (uc007ycs.1/54128, exon 9 of 9)	16	8658680	8672246	13567	2	52502	uc007yct.1	14700	ENSMUSG00000008393	Carhsp1	calcium regulated heat stable protein 1	peak_10387	145	125	56	90	110.634	1.01611	0.493232	2.0601	0.0393893	0.331636
chr16	8829412	8831278	1867	*	peak_10393	Exon (uc007yda.2/69053, exon 1 of 4)	16	8830193	8859017	28825	1	69053	uc007yda.2	0	ENSMUSG00000022507	Hapstr1	HUWE1 associated protein modifying stress responses	peak_10393	947	624	436	450	638.563	0.855933	0.391314	2.18733	0.0287183	0.319573
chr16	10347376	10348422	1047	*	peak_10403	Distal Intergenic	16	10281842	10314061	32220	2	13731	uc007ydj.1	-33315	ENSMUSG00000022505	Emp2	epithelial membrane protein 2	peak_10403	262	149	100	105	157.299	0.996459	0.432807	2.30232	0.0213174	0.312865
chr16	10411945	10412444	500	*	peak_10405	Exon (uc007ydn.2/26425, exon 1 of 6)	16	10412031	10420644	8614	1	26425	uc007ydn.2	0	ENSMUSG00000022503	Nubp1	nucleotide binding protein 1	peak_10405	137	138	50	82	110.602	1.22855	0.514001	2.39016	0.0168409	0.310487
chr16	10597051	10597478	428	*	peak_10409	Intron (uc007ydy.2/74374, intron 10 of 20)	16	10600644	10744971	144328	1	74374	uc007yec.2	-3166	ENSMUSG00000068663	Clec16a	C-type lectin domain family 16, member A	peak_10409	68	46	22	28	42.6458	1.23556	0.592158	2.08654	0.0369302	NA
chr16	10665243	10666000	758	*	peak_10412	Intron (uc007ydy.2/74374, intron 18 of 20)	16	10600644	10744971	144328	1	74374	uc007yec.2	64599	ENSMUSG00000068663	Clec16a	C-type lectin domain family 16, member A	peak_10412	153	154	79	82	128.033	1.06423	0.501221	2.12328	0.03373	0.324463
chr16	10785594	10786727	1134	*	peak_10416	Exon (uc007yed.1/12703, exon 1 of 2)	16	10783902	10785629	1728	2	12703	uc007yed.1	0	ENSMUSG00000038037	Socs1	suppressor of cytokine signaling 1	peak_10416	417	324	183	224	303.17	0.95009	0.421358	2.25483	0.0241439	0.317319
chr16	10843640	10844008	369	*	peak_10418	Intron (uc007yel.2/223970, intron 1 of 5)	16	10835152	10893059	57908	1	223970	uc007yel.2	8488	ENSMUSG00000037991	Rmi2	RecQ mediated genome instability 2	peak_10418	58	47	16	26	39.0127	1.42806	0.627375	2.27624	0.0228316	NA
chr16	11133975	11135302	1328	*	peak_10431	Exon (uc007yet.1/106200, exon 1 of 12)	16	11075004	11134625	59622	2	106200	uc007yet.1	0	ENSMUSG00000022498	Txndc11	thioredoxin domain containing 11	peak_10431	469	399	200	310	365.518	0.897191	0.430095	2.08603	0.0369756	0.32696
chr16	13275953	13277394	1442	*	peak_10458	Intron (uc007yfy.2/239719, intron 2 of 16)	16	13265172	13333015	67844	1	239719	uc007yfz.1	10781	ENSMUSG00000009569	Mrtfb	myocardin related transcription factor B	peak_10458	132	64	153	198	137.278	-0.869252	0.433945	-2.00314	0.0451623	0.335784
chr16	13371812	13374043	2232	*	peak_10466	Intron (uc007yfy.2/239719, intron 3 of 16)	16	13358514	13417622	59109	1	239719	uc007yga.2	13298	ENSMUSG00000009569	Mrtfb	myocardin related transcription factor B	peak_10466	301	192	123	119	190.646	1.0414	0.432534	2.40766	0.0160551	0.304825
chr16	13387484	13388102	619	*	peak_10467	Intron (uc007yfy.2/239719, intron 8 of 16)	16	13358514	13417622	59109	1	239719	uc007yga.2	28970	ENSMUSG00000009569	Mrtfb	myocardin related transcription factor B	peak_10467	111	155	30	50	99.3685	1.98216	0.575115	3.44655	0.000567789	0.146259
chr16	13493722	13494567	846	*	peak_10468	Distal Intergenic	16	13453933	13454019	87	1	723899	uc012abi.1	39789	ENSMUSG00000065449	Mir365-1	microRNA 365-1	peak_10468	149	120	62	78	108.503	1.03456	0.483462	2.13989	0.0323638	0.321133
chr16	13520257	13521498	1242	*	peak_10470	Distal Intergenic	16	13453933	13454019	87	1	723899	uc012abi.1	66324	ENSMUSG00000065449	Mir365-1	microRNA 365-1	peak_10470	158	118	52	95	110.303	1.01242	0.48544	2.08557	0.0370175	0.32696
chr16	13593397	13593623	227	*	peak_10473	Intron (uc007ygc.1/74108, intron 21 of 23)	16	13538057	13668263	130207	2	74108	uc007ygc.1	74640	ENSMUSG00000022685	Parn	poly(A)-specific ribonuclease (deadenylation nuclease)	peak_10473	34	24	4	11	19.0049	2.04859	0.834639	2.45446	0.0141097	NA
chr16	13825987	13826964	978	*	peak_10483	Intron (uc007ygk.1/18203, intron 1 of 9)	16	13819370	13835543	16174	1	18203	uc007ygk.1	6617	ENSMUSG00000022681	Ntan1	N-terminal Asn amidase	peak_10483	300	266	122	167	229.185	1.0976	0.449178	2.44358	0.0145422	0.300883
chr16	13867732	13868555	824	*	peak_10485	Intron (uc007ygl.1/94184, intron 8 of 22)	16	13834023	13903228	69206	2	94184	uc007ygl.1	34673	ENSMUSG00000022680	Pdxdc1	pyridoxal-dependent decarboxylase domain containing 1	peak_10485	106	91	43	30	73.3029	1.49541	0.559751	2.67156	0.00755	0.26939
chr16	13940749	13941385	637	*	peak_10489	Exon (uc007ygq.1/93734, exon 1 of 4)	16	13940788	13949450	8663	1	93734	uc007ygr.1	0	ENSMUSG00000022679	Mpv17l	Mpv17 transgene, kidney disease mutant-like	peak_10489	124	54	17	40	57.185	1.63017	0.563227	2.89433	0.00379965	0.23761
chr16	14162952	14164288	1337	*	peak_10493	Exon (uc007yhb.2/67203, exon 1 of 9)	16	14141057	14163444	22388	2	223989	uc007ygx.1	0	ENSMUSG00000060657	Marf1	meiosis regulator and mRNA stability 1	peak_10493	395	271	138	195	259.381	1.06577	0.415166	2.56708	0.0102559	0.28368
chr16	14261679	14262276	598	*	peak_10494	Intron (uc007yhd.2/17880, intron 3 of 41)	16	14194620	14291501	96882	2	17880	uc007yhd.2	29225	ENSMUSG00000018830	Myh11	myosin, heavy polypeptide 11, smooth muscle	peak_10494	52	80	26	40	56.5474	1.25628	0.635772	1.976	0.048155	0.337595
chr16	14884451	14885910	1460	*	peak_10505	Distal Intergenic	16	14906739	14924615	17877	1	66793	uc007yhn.1	-20829	ENSMUSG00000068617	Clxn	calaxin	peak_10505	191	126	48	74	113.524	1.43718	0.468057	3.07052	0.00213686	0.210336
chr16	15194680	15196896	2217	*	peak_10513	Distal Intergenic	16	14906739	14938213	31475	1	66793	uc007yho.1	287941	ENSMUSG00000068617	Clxn	calaxin	peak_10513	600	462	314	303	444.967	0.846852	0.418858	2.02181	0.0431958	0.334126
chr16	15259750	15260447	698	*	peak_10516	Distal Intergenic	16	15551079	15594611	43533	2	70620	uc007yhp.2	334164	ENSMUSG00000022674	Ube2v2	ubiquitin-conjugating enzyme E2 variant 2	peak_10516	75	47	21	23	42.897	1.49006	0.593562	2.51037	0.0120606	NA
chr16	15853346	15853638	293	*	peak_10522	Intron (uc007yhv.1/72083, intron 2 of 2)	16	15848534	15863415	14882	2	72083	uc007yhv.1	9777	ENSMUSG00000022671	Mzt2	mitotic spindle organizing protein 2	peak_10522	6	8	21	32	17.4081	-1.76288	0.864139	-2.04004	0.0413464	NA
chr16	16525780	16526949	1170	*	peak_10543	Intron (uc007yip.1/224014, intron 1 of 16)	16	16422071	16527504	105434	2	224014	uc007yip.1	555	ENSMUSG00000022788	Fgd4	FYVE, RhoGEF and PH domain containing 4	peak_10543	134	103	52	72	95.0293	1.02218	0.49114	2.08123	0.0374128	0.328597
chr16	17111013	17111395	383	*	peak_10551	Exon (uc007yjx.1/66053, exon 1 of 21)	16	17086649	17111306	24658	2	66053	uc007yjx.1	0	ENSMUSG00000022771	Ppil2	peptidylprolyl isomerase (cyclophilin)-like 2	peak_10551	58	66	24	36	50.8245	1.23092	0.611534	2.01284	0.0441312	NA
chr16	17508939	17509771	833	*	peak_10563	Exon (uc007ykz.1/66863, exon 1 of 18)	16	17509064	17524906	15843	1	66863	uc007ykz.1	0	ENSMUSG00000022761	Lztr1	leucine-zipper-like transcriptional regulator, 1	peak_10563	347	221	124	176	223.201	0.967688	0.415443	2.32929	0.0198437	0.311393
chr16	17721736	17723081	1346	*	peak_10567	Exon (uc007yls.1/94112, exon 1 of 18)	16	17651314	17723023	71710	2	94112	uc007yls.1	0	ENSMUSG00000012114	Med15	mediator complex subunit 15	peak_10567	360	373	199	166	303.076	1.13167	0.477213	2.37143	0.0177196	0.311393
chr16	17771327	17772045	719	*	peak_10570	Exon (uc007ymb.2/224023, exon 3 of 4)	16	17759756	17779299	19544	1	224023	uc007ylz.1	11571	ENSMUSG00000022750	Klhl22	kelch-like 22	peak_10570	107	113	48	56	89.1621	1.23303	0.535045	2.30453	0.0211927	0.312865
chr16	18194793	18195112	320	*	peak_10583	Distal Intergenic	16	18208331	18213626	5296	2	66779	uc012aca.1	18514	ENSMUSG00000116557	4933432I09Rik	RIKEN cDNA 4933432I09 gene	peak_10583	77	52	28	28	48.3196	1.23318	0.574599	2.14616	0.0318603	NA
chr16	18248270	18250218	1949	*	peak_10587	Exon (uc007ymz.2/15547, exon 1 of 12)	16	18248976	18254865	5890	1	15547	uc007ymz.2	0	ENSMUSG00000022721	Trmt2a	TRM2 tRNA methyltransferase 2A	peak_10587	658	525	289	426	499.967	0.836592	0.412529	2.02796	0.0425646	0.334126
chr16	18627952	18629578	1627	*	peak_10599	Intron (uc007yoj.1/18951, intron 2 of 11)	16	18621904	18630031	8128	2	18951	uc007yoj.1	453	ENSMUSG00000072214	Septin5	septin 5	peak_10599	429	391	231	200	339.457	1.02476	0.454201	2.25618	0.0240594	0.317319
chr16	20119105	20119388	284	*	peak_10616	Intron (uc007yph.1/75785, intron 6 of 7)	16	20097627	20127817	30191	1	75785	uc007yph.1	21478	ENSMUSG00000062901	Klhl24	kelch-like 24	peak_10616	35	8	47	49	34.053	-1.33252	0.661086	-2.01565	0.0438363	NA
chr16	20477074	20478966	1893	*	peak_10626	Distal Intergenic	16	20498890	20509398	10509	1	224045	uc007ypu.2	-19924	ENSMUSG00000003235	Eif2b5	eukaryotic translation initiation factor 2B, subunit 5 epsilon	peak_10626	169	172	63	98	136.786	1.25257	0.498423	2.51305	0.0119691	0.291606
chr16	20496321	20497808	1488	*	peak_10627	Promoter (1-2kb)	16	20498890	20509398	10509	1	224045	uc007ypu.2	-1082	ENSMUSG00000003235	Eif2b5	eukaryotic translation initiation factor 2B, subunit 5 epsilon	peak_10627	191	124	70	96	124.065	0.970731	0.453316	2.1414	0.0322418	0.321103
chr16	20498567	20499322	756	*	peak_10628	Exon (uc007ypu.2/224045, exon 1 of 16)	16	20498890	20509398	10509	1	224045	uc007ypu.2	0	ENSMUSG00000003235	Eif2b5	eukaryotic translation initiation factor 2B, subunit 5 epsilon	peak_10628	137	147	58	66	112.766	1.35168	0.518482	2.60699	0.00913413	0.275495
chr16	20610485	20612196	1712	*	peak_10633	Exon (uc007yqg.1/107522, exon 1 of 2)	16	20611674	20618939	7266	1	107522	uc007yqg.1	0	ENSMUSG00000022842	Ece2	endothelin converting enzyme 2	peak_10633	334	267	159	174	248.069	0.934436	0.434894	2.14865	0.031662	0.320452
chr16	20715894	20717909	2016	*	peak_10644	Exon (uc007yqz.1/245841, exon 1 of 5)	16	20703039	20717050	14012	2	12724	uc012ada.1	0	ENSMUSG00000022843	Clcn2	chloride channel, voltage-sensitive 2	peak_10644	722	603	398	321	549.463	0.951007	0.438998	2.16631	0.0302873	0.319869
chr16	20725887	20726846	960	*	peak_10645	Exon (uc007yra.2/21832, exon 5 of 6)	16	20724527	20730671	6145	2	21832	uc007yra.2	3825	ENSMUSG00000022847	Thpo	thrombopoietin	peak_10645	205	207	88	107	165.988	1.22805	0.482853	2.54333	0.0109801	0.28598
chr16	22028998	22029197	200	*	peak_10665	Intron (uc007yrw.2/75826, intron 9 of 16)	16	22028614	22049342	20729	1	75826	uc007yry.2	384	ENSMUSG00000022855	Senp2	SUMO/sentrin specific peptidase 2	peak_10665	30	45	13	19	30.6897	1.4674	0.735868	1.99411	0.0461403	NA
chr16	22241653	22242055	403	*	peak_10676	Distal Intergenic	16	22245814	22266002	20189	2	20462	uc007ysc.1	23947	ENSMUSG00000022858	Tra2b	transformer 2 beta	peak_10676	31	34	14	11	25.1691	1.50329	0.758259	1.98256	0.047417	NA
chr16	22265190	22266652	1463	*	peak_10677	Exon (uc007ysc.1/20462, exon 1 of 9)	16	22245814	22266002	20189	2	20462	uc007ysc.1	0	ENSMUSG00000022858	Tra2b	transformer 2 beta	peak_10677	328	337	198	180	286.331	0.945447	0.471428	2.0055	0.0449101	0.335608
chr16	23107232	23108970	1739	*	peak_10688	Exon (uc007ytd.2/13682, exon 1 of 11)	16	23107552	23114205	6654	1	13682	uc007ytd.2	0	ENSMUSG00000022884	Eif4a2	eukaryotic translation initiation factor 4A2	peak_10688	405	296	202	209	292.425	0.825546	0.420989	1.96097	0.049883	0.339267
chr16	23127478	23128864	1387	*	peak_10689	Exon (uc007yth.1/106344, exon 1 of 11)	16	23114021	23127803	13783	2	106344	uc007yth.1	0	ENSMUSG00000022881	Rfc4	replication factor C (activator 1) 4	peak_10689	364	281	159	196	263.833	0.945611	0.425626	2.22169	0.026304	0.319573
chr16	23240065	23241217	1153	*	peak_10693	Intron (uc007yto.1/20440, intron 1 of 7)	16	23224915	23360420	135506	1	20440	uc012adt.1	15150	ENSMUSG00000022885	St6gal1	beta galactoside alpha 2,6 sialyltransferase 1	peak_10693	116	98	40	75	87.0265	1.03016	0.519958	1.98123	0.0475654	0.337595
chr16	23897396	23898045	650	*	peak_10699	Distal Intergenic	16	23889667	23890930	1264	2	20604	uc007ytx.1	-6466	ENSMUSG00000004366	Sst	somatostatin	peak_10699	20	13	55	49	35.5347	-1.66186	0.644861	-2.57708	0.00996383	NA
chr16	23970118	23971689	1572	*	peak_10702	Exon (uc007ytz.1/12053, exon 6 of 10)	16	23965138	23988698	23561	2	12053	uc007ytz.1	17009	ENSMUSG00000022508	Bcl6	B cell leukemia/lymphoma 6	peak_10702	199	164	100	65	142.532	1.18459	0.506204	2.34014	0.0192764	0.311393
chr16	24394674	24395494	821	*	peak_10713	Intron (uc007yub.2/210126, intron 1 of 6)	16	24393824	24765211	371388	1	210126	uc007yuf.1	850	ENSMUSG00000033306	Lpp	LIM domain containing preferred translocation partner in lipoma	peak_10713	180	201	96	104	160.769	1.09327	0.500059	2.18629	0.0287942	0.319573
chr16	24417658	24418874	1217	*	peak_10714	Intron (uc007yub.2/210126, intron 1 of 6)	16	24393824	24765211	371388	1	210126	uc007yuf.1	23834	ENSMUSG00000033306	Lpp	LIM domain containing preferred translocation partner in lipoma	peak_10714	258	271	108	121	209.042	1.3612	0.478948	2.84207	0.00448213	0.239627
chr16	24446414	24446650	237	*	peak_10717	Intron (uc007yub.2/210126, intron 2 of 6)	16	24448177	24992664	544488	1	210126	uc007yug.2	-1527	ENSMUSG00000033306	Lpp	LIM domain containing preferred translocation partner in lipoma	peak_10717	66	84	24	29	57.589	1.69749	0.614309	2.76324	0.005723	0.255715
chr16	24515103	24516178	1076	*	peak_10719	Intron (uc007yub.2/210126, intron 3 of 6)	16	24448177	24992664	544488	1	210126	uc007yug.2	66926	ENSMUSG00000033306	Lpp	LIM domain containing preferred translocation partner in lipoma	peak_10719	139	139	52	82	111.928	1.21765	0.510728	2.38415	0.0171186	0.311393
chr16	24788576	24789705	1130	*	peak_10727	Intron (uc007yue.2/210126, intron 8 of 12)	16	24721941	24992664	270724	1	210126	uc007yuh.2	66635	ENSMUSG00000033306	Lpp	LIM domain containing preferred translocation partner in lipoma	peak_10727	146	91	47	49	86.0378	1.31844	0.491795	2.68088	0.00734293	0.268122
chr16	24894785	24895598	814	*	peak_10728	Intron (uc007yue.2/210126, intron 10 of 12)	16	24973814	24992664	18851	1	210126	uc007yuj.2	-78216	ENSMUSG00000033306	Lpp	LIM domain containing preferred translocation partner in lipoma	peak_10728	73	51	25	32	47.2346	1.17616	0.575311	2.04439	0.040915	NA
chr16	24952570	24953117	548	*	peak_10734	Intron (uc007yue.2/210126, intron 10 of 12)	16	24973814	24992664	18851	1	210126	uc007yuj.2	-20697	ENSMUSG00000033306	Lpp	LIM domain containing preferred translocation partner in lipoma	peak_10734	53	62	29	24	47.1399	1.26306	0.636072	1.98571	0.0470655	NA
chr16	25016522	25017009	488	*	peak_10737	Distal Intergenic	16	24973814	24992664	18851	1	210126	uc007yuj.2	42708	ENSMUSG00000033306	Lpp	LIM domain containing preferred translocation partner in lipoma	peak_10737	59	87	19	34	57.1273	1.72117	0.639938	2.68959	0.0071539	0.268122
chr16	25220211	25221902	1692	*	peak_10740	Distal Intergenic	16	25286903	25318321	31419	1	71338	uc007yul.1	-65001	ENSMUSG00000048399	Tprg	transformation related protein 63 regulated	peak_10740	366	217	132	130	217.15	1.15223	0.420516	2.74003	0.00614338	0.261162
chr16	25384908	25385539	632	*	peak_10745	Intron (uc007yum.1/71338, intron 4 of 5)	16	25286903	25422430	135528	1	71338	uc007yum.1	98005	ENSMUSG00000048399	Tprg	transformation related protein 63 regulated	peak_10745	60	58	18	20	42.8111	1.75819	0.631479	2.78424	0.00536539	NA
chr16	25407287	25408440	1154	*	peak_10746	Intron (uc007yum.1/71338, intron 4 of 5)	16	25286903	25422430	135528	1	71338	uc007yum.1	120384	ENSMUSG00000048399	Tprg	transformation related protein 63 regulated	peak_10746	216	222	121	130	188.439	0.946239	0.479996	1.97135	0.0486842	0.337595
chr16	25445123	25446261	1139	*	peak_10749	Distal Intergenic	16	25286903	25422430	135528	1	71338	uc007yum.1	158220	ENSMUSG00000048399	Tprg	transformation related protein 63 regulated	peak_10749	168	97	62	51	97.1439	1.2074	0.488554	2.47137	0.0134596	0.296741
chr16	28928575	28929542	968	*	peak_10767	Exon (uc007yvv.1/239796, exon 1 of 2)	16	28826262	28929784	103523	2	239796	uc007yvv.1	242	ENSMUSG00000051065	Mb21d2	Mab-21 domain containing 2	peak_10767	99	109	41	70	87.2846	1.09799	0.546012	2.01093	0.0443328	0.335024
chr16	29344423	29344970	548	*	peak_10770	Intron (uc007yvy.2/268878, intron 5 of 29)	16	29232000	29378818	146819	2	268878	uc007yvy.2	33848	ENSMUSG00000048939	Atp13a5	ATPase type 13A5	peak_10770	44	4	51	66	39.1427	-1.55454	0.709357	-2.19148	0.0284169	NA
chr16	29579379	29580724	1346	*	peak_10772	Exon (uc007ywe.2/74143, exon 1 of 17)	16	29579420	29615250	35831	1	74143	uc007ywe.2	0	ENSMUSG00000038084	Opa1	OPA1, mitochondrial dynamin like GTPase	peak_10772	234	190	114	125	176.367	0.912431	0.452672	2.01566	0.0438359	0.334802
chr16	30241515	30242111	597	*	peak_10792	Distal Intergenic	16	30256465	30267618	11154	2	71756	uc007ywm.1	25507	ENSMUSG00000023176	Cpn2	carboxypeptidase N, polypeptide 2	peak_10792	122	62	39	52	68.9345	1.00019	0.50467	1.98187	0.0474939	0.337595
chr16	30599760	30601192	1433	*	peak_10798	Exon (uc007ywy.2/224093, exon 1 of 1)	16	30599809	30602883	3075	1	224093	uc007ywy.2	0	ENSMUSG00000046546	Fam43a	family with sequence similarity 43, member A	peak_10798	232	220	101	147	188.623	1.01477	0.467601	2.17015	0.0299952	0.319573
chr16	30687652	30688843	1192	*	peak_10800	Distal Intergenic	16	30599809	30602883	3075	1	224093	uc007ywy.2	87843	ENSMUSG00000046546	Fam43a	family with sequence similarity 43, member A	peak_10800	193	186	88	96	153.31	1.17022	0.483058	2.42253	0.015413	0.30229
chr16	31002297	31002857	561	*	peak_10812	Intron (uc007yxa.2/268880, intron 3 of 3)	16	30955589	31081518	125930	2	268880	uc007yxa.2	78661	ENSMUSG00000047434	Xxylt1	xyloside xylosyltransferase 1	peak_10812	79	63	37	25	54.8178	1.23666	0.589452	2.09798	0.0359067	NA
chr16	31429187	31430333	1147	*	peak_10824	Exon (uc007yxl.2/71911, exon 1 of 7)	16	31429489	31458987	29499	1	71911	uc007yxl.2	0	ENSMUSG00000046598	Bdh1	3-hydroxybutyrate dehydrogenase, type 1	peak_10824	335	228	104	165	215.42	1.13829	0.427143	2.66489	0.00770133	0.270594
chr16	31878846	31880502	1657	*	peak_10835	Exon (uc007yxv.1/30060, exon 1 of 16)	16	31878896	31899105	20210	1	30060	uc007yxv.1	0	ENSMUSG00000022780	Meltf	melanotransferrin	peak_10835	507	331	207	195	322.749	1.0787	0.413861	2.60643	0.00914928	0.275495
chr16	31884791	31885539	749	*	peak_10836	Exon (uc007yxv.1/30060, exon 5 of 16)	16	31878896	31899105	20210	1	30060	uc007yxv.1	5895	ENSMUSG00000022780	Meltf	melanotransferrin	peak_10836	318	240	120	173	223.318	1.02048	0.431621	2.36429	0.0180647	0.311393
chr16	32077943	32079583	1641	*	peak_10843	Exon (uc007yyd.1/224105, exon 1 of 15)	16	32017949	32079359	61411	2	224105	uc007yyd.1	0	ENSMUSG00000022781	Pak2	p21 (RAC1) activated kinase 2	peak_10843	334	238	140	170	230.6	0.945783	0.422972	2.23604	0.0253491	0.319573
chr16	32656992	32658190	1199	*	peak_10858	Intron (uc007yzc.2/51789, intron 1 of 13)	16	32665309	32668283	2975	2	675921	uc012aep.1	10093	ENSMUSG00000075265	Tnk2os	tyrosine kinase, non-receptor 2, opposite strand	peak_10858	406	262	200	173	270.977	0.848955	0.425836	1.99362	0.0461938	0.336407
chr16	32935181	32935693	513	*	peak_10867	Intron (uc007yzr.1/70144, intron 1 of 12)	16	32914186	33016115	101930	1	70144	uc012aeu.1	20995	ENSMUSG00000022801	Lrch3	leucine-rich repeats and calponin homology (CH) domain containing 3	peak_10867	81	105	49	25	74.6908	1.46872	0.628399	2.33723	0.0194271	0.311393
chr16	33829313	33831004	1692	*	peak_10896	Exon (uc007zan.2/16419, exon 1 of 15)	16	33829751	33949424	119674	1	16419	uc007zan.2	0	ENSMUSG00000022817	Itgb5	integrin beta 5	peak_10896	348	280	160	162	253.19	1.04156	0.438584	2.37481	0.0175578	0.311393
chr16	33871444	33873277	1834	*	peak_10899	Intron (uc007zan.2/16419, intron 3 of 14)	16	33829751	33949424	119674	1	16419	uc007zao.2	41693	ENSMUSG00000022817	Itgb5	integrin beta 5	peak_10899	289	305	178	136	251.324	1.04197	0.492439	2.11594	0.0343496	0.325702
chr16	33941399	33941990	592	*	peak_10906	Intron (uc007zan.2/16419, intron 11 of 14)	16	33955098	33967089	11992	2	22247	uc007zap.1	25099	ENSMUSG00000022814	Umps	uridine monophosphate synthetase	peak_10906	135	135	69	52	107.865	1.26389	0.532458	2.37369	0.0176112	0.311393
chr16	34183703	34184048	346	*	peak_10909	Intron (uc012aew.1/545156, intron 27 of 59)	16	34152111	34263051	110941	2	545156	uc007zav.1	79003	ENSMUSG00000061751	Kalrn	kalirin, RhoGEF kinase	peak_10909	40	42	5	19	29.0569	1.98797	0.763848	2.60258	0.00925264	NA
chr16	34255259	34255473	215	*	peak_10910	Intron (uc012aew.1/545156, intron 12 of 59)	16	34152111	34263051	110941	2	545156	uc007zav.1	7578	ENSMUSG00000061751	Kalrn	kalirin, RhoGEF kinase	peak_10910	44	20	5	11	19.5966	1.98686	0.805421	2.46686	0.0136305	NA
chr16	34960215	34960855	641	*	peak_10914	Intron (uc007zbd.1/107589, intron 21 of 31)	16	34994950	35002520	7571	1	107589	uc007zbh.1	-34095	ENSMUSG00000022836	Mylk	myosin, light polypeptide kinase	peak_10914	72	61	26	36	52.0555	1.2084	0.575539	2.0996	0.035764	NA
chr16	35216698	35217115	418	*	peak_10918	Intron (uc007zbj.1/224129, intron 1 of 20)	16	35155722	35304635	148914	1	224129	uc007zbj.1	60976	ENSMUSG00000022840	Adcy5	adenylate cyclase 5	peak_10918	74	68	31	19	52.729	1.57653	0.617955	2.55121	0.0107351	NA
chr16	36041149	36041443	295	*	peak_10934	Exon (uc007zcc.1/69544, exon 1 of 1)	16	36041276	36043060	1785	1	69544	uc007zcc.1	0	ENSMUSG00000034379	Wdr5b	WD repeat domain 5B	peak_10934	51	86	22	41	57.7208	1.41255	0.652926	2.16341	0.0305099	0.319952
chr16	36071128	36072500	1373	*	peak_10935	Exon (uc007zce.2/381045, exon 1 of 5)	16	36071746	36092204	20459	1	381045	uc007zce.2	0	ENSMUSG00000075229	Mix23	mitochondrial matrix import factor 23	peak_10935	493	351	221	278	350.489	0.824159	0.406364	2.02813	0.0425467	0.334126
chr16	37539349	37540754	1406	*	peak_10944	Exon (uc007zec.1/67657, exon 1 of 4)	16	37539980	37564134	24155	1	67657	uc007zec.1	0	ENSMUSG00000022827	Rabl3	RAB, member RAS oncogene family-like 3	peak_10944	745	578	359	397	549.877	0.885115	0.408024	2.16927	0.030062	0.319573
chr16	37644616	37645679	1064	*	peak_10945	Distal Intergenic	16	37647688	37654454	6767	2	68194	uc007zei.1	8775	ENSMUSG00000022820	Ndufb4	NADH:ubiquinone oxidoreductase subunit B4	peak_10945	113	90	44	44	77.6305	1.27659	0.522561	2.44294	0.0145681	0.300883
chr16	37867869	37869425	1557	*	peak_10956	Exon (uc007zek.1/320184, exon 1 of 4)	16	37868486	37888943	20458	1	320184	uc007zek.1	0	ENSMUSG00000034158	Lrrc58	leucine rich repeat containing 58	peak_10956	442	371	150	277	328.013	1.07012	0.441978	2.42121	0.0154688	0.30229
chr16	38476327	38476685	359	*	peak_10971	Intron (uc007zez.1/12519, intron 3 of 6)	16	38459057	38486529	27473	1	12519	uc012afo.1	17270	ENSMUSG00000075122	Cd80	CD80 antigen	peak_10971	43	33	9	13	25.9829	1.87153	0.724589	2.58289	0.0097977	NA
[truncated: 2,596 more rows]
