# Supplementary material for: Chondrocyte fatty acid oxidation drives osteoarthritis via SOX9 degradation and epigenetic regulation
Source: Nat Commun. 2025 May 27;16:4892. doi: 10.1038/s41467-025-60037-4 (PMC12117060; doi:10.1038/s41467-025-60037-4)
Supplement: Supplementary file 9 — Source Data [file 41467_2025_60037_MOESM9_ESM.xlsx]

## Sheet: Fig 1
	Fig.1b					Fig. 1c		ACAN							Fig. 1d,left															Fig. 1d, right
	Fibro-CM	Adipo-CM	Fibro-CM+FFA				FFA(μM)	0	100	200	300	400	500		Time(hh:mm:ss)	BSA1	BSA2	BSA3	BSA4	BSA5	FFA1	FFA2	FFA3	FFA4	FFA5	CTRL1	CTRL2	CTRL3		BSA	FFA
	4.68	2.88	1.63			EXP	#1	1	0.648755	0.502481	0.485412	0.364146	0.310013		0:00:00	0	0	0	0	0	0	0	0	0	0	0	0	0		4037.34	6027.51
	4.89	2.63	1.84				#2	1	0.834208	0.744916	0.483382	0.355645	0.31809		0:00:20	860	1274	908	1240	987	2196	3603	1947	1498	1569	2105	1063	-35		3303.35	6440.7
	3.84	1.94	2.12				#3	1	0.58555	0.23757	0.178324	0.196627	0.153892		0:00:40	1873	2690	2835	2522	2530	3583	7107	3455	4043	4098	2812	1662	-135		4340.83	6839.43
	3.65	1.79	2.57					COL2A1							0:01:00	3058	3982	5157	4255	4337	4687	9895	4717	6043	6539	2560	1813	-59		4157.54	7292.44
	3.86	2.01	3.03				FFA(μM)	0	100	200	300	400	500		0:01:20	4077	4671	6391	5273	6015	6112	12108	5914	8000	8482	2309	1777	-59		4234.26	6955.85
	3.4	2.06	2.42			EXP	#1	1	0.645411	0.533973	0.423773	0.261415	0.220709		0:01:40	4489	5588	7426	6736	7588	6853	14034	7408	9487	10075	1833	1487	97
							#2	1	0.675347	0.564902	0.418167	0.338121	0.205233		0:02:00	5779	6239	8590	7869	8811	7833	15401	8942	11198	12134	1277	1189	-8
							#3	1	0.735825	0.695926	0.367913	0.247375	0.281394		0:02:20	6947	7248	9734	8965	9980	9399	17111	10779	12623	13747	462	643	111
	Fig.1e							SOX9							0:02:40	8213	8169	11075	9955	11308	11177	18332	12711	14528	15447	-149	61	94
	BSA	FFA	BSA+IL	FFA+IL			FFA(μM)	0	100	200	300	400	500		0:03:00	9643	9189	11952	11649	12696	12729	19891	14832	16537	17243	-688	-455	57
	1.41155	3.47882	3.11208	4.21068		EXP	#1	1	0.856683	0.75708	0.383671	0.0888878	0.0241461		0:03:20	10880	10151	13333	12441	13728	14096	21313	16209	18089	19051	-1248	-827	293
	1.21723	2.87034	3.02444	3.16852			#2	1	0.961493	0.839374	0.425096	0.383426	0.192728		0:03:40	12142	10974	14424	14017	14954	15381	22618	17999	20017	20627	-1630	-1201	367
	1.18315	2.25596	2.9448	3.97112			#3	1	0.726952	0.494534	0.301627	0.14816	0.163237		0:04:00	13191	11790	15544	14647	16006	17017	23507	19686	21367	21898	-2028	-1523	249
	1.24089	2.50965	2.93326	3.06436				MMP3							0:04:20	14348	12412	16611	15643	17058	18430	24798	21601	23151	23307	-2067	-1658	349
	0.836874	2.63242	2.92836	4.58807			FFA(μM)	0	100	200	300	400	500		0:04:40	14973	13272	17437	16640	17879	19669	25812	23276	24611	24804	-2373	-1669	309
	0.704921	2.96771	2.57633	4.3652		EXP	#1	1	2.11894	8.77621	12.0125	16.9624	21.6354		0:05:00	16018	13931	18387	17626	18666	21118	26571	24453	25888	25979	-2329	-1863	274
							#2	1	2.55259	6.87407	9.20593	13.2356	38.0844		0:05:20	17002	14673	19180	18298	19360	22190	27825	25635	27173	27538	-2389	-1740	259
	Fig.1g						#3	1	4.51832	10.897	15.9843	18.0384	25.9721		0:05:40	17897	14980	19786	19223	20160	23257	28397	27055	28572	28629	-2391	-1853	154
	ND+Sham	ND+DMM	HFD+Sham	HFD+DMM				MMP13							0:06:00	18370	15644	20796	19729	20917	24233	29373	28014	29694	29926	-2305	-1965	-92
	0.750824	1.73137	1.36922	2.753			FFA(μM)	0	100	200	300	400	500		0:06:20	19149	16121	21293	20556	21270	25189	30221	29049	31086	30575	-2124	-1984	-266
	0.794719	1.92797	1.22313	4.67506		EXP	#1	1	1.40346	2.20674	3.68852	5.84016	10.5141		0:06:40	19806	16747	21833	20890	21673	26101	30318	29860	32253	31526	-2043	-1973	-203
	1.23222	1.17832	1.44612	3.14145			#2	1	0.738858	1.4513	1.8554	4.05513	6.97557		0:07:00	20176	16987	22550	21451	22150	26952	31105	31312	33351	32512	-1885	-2005	-382
	1.16105	1.55579	2.06104	3.14142			#3	1	0.883654	1.67668	1.3309	3.53213	7.11095		0:07:20	21065	17277	23389	22257	22804	28050	31722	32242	34327	33527	-1690	-1856	-396
	0.684405	2.96191	3.4006	3.16521											0:07:40	21376	17811	23540	22348	23207	28821	32425	32958	35277	34410	-1494	-1847	-368
	0.782911	2.11444	1.89024	2.93											0:08:00	22329	18149	24327	23031	23601	29958	33089	34310	36014	35053	-1324	-1756	-236
	1.12935	1.38404	1.95326	2.50262											0:08:20	22857	18694	25118	23562	24034	30557	33506	34997	36951	35870	-883	-1572	-206
	1.46451			2.81236											0:08:40	23200	19297	25629	24270	24778	31402	34147	35786	38134	37157	-677	-1381	-61
															0:09:00	23651	19487	25892	24442	25212	31891	34356	36181	38517	37338	-388	-1078	55
	Fig.1i, Left (OSRSI score)														0:09:20	24352	19910	26420	24980	25481	32793	35131	37653	39494	38327	-144	-878	137
	ND+Sham	ND+DMM	HFD+Sham	HFD+DMM											0:09:40	24789	20088	26604	25543	25894	33632	35706	37968	40446	38877	212	-580	497
	0.75	2.5	2.5	6											0:10:00	25199	20674	27070	25940	26413	34065	36379	38612	41149	39264	543	-356	740
	0	3.5	1.5	4.5											0:10:20	25838	21013	27832	26148	26778	34656	36637	39577	41794	40227	796	-138	1091
	0.25	3.5	2	5.5											0:10:40	26091	21414	27974	26269	26824	35222	37128	39720	42590	40369	1167	-1	1210
	0.25	4.5	2.5	3.5											0:11:00	26704	21741	28640	26861	27483	35642	37726	40928	42721	41198	1462	197	1647
	0.75	4	2	4.5											0:11:20	26821	21923	28926	27308	27629	36344	37819	41328	43430	42125	1747	521	1881
	1.5	3.5	2.5	5.5											0:11:40	27120	22225	29213	27559	27757	36311	37870	41711	44206	41926	1927	774	2050
	0.25	3.5	2	6											0:12:00	27349	22375	29467	27943	28075	36677	38555	42352	44290	42199	2163	949	2222
	0.75	3	3	5											0:12:20	27667	22835	29804	28136	28325	37516	38479	42971	44778	42472	2528	1204	2517
															0:12:40	27957	22996	29854	28124	28216	37633	38934	42955	45109	42999	2844	1305	2623
	Fig.1i, right (Mankin score)														0:13:00	28066	23001	30226	28461	28637	37811	38818	43038	45687	43274	2859	1689	2764
	ND+Sham	ND+DMM	HFD+Sham	HFD+DMM											0:13:20	28178	23324	30148	28299	28813	37974	39716	43768	45644	43419	3091	1702	3137
	3	5	6	11											0:13:40	28420	23456	30611	28578	28625	38440	39546	43968	46195	43317	3343	2163	3301
	1.5	6	5.5	9											0:14:00	28613	23574	30832	28674	28638	38370	39467	44165	46553	43503	3540	2199	3454
	2.5	6	6	10.5											0:14:20	28784	23368	30925	28826	28761	38554	39590	44549	46471	43762	3783	2430	3775
	1.5	7	7.5	8.5											0:14:40	28959	23724	31259	29243	28841	38933	39904	44830	46707	43853	3994	2514	3924
	3	7	4.5	9.5											0:15:00	28806	24017	30999	29167	29145	38950	40301	45241	46915	43989	4144	2930	4052
	3.5	6	7.5	10											0:15:20	28932	23773	31224	29163	29070	38943	39962	45273	47384	43974	4349	2825	4045
	1.5	6	7	12.5											0:15:40	28970	23949	31102	29004	28997	39128	39915	45275	46769	44276	4358	3141	4386
	2.5	5	4	9.5											0:16:00	29172	23796	31144	29365	28975	39166	40279	45633	47311	44209	4538	3079	4237
															0:16:20	29159	23933	31580	29421	28930	39197	40190	45494	47395	43924	4742	3297	4555
	Fig 1k					Fig 1l									0:16:40	28986	23925	31394	29181	28868	39063	40507	45651	47380	44135	4852	3457	4703
	Lean+Leteral	Lean+Medial	Obese+leteral	Obese+Medial		Lean+Leteral	Lean+Medial	Obese+leteral	Obese+Medial						0:17:00	28875	23772	31250	29259	28915	38964	40099	45762	47452	44243	4894	3706	4860
	2.5	4	2	3.5		0.524498	2.15771	3.64677	1.38537						0:17:20	28979	23857	31388	29082	28953	39024	40222	45380	47480	43845	5128	3600	4912
	2	4	2.75	6		1.04099	2.12257	2.32063	1.21688						0:17:40	28867	23925	31254	29498	28671	39118	40482	45768	47647	43924	5190	3793	4878
	2	2	3.5	5		1.80604	2.60806	1.59975	1.62027						0:18:00	29147	23802	31214	29343	28945	39130	40413	45506	47296	43937	5082	4049	5217
	2.5	3.5	4.5	6		1.37228	1.86128	1.95387	1.87804						0:18:20	29150	23808	31385	29433	28465	38858	40191	45380	47295	43817	5310	4046	5242
	3.5	4.5	3.5	6		0.768505	1.19499	2.31827	4.42551						0:18:40	28953	23881	31224	29239	28727	38861	40336	45524	47724	43797	5578	4201	5364
	2.5	4.5	4	4.5		0.614228	2.36957	1.62474	3.42542						0:19:00	28878	23731	31414	29289	28483	38653	40284	45879	47220	43836	5528	4314	5279
	2	3	3.5	4.5		0.976055	1.65782	1.55174	3.98385						0:19:20	28623	23773	31140	29023	28489	39013	40247	45380	46932	43773	5602	4233	5341
	2.5	5	4.5	5		0.262798	1.46536	3.76755	3.25411						0:19:40	28565	23808	31323	29180	28597	38681	40131	45504	47460	43751	5746	4422	5503
	1.5	3	3.5	5		1.31813	2.24733	3.54826	4.11929						0:20:00	28677	23723	31037	29305	28479	38644	39822	45221	47594	43050	5905	4670	5608
	3	4.5	3	4		1.69913	1.82839	1.8953	4.96054						0:20:20	28254	23617	31142	28953	28621	38648	40119	45709	47345	43533	5837	4580	5593
	2	4.5	2.5	3.5		0.968895	1.83402	1.57396	2.09934						0:20:40	28866	23417	31188	29258	28612	38158	39954	45504	47182	43356	6133	4956	5782
	1	4	2.5	5		1.80104	1.5157	2.33926	3.2264						0:21:00	28797	23686	30915	29303	28406	38553	39736	45144	47219	43383	6090	4989	6103
	1.5	2.5	2	3		0.578813	1.53331	2.33383	2.88526						0:21:20	28715	23550	31128	29013	28547	38045	39555	45105	46888	43143	5984	5051	6372
	1	3	2	3.5		0.467687	1.65922	1.78107	3.69544						0:21:40	28443	23446	31382	29041	28296	38006	39831	45227	46674	43235	6113	4962	6515
	1.5	4.5	3	6		1.30335	2.63752	2.23032	4.05762						0:22:00	28454	23383	30813	28824	28543	38128	39297	44901	46783	43136	6275	5012	6509
	1	6	3	6		0.891318	2.94194	3.16509							0:22:20	28575	23459	30969	28688	28190	38203	39681	45034	46506	42801	6342	5231	6696
	1.5	4	2.5	4		0.840678	2.12831	1.94369	3.02714						0:22:40	28445	23157	30673	28941	28146	37749	39358	44610	46491	42609	6366	5373	6910
	1	4	2.5	4.5		0.76557	2.15286	2.31553	1.99858						0:23:00	28501	23564	30753	28573	28284	37408	39445	44577	46232	42495	6395	5255	6947
			3.5	5				1.44018	4.29669						0:23:20	28225	23369	30731	28818	28277	37599	39473	44381	46176	42497	6506	5298	7002
			2.5	4.5				1.70149	4.77184						0:23:40	28317	23290	30931	28852	28155	37500	39223	44328	46238	42393	6536	5379	7151
			3	5				1.60534	1.55824						0:24:00	28089	23212	30775	28725	28118	37513	39275	44367	46005	42184	6648	5407	7376
			2	3.5				1.15354	3.63607						0:24:20	28097	23575	30641	28713	27925	37366	38989	44103	46014	41990	6789	5534	7612
															0:24:40	28234	23110	30540	28602	27746	36824	38960	44047	45798	42136	6555	5650	7709
															0:25:00	27971	23118	30665	28852	27790	36996	38566	43817	45886	41927	6682	5602	7601
	Fig 1m see supplementary Table 2. The medical records and laboratory findings from patients underwent synovial fluid collection.														0:25:20	27883	23200	30524	28383	28026	36787	38596	43622	45437	41643	7001	5753	7863
															0:25:40	28239	23106	30387	28796	28205	36839	38519	43927	45272	41669	6740	5705	7880
															0:26:00	28039	23360	30446	28369	28113	36667	38573	43725	45251	41300	6816	5777	7840
															0:26:20	27912	23040	30287	28849	27578	36636	38711	43258	45710	41598	6940	5780	7954
															0:26:40	27918	23284	30343	28640	27887	36650	38072	43099	45110	41282	6799	5931	8035
															0:27:00	27962	22805	30236	28615	27809	36216	38542	43582	45489	41132	6989	5993	7859
															0:27:20	27943	23188	30293	28452	27781	35850	38396	43490	44883	41132	7133	5899	7935
															0:27:40	27716	22827	30461	28066	28042	36387	38218	42703	44956	40816	7139	6045	8130
															0:28:00	27932	22941	30326	28569	27766	36070	38192	42894	44861	40863	7011	5909	8090
															0:28:20	27935	23197	30031	28692	27940	36138	38018	42918	44727	41009	7131	5982	8412
															0:28:40	27916	23065	30336	28340	27800	36068	38101	42619	44262	40292	7127	5895	8379
															0:29:00	28010	23055	30109	28517	27761	35874	37789	42815	44315	40391	7112	5976	8330
															0:29:20	27632	22862	30153	28693	27737	35843	37901	42756	44608	40872	7180	6031	8523
															0:29:40	27959	23078	29999	28338	27952	35869	38044	42372	44378	40716	7253	6038	8364
															0:30:00	28053	23089	30390	28671	27938	35973	37833	42531	43943	40544	7248	6168	8392

## Sheet: Fig 2
	Fig.2a			Fig.2c and 2d see Supplementary Data 3. Acetylome data, related to Figures 2c,2d and S3j.			Fig.2e, ΔOD450	HADHA CTRL				HADHA FFA				HADHA TSA+NAM					Fig.2f, ΔOD450	HADHA-WT: BSA				HADHA-WT: FFA				HADHA-K728R: BSA				HADHA-K728R: FFA
	ND	HFD					Time(hh:mm:ss)	1	2	3	4	1	2	3	4	1	2	3	4		Time(hh:mm:ss)	1	2	3	4	1	2	3	4	1	2	3	4	1	2	3	4
	85.8094	170.021					0:00:00	0	0	0	0	0	0	0	0	0	0	0	0		0:00:00	0	0	0	0	0	0	0	0	0	0	0	0	0	0	0	0
	59.6754	193.176					0:00:20	0.003	0.005	0.004	0.004	0.009	0.009	0.007	0.008	0.009	0.015	0.01	0.011		0:00:20	0.005	0.005	0.005	0.006	0.007	0.007	0.006	0.007	0.0032	0.004	0.004	0.004	0.004	0.004	0.004	0.0032
	87.6734	127.095					0:00:40	0.019	0.01	0.008	0.012	0.018	0.017	0.015	0.017	0.017	0.023	0.018	0.019		0:00:40	0.01	0.011	0.01	0.012	0.014	0.016	0.013	0.014	0.0072	0.0072	0.0072	0.008	0.008	0.008	0.008	0.0072
	70.3007	198.593					0:01:00	0.027	0.015	0.014	0.019	0.026	0.025	0.024	0.025	0.025	0.031	0.027	0.028		0:01:00	0.016	0.016	0.015	0.016	0.021	0.026	0.02	0.02	0.0104	0.0104	0.0112	0.0112	0.012	0.0112	0.0112	0.0112
							0:01:20	0.032	0.021	0.02	0.024	0.036	0.033	0.032	0.034	0.033	0.041	0.037	0.037		0:01:20	0.021	0.021	0.02	0.022	0.027	0.033	0.026	0.028	0.0136	0.0144	0.0144	0.0152	0.016	0.0152	0.0144	0.0144
							0:01:40	0.038	0.027	0.027	0.031	0.044	0.041	0.041	0.042	0.042	0.051	0.045	0.046		0:01:40	0.026	0.027	0.025	0.026	0.033	0.039	0.033	0.034	0.0168	0.0184	0.0184	0.0184	0.0192	0.0192	0.0176	0.0176
	Fig.2b		Acetyl-lysine				0:02:00	0.043	0.033	0.033	0.036	0.052	0.049	0.051	0.051	0.051	0.06	0.056	0.056		0:02:00	0.032	0.032	0.031	0.031	0.039	0.044	0.039	0.039	0.0208	0.0216	0.0216	0.0216	0.0232	0.0224	0.0216	0.0208
			ND	HFD			0:02:20	0.05	0.039	0.039	0.043	0.061	0.057	0.06	0.059	0.059	0.069	0.065	0.064		0:02:20	0.037	0.037	0.036	0.036	0.046	0.051	0.046	0.046	0.024	0.0256	0.0248	0.0256	0.0264	0.0264	0.0248	0.0248
	EXP	#1	1	1.93857			0:02:40	0.056	0.045	0.045	0.049	0.07	0.065	0.07	0.068	0.068	0.077	0.074	0.073		0:02:40	0.042	0.042	0.041	0.041	0.052	0.057	0.052	0.052	0.028	0.0288	0.028	0.0288	0.0296	0.0296	0.0288	0.028
		#2	1	3.24628			0:03:00	0.062	0.05	0.051	0.054	0.078	0.073	0.079	0.077	0.077	0.085	0.083	0.082		0:03:00	0.046	0.047	0.046	0.046	0.058	0.06	0.059	0.058	0.0312	0.032	0.0312	0.032	0.0328	0.0328	0.0312	0.0312
		#3	1	1.93938			0:03:20	0.067	0.056	0.057	0.06	0.086	0.082	0.088	0.085	0.086	0.094	0.092	0.091		0:03:20	0.052	0.053	0.051	0.052	0.065	0.067	0.065	0.064	0.0352	0.036	0.0352	0.0352	0.036	0.0368	0.0352	0.0344
							0:03:40	0.072	0.062	0.063	0.066	0.095	0.09	0.097	0.094	0.094	0.102	0.101	0.099		0:03:40	0.057	0.058	0.055	0.056	0.07	0.073	0.071	0.07	0.0384	0.0392	0.0384	0.0392	0.0392	0.04	0.0384	0.0384
							0:04:00	0.079	0.068	0.069	0.072	0.103	0.098	0.105	0.102	0.103	0.11	0.109	0.107		0:04:00	0.062	0.063	0.061	0.061	0.077	0.08	0.078	0.076	0.0416	0.0424	0.0424	0.0424	0.0432	0.044	0.0416	0.0408
							0:04:20	0.085	0.074	0.075	0.078	0.111	0.106	0.114	0.11	0.111	0.119	0.118	0.116		0:04:20	0.067	0.068	0.065	0.066	0.083	0.085	0.084	0.082	0.0448	0.0456	0.0448	0.0456	0.0464	0.0464	0.0456	0.044
							0:04:40	0.092	0.08	0.081	0.084	0.12	0.115	0.122	0.119	0.122	0.128	0.127	0.126		0:04:40	0.072	0.073	0.07	0.07	0.088	0.091	0.089	0.089	0.048	0.0488	0.048	0.0488	0.0496	0.0504	0.0488	0.0472
							0:05:00	0.097	0.086	0.088	0.09	0.127	0.124	0.131	0.127	0.129	0.137	0.137	0.134		0:05:00	0.076	0.078	0.075	0.075	0.094	0.098	0.095	0.094	0.0512	0.052	0.0512	0.052	0.0528	0.0536	0.0512	0.0504
							0:05:20	0.103	0.092	0.093	0.096	0.135	0.132	0.14	0.136	0.137	0.145	0.145	0.142		0:05:20	0.082	0.083	0.079	0.08	0.1	0.104	0.102	0.1	0.0536	0.0552	0.0552	0.0552	0.0568	0.0568	0.0552	0.0544
							0:05:40	0.11	0.098	0.099	0.102	0.142	0.14	0.148	0.143	0.145	0.153	0.153	0.15		0:05:40	0.086	0.088	0.084	0.085	0.106	0.111	0.107	0.106	0.0568	0.0584	0.0584	0.0592	0.06	0.06	0.0576	0.0568
							0:06:00	0.117	0.104	0.105	0.109	0.15	0.149	0.155	0.151	0.153	0.16	0.161	0.158		0:06:00	0.091	0.093	0.089	0.089	0.112	0.117	0.113	0.112	0.06	0.0616	0.0616	0.0624	0.0632	0.0632	0.0616	0.06
							0:06:20	0.122	0.11	0.111	0.114	0.158	0.157	0.164	0.16	0.162	0.168	0.169	0.166		0:06:20	0.096	0.098	0.093	0.094	0.117	0.123	0.119	0.118	0.0632	0.064	0.0648	0.0648	0.0672	0.0664	0.064	0.0632
							0:06:40	0.13	0.116	0.118	0.121	0.166	0.165	0.172	0.168	0.17	0.176	0.178	0.175		0:06:40	0.1	0.103	0.098	0.098	0.122	0.128	0.124	0.123	0.0664	0.068	0.068	0.068	0.0696	0.0704	0.0672	0.0664
							0:07:00	0.136	0.121	0.123	0.127	0.174	0.173	0.18	0.176	0.178	0.185	0.186	0.183		0:07:00	0.105	0.107	0.103	0.103	0.128	0.133	0.129	0.129	0.0696	0.0712	0.0704	0.072	0.0728	0.0728	0.0704	0.0688
							0:07:20	0.142	0.127	0.129	0.133	0.182	0.181	0.188	0.184	0.186	0.192	0.194	0.191		0:07:20	0.109	0.112	0.108	0.108	0.133	0.139	0.135	0.135	0.0736	0.0736	0.0736	0.0744	0.076	0.076	0.0736	0.072
							0:07:40	0.148	0.133	0.135	0.139	0.19	0.189	0.196	0.192	0.194	0.199	0.202	0.198		0:07:40	0.114	0.117	0.112	0.112	0.139	0.144	0.14	0.14	0.076	0.0776	0.0768	0.0776	0.08	0.08	0.076	0.0752
							0:08:00	0.155	0.139	0.141	0.145	0.197	0.197	0.204	0.199	0.202	0.206	0.21	0.206		0:08:00	0.118	0.121	0.116	0.116	0.144	0.149	0.145	0.145	0.0784	0.08	0.08	0.0808	0.0824	0.0824	0.0792	0.0784
							0:08:20	0.16	0.145	0.146	0.15	0.205	0.205	0.212	0.207	0.21	0.213	0.219	0.214		0:08:20	0.124	0.126	0.12	0.12	0.149	0.155	0.15	0.151	0.0816	0.0832	0.0832	0.0848	0.0856	0.0856	0.0824	0.0816
							0:08:40	0.167	0.15	0.152	0.156	0.212	0.213	0.22	0.215	0.218	0.221	0.228	0.222		0:08:40	0.127	0.131	0.125	0.125	0.155	0.16	0.155	0.156	0.0848	0.0864	0.0864	0.0872	0.0888	0.0888	0.0856	0.084
							0:09:00	0.173	0.156	0.158	0.162	0.22	0.222	0.228	0.223	0.226	0.23	0.235	0.23		0:09:00	0.131	0.135	0.129	0.13	0.16	0.165	0.16	0.163	0.088	0.0896	0.0888	0.0904	0.092	0.092	0.088	0.0872
							0:09:20	0.178	0.162	0.164	0.168	0.228	0.229	0.236	0.231	0.233	0.237	0.243	0.238		0:09:20	0.136	0.139	0.134	0.133	0.165	0.17	0.165	0.167	0.0912	0.092	0.092	0.0928	0.0952	0.0952	0.0912	0.0904
							0:09:40	0.184	0.168	0.169	0.174	0.236	0.237	0.244	0.239	0.24	0.245	0.25	0.245		0:09:40	0.14	0.143	0.138	0.137	0.17	0.175	0.169	0.172	0.0944	0.0952	0.0952	0.096	0.0976	0.0984	0.0944	0.0928
							0:10:00	0.189	0.174	0.174	0.179	0.243	0.245	0.251	0.246	0.248	0.252	0.258	0.253		0:10:00	0.144	0.148	0.142	0.141	0.175	0.181	0.174	0.178	0.0968	0.0984	0.0976	0.0992	0.1008	0.1008	0.0968	0.096
							0:10:20	0.195	0.18	0.18	0.185	0.251	0.253	0.259	0.254	0.255	0.26	0.266	0.26		0:10:20	0.149	0.152	0.146	0.146	0.179	0.185	0.179	0.183	0.1	0.1008	0.1008	0.1024	0.1032	0.104	0.1	0.0984
							0:10:40	0.201	0.185	0.185	0.19	0.259	0.26	0.267	0.262	0.262	0.267	0.273	0.267		0:10:40	0.153	0.157	0.15	0.15	0.184	0.19	0.184	0.188	0.1024	0.104	0.104	0.1048	0.1064	0.1072	0.1024	0.1016
							0:11:00	0.207	0.191	0.19	0.196	0.267	0.268	0.274	0.27	0.27	0.273	0.28	0.274		0:11:00	0.157	0.161	0.154	0.154	0.189	0.196	0.189	0.193	0.1056	0.1064	0.1072	0.108	0.1096	0.1104	0.1056	0.104
							0:11:20	0.213	0.197	0.196	0.202	0.274	0.275	0.282	0.277	0.277	0.281	0.287	0.282		0:11:20	0.161	0.165	0.159	0.158	0.194	0.2	0.194	0.198	0.1088	0.1096	0.1096	0.1104	0.1128	0.1128	0.108	0.1064
							0:11:40	0.219	0.203	0.201	0.208	0.281	0.283	0.29	0.285	0.284	0.288	0.295	0.289		0:11:40	0.165	0.169	0.163	0.162	0.198	0.206	0.199	0.203	0.1112	0.112	0.112	0.1136	0.1152	0.116	0.1104	0.1096
							0:12:00	0.225	0.209	0.207	0.214	0.288	0.291	0.297	0.292	0.291	0.295	0.302	0.296		0:12:00	0.169	0.173	0.166	0.165	0.203	0.21	0.204	0.208	0.1136	0.1152	0.1152	0.116	0.1184	0.1184	0.1136	0.112
							0:12:20	0.231	0.215	0.213	0.22	0.295	0.298	0.304	0.299	0.297	0.302	0.308	0.302		0:12:20	0.173	0.177	0.171	0.17	0.208	0.215	0.208	0.213	0.1168	0.1184	0.1184	0.1192	0.1208	0.1216	0.116	0.1144
							0:12:40	0.237	0.221	0.218	0.225	0.303	0.305	0.312	0.307	0.305	0.308	0.315	0.309		0:12:40	0.177	0.181	0.174	0.173	0.212	0.219	0.213	0.218	0.1192	0.1208	0.1208	0.1224	0.124	0.124	0.1184	0.1176
							0:13:00	0.246	0.226	0.223	0.232	0.31	0.312	0.319	0.314	0.311	0.315	0.322	0.316		0:13:00	0.181	0.185	0.178	0.177	0.217	0.224	0.217	0.223	0.1216	0.1232	0.1232	0.1248	0.1264	0.1272	0.1216	0.12
							0:13:20	0.254	0.232	0.228	0.238	0.317	0.32	0.326	0.321	0.317	0.322	0.328	0.322		0:13:20	0.185	0.189	0.182	0.18	0.221	0.228	0.222	0.227	0.1248	0.1264	0.1256	0.1272	0.1296	0.1296	0.1248	0.1224
							0:13:40	0.259	0.238	0.233	0.243	0.324	0.327	0.332	0.328	0.324	0.329	0.336	0.33		0:13:40	0.189	0.193	0.186	0.185	0.225	0.233	0.226	0.231	0.1272	0.1296	0.1288	0.1304	0.132	0.1328	0.1272	0.1248
							0:14:00	0.265	0.243	0.238	0.249	0.33	0.334	0.339	0.334	0.331	0.335	0.342	0.336		0:14:00	0.193	0.197	0.189	0.188	0.229	0.237	0.23	0.236	0.1296	0.1312	0.1312	0.1328	0.1344	0.1352	0.1296	0.1272
							0:14:20	0.273	0.248	0.243	0.255	0.337	0.341	0.346	0.341	0.338	0.342	0.349	0.343		0:14:20	0.196	0.201	0.193	0.192	0.234	0.241	0.235	0.241	0.132	0.1344	0.1336	0.136	0.1376	0.1376	0.132	0.1304
							0:14:40	0.28	0.254	0.248	0.261	0.343	0.347	0.353	0.348	0.343	0.348	0.355	0.349		0:14:40	0.2	0.204	0.197	0.195	0.238	0.245	0.239	0.245	0.1344	0.1368	0.136	0.1384	0.14	0.1408	0.1344	0.1328
							0:15:00	0.284	0.259	0.254	0.266	0.349	0.354	0.359	0.354	0.35	0.354	0.361	0.355		0:15:00	0.205	0.208	0.201	0.199	0.242	0.249	0.243	0.25	0.1376	0.1392	0.1384	0.1408	0.1424	0.1432	0.1368	0.1352
							0:15:20	0.29	0.264	0.261	0.272	0.356	0.36	0.365	0.36	0.356	0.36	0.368	0.361		0:15:20	0.208	0.212	0.204	0.202	0.246	0.253	0.247	0.254	0.1392	0.1416	0.1416	0.1432	0.1448	0.1456	0.1392	0.1376
							0:15:40	0.294	0.269	0.267	0.277	0.362	0.367	0.371	0.367	0.362	0.367	0.374	0.368		0:15:40	0.211	0.215	0.208	0.206	0.25	0.257	0.252	0.259	0.1424	0.144	0.144	0.1456	0.148	0.148	0.1416	0.14
							0:16:00	0.296	0.274	0.272	0.281	0.369	0.373	0.378	0.373	0.368	0.372	0.38	0.373		0:16:00	0.215	0.219	0.212	0.209	0.254	0.261	0.256	0.263	0.1448	0.1464	0.1464	0.1488	0.1504	0.1512	0.1448	0.1424
							0:16:20	0.301	0.279	0.279	0.286	0.375	0.38	0.384	0.38	0.374	0.379	0.386	0.38		0:16:20	0.218	0.223	0.215	0.213	0.258	0.265	0.26	0.266	0.1464	0.1488	0.1488	0.1512	0.1528	0.1536	0.1464	0.144
							0:16:40	0.306	0.284	0.287	0.292	0.381	0.386	0.391	0.386	0.38	0.385	0.392	0.386		0:16:40	0.222	0.227	0.219	0.216	0.262	0.269	0.264	0.271	0.1496	0.1512	0.1512	0.1536	0.1552	0.156	0.1488	0.1464
							0:17:00	0.312	0.289	0.295	0.299	0.387	0.391	0.397	0.392	0.385	0.391	0.399	0.392		0:17:00	0.226	0.23	0.222	0.219	0.265	0.273	0.268	0.275	0.152	0.1536	0.1536	0.156	0.1584	0.1584	0.1512	0.1488
							0:17:20	0.317	0.294	0.303	0.305	0.393	0.397	0.403	0.398	0.391	0.397	0.404	0.397		0:17:20	0.229	0.233	0.225	0.223	0.269	0.277	0.272	0.279	0.1544	0.156	0.156	0.1584	0.1608	0.1608	0.1536	0.1512
							0:17:40	0.323	0.3	0.31	0.311	0.399	0.402	0.408	0.403	0.397	0.402	0.41	0.403		0:17:40	0.233	0.237	0.229	0.226	0.273	0.277	0.276	0.283	0.1568	0.1584	0.1584	0.1608	0.1632	0.164	0.156	0.1536
							0:18:00	0.329	0.306	0.316	0.317	0.405	0.407	0.414	0.409	0.402	0.408	0.416	0.409		0:18:00	0.236	0.241	0.232	0.229	0.277	0.279	0.28	0.286	0.16	0.1608	0.1608	0.164	0.1656	0.1664	0.1584	0.156
							0:18:20	0.336	0.312	0.321	0.323	0.41	0.412	0.419	0.414	0.408	0.413	0.421	0.414		0:18:20	0.239	0.244	0.236	0.232	0.28	0.281	0.284	0.29	0.1608	0.1632	0.1632	0.1656	0.168	0.1688	0.1608	0.1576
							0:18:40	0.342	0.319	0.325	0.329	0.416	0.417	0.426	0.42	0.413	0.419	0.427	0.42		0:18:40	0.243	0.248	0.239	0.236	0.284	0.284	0.289	0.294	0.1632	0.1656	0.1648	0.1688	0.1704	0.1712	0.1632	0.16
							0:19:00	0.348	0.324	0.328	0.333	0.422	0.422	0.431	0.425	0.419	0.424	0.432	0.425		0:19:00	0.246	0.251	0.242	0.239	0.287	0.287	0.292	0.298	0.1664	0.168	0.168	0.1704	0.1728	0.1736	0.1656	0.1624
							0:19:20	0.353	0.33	0.331	0.338	0.427	0.427	0.437	0.43	0.424	0.429	0.437	0.43		0:19:20	0.249	0.254	0.245	0.242	0.291	0.291	0.296	0.302	0.168	0.1704	0.1696	0.1728	0.1744	0.176	0.1672	0.164
							0:19:40	0.358	0.335	0.334	0.342	0.432	0.432	0.442	0.435	0.43	0.435	0.443	0.436		0:19:40	0.252	0.257	0.248	0.245	0.294	0.295	0.3	0.306	0.1696	0.1728	0.172	0.176	0.1768	0.1784	0.1696	0.1672
							0:20:00	0.362	0.34	0.337	0.346	0.438	0.437	0.448	0.441	0.434	0.44	0.448	0.441		0:20:00	0.256	0.261	0.251	0.248	0.298	0.298	0.303	0.309	0.172	0.1744	0.1752	0.1776	0.18	0.1808	0.172	0.1688
							0:20:20	0.365	0.344	0.341	0.35	0.443	0.442	0.453	0.446	0.44	0.445	0.453	0.446		0:20:20	0.259	0.264	0.254	0.251	0.301	0.301	0.307	0.312	0.1744	0.1768	0.1768	0.18	0.1816	0.1824	0.1744	0.1712
							0:20:40	0.369	0.348	0.345	0.354	0.449	0.447	0.458	0.451	0.444	0.45	0.458	0.451		0:20:40	0.262	0.267	0.258	0.254	0.305	0.305	0.311	0.316	0.176	0.1792	0.1784	0.1816	0.184	0.1848	0.176	0.1728
							0:21:00	0.373	0.352	0.35	0.358	0.453	0.452	0.464	0.456	0.449	0.455	0.463	0.456		0:21:00	0.265	0.27	0.261	0.257	0.308	0.308	0.315	0.319	0.1784	0.1816	0.1808	0.184	0.1864	0.1872	0.1784	0.1752
							0:21:20	0.377	0.356	0.355	0.363	0.459	0.458	0.469	0.462	0.454	0.46	0.469	0.461		0:21:20	0.268	0.273	0.264	0.26	0.311	0.312	0.318	0.323	0.1808	0.1832	0.1832	0.1864	0.188	0.1896	0.18	0.1768
							0:21:40	0.378	0.36	0.359	0.366	0.464	0.463	0.474	0.467	0.459	0.465	0.473	0.466		0:21:40	0.271	0.276	0.267	0.263	0.314	0.315	0.321	0.327	0.1824	0.1856	0.1848	0.1888	0.1904	0.192	0.1824	0.1792
							0:22:00	0.382	0.363	0.362	0.369	0.468	0.467	0.479	0.471	0.463	0.47	0.478	0.47		0:22:00	0.274	0.28	0.269	0.265	0.318	0.318	0.325	0.331	0.1848	0.188	0.1872	0.1904	0.192	0.1944	0.1848	0.1816
							0:22:20	0.386	0.366	0.366	0.373	0.473	0.473	0.484	0.477	0.469	0.475	0.482	0.475		0:22:20	0.277	0.282	0.273	0.268	0.321	0.321	0.328	0.333	0.1864	0.1896	0.1888	0.1928	0.1944	0.196	0.1872	0.1832
							0:22:40	0.386	0.369	0.37	0.375	0.479	0.477	0.488	0.481	0.474	0.48	0.487	0.48		0:22:40	0.28	0.285	0.276	0.271	0.324	0.324	0.331	0.338	0.1888	0.192	0.1912	0.1952	0.1968	0.1984	0.1888	0.1848
							0:23:00	0.383	0.372	0.373	0.376	0.483	0.483	0.493	0.486	0.477	0.484	0.492	0.484		0:23:00	0.283	0.289	0.279	0.274	0.327	0.328	0.335	0.341	0.1904	0.1936	0.1928	0.1968	0.1984	0.2008	0.1904	0.1872
							0:23:20	0.385	0.375	0.377	0.379	0.488	0.488	0.498	0.491	0.482	0.489	0.497	0.489		0:23:20	0.286	0.292	0.281	0.276	0.33	0.331	0.338	0.344	0.1928	0.196	0.1952	0.1992	0.2008	0.2024	0.1928	0.1896
							0:23:40	0.385	0.378	0.381	0.381	0.493	0.493	0.503	0.496	0.486	0.494	0.501	0.494		0:23:40	0.289	0.295	0.284	0.279	0.334	0.334	0.34	0.348	0.1944	0.1984	0.1976	0.2016	0.2032	0.2048	0.1952	0.1912
							0:24:00	0.389	0.38	0.385	0.385	0.497	0.497	0.507	0.5	0.491	0.498	0.506	0.498		0:24:00	0.291	0.297	0.287	0.282	0.336	0.337	0.343	0.351	0.1976	0.2	0.2	0.2032	0.2048	0.2064	0.1968	0.1928
							0:24:20	0.392	0.383	0.389	0.388	0.502	0.502	0.512	0.505	0.495	0.502	0.51	0.502		0:24:20	0.294	0.3	0.29	0.285	0.34	0.34	0.346	0.354	0.1984	0.2016	0.2016	0.2048	0.2072	0.2088	0.1992	0.1944
							0:24:40	0.396	0.386	0.392	0.391	0.506	0.506	0.516	0.509	0.499	0.507	0.515	0.507		0:24:40	0.297	0.303	0.292	0.287	0.342	0.343	0.349	0.357	0.2	0.204	0.204	0.2072	0.2096	0.2104	0.2008	0.1968
							0:25:00	0.398	0.39	0.397	0.395	0.51	0.511	0.521	0.514	0.503	0.511	0.519	0.511		0:25:00	0.3	0.306	0.295	0.29	0.345	0.346	0.351	0.36	0.2024	0.2056	0.2056	0.2088	0.2112	0.2128	0.2024	0.1984
							0:25:20	0.4	0.393	0.402	0.398	0.514	0.515	0.525	0.518	0.507	0.516	0.523	0.515		0:25:20	0.303	0.309	0.298	0.293	0.348	0.349	0.354	0.363	0.204	0.208	0.208	0.2112	0.2136	0.2144	0.2048	0.2008
							0:25:40	0.403	0.397	0.405	0.402	0.519	0.52	0.529	0.523	0.512	0.52	0.528	0.52		0:25:40	0.305	0.312	0.301	0.295	0.351	0.352	0.356	0.366	0.2064	0.2096	0.2096	0.2128	0.2152	0.2168	0.2064	0.2024
							0:26:00	0.407	0.4	0.409	0.405	0.523	0.524	0.534	0.527	0.516	0.524	0.531	0.524		0:26:00	0.308	0.315	0.303	0.297	0.354	0.355	0.359	0.369	0.208	0.212	0.2112	0.2144	0.2168	0.2184	0.208	0.204
							0:26:20	0.41	0.404	0.413	0.409	0.528	0.528	0.538	0.531	0.52	0.528	0.536	0.528		0:26:20	0.311	0.317	0.306	0.3	0.356	0.358	0.362	0.372	0.2096	0.2136	0.2128	0.2168	0.2192	0.2208	0.2104	0.2056
							0:26:40	0.414	0.407	0.417	0.413	0.532	0.532	0.542	0.535	0.524	0.532	0.54	0.532		0:26:40	0.313	0.32	0.308	0.302	0.359	0.36	0.365	0.375	0.2112	0.2152	0.2152	0.2184	0.2208	0.2224	0.212	0.2072
							0:27:00	0.418	0.411	0.421	0.417	0.536	0.537	0.546	0.54	0.528	0.537	0.544	0.536		0:27:00	0.316	0.323	0.311	0.305	0.362	0.363	0.368	0.378	0.2136	0.2176	0.2168	0.2208	0.2224	0.2248	0.2136	0.2088
							0:27:20	0.422	0.415	0.425	0.421	0.54	0.541	0.55	0.544	0.532	0.54	0.548	0.54		0:27:20	0.319	0.325	0.314	0.308	0.364	0.366	0.37	0.381	0.2152	0.2192	0.2184	0.2224	0.2248	0.2264	0.216	0.2112
							0:27:40	0.425	0.418	0.429	0.424	0.544	0.545	0.554	0.548	0.535	0.544	0.552	0.544		0:27:40	0.321	0.328	0.317	0.31	0.367	0.368	0.373	0.384	0.2168	0.2208	0.22	0.224	0.2264	0.228	0.2176	0.2128
							0:28:00	0.428	0.422	0.432	0.427	0.548	0.549	0.558	0.552	0.539	0.548	0.555	0.547		0:28:00	0.324	0.33	0.319	0.312	0.369	0.371	0.376	0.386	0.2184	0.2224	0.2216	0.2256	0.228	0.2296	0.2192	0.2136
							0:28:20	0.432	0.426	0.435	0.431	0.552	0.553	0.561	0.555	0.542	0.552	0.559	0.551		0:28:20	0.327	0.333	0.321	0.314	0.372	0.374	0.378	0.389	0.2208	0.2248	0.224	0.228	0.2304	0.232	0.2208	0.216
							0:28:40	0.436	0.429	0.439	0.435	0.556	0.556	0.565	0.559	0.546	0.556	0.563	0.555		0:28:40	0.329	0.335	0.324	0.317	0.375	0.377	0.381	0.392	0.2224	0.2264	0.2256	0.2296	0.232	0.2336	0.2224	0.2176
							0:29:00	0.439	0.433	0.443	0.438	0.559	0.56	0.569	0.563	0.55	0.559	0.567	0.559		0:29:00	0.331	0.338	0.326	0.319	0.377	0.379	0.384	0.395	0.2232	0.228	0.2272	0.232	0.2336	0.2352	0.2248	0.2192
							0:29:20	0.443	0.436	0.446	0.442	0.563	0.564	0.573	0.567	0.554	0.563	0.571	0.563		0:29:20	0.333	0.341	0.329	0.321	0.379	0.382	0.386	0.397	0.2248	0.2296	0.2288	0.2336	0.2352	0.2376	0.2256	0.2208
							0:29:40	0.447	0.44	0.449	0.445	0.567	0.568	0.576	0.57	0.557	0.568	0.574	0.566		0:29:40	0.336	0.343	0.331	0.324	0.382	0.384	0.389	0.4	0.2264	0.2312	0.2304	0.2352	0.2368	0.2392	0.228	0.2224
							0:30:00	0.45	0.443	0.453	0.449	0.571	0.572	0.58	0.574	0.561	0.571	0.578	0.57		0:30:00	0.338	0.345	0.333	0.326	0.385	0.387	0.392	0.403	0.2288	0.2328	0.232	0.2368	0.2384	0.2408	0.2296	0.224
							0:30:20	0.454	0.447	0.456	0.452	0.574	0.575	0.584	0.578	0.564	0.574	0.581	0.573		0:30:20	0.341	0.348	0.336	0.328	0.387	0.389	0.394	0.406	0.2304	0.2352	0.2344	0.2384	0.2408	0.2424	0.2312	0.2256
							0:30:40	0.458	0.451	0.46	0.456	0.578	0.579	0.588	0.582	0.568	0.577	0.584	0.576		0:30:40	0.343	0.35	0.338	0.33	0.39	0.392	0.397	0.409	0.232	0.2368	0.236	0.24	0.2424	0.2448	0.2328	0.2272
							0:31:00	0.461	0.454	0.463	0.459	0.581	0.583	0.591	0.585	0.571	0.582	0.588	0.58		0:31:00	0.345	0.353	0.34	0.333	0.391	0.394	0.399	0.411	0.2336	0.2384	0.2376	0.2416	0.244	0.2464	0.2344	0.2288
							0:31:20	0.464	0.458	0.466	0.463	0.585	0.586	0.594	0.588	0.575	0.585	0.592	0.584		0:31:20	0.348	0.355	0.343	0.335	0.394	0.397	0.402	0.414	0.2352	0.24	0.2392	0.244	0.2456	0.248	0.236	0.2304
							0:31:40	0.468	0.461	0.47	0.466	0.588	0.59	0.598	0.592	0.578	0.588	0.596	0.587		0:31:40	0.35	0.357	0.345	0.337	0.396	0.399	0.404	0.416	0.2368	0.2416	0.2408	0.2456	0.2472	0.2496	0.2376	0.232
							0:32:00	0.471	0.464	0.473	0.469	0.592	0.593	0.601	0.595	0.581	0.591	0.598	0.59		0:32:00	0.352	0.36	0.347	0.339	0.399	0.401	0.407	0.418	0.2384	0.2432	0.2424	0.2472	0.2488	0.2512	0.2392	0.2336
							0:32:20	0.475	0.468	0.477	0.473	0.595	0.597	0.605	0.599	0.584	0.595	0.602	0.594		0:32:20	0.355	0.362	0.349	0.342	0.401	0.404	0.409	0.422	0.2392	0.2448	0.244	0.2488	0.2504	0.2528	0.2416	0.2352
							0:32:40	0.479	0.471	0.479	0.476	0.598	0.6	0.608	0.602	0.588	0.599	0.605	0.597		0:32:40	0.357	0.364	0.352	0.343	0.403	0.406	0.412	0.424	0.2408	0.2464	0.2456	0.2496	0.252	0.2544	0.2432	0.2368
							0:33:00	0.481	0.474	0.483	0.479	0.601	0.603	0.611	0.605	0.59	0.602	0.608	0.6		0:33:00	0.359	0.367	0.354	0.345	0.406	0.408	0.414	0.426	0.2424	0.248	0.2472	0.252	0.2536	0.256	0.2448	0.2384
							0:33:20	0.485	0.477	0.485	0.482	0.604	0.606	0.614	0.608	0.594	0.605	0.611	0.603		0:33:20	0.361	0.369	0.356	0.348	0.408	0.411	0.416	0.429	0.244	0.2496	0.2488	0.2536	0.2552	0.2576	0.2464	0.2392
							0:33:40	0.488	0.481	0.489	0.486	0.608	0.61	0.617	0.612	0.597	0.608	0.614	0.606		0:33:40	0.364	0.371	0.358	0.35	0.41	0.413	0.419	0.431	0.2456	0.2512	0.2504	0.2552	0.2568	0.2592	0.2472	0.2416
							0:34:00	0.491	0.484	0.492	0.489	0.611	0.613	0.621	0.615	0.6	0.612	0.617	0.61		0:34:00	0.366	0.373	0.36	0.352	0.412	0.415	0.421	0.434	0.2472	0.2528	0.252	0.2568	0.2584	0.2608	0.2488	0.2424
							0:34:20	0.494	0.487	0.495	0.492	0.614	0.616	0.624	0.618	0.603	0.614	0.62	0.612		0:34:20	0.368	0.375	0.362	0.354	0.414	0.417	0.423	0.436	0.2488	0.2544	0.2536	0.2584	0.26	0.2632	0.2504	0.244
							0:34:40	0.498	0.49	0.498	0.495	0.618	0.62	0.627	0.622	0.606	0.618	0.623	0.616		0:34:40	0.37	0.378	0.364	0.356	0.417	0.42	0.425	0.438	0.2496	0.256	0.2552	0.2592	0.2616	0.264	0.2512	0.2456
							0:35:00	0.501	0.494	0.501	0.499	0.62	0.622	0.63	0.624	0.609	0.621	0.627	0.619		0:35:00	0.372	0.38	0.366	0.357	0.419	0.422	0.427	0.44	0.2512	0.2576	0.256	0.2616	0.2632	0.2656	0.2528	0.2464
							0:35:20	0.504	0.497	0.504	0.502	0.623	0.626	0.632	0.627	0.611	0.624	0.629	0.621		0:35:20	0.374	0.382	0.369	0.359	0.421	0.424	0.43	0.443	0.2528	0.2592	0.2576	0.2632	0.2648	0.268	0.2544	0.2488
							0:35:40	0.507	0.5	0.507	0.505	0.626	0.629	0.636	0.63	0.615	0.627	0.633	0.625		0:35:40	0.376	0.384	0.371	0.361	0.423	0.426	0.432	0.445	0.2544	0.2608	0.2592	0.264	0.2664	0.2688	0.256	0.2496
							0:36:00	0.51	0.503	0.51	0.508	0.629	0.631	0.639	0.633	0.617	0.63	0.636	0.628		0:36:00	0.378	0.386	0.373	0.363	0.425	0.428	0.434	0.447	0.256	0.2616	0.2608	0.2664	0.2672	0.2704	0.2568	0.2512
							0:36:20	0.513	0.506	0.513	0.511	0.632	0.634	0.642	0.636	0.621	0.633	0.638	0.631		0:36:20	0.38	0.388	0.375	0.365	0.427	0.43	0.436	0.449	0.2568	0.2632	0.2624	0.2672	0.2688	0.272	0.2584	0.2528
							0:36:40	0.516	0.508	0.516	0.513	0.635	0.637	0.645	0.639	0.623	0.636	0.641	0.633		0:36:40	0.383	0.39	0.377	0.367	0.429	0.433	0.439	0.452	0.2584	0.2648	0.264	0.2688	0.2704	0.2728	0.26	0.2536
							0:37:00	0.52	0.512	0.519	0.517	0.638	0.64	0.648	0.642	0.626	0.639	0.644	0.636		0:37:00	0.385	0.392	0.379	0.37	0.431	0.434	0.441	0.454	0.26	0.2664	0.2656	0.2704	0.272	0.2744	0.2616	0.2552
							0:37:20	0.523	0.515	0.522	0.52	0.64	0.643	0.65	0.644	0.629	0.642	0.647	0.639		0:37:20	0.386	0.394	0.381	0.371	0.433	0.436	0.443	0.456	0.2616	0.268	0.2672	0.272	0.2736	0.276	0.2624	0.2568
							0:37:40	0.525	0.517	0.524	0.522	0.643	0.646	0.653	0.647	0.632	0.645	0.65	0.642		0:37:40	0.388	0.396	0.383	0.373	0.435	0.438	0.445	0.459	0.2624	0.2688	0.268	0.2736	0.2752	0.2776	0.264	0.2576
							0:38:00	0.527	0.52	0.528	0.525	0.646	0.649	0.656	0.65	0.634	0.648	0.652	0.645		0:38:00	0.39	0.398	0.385	0.375	0.437	0.44	0.447	0.461	0.264	0.2704	0.2696	0.2752	0.276	0.2792	0.2656	0.2592
							0:38:20	0.531	0.523	0.53	0.528	0.649	0.652	0.658	0.653	0.637	0.648	0.655	0.647		0:38:20	0.392	0.4	0.387	0.376	0.439	0.442	0.449	0.463	0.2656	0.272	0.2712	0.276	0.2776	0.2808	0.2672	0.2608
							0:38:40	0.534	0.526	0.533	0.531	0.651	0.654	0.661	0.655	0.639	0.647	0.658	0.648		0:38:40	0.394	0.402	0.389	0.378	0.441	0.444	0.451	0.465	0.2672	0.2736	0.2728	0.2776	0.2792	0.2824	0.268	0.2616
							0:39:00	0.536	0.529	0.536	0.534	0.654	0.657	0.664	0.658	0.642	0.65	0.66	0.651		0:39:00	0.396	0.404	0.39	0.38	0.443	0.446	0.453	0.467	0.268	0.2752	0.2736	0.2792	0.2808	0.284	0.2696	0.2632
							0:39:20	0.539	0.531	0.539	0.536	0.657	0.66	0.666	0.661	0.644	0.652	0.663	0.653		0:39:20	0.398	0.406	0.392	0.382	0.445	0.448	0.455	0.469	0.2696	0.276	0.2752	0.28	0.2824	0.2856	0.2712	0.2648
							0:39:40	0.542	0.534	0.541	0.539	0.659	0.662	0.669	0.663	0.647	0.655	0.666	0.656		0:39:40	0.4	0.408	0.394	0.383	0.447	0.45	0.457	0.471	0.2704	0.2776	0.276	0.2816	0.2832	0.2872	0.272	0.2664
							0:40:00	0.545	0.537	0.544	0.542	0.662	0.665	0.672	0.666	0.649	0.657	0.668	0.658		0:40:00	0.401	0.41	0.396	0.386	0.448	0.452	0.459	0.473	0.272	0.2792	0.2776	0.2832	0.2848	0.2888	0.2736	0.2672
							0:40:20	0.547	0.54	0.547	0.545	0.664	0.667	0.674	0.668	0.652	0.66	0.671	0.661		0:40:20	0.403	0.412	0.398	0.387	0.45	0.454	0.461	0.475	0.2736	0.28	0.2792	0.284	0.2864	0.2896	0.2752	0.2688
							0:40:40	0.55	0.542	0.549	0.547	0.667	0.67	0.677	0.671	0.654	0.662	0.673	0.663		0:40:40	0.405	0.414	0.4	0.389	0.452	0.456	0.463	0.477	0.2744	0.2816	0.2808	0.2856	0.2872	0.2912	0.2768	0.2696
							0:41:00	0.553	0.545	0.552	0.55	0.669	0.672	0.679	0.673	0.657	0.665	0.676	0.666		0:41:00	0.407	0.416	0.402	0.391	0.454	0.458	0.465	0.479	0.276	0.2832	0.2824	0.2872	0.2888	0.2928	0.2776	0.2712
							0:41:20	0.556	0.548	0.555	0.553	0.672	0.675	0.682	0.676	0.659	0.667	0.678	0.668		0:41:20	0.409	0.418	0.404	0.392	0.455	0.46	0.467	0.481	0.2768	0.284	0.2832	0.288	0.2904	0.2936	0.2784	0.272
							0:41:40	0.558	0.55	0.557	0.555	0.674	0.678	0.684	0.679	0.662	0.67	0.68	0.671		0:41:40	0.411	0.42	0.405	0.394	0.457	0.462	0.468	0.483	0.2784	0.2856	0.2848	0.2896	0.2912	0.2952	0.28	0.2736
							0:42:00	0.561	0.553	0.56	0.558	0.677	0.68	0.687	0.681	0.664	0.672	0.683	0.673		0:42:00	0.412	0.422	0.407	0.395	0.459	0.463	0.47	0.485	0.28	0.2872	0.2856	0.2912	0.2928	0.2968	0.2808	0.2752
							0:42:20	0.564	0.556	0.562	0.561	0.68	0.682	0.689	0.684	0.666	0.674	0.685	0.675		0:42:20	0.414	0.423	0.409	0.397	0.461	0.465	0.472	0.487	0.2808	0.288	0.2872	0.292	0.2944	0.2976	0.2824	0.276
							0:42:40	0.566	0.558	0.565	0.563	0.682	0.685	0.691	0.686	0.669	0.677	0.688	0.678		0:42:40	0.416	0.425	0.41	0.399	0.462	0.467	0.474	0.489	0.2824	0.2896	0.2888	0.2936	0.2952	0.2992	0.284	0.2776
							0:43:00	0.569	0.561	0.567	0.566	0.684	0.687	0.694	0.688	0.671	0.679	0.69	0.68		0:43:00	0.417	0.427	0.412	0.4	0.464	0.469	0.476	0.491	0.2832	0.2904	0.2904	0.2952	0.2968	0.3	0.2848	0.2784
							0:43:20	0.571	0.563	0.57	0.568	0.686	0.69	0.696	0.691	0.673	0.682	0.693	0.683		0:43:20	0.419	0.428	0.414	0.402	0.466	0.47	0.477	0.492	0.284	0.292	0.292	0.296	0.2984	0.3016	0.2856	0.28
							0:43:40	0.574	0.566	0.572	0.571	0.689	0.692	0.699	0.693	0.676	0.684	0.695	0.685		0:43:40	0.421	0.43	0.416	0.404	0.468	0.472	0.479	0.494	0.2856	0.2928	0.2928	0.2976	0.2992	0.3032	0.2872	0.2808
							0:44:00	0.577	0.568	0.575	0.573	0.691	0.695	0.701	0.696	0.678	0.686	0.697	0.687		0:44:00	0.423	0.432	0.418	0.405	0.469	0.474	0.481	0.496	0.2864	0.2944	0.2944	0.2984	0.3008	0.304	0.2888	0.2816
							0:44:20	0.58	0.571	0.577	0.576	0.693	0.697	0.703	0.698	0.68	0.688	0.7	0.689		0:44:20	0.424	0.433	0.419	0.407	0.471	0.476	0.483	0.498	0.2872	0.2952	0.2952	0.3	0.3016	0.3056	0.2896	0.2832
							0:44:40	0.582	0.573	0.579	0.578	0.696	0.699	0.705	0.7	0.682	0.691	0.702	0.692		0:44:40	0.426	0.435	0.421	0.408	0.472	0.477	0.484	0.5	0.2888	0.2968	0.2968	0.3008	0.3032	0.3064	0.2904	0.284
							0:45:00	0.584	0.576	0.582	0.581	0.698	0.701	0.708	0.702	0.684	0.693	0.704	0.694		0:45:00	0.428	0.437	0.422	0.41	0.474	0.479	0.486	0.502	0.2896	0.2976	0.2976	0.3024	0.304	0.308	0.292	0.2856
							0:45:20	0.586	0.578	0.584	0.583	0.7	0.704	0.71	0.705	0.686	0.696	0.706	0.696		0:45:20	0.43	0.439	0.424	0.411	0.476	0.481	0.488	0.504	0.2912	0.2992	0.2992	0.3032	0.3056	0.3096	0.2928	0.2864
							0:45:40	0.589	0.58	0.587	0.585	0.702	0.706	0.712	0.707	0.688	0.698	0.708	0.698		0:45:40	0.431	0.441	0.425	0.413	0.477	0.482	0.49	0.505	0.292	0.3008	0.3008	0.3048	0.3072	0.3104	0.2944	0.288
							0:46:00	0.591	0.583	0.589	0.588	0.705	0.708	0.714	0.709	0.691	0.7	0.711	0.701		0:46:00	0.433	0.442	0.427	0.414	0.479	0.484	0.491	0.507	0.2936	0.3016	0.3016	0.3056	0.308	0.312	0.2952	0.2888
							0:46:20	0.594	0.585	0.592	0.59	0.707	0.71	0.716	0.711	0.693	0.702	0.713	0.703		0:46:20	0.434	0.444	0.429	0.416	0.481	0.485	0.493	0.509	0.2944	0.3032	0.3032	0.3072	0.3096	0.3128	0.2968	0.2904
							0:46:40	0.596	0.588	0.594	0.593	0.709	0.713	0.718	0.713	0.695	0.705	0.715	0.705		0:46:40	0.436	0.446	0.43	0.417	0.482	0.487	0.495	0.511	0.2952	0.304	0.304	0.308	0.3104	0.3144	0.2976	0.2912
							0:47:00	0.598	0.59	0.596	0.595	0.711	0.715	0.72	0.715	0.697	0.707	0.717	0.707		0:47:00	0.437	0.447	0.432	0.418	0.484	0.489	0.496	0.512	0.2968	0.3056	0.3048	0.3096	0.312	0.3152	0.2992	0.292
							0:47:20	0.604	0.593	0.598	0.598	0.713	0.717	0.723	0.718	0.699	0.709	0.719	0.709		0:47:20	0.439	0.449	0.434	0.42	0.485	0.49	0.498	0.514	0.2976	0.3064	0.3064	0.3104	0.3128	0.316	0.3	0.2928
							0:47:40	0.604	0.595	0.601	0.6	0.715	0.719	0.725	0.72	0.701	0.711	0.721	0.711		0:47:40	0.44	0.45	0.435	0.421	0.487	0.492	0.5	0.515	0.2992	0.3072	0.3072	0.312	0.3144	0.3176	0.3024	0.2944
							0:48:00	0.607	0.597	0.603	0.602	0.716	0.721	0.727	0.721	0.704	0.713	0.723	0.713		0:48:00	0.442	0.452	0.437	0.423	0.488	0.494	0.501	0.517	0.3	0.3088	0.3088	0.3128	0.3152	0.3192	0.3024	0.2952
							0:48:20	0.608	0.6	0.606	0.605	0.719	0.723	0.729	0.724	0.706	0.716	0.726	0.716		0:48:20	0.443	0.454	0.438	0.424	0.49	0.495	0.503	0.519	0.3008	0.3096	0.3096	0.3144	0.316	0.32	0.3032	0.296
							0:48:40	0.611	0.602	0.608	0.607	0.72	0.725	0.731	0.725	0.708	0.718	0.727	0.718		0:48:40	0.445	0.455	0.44	0.426	0.491	0.496	0.504	0.52	0.3016	0.3104	0.3104	0.3152	0.3176	0.3208	0.304	0.2976
							0:49:00	0.612	0.603	0.61	0.608	0.722	0.727	0.732	0.727	0.71	0.72	0.73	0.72		0:49:00	0.447	0.457	0.441	0.427	0.493	0.498	0.506	0.522	0.3032	0.312	0.312	0.316	0.3184	0.3224	0.3056	0.2992
							0:49:20	0.615	0.606	0.612	0.611	0.724	0.729	0.735	0.729	0.711	0.722	0.732	0.722		0:49:20	0.448	0.458	0.443	0.428	0.494	0.5	0.507	0.524	0.304	0.3128	0.3128	0.3168	0.32	0.3232	0.3072	0.3
							0:49:40	0.617	0.608	0.615	0.613	0.726	0.731	0.736	0.731	0.714	0.724	0.734	0.724		0:49:40	0.45	0.46	0.444	0.43	0.496	0.501	0.509	0.525	0.3056	0.3144	0.3136	0.3184	0.3208	0.3248	0.308	0.3008
							0:50:00	0.619	0.61	0.617	0.615	0.728	0.733	0.738	0.733	0.716	0.726	0.736	0.726		0:50:00	0.451	0.461	0.446	0.431	0.497	0.503	0.51	0.527	0.3064	0.3152	0.3152	0.3192	0.3224	0.3256	0.3088	0.3024
							0:50:20	0.621	0.612	0.618	0.617	0.73	0.735	0.74	0.735	0.718	0.728	0.738	0.728		0:50:20	0.453	0.463	0.447	0.433	0.499	0.504	0.512	0.529	0.3072	0.3168	0.316	0.3208	0.3232	0.3272	0.3104	0.3032
							0:50:40	0.624	0.615	0.621	0.62	0.731	0.737	0.742	0.737	0.72	0.73	0.74	0.73		0:50:40	0.454	0.464	0.449	0.434	0.5	0.506	0.514	0.53	0.308	0.3176	0.3168	0.3216	0.3248	0.328	0.3112	0.304
							0:51:00	0.626	0.617	0.623	0.622	0.733	0.739	0.744	0.739	0.721	0.732	0.742	0.732		0:51:00	0.456	0.466	0.45	0.435	0.501	0.507	0.515	0.532	0.3096	0.3184	0.3176	0.3224	0.3256	0.3296	0.312	0.3048
							0:51:20	0.629	0.619	0.625	0.624	0.736	0.741	0.746	0.741	0.723	0.734	0.744	0.734		0:51:20	0.457	0.467	0.451	0.437	0.503	0.508	0.517	0.534	0.3104	0.3192	0.3192	0.324	0.3264	0.3304	0.3136	0.3064
							0:51:40	0.631	0.621	0.627	0.626	0.737	0.743	0.748	0.743	0.725	0.736	0.745	0.735		0:51:40	0.459	0.469	0.453	0.438	0.504	0.51	0.518	0.535	0.3112	0.3208	0.32	0.3248	0.328	0.3312	0.3144	0.3072
							0:52:00	0.632	0.623	0.629	0.628	0.739	0.745	0.749	0.744	0.727	0.738	0.747	0.737		0:52:00	0.46	0.47	0.454	0.439	0.506	0.511	0.519	0.537	0.312	0.3216	0.3208	0.3256	0.3288	0.3328	0.3152	0.308
							0:52:20	0.634	0.626	0.631	0.63	0.74	0.746	0.751	0.746	0.729	0.74	0.749	0.739		0:52:20	0.461	0.472	0.456	0.441	0.507	0.513	0.521	0.538	0.3136	0.3224	0.3216	0.3264	0.3296	0.3336	0.316	0.3088
							0:52:40	0.637	0.627	0.633	0.632	0.742	0.749	0.753	0.748	0.731	0.742	0.751	0.741		0:52:40	0.463	0.474	0.457	0.442	0.508	0.514	0.522	0.539	0.3144	0.324	0.3224	0.328	0.3312	0.3344	0.3176	0.3104
							0:53:00	0.639	0.63	0.635	0.635	0.744	0.75	0.755	0.75	0.732	0.744	0.753	0.743		0:53:00	0.464	0.475	0.459	0.443	0.509	0.515	0.524	0.541	0.3152	0.3248	0.3232	0.3288	0.332	0.336	0.3184	0.3112
							0:53:20	0.641	0.632	0.637	0.637	0.745	0.752	0.756	0.751	0.734	0.745	0.754	0.744		0:53:20	0.466	0.476	0.46	0.445	0.511	0.517	0.525	0.543	0.316	0.3264	0.324	0.3304	0.3336	0.3368	0.3192	0.312
							0:53:40	0.646	0.634	0.639	0.64	0.747	0.754	0.758	0.753	0.736	0.748	0.756	0.747		0:53:40	0.467	0.477	0.461	0.446	0.512	0.518	0.527	0.544	0.3168	0.3272	0.3248	0.3312	0.3344	0.3376	0.32	0.3128
							0:54:00	0.647	0.636	0.641	0.641	0.749	0.756	0.76	0.755	0.737	0.749	0.758	0.748		0:54:00	0.468	0.479	0.463	0.447	0.513	0.519	0.528	0.546	0.3176	0.328	0.3256	0.332	0.3352	0.3392	0.3216	0.3136
							0:54:20	0.648	0.638	0.643	0.643	0.751	0.758	0.761	0.757	0.739	0.751	0.76	0.75		0:54:20	0.47	0.48	0.464	0.449	0.515	0.521	0.529	0.547	0.3192	0.3288	0.3272	0.3336	0.3368	0.34	0.3224	0.3152
							0:54:40	0.65	0.64	0.645	0.645	0.752	0.759	0.763	0.758	0.741	0.753	0.762	0.752		0:54:40	0.471	0.482	0.465	0.45	0.516	0.522	0.53	0.548	0.32	0.3304	0.328	0.3344	0.3376	0.3416	0.3232	0.316
							0:55:00	0.651	0.642	0.647	0.647	0.754	0.761	0.765	0.76	0.743	0.755	0.764	0.754		0:55:00	0.472	0.483	0.467	0.451	0.517	0.524	0.532	0.55	0.3208	0.3312	0.3288	0.3352	0.3384	0.3424	0.324	0.3168
							0:55:20	0.654	0.644	0.649	0.649	0.756	0.763	0.767	0.762	0.745	0.756	0.765	0.755		0:55:20	0.474	0.484	0.468	0.452	0.519	0.525	0.534	0.551	0.3216	0.332	0.3296	0.336	0.3392	0.3432	0.3256	0.3176
							0:55:40	0.657	0.645	0.651	0.651	0.757	0.764	0.768	0.763	0.747	0.758	0.767	0.757		0:55:40	0.476	0.486	0.469	0.454	0.52	0.526	0.535	0.553	0.3232	0.3328	0.3304	0.3368	0.3408	0.344	0.3264	0.3192
							0:56:00	0.658	0.647	0.653	0.653	0.759	0.766	0.77	0.765	0.748	0.76	0.769	0.759		0:56:00	0.477	0.487	0.471	0.455	0.521	0.528	0.537	0.554	0.324	0.3344	0.3312	0.3384	0.3416	0.3456	0.3272	0.32
							0:56:20	0.661	0.649	0.655	0.655	0.76	0.768	0.772	0.767	0.75	0.762	0.771	0.761		0:56:20	0.478	0.488	0.472	0.456	0.522	0.529	0.538	0.556	0.3248	0.3352	0.3328	0.3392	0.3424	0.3464	0.328	0.3208
							0:56:40	0.662	0.652	0.657	0.657	0.762	0.769	0.774	0.768	0.751	0.764	0.772	0.762		0:56:40	0.479	0.49	0.474	0.457	0.524	0.531	0.539	0.557	0.3256	0.336	0.3336	0.34	0.3432	0.348	0.3288	0.3216
							0:57:00	0.664	0.654	0.659	0.659	0.764	0.771	0.775	0.77	0.753	0.765	0.774	0.764		0:57:00	0.481	0.491	0.476	0.459	0.525	0.532	0.54	0.559	0.3264	0.3376	0.3344	0.3408	0.3448	0.3488	0.3304	0.3224
							0:57:20	0.665	0.656	0.661	0.661	0.765	0.773	0.777	0.772	0.755	0.767	0.776	0.766		0:57:20	0.482	0.492	0.477	0.46	0.526	0.533	0.542	0.56	0.3272	0.3384	0.3352	0.3416	0.3456	0.3496	0.3312	0.3232
							0:57:40	0.667	0.658	0.662	0.662	0.767	0.774	0.778	0.773	0.757	0.769	0.778	0.768		0:57:40	0.483	0.494	0.477	0.461	0.527	0.534	0.543	0.561	0.328	0.3392	0.336	0.3432	0.3464	0.3504	0.332	0.3248
							0:58:00	0.669	0.66	0.664	0.664	0.768	0.776	0.78	0.775	0.759	0.771	0.779	0.77		0:58:00	0.485	0.495	0.479	0.462	0.529	0.536	0.544	0.563	0.3288	0.34	0.3368	0.344	0.348	0.3512	0.3336	0.3256
							0:58:20	0.672	0.661	0.666	0.666	0.77	0.777	0.781	0.776	0.76	0.772	0.781	0.771		0:58:20	0.486	0.496	0.48	0.463	0.53	0.537	0.545	0.565	0.3296	0.3408	0.3376	0.3448	0.3488	0.3528	0.3336	0.3264
							0:58:40	0.673	0.663	0.668	0.668	0.772	0.779	0.783	0.778	0.761	0.774	0.782	0.772		0:58:40	0.487	0.498	0.481	0.464	0.531	0.538	0.547	0.566	0.3304	0.3416	0.3392	0.3456	0.3496	0.3536	0.3344	0.3272
							0:59:00	0.676	0.665	0.67	0.67	0.773	0.78	0.784	0.779	0.763	0.775	0.784	0.774		0:59:00	0.488	0.5	0.482	0.466	0.532	0.539	0.548	0.568	0.332	0.3432	0.34	0.3464	0.3504	0.3544	0.336	0.328
							0:59:20	0.677	0.666	0.672	0.672	0.774	0.782	0.785	0.78	0.764	0.777	0.786	0.776		0:59:20	0.49	0.501	0.484	0.467	0.534	0.541	0.549	0.568	0.3328	0.344	0.3408	0.3472	0.3512	0.3552	0.3368	0.3288
							0:59:40	0.678	0.668	0.673	0.673	0.776	0.784	0.787	0.782	0.766	0.779	0.787	0.777		0:59:40	0.491	0.502	0.485	0.468	0.535	0.542	0.551	0.57	0.3336	0.3448	0.3416	0.348	0.352	0.356	0.3376	0.3296
							1:00:00	0.68	0.67	0.675	0.675	0.777	0.785	0.789	0.784	0.768	0.781	0.789	0.779		1:00:00	0.492	0.503	0.486	0.469	0.536	0.543	0.552	0.571	0.3344	0.3456	0.3424	0.3488	0.3528	0.3576	0.3384	0.3304
																					1:00:20	0.493	0.504	0.488	0.47	0.537	0.544	0.553	0.572	0.3352	0.3464	0.3432	0.3504	0.3544	0.3584	0.3392	0.3312
								Fig.2e, AUC				Fig.2e, HADHA activity									1:00:40	0.494	0.505	0.489	0.472	0.538	0.545	0.554	0.573	0.336	0.3472	0.344	0.3512	0.3544	0.3592	0.34	0.3328
								HADHA CTRL	HADHA FFA	HADHA TSA+NAM		HADHA CTRL	HADHA FFA	HADHA TSA+NAM							1:01:00	0.495	0.507	0.49	0.473	0.54	0.547	0.555	0.574	0.3368	0.348	0.3448	0.352	0.356	0.36	0.3408	0.3336
																					1:01:20	0.497	0.508	0.491	0.474	0.541	0.548	0.557	0.576	0.3376	0.3496	0.3464	0.3528	0.3568	0.3616	0.3424	0.3344
								25.14	30.49	30.09		1.04549	1.26498	1.25343							1:01:40	0.498	0.509	0.492	0.475	0.542	0.549	0.558	0.578	0.3384	0.3504	0.3472	0.3536	0.3576	0.3616	0.3432	0.3352
								24.44	30.63	30.6		0.981949	1.26209	1.27076							1:02:00	0.499	0.51	0.494	0.476	0.543	0.55	0.559	0.578	0.3392	0.3512	0.348	0.3552	0.3584	0.3632	0.344	0.336
								24.7	31.02	31.01		0.973285	1.29386	1.29386							1:02:20	0.5	0.512	0.495	0.477	0.544	0.551	0.561	0.58	0.34	0.352	0.3488	0.3552	0.36	0.364	0.3448	0.3368
								24.76	30.72	30.56		0.999278	1.27365	1.27365							1:02:40	0.501	0.513	0.496	0.478	0.545	0.553	0.562	0.581	0.3408	0.3528	0.3496	0.3568	0.36	0.3648	0.3456	0.3376
																					1:03:00	0.502	0.514	0.497	0.479	0.546	0.554	0.563	0.583	0.3416	0.3536	0.3504	0.3576	0.3608	0.3656	0.3464	0.3384
																					1:03:20	0.504	0.515	0.498	0.481	0.548	0.555	0.564	0.584	0.3424	0.3544	0.3512	0.3584	0.3624	0.3664	0.3472	0.3392
																					1:03:40	0.505	0.516	0.499	0.482	0.548	0.556	0.565	0.585	0.3432	0.3552	0.352	0.3592	0.3632	0.3672	0.348	0.34
																					1:04:00	0.506	0.517	0.501	0.483	0.55	0.557	0.567	0.586	0.344	0.3568	0.3528	0.36	0.364	0.368	0.3488	0.3408
																					1:04:20	0.507	0.519	0.502	0.484	0.551	0.559	0.568	0.588	0.3456	0.3576	0.3536	0.3608	0.3648	0.3688	0.3496	0.3416
																					1:04:40	0.508	0.52	0.503	0.485	0.552	0.56	0.569	0.589	0.3456	0.3584	0.3544	0.3616	0.3656	0.3696	0.3504	0.3424
																					1:05:00	0.51	0.521	0.504	0.486	0.553	0.561	0.57	0.59	0.3472	0.3592	0.3552	0.3624	0.3664	0.3704	0.352	0.3432
																					1:05:20	0.511	0.522	0.505	0.487	0.554	0.562	0.571	0.591	0.348	0.36	0.356	0.3632	0.3672	0.372	0.352	0.344
																					1:05:40	0.512	0.523	0.506	0.488	0.555	0.563	0.572	0.592	0.348	0.3608	0.3568	0.364	0.368	0.372	0.3536	0.3448
								Fig.2g, OCR	HADHA WT					HADHA K728R							1:06:00	0.513	0.524	0.508	0.489	0.556	0.564	0.574	0.594	0.3488	0.3616	0.3584	0.3648	0.3688	0.3736	0.3544	0.3456
								Time (minutes)	1	2	3	4	5	1	2	3	4	5	6		1:06:20	0.514	0.526	0.509	0.49	0.557	0.565	0.575	0.595	0.3496	0.3624	0.3592	0.3664	0.3696	0.3736	0.3552	0.3464
								1.31029	92.3971	85.5145	93.115	92.9641	91.4439	73.6766	77.0165	83.5835	78.8809	75.3893	80.3133		1:06:40	0.515	0.527	0.51	0.491	0.558	0.566	0.576	0.596	0.3504	0.3632	0.36	0.3672	0.3704	0.3744	0.356	0.3472
								7.79874	87.8192	82.1038	88.9255	87.5538	84.8754	69.0606	71.036	79.112	73.3744	71.5181	75.2121		1:07:00	0.516	0.528	0.511	0.493	0.559	0.567	0.577	0.597	0.3512	0.364	0.3608	0.368	0.3712	0.376	0.3568	0.3488
								14.289	85.7923	81.6449	86.7027	84.63	83.0878	68.8775	69.6012	77.2222	71.297	69.3282	73.7256		1:07:20	0.517	0.529	0.512	0.493	0.561	0.568	0.578	0.599	0.352	0.3648	0.3616	0.368	0.372	0.3768	0.3576	0.3496
								20.7722	85.1584	81.6228	86.2216	84.0361	81.9099	67.9624	67.8543	76.7685	70.8896	69.0838	73.2395		1:07:40	0.518	0.53	0.513	0.495	0.562	0.57	0.579	0.599	0.3528	0.3656	0.3624	0.3696	0.3728	0.3776	0.3584	0.3496
								27.3453	84.479	79.5637	85.3977	85.1202	79.8045	56.4353	56.8154	58.681	58.3738	55.8819	55.1501		1:08:00	0.519	0.531	0.514	0.495	0.562	0.571	0.58	0.601	0.3536	0.3664	0.3624	0.3704	0.3744	0.3784	0.3592	0.3504
								33.8082	84.5155	80.5071	86.0464	84.1151	80.3024	55.6496	54.3453	58.757	56.4565	54.7799	56.2785		1:08:20	0.521	0.533	0.515	0.496	0.563	0.572	0.581	0.602	0.3544	0.3672	0.364	0.3712	0.3752	0.3792	0.36	0.3512
								40.2955	82.1251	78.8547	84.4128	82.6036	79.199	54.248	52.9152	56.7021	54.4045	53.5391	54.776		1:08:40	0.522	0.534	0.517	0.497	0.564	0.573	0.583	0.603	0.3552	0.368	0.3648	0.3712	0.376	0.38	0.3608	0.352
								46.785	80.7125	76.8833	82.6656	80.6868	77.6997	52.9864	50.6273	56.3609	51.8469	51.4698	52.9047		1:09:00	0.523	0.535	0.517	0.498	0.566	0.574	0.583	0.605	0.356	0.3688	0.3656	0.3728	0.3768	0.3808	0.3616	0.3528
								53.2776	78.9977	75.7313	81.3059	79.4357	75.6453	51.5842	48.7602	53.7406	50.9078	49.6446	50.8882		1:09:20	0.524	0.536	0.518	0.499	0.566	0.575	0.585	0.606	0.3568	0.3696	0.3664	0.3736	0.3776	0.3816	0.3624	0.3536
								59.7689	78.4058	74.8915	80.0437	78.5881	75.4715	51.0457	48.3554	53.8597	49.5918	49.3209	49.7492		1:09:40	0.525	0.537	0.519	0.501	0.568	0.576	0.586	0.607	0.3576	0.3704	0.3672	0.3744	0.3784	0.3824	0.3632	0.3544
								66.3542	77.5035	73.8186	75.108	78.3908	73.9808	50.634	48.6935	54.102	49.74	47.5737	50.2356		1:10:00	0.526	0.538	0.52	0.501	0.569	0.577	0.587	0.608	0.3584	0.372	0.3672	0.3744	0.3792	0.3832	0.3648	0.3552
								72.8552	76.4076	72.8441	74.3442	77.3415	73.0938	49.4743	47.3453	52.4202	48.8762	48.7602	49.7615		1:10:20	0.527	0.539	0.521	0.502	0.569	0.578	0.588	0.609	0.3592	0.372	0.368	0.3752	0.38	0.384	0.3648	0.356
								79.3501	74.6823	72.9014	72.5013	75.2527	72.125	49.2392	45.7067	51.062	47.8224	47.2093	48.0461		1:10:40	0.528	0.54	0.523	0.503	0.57	0.579	0.589	0.61	0.3592	0.3728	0.3688	0.376	0.3808	0.3848	0.3656	0.3568
								85.855	73.2091	70.6162	71.0674	73.9221	70.4974	48.0074	43.9704	49.9466	46.4543	46.0647	47.1567		1:11:00	0.529	0.541	0.524	0.504	0.571	0.58	0.59	0.611	0.3608	0.3736	0.3696	0.3768	0.3816	0.3856	0.3664	0.3576
								92.3274	71.0547	68.5607	69.8987	71.9321	68.4362	46.567	42.5024	48.4369	44.6992	44.6867	46.2079		1:11:20	0.53	0.542	0.525	0.505	0.572	0.581	0.591	0.612	0.3616	0.3744	0.3704	0.3776	0.3824	0.3864	0.3672	0.3584
								98.8103	70.8026	68.3845	68.867	70.4943	67.6811	45.8296	42.2693	47.9804	44.9837	44.6458	44.7971		1:11:40	0.531	0.543	0.526	0.506	0.573	0.582	0.592	0.614	0.3616	0.3752	0.3712	0.3784	0.3832	0.3872	0.368	0.3592
								105.403	33.1018	32.5138	35.1612	35.1614	34.6119	33.6551	33.4347	34.6053	33.7332	30.7333	30.7334		1:12:00	0.532	0.544	0.526	0.507	0.574	0.583	0.593	0.615	0.3624	0.376	0.372	0.3792	0.384	0.388	0.368	0.36
								111.882	34.7954	33.102	36.0933	36.734	35.7347	34.3465	33.1794	34.1184	33.9994	32.3793	32.4658		1:12:20	0.533	0.545	0.528	0.508	0.575	0.584	0.594	0.616	0.3632	0.3768	0.3728	0.38	0.3848	0.3888	0.3696	0.3608
								118.395	35.1717	33.2027	37.9147	37.103	35.5175	34.4862	33.458	33.8679	33.0076	31.7709	31.9992		1:12:40	0.534	0.546	0.529	0.509	0.576	0.585	0.595	0.617	0.364	0.3776	0.3736	0.3808	0.3856	0.3896	0.3704	0.3616
								124.913	35.2629	33.0371	36.8279	37.694	35.3899	34.7284	32.0288	35.2525	33.3198	31.7088	32.6315		1:13:00	0.535	0.547	0.53	0.51	0.577	0.586	0.596	0.618	0.3648	0.3784	0.3744	0.3816	0.3864	0.3904	0.3704	0.3624
								131.43	34.2897	31.9216	37.0717	38.3649	35.4357	35.8258	32.8313	35.5182	33.8455	32.0702	32.8163		1:13:20	0.536	0.548	0.531	0.511	0.578	0.587	0.597	0.619	0.3656	0.3792	0.3752	0.3824	0.3872	0.3912	0.3712	0.3632
								137.952	33.6406	31.6095	35.2602	37.2099	34.4534	34.368	32.562	35.1997	34.278	31.9221	32.4469		1:13:40	0.537	0.549	0.532	0.512	0.579	0.588	0.598	0.62	0.3664	0.38	0.376	0.3832	0.388	0.392	0.372	0.364
																					1:14:00	0.538	0.55	0.532	0.513	0.58	0.589	0.599	0.621	0.3664	0.3808	0.3768	0.384	0.3888	0.3928	0.3728	0.364
									Fig.2g, FAO capacity			Fig.2h									1:14:20	0.539	0.551	0.533	0.514	0.581	0.59	0.6	0.622	0.3672	0.3816	0.3776	0.3848	0.3896	0.3936	0.3736	0.3648
									HADHA WT	HADHA K728R			WT	K728R	K728ac						1:14:40	0.54	0.552	0.535	0.515	0.582	0.591	0.601	0.623	0.368	0.3824	0.3784	0.3856	0.3896	0.3944	0.3744	0.3664
												Binding Energy	-502.349	-406.826	-673.478						1:15:00	0.541	0.553	0.536	0.516	0.583	0.592	0.602	0.624	0.3688	0.3832	0.3792	0.3864	0.3912	0.3952	0.3752	0.3664
									72.1342	34.1174		SASA	340.449	341.578	333.293						1:15:20	0.542	0.554	0.537	0.517	0.584	0.593	0.603	0.625	0.3696	0.384	0.3792	0.3872	0.392	0.396	0.376	0.3672
									73.5303	27.5056											1:15:40	0.543	0.555	0.537	0.517	0.585	0.594	0.604	0.626	0.3704	0.3848	0.38	0.3872	0.392	0.3968	0.3768	0.368
									65.9457	30.7459											1:16:00	0.544	0.556	0.539	0.519	0.586	0.595	0.605	0.627	0.3712	0.3848	0.3808	0.388	0.3936	0.3976	0.3776	0.3688
									71.0807	29.2413											1:16:20	0.545	0.557	0.539	0.519	0.587	0.596	0.606	0.629	0.372	0.3856	0.3816	0.3888	0.3936	0.3984	0.3784	0.3696
									70.0171	34.2386											1:16:40	0.546	0.558	0.541	0.52	0.588	0.596	0.607	0.629	0.372	0.3864	0.3824	0.3896	0.3944	0.3992	0.3792	0.3704
										30.2755											1:17:00	0.547	0.559	0.542	0.521	0.588	0.598	0.608	0.63	0.3728	0.3872	0.3832	0.3904	0.3952	0.4	0.3792	0.3712
																					1:17:20	0.548	0.56	0.542	0.522	0.589	0.599	0.609	0.631	0.3736	0.388	0.384	0.3912	0.396	0.4008	0.3808	0.372
																					1:17:40	0.549	0.561	0.543	0.523	0.59	0.599	0.61	0.633	0.3744	0.3888	0.3848	0.392	0.3968	0.4016	0.3808	0.372
																					1:18:00	0.55	0.562	0.544	0.524	0.591	0.6	0.611	0.633	0.3752	0.3896	0.3848	0.3928	0.3976	0.4024	0.3816	0.3728
																					1:18:20	0.551	0.563	0.545	0.524	0.592	0.601	0.612	0.634	0.376	0.3904	0.3856	0.3936	0.3984	0.4032	0.3824	0.3736
																					1:18:40	0.552	0.564	0.546	0.525	0.593	0.602	0.613	0.635	0.376	0.3904	0.3864	0.3944	0.3992	0.404	0.3832	0.3744
																					1:19:00	0.553	0.565	0.547	0.526	0.594	0.603	0.614	0.636	0.3768	0.392	0.3872	0.3952	0.4	0.4048	0.384	0.3752
																					1:19:20	0.554	0.566	0.548	0.527	0.594	0.604	0.615	0.638	0.3776	0.392	0.388	0.396	0.4008	0.4056	0.3848	0.376
																					1:19:40	0.555	0.567	0.549	0.528	0.595	0.605	0.616	0.638	0.3784	0.3928	0.3888	0.396	0.4016	0.4056	0.3856	0.3768
																					1:20:00	0.556	0.567	0.55	0.529	0.597	0.606	0.617	0.639	0.3784	0.3936	0.3896	0.3968	0.4016	0.4064	0.3856	0.3776
																					1:20:20	0.557	0.568	0.551	0.53	0.597	0.607	0.617	0.64	0.3792	0.3944	0.3904	0.3976	0.4024	0.4072	0.3864	0.3776
																					1:20:40	0.558	0.569	0.552	0.531	0.598	0.608	0.618	0.641	0.38	0.3952	0.3904	0.3976	0.4032	0.408	0.3872	0.3784
																					1:21:00	0.559	0.57	0.552	0.532	0.599	0.608	0.619	0.642	0.3808	0.396	0.3912	0.3984	0.404	0.4088	0.388	0.3792
																					1:21:20	0.56	0.571	0.554	0.532	0.6	0.609	0.62	0.643	0.3816	0.396	0.392	0.3992	0.4048	0.4096	0.3888	0.38
																					1:21:40	0.56	0.572	0.554	0.533	0.601	0.61	0.621	0.644	0.3816	0.3968	0.3928	0.4	0.4056	0.4104	0.3896	0.3808
																					1:22:00	0.561	0.573	0.555	0.534	0.602	0.611	0.622	0.645	0.3824	0.3976	0.3936	0.4008	0.4064	0.4112	0.3904	0.3816
																					1:22:20	0.562	0.574	0.556	0.535	0.602	0.612	0.623	0.646	0.3832	0.3984	0.3944	0.4008	0.4072	0.4112	0.3904	0.3816
																					1:22:40	0.563	0.575	0.557	0.535	0.603	0.613	0.624	0.647	0.384	0.3992	0.3944	0.4016	0.4072	0.4128	0.392	0.3824
																					1:23:00	0.564	0.576	0.558	0.536	0.604	0.614	0.625	0.648	0.3848	0.4	0.3952	0.4024	0.408	0.4128	0.3928	0.3832
																					1:23:20	0.565	0.577	0.559	0.537	0.605	0.615	0.626	0.649	0.3848	0.4	0.396	0.4032	0.4088	0.4136	0.3928	0.384
																					1:23:40	0.566	0.578	0.56	0.538	0.605	0.615	0.627	0.65	0.3856	0.4008	0.3968	0.404	0.4096	0.4144	0.3936	0.384
																					1:24:00	0.566	0.578	0.56	0.539	0.606	0.616	0.627	0.651	0.3864	0.4016	0.3968	0.4048	0.4104	0.4152	0.3944	0.3848
																					1:24:20	0.567	0.579	0.561	0.54	0.607	0.617	0.628	0.652	0.3864	0.4024	0.3976	0.4056	0.4112	0.416	0.3952	0.3856
																					1:24:40	0.568	0.58	0.562	0.541	0.608	0.618	0.629	0.653	0.3872	0.4032	0.3984	0.4056	0.412	0.416	0.3952	0.3864
																					1:25:00	0.569	0.582	0.563	0.542	0.609	0.619	0.63	0.653	0.388	0.404	0.3992	0.4064	0.412	0.4168	0.396	0.3872
																					1:25:20	0.57	0.583	0.565	0.542	0.61	0.62	0.631	0.655	0.3888	0.404	0.3992	0.4072	0.4128	0.4176	0.3968	0.388
																					1:25:40	0.571	0.583	0.565	0.543	0.61	0.62	0.632	0.655	0.3896	0.4048	0.4	0.4072	0.4136	0.4184	0.3976	0.3888
																					1:26:00	0.572	0.584	0.566	0.544	0.611	0.621	0.633	0.657	0.3904	0.4056	0.4008	0.4088	0.4144	0.4192	0.3984	0.3896
																					1:26:20	0.573	0.584	0.567	0.545	0.612	0.622	0.633	0.657	0.3904	0.4064	0.4016	0.4088	0.4152	0.42	0.3992	0.3896
																					1:26:40	0.574	0.585	0.567	0.545	0.613	0.623	0.634	0.658	0.3912	0.4072	0.4016	0.4096	0.416	0.4208	0.3992	0.3904
																					1:27:00	0.574	0.586	0.568	0.546	0.613	0.623	0.635	0.659	0.392	0.4072	0.4024	0.4104	0.416	0.4216	0.4	0.3912
																					1:27:20	0.575	0.587	0.569	0.547	0.614	0.625	0.636	0.66	0.3928	0.408	0.4032	0.4112	0.4168	0.4216	0.4008	0.3912
																					1:27:40	0.576	0.588	0.57	0.548	0.615	0.625	0.637	0.661	0.3928	0.4088	0.404	0.4112	0.4176	0.4224	0.4016	0.392
																					1:28:00	0.577	0.589	0.571	0.549	0.616	0.626	0.638	0.662	0.3936	0.4096	0.404	0.412	0.4184	0.4232	0.4016	0.3928
																					1:28:20	0.578	0.59	0.572	0.549	0.616	0.627	0.638	0.663	0.3944	0.4104	0.4048	0.4128	0.4192	0.424	0.4032	0.3936
																					1:28:40	0.579	0.59	0.572	0.55	0.617	0.628	0.639	0.663	0.3944	0.4104	0.4056	0.4136	0.4192	0.4248	0.4032	0.3944
																					1:29:00	0.58	0.592	0.573	0.551	0.618	0.629	0.64	0.664	0.3952	0.4112	0.4064	0.4136	0.42	0.4248	0.404	0.3944
																					1:29:20	0.581	0.592	0.574	0.552	0.619	0.629	0.641	0.665	0.396	0.412	0.4064	0.4144	0.4208	0.4256	0.4048	0.3952
																					1:29:40	0.582	0.593	0.575	0.553	0.62	0.63	0.642	0.666	0.3968	0.4128	0.4072	0.4152	0.4216	0.4264	0.4064	0.396
																					1:30:00	0.582	0.594	0.575	0.553	0.62	0.631	0.642	0.667	0.3968	0.4128	0.408	0.4152	0.4224	0.4272	0.4056	0.3968
																						Fig.2f, AUC					Fig.2f, HADHA activity
																						HADHA-WT: BSA	HADHA-WT: FFA	HADHA-K728R: BSA	HADHA-K728R: FFA		HADHA-WT: BSA	HADHA-WT: FFA	HADHA-K728R: BSA	HADHA-K728R: FFA
																						34.67	38.28	23.53	24.79		1.00745	1.14754	0.681967	0.710581
																						35.42	38.8	24.25	25.05		1.02832	1.1535	0.69389	0.717735
																						34.24	39.31	24.09	23.8		0.992548	1.1684	0.691505	0.684352
																						33.2	40.57	24.52	23.27		0.971684	1.20119	0.705812	0.66766

## Sheet: Fig 3
	Fig 3a		ACAN
		si	NC	Hadha #1	Hadha #2
	EXP	#1	1	3.21654	4.09299
		#2	1	2.10976	2.08943
		#3	1	1.64059	1.95137
			COL2A1
		si	NC	Hadha #1	Hadha #2
	EXP	#1	1	1.448	1.31834
		#2	1	2.97842	3.16787
		#3	1	2.58621	2.51989
			SOX9
		si	NC	Hadha #1	Hadha #2
	EXP	#1	1	2.31675	3.72308
		#2	1	2.07972	2.37171
		#3	1	2.03425	2.26951
			MMP3
		si	NC	Hadha #1	Hadha #2
	EXP	#1	1	0.661388	0.0514633
		#2	1	0.4	0.199465
		#3	1	0.501252	0.420526		Fig 3b			Fig 3c			Fig 3d			Fig 3e
			MMP13				shNC	shHadha #2		shNC	shHADHA #2		shNC	shHADHA #2		BSA	FFA	FFA+TMZ
		si	NC	Hadha #1	Hadha #2		0.837794	0.575279		0.99137	1.1709		1.1648	3.2512		4.94	1.8	3.09
	EXP	#1	1	0.605926	0.382071		1.0693	0.584119		1.00006	1.248		1.1536	2.592		5.54	2.3	5.43
		#2	1	0.16122	0.565723		1.11626	0.62431		1.01821	1.34778		1.2896	2.5856		3.57	2.16	5.35
		#3	1	0.268385	0.339651		0.978289	0.401183		0.935055	1.37046		1.7008	2.8072		4.92	1.76	3.84
			HADHA				1.0051	0.361567		0.983811	1.3731		1.5368	2.944		6.63	1.9	4.28
		si	NC	Hadha #1	Hadha #2		1.01701	0.370446		1.0715	1.30734		1.2	2.6688		3.35	1.84	3.87
	EXP	#1	1	0.27596	0.447294
		#2	1	0.512457	0.459391
		#3	1	0.258567	0.336449
	Fig 3f&3g		COL2A1
		Hadha KO	WT+vector	vector	HADHA OE	K728R OE
	EXP	#1	1	1.90315	0.963001
		#2	1	1.98883	0.744879	1.88035
		#3	1	1.78617	0.935511	1.66136
		#4	1	2.07884	1.1888	1.78216
			SOX9
		Hadha KO	NC	vector	HADHA OE
	EXP	#1	1	2.82466	1.34944
		#2	1	1.83581	1.04346	1.4272
		#3	1	1.79733	1.0117	1.57502
		#4	1	1.77925	0.864418	1.42011
			MMP13
		Hadha KO	NC	vector	HADHA OE
	EXP	#1	1	0.164371	0.701781
		#2	1	0.246908	0.910799	0.402712
		#3	1	0.300271	0.909378	0.438233
		#4	1	0.111977	1.00992	0.278526
			HADHA
		Hadha KO	NC	vector	HADHA OE
	EXP	#1	1	0.0637339	3.66724
		#2	1	0.0529361	1.36181	1.39776
		#3	1	0.0417321	1.06177	1.11662
		#4	1	0.0929003	1.04003	0.995468
			ACAN
		Hadha KO	WT+vector	vector	HADHA OE	K728R OE
	EXP	#2	1	1.70434	0.941734	1.61328
		#3	1	1.67274	1.06498	1.57004
		#4	1	1.72674	0.762821	1.54524
	Fig 3h, OARSI score					Fig 3h, Mankin score					Fig 3h, HADHA positive cells%
	Hadha fl/fl		Hadha fl/fl; AcanCRE-ERT2			Hadha fl/fl		Hadha fl/fl; AcanCRE-ERT2			Hadha fl/fl		Hadha fl/fl; AcanCRE-ERT2
	Sham	DMM	Sham	DMM		Sham	DMM	Sham	DMM		Sham	DMM	Sham	DMM
	0.75	5.5	0.5	2.5		4	10.5	1.5	5.5		70.1	74.1	15	12.5
	0.5	4	0.75	3		3.5	9.5	3.5	7		80.8	81.4	16.6	18.3
	1.5	4.5	0.25	3.5		4.5	9.5	1.5	6.5		80.1	75	20.2	13.6
	0.25	4	1	3		2.5	7.5	4	8		75.2	78.4	17	20
	0.5	5	1.5	4		5.5	10.5	4.5	8.5		68.7	66.7	19	17.5
	0.75	5.5	0.75	2.5		4.5	12.5	3.5	6.5		85.2	70.9	11.2	18.9
	1	5	0.75	3		4	11.5	2.5	7		77.5	68.9	13.3	14.9
	0.25	4.5	0.5	3.5		3	9.5	2	6.5		72.4	73.5	14.7	15.3
	Fig 3i, OARSI score					Fig 3i, Mankin score					Fig 3i, HADHA positive cells%
	Hadha CKI/CKI		Hadha CKI/CKI; AcanCRE-ERT2			Hadha CKI/CKI		Hadha CKI/CKI; AcanCRE-ERT2			Hadha CKI/CKI		Hadha CKI/CKI; AcanCRE-ERT2
	ND	HFD	ND	HFD		ND	HFD	ND	HFD		ND	HFD	ND	HFD
	3.5	6	2	1.5		5.5	10.5	3	6		72.78	66.57	67.78	74.59
	3	4.5	3	3.5		5	9	4.5	8		58.64	61.06	67.82	72.32
	2.5	5.5	1	4.5		5	10	3	9		70	74.17	72.28	61.88
	3.5	5.5	0.75	3		7.5	11	4	5		76.82	71.53	66.29	69.49
	3	5	2.5	4.5		6	8.5	5	10		67.73	69.23	63.69	75.2
	3.5	5.5	1.5	2		7	9	3	4		79.95	66.875	61.32	71.29
	2.5	6	1.5	3		5	9	4	6		67.22	78.84	69.75	75.8
	3.5	5	3.5	3		5.5	10.5	3.5	5.5		68.39	76.44	73.57	64.52
	Fig 3i, HADHA K728ac positive cells%					Fig 3i, COL2A1 intensity					Fig 3i, MMP13 intensity
	Hadha CKI/CKI		Hadha CKI/CKI; AcanCRE-ERT2			Hadha CKI/CKI		Hadha CKI/CKI; AcanCRE-ERT2			Hadha CKI/CKI		Hadha CKI/CKI; AcanCRE-ERT2
	ND	HFD	ND	HFD		ND	HFD	ND	HFD		ND	HFD	ND	HFD
	37.27	65.75	16.77	14.05		1.16506	0.56337	1.30768	0.993842		0.955548	1.5677	0.795722	1.06194
	32.22	55.06	17.82	16.62		1.11476	0.497439	1.30701	1.05818		0.960623	1.4672	0.736223	0.828748
	27.86	67.41	12.09	12.77		0.908733	0.472658	1.27758	1.03826		1.03631	1.76013	0.713234	0.975053
	40.77	64.29	18.09	10.22		0.870813	0.568155	1.30216	0.88742		1.04745	2.088	0.817689	0.994956
	33.33	64.32	16.69	11.53		0.974224	0.652188	1.27272	0.897887		1.01889	1.90973	0.526555	1.03154
	48.05	63.02	12.96	15.67		0.923506	0.624655	1.46022	0.85923		0.92737	2.0848	0.532729	1.09371
	28.69	68.29	12.03	10.92		1.10951	0.628224	1.5351	0.917744		0.960832	1.65537	0.687707	0.947387
	33.71	73.53	15.6	17.82		0.933394	0.638172	1.36359	1.14265		1.09297	1.80778	0.691665	1.29878

## Sheet: Fig 4
	Fig.4a									Fig. 4b	SOX9	FFA-							Fig. 4c	SOX9	FFA+TMZ-
	FFA(μM)	0	100	200	300	400	500				CHX(hrs)	0	2	4	6	6(MG132)	6(Cq)			CHX(hrs)	0	1	2	4	6	6(MG132)
	Sox9	0.925141	0.791013	0.908806	0.827471	0.909474	0.685321			EXP	#1	1	0.843113	0.515006	0.377268	0.950728	0.431355		EXP	#1	1	0.633085	0.488828	0.238338	0.126225	0.906311
		0.948808	0.796295	1.06159	0.952759	1.00177	0.786854				#2	1	0.740917	0.657962	0.663639	0.967302	0.63079			#2	1	0.729342	0.472597	0.237352	0.134486	0.942243
		1.10095	0.90329	1.11857	1.01795	0.772061	0.778675				#3	1	0.832118	0.60766	0.437928	0.905233	0.438494			#3	1	0.700605	0.57006	0.300907	0.201613	0.944556
		1.04874	1.16074	1.17917	0.681916	0.826963	0.842109				SOX9	FFA+								SOX9	FFA+TMZ+
		0.917232	0.916275	1.12625	0.72063	0.498612	0.757447				CHX(hrs)	0	2	4	6	6(MG132)	6(Cq)			CHX(hrs)	0	1	2	4	6	6(MG132)
		1.07571	0.867125		0.782479	0.80197	0.718213			EXP	#1	1	0.42586	0.211905	0.208252	0.936749	0.222705		EXP	#1	1	0.862985	0.819562	0.714587	0.688449	0.935076
											#2	1	0.407978	0.23003	0.231361	0.918139	0.198435			#2	1	0.700901	0.618018	0.51036	0.424324	0.974775
											#3	1	0.376498	0.270623	0.357814	0.987309	0.380846			#3	1	0.817763	0.720989	0.621701	0.591956	0.949309
	Fig.4d
	WT	HADHA KO
	Vector	Vector	HADHA WT	HADHA K728R
	7.90198	3.80647	7.57437	4.72285
	7.73054	4.51365	6.447	5.76136
	7.84625	3.70246	7.21136	5.27772
	Fig.4e		p-ACC		p-AMPK		SOX9		HADHA
		Hadha fl/fl	Vector	Cre	Vector	Cre	Vector	Cre	Vector	Cre
	EXP	#1	1	1.67263	1	1.74052	1	2.78482	1	0.362062
		#2	1	2.94024	1	2.89515	1	5.86143	1	0.334937
		#3	1	1.55903	1	1.71121	1	2.0177	1	0.337205
	Fig.4g	Ctrl	FFA	A-769662
	T11	1	1	-1
	T25	-1	-1	1
	S78	1	-1	-1
	Y84	1	1	-1
	T87	1	-1	1
	S98	-1	-1	1
	Y127	1	1	-1
	S136	-1	-1	1
	T138	-1	-1	1
	Y172	-1	1	-1
	T193	-1	-1	1
	S200	-1	1	1
	S228	0	1	0
	T236	0	1	0
	T240	0	1	0
	T243	-1	1	-1
	S414	-1	1	-1
	Fig. 4m	TRIM9	FFA-			FFA+
		si	NC	Trim9 #1	Trim9 #2	NC	Trim9 #1	Trim9 #2
	EXP	#1	1	0.176482	0.141302	1.11759	0.349854	0.288435
		#2	1	0.395385	0.351795	0.95641	0.364103	0.409744
		#3	1	0.371069	0.43283	1.06918	0.441698	0.336478
		SOX9	FFA-			FFA+
		si	NC	Trim9 #1	Trim9 #2	NC	Trim9 #1	Trim9 #2
	EXP	#1	1	2.03782	1.89467	0.606441	1.15778	1.1888
		#2	1	2.27023	1.96031	0.583206	1.06158	1.00407
		#3	1	1.9239	1.77541	0.638638	1.05375	1.06333
	Fig 4n		p-ACC
		Hadha KO	WT+vector	vector	HADHA OE	K728R OE
	EXP	#1	1	1.91184	1.10076	1.90932
		#2	1	2.39922	1.35271	2.23333
		#3	1	1.96071	0.889286	1.91786
			p-AMPK
		Hadha KO	NC	vector	HADHA OE
	EXP	#1	1	3.44595	1.43763	2.80665
		#2	1	2.90971	1.56114	2.74514
		#3	1	2.71765	0.922059	2.15441
	SOX9, HADHA see Fig 3g
	Fig 4o, pACC intensity					Fig 4o, SOX9 positive cells%
	Hadha CKI/CKI		Hadha CKI/CKI; AcanCRE-ERT2			Hadha CKI/CKI		Hadha CKI/CKI; AcanCRE-ERT2
	ND	HFD	ND	HFD		ND	HFD	ND	HFD
	1.02613	0.494222	1.28666	0.773224		38.65	19.46	57.36	38.82
	1.0673	0.351149	1.53118	0.983688		44.78	20.83	47.35	41.69
	0.968612	0.584904	1.59233	0.972935		40.31	18.44	63.97	44.39
	0.886596	0.429274	1.50351	1.03845		36.69	14.2	53.82	40.29
	1.20372	0.578795	1.26654	1.12432		37.37	16.87	53.87	44.88
	0.811854	0.519543	1.40958	1.09591		47.24	17.73	65.16	35.11
	0.919191	0.537909	1.28013	0.962784		39.01	22.56	50.84	34.17
	1.11659	0.541386	1.50737	0.897837		36.73	18.85	57.65	39.41

## Sheet: Fig 5
	Fig.5a	H3k27ac											Fig 5c, 5d, and 5e seeSupplementary Data 4. CUT&Tag-sequencing data, related to Figures 5c,5d,5e and S9b.
	EXP	NC	FFA+TMZ-	FFA+TMZ+
	#1	1	2.16794	1.37405
	#2	1	2.0219	1.35036
	#3	1	1.97901	0.888278
	Fig.5b
	NC	FFA	FFA+TMZ
	0.621789	0.99803	0.712649
	0.620655	1.01292	0.731197
	0.623888	1.05821	0.740982
	0.780698	1.01452	0.715922
	0.628712	0.811343	0.753874
	Fig.5f	BSA	FFA	FFA+TMZ		Fig.5g, ACAN intensity					Fig.5g, PDK4 intensity
	Col2a1	1.07849	0.615483	0.893825		ND+Sham	ND+DMM	HFD+Sham	HFD+DMM		ND+Sham	ND+DMM	HFD+Sham	HFD+DMM
		1.01431	0.6877	0.799958		1.04811	0.529522	0.704859	0.430501		1.06894	1.27716	1.64227	1.72464
		0.967585	0.647335	1.09714		1.06697	0.680434	0.607947	0.545328		1.04655	1.43033	1.33808	2.10028
		0.944772	0.500259	0.787025		1.09472	0.592856	0.484212	0.54264		0.893428	0.832291	1.20625	1.77872
	Acan	0.968381	0.410683	0.862187		1.16876	0.647246	0.848809	0.532392		0.900348	1.22225	1.63012	2.45726
		0.939478	0.411335	0.955405		0.907336	0.753871	0.812018	0.476644		1.14746	1.61969	1.14609	1.87623
		1.0078	0.456312	1.03767		0.869268	0.636926	0.559369	0.412251		1.16069	1.23667	1.29311	1.8889
		1.09067	0.398303	0.978809		0.756098	0.6518	0.680235	0.507143		0.90629	1.38277	1.17765	2.22169
	Sox5	1.13561	0.759292	0.861438		1.08875		0.664718	0.365791		0.876289	1.28521	1.31888	2.0158
		0.82048	0.778009	1.06315
		1.00126	0.749817	0.779942
		1.07191	0.670714	1.05626		Fig.5h
	Sox6	1.08004	0.810201	1.13671		FFA(μM)	0	100	300
		0.959081	0.748865	0.923209		Apob	1.03797	0.66186	0.21233
		0.982887	0.77043	1.09305			1.0206	0.7618	0.1998
		0.982205	0.729642	0.898487			0.97762	0.67163	0.28272
	Mmp13	0.755892	2.40491	1.08583			0.98567	0.7713	0.3134
		1.17022	2.85881	0.937988		Srebf1	0.97659	0.66253	0.55238
		1.02868	2.84063	1.1587			0.94392	0.75661	0.58657
		1.16424	2.96611	1.98729			0.98284	0.67311	0.56129
	Adamts7	0.756538	2.19912	0.994818			1.10375	0.6451	0.60746
		1.23199	2.03313	1.1473		Srebf2	0.95778	0.64655	0.57653
		0.968174	2.74535	1.23585			1.10603	0.56592	0.56927
		1.10818	1.88906	1.63109			1.02949	0.59585	0.58397
							0.91695	0.64336	0.52047
						Esr1	0.96919	0.53937	0.38917
							0.974	0.69397	0.57564
							0.99663	0.61077	0.42246
							1.06292	0.77103	0.54401

## Sheet: Fig 6
	Fig.6c, OARSI score					Fig.6c, Mankin score					Fig.6d, COL2A1 intensity
	ND		HFD			ND		HFD			ND		HFD
	CAP-RBC-Exo/PBS	CAP-RBC-Exo/TMZ	CAP-RBC-Exo/PBS	CAP-RBC-Exo/TMZ		CAP-RBC-Exo/PBS	CAP-RBC-Exo/TMZ	CAP-RBC-Exo/PBS	CAP-RBC-Exo/TMZ		CAP-RBC-Exo/PBS	CAP-RBC-Exo/TMZ	CAP-RBC-Exo/PBS	CAP-RBC-Exo/TMZ
	4.5	5.5	1.5	1.5		7.5	8.5	5	3		0.953999	0.480496	1.85652	1.31502
	3	5.5	0.75	2.5		5.5	11	2.5	4.5		0.804543	0.787822	1.57143	1.29552
	2.5	6	2	2.5		6	9	4	6.5		1.31284	0.630081	1.77406	0.955914
	4.5	5	1.5	1.5		8.5	7.5	3.5	3.5		1.0772	0.529432	1.42888	1.16773
	4	5	0.75	3		7.5	9	3	4.5		1.16046	0.562466	1.82144	0.899661
	4.5	6	1.5	2.5		7.5	10	4	5.5		0.952966	0.660898	1.7044	1.03377
	3	4.5	2	2		6.5	8	4.5	5		0.930908	0.585277	1.32169	1.11269
	5	5.5	2	2.5		9.5	10.5	4	5.5		0.807082	0.430893	1.48201	0.915693
	Fig.6d, MMP13 intensity					Fig.6d, p-ACC intensity					Fig.6d,SOX9 positive cells%
	ND		HFD			ND		HFD			ND		HFD
	CAP-RBC-Exo/PBS	CAP-RBC-Exo/TMZ	CAP-RBC-Exo/PBS	CAP-RBC-Exo/TMZ		CAP-RBC-Exo/PBS	CAP-RBC-Exo/TMZ	CAP-RBC-Exo/PBS	CAP-RBC-Exo/TMZ		CAP-RBC-Exo/PBS	CAP-RBC-Exo/TMZ	CAP-RBC-Exo/PBS	CAP-RBC-Exo/TMZ
	1.05741	1.45109	0.638655	0.62408		0.873696	0.688954	1.54471	1.31076		30.93	15.63	82.47	75.51
	0.820427	1.71992	0.537098	0.491665		0.848043	0.629737	1.42104	1.27883		41.24	10.64	51.55	74.51
	0.994595	1.6392	0.47789	0.653341		0.984783	0.570286	1.38695	1.53375		43.75	18.75	72.16	56.18
	1.14376	1.39128	0.620641	0.744561		1.2442	0.515875	1.63136	1.56058		34.34	13.19	74.49	65.93
	0.995264	1.65121	0.556488	0.644325		0.913493	0.690477	1.70347	1.23177		28.71	13.4	68.82	65.91
	1.15276	1.69408	0.522989	0.560429		1.22915	0.587635	1.45533	1.42372		36.08	15.46	76.04	72.92
	0.938658	1.46752	0.34131	0.619359		0.775639	0.584255	1.66502	1.45561		32.99	19.8	75.79	72.73
	0.897128	1.3267	0.544572	0.623876		1.131	0.426982	1.35966	1.55987		28.43	12.24	69.15	66.33

## Sheet: Fig S1
	Fig.S1a			Fig.S1b								Fig.S1c
	Fibro-CM	Adipo-CM		Vector	FFA	adiponectin	leptin	resistin	visfatin		FFA(μM)	0	100	200	300	400	500
	0.918879	0.763207		1.05073	0.749926	0.86882	0.86882	0.901813	0.86882		1	131.15	117.318	133.599	137.43	137.749	120.83
	0.912629	0.838408		0.988011	0.806698	0.918756	0.868523	0.856633	0.897057		2	95.0479	120.192	129.769	126.576	136.472	125.938
	1.06801	0.821987		1.02635	0.737739	0.880412	0.923214	0.911919	0.951749		3	112.3	96.8875	102.953	86.9912	110.615	95.9298
	0.99086	0.709273		1.00971	0.766571	0.925295	0.871198	0.8602	0.91935		4	90.8946	93.0567	95.6105	87.9489	100.718	100.08
	1.05413	0.679693		0.9892	0.843852	0.983553	0.959774	0.98177	0.98177		5	83.5463	95.2913	83.7989	85.0758	93.3759	82.8412
	1.05549	0.367809		0.935995	0.732389	0.907163	0.827801	0.93659	0.991281		6	87.0607	86.3528	101.037	88.9066	85.7143	80.6065
	Fig.S1d						Fig.S1e					Fig.S1f					Fig.S1g
	FFA(μM)	0	200	400	600			Ctrl	IL-1β	TNF-α		Stress(min)	Ctrl	60	120		Body Weight	ND	HFD
	Lipe	0.91974	0.813621	3.78326	3.80335		Lipe	0.903213	1.16901	1.63875		Lipe	0.962054	1.24565	1.5271			30.1	42.68
		1.28782	1.17401	3.58871	4.64665			1.01055	1.68776	1.33811			1.03747	1.3028	1.4767			30.06	41.35
		0.74527	0.708483	4.64672	5.08987			1.0632	1.47588	1.40496			0.988986	1.60812	1.64623			31.6	39.82
		0.795848	1.58887	4.99639	4.45101			1.03047	1.61911	1.21016			1.01306	1.57928	1.57731			32	39.08
		1.34452	1.21937	4.1536	4.375		CD36	1.19841	1.02879	0.794588		CD36	1.24705	0.841497	0.656617			30.25	43
	CD36	0.995685	2.05549	2.36211	3.53605			0.85566	1.1003	0.716854			0.943663	0.748885	0.576523			31.2	43.2
		0.98059	1.81387	2.40589	2.99631			1.07481	1.3053	0.91317			0.984975	0.438028	0.635808			30.3	40.75
		1.04247	1.53707	2.40377	3.07082			0.907321	0.964059	1.01592			0.862731	0.334168	0.687201			31.4	40.2
		0.820951	2.39581	2.65115	3.7862		Fatp5	0.720537	2.68705	2.60698		Fatp5	1.20018	1.1868	5.30721		Fat Weight	0.96	2.12
		1.17055	2.07865	3.39799	3.1495			1.27274	2.66022	2.54609			1.02372	1.29013	6.12059			0.84	2.58
		1.0224	2.31478	2.8675	3.10472			0.958757	2.49101	2.97238			0.810477	2.07227	5.91052			0.81	2.69
	Fatp5	0.991812	1.08926	0.783534	2.25758			1.13735	2.3771	2.76277			1.00423	1.49329	5.05981			0.83	2.65
		1.16865	0.873834	1.18724	1.90613		Fabp3	1.05503	1.21827	1.22416		Fabp3	0.809234	1.41456	2.43045			0.78	2.62
		0.915739	0.865214	0.964995	1.896			1.059	1.10971	1.52652			1.03567	0.964374	2.67123			0.92	2.47
		1.14151	1.04936	1.14114	2.27247			0.88248	1.04969	1.31675			1.18073	1.06289	3.11878			0.77	2.14
		0.878476	1.06088	1.10123	2.44976			1.01423	1.05554	1.36241			1.01054	0.974705	2.54017			1.04	2.28
		0.939515	1.06316	1.16598	2.29518																				Fig.S1h, right
	Fabp3	1.02176	1.41402	2.28195	2.75348		Fig.S1h, left																		ND	HFD
		1.04778	1.47215	2.18815	1.99243		Time(hh:mm:ss)	ND1	ND2	ND3	ND4	ND5	ND6	ND7	ND8	HFD1	HFD2	HFD3	HFD4	HFD5	HFD6	HFD7	HFD8		1684	2483
		0.944409	1.79296	2.28872	1.96078		00:00:00	6.4	6.7	7.3	7.9	6.8	6.2	5.6	5.1	8.2	6	11.2	8.2	9.5	8.2	7.3	8.3		1124	2050
		0.974274	1.37719	2.61104	2.59741		0:15:00	18.8	17.3	18	19.3	17.5	22.8	21.8	20.1	24.4	21.9	24.7	25.3	31.7	26.1	23.9	28.6		1484	2354
		1.01517	1.65399	2.64706	2.25286		0:30:00	17.1	10.4	16.1	15	12.9	19.8	17.5	13.5	29.3	26.1	26.4	29.3	33.4	30.9	27.2	34.7		1370	2417
							1:00:00	16.8	7.7	13.4	10.3	10.6	14.6	10.5	10.3	24.2	17.6	19.6	21.4	28.6	22.2	18.5	23.1		1241	2935
							1:30:00	11.7	9.2	9.7	9.3	7.8	9.6	8.8	9.3	14.9	13.4	16.6	15.6	19	14.9	13.2	20.3		1653	2489
	Fig S1i and S1j see Supplementary Data.1						2:00:00	7.6	4.9	6.9	6.4	5.7	6.2	5.3	6.4	14.9	10.6	14.6	13.8	13.9	15.2	11.8	17.1		1421	2153
																									1328	2831
							Fig.S1m, left (COL2A1)					Fig.S1m, right (MMP13)					Fig.S1n, left (OARSI score)			Fig.S1n, right (Mankin score)
							nd+sham	nd+dmm	hfd+sham	hfd+dmm		nd+sham	nd+dmm	hfd+sham	hfd+dmm
							0.976844	0.480041	0.640671	0.341479		0.959662	1.39795	1.51885	2.209		BSA	FFA		BSA	FFA
	Fig.S1k						0.909552	0.421362	0.933432	0.227225		0.609652	1.74876	1.24027	2.05451		0.25	3.5		4	7.5
	nd+sham	nd+dmm	hfd+sham	hfd+dmm			0.948002	0.637205	0.678526	0.367116		0.981922	1.27685	1.15561	2.59855		1	5.5		3.5	8.5
	1.04271	0.879166	0.975477	1.10277			1.19492	0.602973	0.773174	0.306634		0.938266	1.66377	1.46064	2.25774		1.5	5		3	8
	0.893342	1.00228	1.0019	1.10374			1.0308	0.483916	0.740457	0.373602		1.20043	1.70022	1.6135	2.43907		1.5	4		4.5	7.5
	1.07792	1.05552	1.02106	1.04226			1.00097	0.594397	0.677225	0.280682		0.963084	1.43838	1.38263	1.9677		1	4		3	7
	0.986025	1.04501	1.04806	1.08572			0.838822	0.660807	0.800065	0.382122		0.885109	1.53144	1.34831	2.66845		1	5.5		2.5	10.5
							1.10009		0.770071	0.251561		1.46187		1.64114	2.61672		0.5	4.5		2.5	11.5
																	0.75	4		3	9

## Sheet: Fig S2
	Fig S2a, COL2A1					Fig S2a, MMP13
	Lean+Leteral	Lean+Medial	Obese+leteral	Obese+Medial		Lean+Leteral	Lean+Medial	Obese+leteral	Obese+Medial
	1.12316	0.314867	0.546806	0.481435		1.15594	1.51217	1.17666	2.29063
	0.980573	0.795566	0.933249	0.355056		0.991927	1.42151	1.35336	1.6061
	1.09643	0.798631	0.825236	0.451054		1.01238	1.73937	1.67174	2.1712
	0.855102	0.714649	0.53099	0.495436		1.18892	1.80359	1.45302	2.24139
	0.907257	0.61165	0.642681	0.363271		0.863133	1.48932	1.29592	1.49874
	0.989278	0.81137	0.443305	0.466747		0.873046	1.65935	1.48466	2.47651
	0.938349	0.533933	0.693929	0.234354		0.693486	1.47453	1.11133	2.38113
	0.825113	0.528293	0.73782	0.512478		1.2396	1.29609	1.20776	1.64579
	0.897939	0.655922	0.723108	0.260775		1.00138	1.25474	1.21659	2.54215
	0.799612	0.444556	0.665338	0.409859		1.17097	1.36418	0.874027	1.39468
	0.846078	0.532339	0.508064	0.430457		0.724016	0.750707	1.3014	1.85544
	1.00644	0.627111	0.657393	0.314843		0.650019	1.1211	1.6326	1.14529
	1.25483	0.84522	0.59695	0.479007		0.974606	1.30867	1.21485	1.64919
	1.18802	0.878813	0.552568	0.412557		0.983266	1.16958	1.27561	0.842516
	1.23804	0.763444	0.535588	0.283211		0.850142	1.43455	1.17064	1.55041
	0.807826	0.579786	0.604674	0.446763		1.55643	1.10509	1.48586	1.15953
	1.06737	0.767	0.57574	0.444764		1.07075	1.19191	1.04351	1.32512
	1.17858	0.523512	0.69258	0.279656		0.718624	1.47701	1.69386	1.3626
	Fig S2b,S2c, and S2d see supplementary Table 2. The medical records and laboratory findings from patients underwent synovial fluid collection.

## Sheet: Fig S3
	Fig.S3b			Fig.S3c			Fig.S3d			Fig.S3e
	ND	HFD		ND	HFD		Fibro-CM	Adipo-CM		BSA	FFA
	84.406	88.579		119.339	147.337		5.47562	14.771		10.6303	21.2585
	80.987	107.434		126.208	146.964		5.80413	15.6595		11.4797	21.3915
	93.905	163.68		115.008	137.706		5.22924	14.0169		11.0661	21.3324
	85.696	142.638		122.773	147.188		6.10893	14.8625		7.18856	15.7192
				120.608	142.559		5.46724	14.4161		7.91976	16.9304
				117.174	142.334		6.8692	15.9785		7.56524	16.4799
							6.66693	19.2706		11.1178	17.898
							7.21795	18.5592		11.14	16.5685
							5.95548	19.3822		11.8933	17.3293
	Fig. S3f		Acetyl-lysine							Fig.S3g and S3h see Supplementary Data 2. Proteomics data, related to Figures S3g and S3h.
		FFA(μM)	0	100	200	300	400	500
	EXP	#1	1	1.92186	2.10319	2.34427	2.60237	3.50156
		#2	1	2.78895	3.56537	3.5726	5.4953	9.00108
		#3	1	3.78655	4.89337	5.418	8.92146	15.907
										Fig.S3j see Supplementary Data 3. Acetylome data, related to Figures 2c,2d and S3j.
										Fig. S3k		Kac
											FFA(μM)	0	100	200	400
										EXP	#1	1	1.8704	1.91132	2.93179
											#2	1	1.15789	2.37037	3.12476
											#3	1	1.70796	2.9174	3.43953
	Fig. S3i		APOA4									Kac
		FFA(μM)	0	100	200	300	400	500				Ctrl	TSA+NAM
	EXP	#1	1	1.15676	2.17297	6.12973	7.35676	9.98378		EXP	#1	1	3.1023
		#2	1	0.873016	1.24603	1.8873	3.16667	5.46032			#2	1	2.23
		#3	1	1.05871	1.12317	1.6806	2.47033	3.7709			#3	1	1.82056
			APOE
		FFA(μM)	0	100	200	300	400	500
	EXP	#1	1	1.03	2.78	4.54	9.78	9.94
		#2	1	0.917281	1.02371	1.33477	2.68335	4.03846
		#3	1	0.759036	1.71084	2.72289	3.09639	5.68675
										Fig. S3l		Kac
											Acetyl-CoA(μM)	0	100	200	500
										EXP	#1	1	1.52459	2.89617	3.5929
											#2	1	1.6804	2.46659	2.67929
											#3	1	1.59875	2.35737	3.26959
	Fig S3m, OCR	BSA-VECTOR				BSA-ETO					FFA-VECTOR				C28-FFA-ETO
	Time (minutes)	1	2	3	4	1	2	3	4	5	1	2	3	4	1	2	3	4	5
	1.31029	87.4673	102.138	63.9986	71.5418	105.758	111.586	107.214	92.8712	73.4178	157.814	157.985	157.973	166.643	171.727	161.917	142.627	150.512	145.091
	7.77015	81.6145	94.9579	60.6462	66.7191	93.8163	96.9094	92.3378	83.0876	69.0556	139.04	143.989	136.441	150.101	151.684	145.821	128.37	134.954	131.475
	14.2333	80.023	92.7107	59.8199	65.0824	90.5011	92.7718	87.8085	80.2115	67.5987	132.058	138.673	131.844	144.817	145.805	140.119	124.253	130.178	127.224
	20.7942	78.9071	90.9423	58.4709	63.6116	88.1422	89.3744	84.5636	77.332	65.433	126.095	133.791	126.96	141.041	137.897	132.787	117.601	123.291	121.666
	27.2603	78.9693	91.2851	59.5186	63.584	88.67	88.5251	83.9179	76.9154	64.8597	128.191	134.03	129.838	141.364	136.414	131.626	116.472	122.042	120.799
	33.7279	78.7109	91.1916	60.0205	63.1711	88.7851	87.7201	83.3411	76.7118	64.1982	126.962	133.291	130.313	140.158	134.996	129.775	115.362	121.17	118.916
	40.1968	78.4695	90.6045	59.9117	62.5798	89.2062	86.801	82.8127	76.2855	63.5502	127.189	132.117	131.131	139.494	133.375	128.544	114.231	120.333	118.023
	46.6725	78.1117	90.3764	59.7374	62.2235	89.5599	86.1427	81.9446	75.6565	62.7424	127.551	131.253	131.45	137.815	132.498	127.347	113.322	119.125	117.046
	53.2373	56.8981	64.7792	43.8053	45.3389	68.0615	64.5192	63.5127	58.2859	45.3217	91.7575	88.8479	109.137	93.5835	91.7691	86.7486	78.3793	81.5727	78.598
	59.7148	54.8917	62.5807	42.0586	43.5983	67.1579	63.1845	64.9437	56.5395	43.7797	91.9116	88.9342	99.6082	94.5117	91.9379	86.5963	78.8065	82.2226	80.9441
	66.1824	54.3181	62.4504	43.1277	43.0994	67.9733	64.0738	65.1674	56.7216	43.859	94.9802	91.802	97.1859	96.2043	93.6887	88.8318	80.4377	83.7402	82.0735
	72.653	55.8234	63.3586	43.5164	43.4516	68.2587	64.0438	65.0779	57.0499	44.6634	96.0554	92.6507	96.8444	95.7329	94.4578	89.5242	80.8685	83.3803	82.5811
	79.1276	55.9953	63.3221	43.2062	43.5408	68.9025	64.5578	64.2206	57.506	44.9105	95.7585	91.6539	95.3349	94.8987	93.6199	89.0784	80.4047	82.5576	82.4105
	85.6944	105.825	115.142	78.8249	75.2227	100.058	91.2809	81.8505	82.7916	80.4956	162.374	144.136	144.156	162.788	140.783	124.251	116.22	102.909	126.813
	92.1725	104.685	116.479	78.397	76.077	98.1228	86.697	81.3279	81.92	79.9188	165.033	147.16	147.005	163.102	136.487	121.549	114.454	102.873	125.862
	98.6489	104.827	118.631	78.5469	78.3405	99.4479	86.4392	85.1206	83.4345	80.684	170.107	151.99	149.603	162.088	137.132	125.136	117.115	104.313	127.113
	105.121	105.586	119.1	79.395	78.5181	100.496	84.4612	88.0507	84.0727	81.1391	173.444	154.048	150.801	160.892	137.703	128.464	118.865	104.561	127.974
	111.599	105.352	118.18	80.9094	77.2682	101.294	80.7168	89.5873	84.4442	81.7511	177.525	155.58	151.218	159.8	138.555	131.151	119.343	104.339	128.544
	118.169	34.3938	40.2671	28.4409	26.7471	43.5965	39.2994	37.9754	34.6053	26.7114	59.0408	49.1034	53.6915	58.5528	53.2132	49.8265	47.2752	42.3928	50.3034
	124.655	34.4728	38.6194	27.7438	25.832	43.4698	38.9452	37.3867	34.5596	27.2376	59.6023	50.7347	53.2983	55.9678	54.3368	51.2456	48.1115	43.437	49.3164
	131.137	33.6928	37.5843	26.7048	25.0529	42.3991	37.7769	36.4435	33.7316	26.7836	58.1915	50.1881	51.7963	54.4512	53.6477	49.8512	46.7076	42.4851	47.9557
	137.617	32.8815	36.6729	26.1811	24.6361	41.7917	36.9559	35.822	33.2338	26.3491	56.5615	49.5225	50.5435	52.8032	52.0781	48.7662	45.5728	41.6935	46.7582
	144.103	32.1038	35.6097	25.5412	23.9214	41.0998	36.2435	35.0537	32.4242	25.4625	55.521	49.0161	49.118	51.1653	50.9278	47.8741	45.0022	41.0918	45.3909
			Fig S3m: Basal Respiration				Fig S3m: Maximal Respiration
							BSA		FFA
			BSA	FFA			Vector	Eto	Vector	Eto
			47.92	76.54			73.48	59.4	122	87.63
			57.1	89.66			83.49	48.22	106.56	83.28
			34.28	82.73			53.85	53	102.1	74.34
			41.16	93.65			54.6	51.65	108.64	63.25
								55.68		83.15
	Fig.S3n, OCR	BSA					FFA						Fig.S3n, FAO capacity
	Time (minutes)	1	2	3	4	5	1	2	3	4	5		BSA	FFA
	1.31082	104.257	107.805	89.6282	103.381	89.2813	127.414	108.201	114.729	105.257	101.221		39.6831	64.0657
	7.80495	96.0112	100.134	81.7343	96.0343	82.7041	115.409	99.3808	107.707	98.4795	96.1217		40.6662	68.6439
	14.3038	93.899	97.2181	78.8054	92.8838	81.0291	111.631	95.8411	103.69	96.3128	94.1193		39.518	70.216
	20.8878	82.4214	87.4398	69.2975	83.189	71.1926	108.857	94.6485	103.858	94.5901	92.2427		41.5206	70.9202
	27.3844	80.8389	85.4913	67.7704	81.3201	70.5071	105.884	92.581	102.514	93.9167	91.4038		43.2921	69.8705
	33.879	78.196	82.7306	66.1767	79.2457	69.0238	103.561	90.698	99.6093	91.6483	90.8915
	40.3805	75.3781	80.6558	63.9061	76.86	68.0025	103.237	89.5109	98.2859	90.4082	88.8347
	46.8838	73.6669	79.1808	62.4949	75.102	66.5131	101.437	87.9285	96.1848	89.2474	87.2296
	53.3876	71.7706	77.4146	61.1783	73.8216	64.7647	99.6613	86.9802	93.8768	87.6334	85.6609
	59.9766	71.3425	76.5042	60.8596	72.4155	64.0895	94.8006	83.0388	91.3936	84.4575	83.9901
	66.4825	69.4409	74.1802	59.717	70.7701	63.2741	92.776	81.5207	90.6239	83.9032	82.5885
	72.9883	68.6253	74.4302	58.9832	70.4276	62.4669	91.7821	80.8419	90.1839	82.2021	81.7191
	79.5	67.6563	73.1313	58.089	69.2467	61.5462	91.4152	80.404	87.9094	81.9907	80.9407
	86.0113	67.0272	71.8707	57.1108	68.9159	60.8958	91.1048	79.9036	87.328	81.2735	79.5495
	92.6778	66.6372	71.4738	57.0635	68.7622	61.7294	90.7133	80.1312	87.1244	81.5497	79.2307
	99.2401	47.4178	53.1974	41.6744	50.1224	45.3843	52.2704	45.2635	47.903	43.9974	44.4957
	105.906	47.5157	52.9497	41.8874	50.4814	45.3211	51.4723	45.1748	48.3198	44.076	44.2189
	112.368	47.0628	52.1638	40.8871	50.2323	45.7325	51.2882	44.496	47.3114	44.3625	44.1324
	118.863	48.0263	53.3797	41.9501	51.4825	46.3138	52.399	46.5148	48.6994	45.8115	45.818
	125.394	47.9324	53.6448	42.7832	51.2599	46.9004	53.7072	46.8359	48.9619	45.7104	44.818
	131.926	48.7013	53.8291	42.8577	51.6358	46.9956	53.4197	45.7396	48.0703	45.545	44.7041

## Sheet: Fig S4
	Fig. S4c		K728ac					Fig. S4d		K728ac					Fig. S4e, HADHA					Fig. S4e, HADHA K728ac
		FFA(μM)	0	100	200	400			Acetyl-CoA(μM)	0	100	200	500		ND+Sham	ND+DMM	HFD+Sham	HFD+DMM		ND+Sham	ND+DMM	HFD+Sham	HFD+DMM
	EXP	#1	1	2.63973	3.80976	4.58418		EXP	#1	1	1.52558	2.98915	4.4031		75.7	66.8	70.6	66.5		21.5	33.6	39.8	60.9
		#2	1	1.65846	2.92923	3.48308			#2	1	1.875	4.03804	5.18478		65.8	69.9	64.4	73.3		13.8	37.6	42.2	64.3
		#3	1	1.53043	2.15217	3.56667			#3	1	1.87697	2.72103	3.96767		69.9	74.8	72.9	63.5		27.8	36.2	39.7	62.1
			K728ac												72.4	68.6	67.2	71.7		35.3	42.5	33.2	51.2
			Ctrl	TSA+NAM											67.1	70.6	72.4	64.4		25.3	36.7	39.1	61.3
	EXP	#1	1	4.81158											66	68.9	61.25	68.3		20.8	40.2	44.8	63.4
		#2	1	2.46619											71.7	72.7	65.5	65		16.3	33.6	43.7	66.6
		#3	1	2.86433											61.7	72.9	77.6	67.5		14.2	35.3	45.6	64.2
															Fig. S4f, HADHA					Fig. S4f, HADHA K728ac
															Lean+Leteral	Lean+Medial	Obese+leteral	Obese+Medial		Lean+Leteral	Lean+Medial	Obese+leteral	Obese+Medial
															72.3	75	75	75		34.2	30	59.3	73.5
															79.2	70	78.6	77.1		38.2	42.5	63.6	69.2
															76.6	73.7	76.7	76.5		25.7	37.2	61.5	78.6
															78.3	83.3	72.7	83.3		33.3	48.5	60.7	66.7
															72.3	68.4	67.7	85.5		26.7	44.4	62.5	75
															76.8	72.2	72.2	74.1		36.5	45.4	38.2	63.3
															68.5	66.5	81.3	75		37.5	46.1	45.9	72.7
															75	86.7	77.3	78.8		30	52.4	58.3	71.4
															77.3	72.2	68	73.1		31.25	45.45	44.4	64.2
															79.4	70.6	70.4	70		36.3	46.1	77.3	79.3
															81.8	77.7	58.5	62.5		33.3	47.3	50	67.1
															72.3	78.5	64.5	61.5		33.3	50	41.2	72.8
															85.5	73.1	76.7	71.2		30.4	50	56.9	77.8
															60	72.3	76.4	70.3		36.4	54.5	61.5	70.3
															78.9	75	75	68		35.3	42.8	44.4	71.4
															66.6	63.6	75	80.1		25	41.6	58.7	78.3
															77.7	76	78.4	75.3		26.7	46.2	56.3	70.8
															66.7	75	78.8	80.5		37.5	47.1	52.9	77.8
																	74.3	76.5				56.3	71.4
																	85.4	62.3				57.5	82.5
	Fig S4g, OCR	Vector-HADHA WT					Vector-HADHA K728R					Eto-HADHA WT					Eto-HADHA K728R
	Time (minutes)	1	2	3	4	5	1	2	3	4	5	1	2	3	4	5	1	2	3	4	5
	1.31082	38.7476	40.181	37.3218	35.3738	38.6292	33.0372	27.3743	29.6102	29.0284	27.9074	35.1148	40.4973	42.1299	32.7241	36.0004	31.2895	34.6576	36.854	29.8945	24.7497
	7.78338	37.056	38.152	36.0863	34.1009	37.3417	31.7314	26.1989	28.4896	29.2902	27.3047	33.6056	39.1007	40.1822	31.5554	34.8926	29.9268	32.9717	35.3417	28.9548	23.7184
	14.2593	37.0336	38.4125	36.1875	34.5858	37.7261	31.4754	26.1453	28.7491	29.3453	27.5408	33.5853	39.0837	40.7592	31.7158	35.1655	30.0849	33.2435	35.7589	28.7156	23.9692
	20.7299	35.0652	36.2467	34.3071	32.7286	35.857	29.2577	24.1003	26.8531	27.5698	25.6544	31.5162	36.9527	38.4201	29.8074	33.2387	28.4372	30.9319	32.8318	26.6396	22.1738
	27.2999	36.8428	37.1963	35.6112	34.3728	37.2687	30.1379	25.2412	27.9545	28.8357	27.2324	31.2656	37.8861	39.4342	30.0714	34.2913	29.6261	32.0725	34.438	27.9069	22.9216
	33.7748	37.4811	37.8438	36.2794	34.8692	37.9191	30.9872	26.2476	28.8704	29.7193	27.7803	32.2458	38.5732	40.0809	30.7204	34.786	29.5532	32.5651	34.7148	27.9526	23.089
	40.1922	37.9494	38.2977	36.6386	35.3079	38.6098	31.3814	26.4873	29.0969	29.7651	27.9643	33.0391	39.3039	40.9401	31.1804	35.1809	29.4297	32.7511	34.8551	27.9585	22.9466
	46.6595	37.7213	37.9949	36.5435	35.2502	38.2746	31.0647	26.5248	28.9975	29.6854	27.9526	32.8446	39.2041	40.7392	31.2202	34.8612	29.2085	32.802	34.8678	27.9383	22.7524
	53.142	37.8463	38.248	36.7846	35.4835	38.6088	31.3044	26.5125	29.0883	29.8117	28.2493	32.9405	39.3872	40.9793	31.0135	35.0761	29.0689	32.9597	35.1191	28.0641	22.6631
	59.6231	38.0918	38.5664	37.0536	35.6531	38.6813	31.2861	26.6297	29.2911	30.1679	28.4593	33.3504	39.9286	41.2667	31.2516	35.5495	29.2124	33.3788	35.3925	28.2388	22.8492
	66.2014	31.5998	32.666	30.8195	29.689	32.3348	27.6105	24.0566	25.8291	25.6847	23.4078	28.9859	35.3432	37.0858	27.7075	30.5716	25.2013	30.263	32.2001	24.9031	19.3036
	72.6808	31.9157	32.5663	30.9795	29.5328	32.3303	27.365	24.0989	25.4756	25.6279	23.4694	28.768	35.4463	36.7538	27.6743	30.6814	24.7974	30.6696	32.3464	24.7721	19.1504
	79.158	31.7972	32.51	30.9926	29.9848	32.5155	27.5044	23.9975	25.4225	25.5515	23.5651	29.119	35.5766	36.7295	27.6197	30.7834	24.728	30.5816	32.0149	24.3449	19.0338
	85.6353	31.958	32.8695	31.2582	30.2182	32.8369	27.4869	24.0773	25.5595	25.5674	23.9599	29.0135	35.5307	36.9	27.7422	30.6299	24.7977	30.7317	32.0953	24.6313	19.2506
	92.2091	36.0395	36.4667	37.9561	36.0979	39.6397	28.4096	23.2452	28.4681	30.8954	28.7411	29.366	38.3825	36.5147	27.5034	31.7115	25.8383	26.0763	24.5393	27.0192	19.6683
	98.6882	43.5154	44.6804	43.0937	41.2935	44.1786	34.437	27.5946	32.9292	33.4204	31.9228	34.767	41.6811	42.1722	32.3537	37.634	30.9256	31.4576	29.647	30.3862	23.7857
	105.169	44.3046	46.1252	43.8243	42.0151	44.8636	37.4131	29.5333	34.8685	33.892	32.9057	37.4197	44.2551	44.5943	34.6944	39.5851	32.9921	33.9752	32.458	32.251	25.5888
	111.65	44.2088	46.3556	43.9032	41.9962	44.7682	38.0856	30.2778	35.1642	34.2214	33.0855	37.847	45.2686	45.6816	35.441	39.7516	33.1349	35.3861	32.9349	32.8662	25.9066
	118.225	29.1156	32.3409	30.2949	29.7851	31.9323	27.4899	23.0739	25.687	23.5244	22.179	27.8789	33.3454	33.8892	26.9448	29.7557	22.689	26.3293	25.3498	21.9444	17.6317
	124.709	29.3851	30.8029	29.3454	28.2257	30.969	25.0694	21.7305	23.6382	23.6438	21.718	27.1496	33.4831	33.7814	25.4925	28.4473	21.8861	26.318	25.0986	21.8301	17.0207
	131.189	29.6361	30.663	29.2652	28.4353	31.0286	25.0731	21.6364	23.3939	23.3418	21.7801	27.1487	33.3429	33.6318	25.4504	28.454	21.7066	26.7491	25.4754	21.735	17.1969
	137.618	29.3641	30.5532	29.2356	28.3223	30.5446	24.813	21.5093	23.2279	23.4221	21.6942	27.1207	33.283	33.7577	25.3412	28.3819	21.738	26.6862	25.3079	21.5699	16.8715
	Fig S4g, Basal Respiration				Fig S4g, Maximal Respiration					Fig S4g, ATP production
	HADHA WT	HADHA K728R			HADHA WT		HADHA K728R			HADHA WT		HADHA K728R
	5.7	4.44			Vector	Eto	Vector	Eto		Vector	Eto	Vector	Eto
	5.69	2.59			14.84	10.73	13.27	11.25		6.49	4.58	3.78	4.48
	5.07	3.63			15.8	11.99	8.77	9.07		5.9	4.48	2.63	2.8
	4.41	4.15			14.67	11.92	11.94	7.84		6.23	4.51	3.87	3.38
	5.31	3.96			13.67	10.1	10.8	11.04		5.96	3.58	4.62	3.89
					14.22	11.37	11.39	8.89		6.35	4.87	4.89	3.82

[truncated: 6 more sheets: FigS5, FigS6, Fig S7, Fig S8, Fig S9, Fig S10]
